# Supplementary material for: IER3IP1-mutations cause microcephaly by selective inhibition of ER-Golgi transport
Source: Cell Mol Life Sci. 2024 Aug 8;81(1):334. doi: 10.1007/s00018-024-05386-x (PMC11335259; doi:10.1007/s00018-024-05386-x)
Supplement: Supplementary file 4 — Supplementary file4 (XLSX 1793 KB) [file 18_2024_5386_MOESM4_ESM.xlsx]

## Sheet: Title
IER3IP1-mutations cause microcephaly by selective inhibition of ER-Golgi transport
Cellular and Molecular Life Sciences
Mihaela Anitei, Francesca Bruno# Christina Valkova, Therese Dau, Emilio Cirri, Iván Mestres Lascano, Federico Calegari and Christoph Kaether
Leibniz Institute on Aging, Fritz-Lipmann-Institute, Beutenbergstr. 11, 07745 Jena, Germany, christoph.kaether@leibniz-fli.de
Suppl Table S3

## Sheet: IER3IP1 KO1_Control
Comparison Group	Group	ProteinGroups	AVG.Log2.Ratio	Absolute.AVG.Log2.Ratio	Pvalue	Qvalue	X.of.Ratios	UniProtIds	Genes	ProteinDescriptions	ProteinNames	X.Unique.Total.Peptides	X.Change	Ratio	GO_CellularComponent	GO_MolecularFunction	GO_BiologicalProcess
HeLa_Sg44 / HeLa_C1	Q8TF42	Q8TF42	-4.43394	4.43394	0.0577771	0.0420884	8	Q8TF42	UBASH3B	Ubiquitin-associated and SH3 domain-containing protein B	UBS3B_HUMAN	3	-95.3735	0.0462649	nucleus,cytoplasm	protein tyrosine phosphatase activity,protein binding,ubiquitin protein ligase binding,identical protein binding,phosphoprotein binding	negative regulation of protein kinase activity,negative regulation of signal transduction,peptidyl-tyrosine dephosphorylation,collagen-activated tyrosine kinase receptor signaling pathway,regulation of protein binding,negative regulation of osteoclast differentiation,negative regulation of bone resorption,regulation of release of sequestered calcium ion into cytosol,platelet aggregation,negative …
HeLa_Sg44 / HeLa_C1	O94875	O94875	-2.14956	2.14956	6.55386e-18	5.3128e-17	38	O94875	SORBS2	Sorbin and SH3 domain-containing protein 2	SRBS2_HUMAN	20	-77.4618	0.225382	nucleus,nucleoplasm,focal adhesion,actin cytoskeleton,apical plasma membrane,Z disc,lamellipodium,perinuclear region of cytoplasm	RNA binding,structural constituent of cytoskeleton,protein binding,cytoskeletal adaptor activity,structural constituent of muscle	actin filament organization,biological_process,cell growth involved in cardiac muscle cell development
HeLa_Sg44 / HeLa_C1	Q70J99	Q70J99	-2.02117	2.02117	0.047474	0.035751	4	Q70J99	UNC13D	Protein unc-13 homolog D	UN13D_HUMAN	2	-75.3642	0.246358	extracellular region,lysosome,late endosome,endoplasmic reticulum,cytosol,membrane,Weibel-Palade body,azurophil granule lumen,intracellular membrane-bounded organelle,recycling endosome,exocytic vesicle	protein binding,Rab GTPase binding	granuloma formation,germinal center formation,phagocytosis,regulation of mast cell degranulation,neutrophil degranulation,natural killer cell degranulation,positive regulation of exocytosis,defense response to virus,positive regulation of substrate adhesion-dependent cell spreading,positive regulation of regulated secretory pathway
HeLa_Sg44 / HeLa_C1	P09471	P09471	-1.91216	1.91216	0.00701745	0.00696781	5	P09471	GNAO1	Guanine nucleotide-binding protein G(o) subunit alpha	GNAO_HUMAN	2	-73.4305	0.265695	heterotrimeric G-protein complex,plasma membrane,dendrite,myelin sheath,cell body	GTPase activity,signal transducer activity,GTP binding,G-protein beta/gamma-subunit complex binding,G-protein coupled serotonin receptor binding,mu-type opioid receptor binding,GTPase activating protein binding,metal ion binding,corticotropin-releasing hormone receptor 1 binding	protein folding,muscle contraction,adenylate cyclase-modulating G-protein coupled receptor signaling pathway,dopamine receptor signaling pathway,Wnt signaling pathway, calcium modulating pathway,aging,locomotory behavior,regulation of heart contraction,forebrain development,neuron projection development,response to cytokine,response to hydrogen peroxide,response to morphine,positive regulation of…
HeLa_Sg44 / HeLa_C1	Q9Y251	Q9Y251	-1.57613	1.57613	0.0172025	0.0151382	4	Q9Y251	HPSE	Heparanase	HPSE_HUMAN	2	-66.462	0.33538	extracellular region,proteinaceous extracellular matrix,nucleus,nucleoplasm,lysosome,lysosomal membrane,specific granule lumen,lysosomal lumen,intracellular membrane-bounded organelle,membrane raft	beta-glucuronidase activity,protein binding,heparanase activity,syndecan binding,protein dimerization activity	glycosaminoglycan catabolic process,proteoglycan metabolic process,cell-matrix adhesion,positive regulation of vascular endothelial growth factor production,positive regulation of blood coagulation,heparan sulfate proteoglycan catabolic process,positive regulation of osteoblast proliferation,neutrophil degranulation,regulation of hair follicle development,positive regulation of hair follicle deve…
HeLa_Sg44 / HeLa_C1	Q17RY0	Q17RY0	-1.3407	1.3407	0.00128068	0.00155074	8	Q17RY0	CPEB4	Cytoplasmic polyadenylation element-binding protein 4	CPEB4_HUMAN	4	-60.517	0.39483	nucleus,cytoplasm,endoplasmic reticulum,postsynaptic density,cell junction,axon,dendrite,growth cone,neuron projection,dendritic spine,synapse,postsynaptic membrane,perinuclear region of cytoplasm,messenger ribonucleoprotein complex	translation repressor activity, nucleic acid binding,RNA binding,mRNA 3'-UTR binding,protein binding,translation factor activity, RNA binding,ribosome binding,metal ion binding	response to ischemia,translation,ionotropic glutamate receptor signaling pathway,cellular response to decreased oxygen levels,cellular response to glucose starvation,negative regulation of neuron apoptotic process,cellular response to amino acid stimulus,negative regulation of cytoplasmic translation
HeLa_Sg44 / HeLa_C1	Q8NF64	Q8NF64	-1.33845	1.33845	0.0262368	0.0216737	5	Q8NF64	ZMIZ2	Zinc finger MIZ domain-containing protein 2	ZMIZ2_HUMAN	3	-60.4555	0.395445	nucleus,nucleoplasm,mitochondrion,nuclear replication fork	protein binding,zinc ion binding,ligand-dependent nuclear receptor transcription coactivator activity	transcription, DNA-templated,positive regulation of transcription from RNA polymerase II promoter
HeLa_Sg44 / HeLa_C1	O94851	O94851	-1.29828	1.29828	0.00265864	0.00296623	7	O94851	MICAL2	Protein-methionine sulfoxide oxidase MICAL2	MICA2_HUMAN	7	-59.339	0.40661	nucleus	actin binding,oxidoreductase activity,oxidoreductase activity, acting on paired donors, with incorporation or reduction of molecular oxygen, NAD(P)H as one donor, and incorporation of one atom of oxygen,NADPH:sulfur oxidoreductase activity,metal ion binding,FAD binding	heart looping,cytoskeleton organization,heart development,positive regulation of transcription via serum response element binding,sulfur oxidation,actin filament depolymerization,oxidation-reduction process
HeLa_Sg44 / HeLa_C1	P32926	P32926	-1.23443	1.23443	0.0256396	0.0212549	4	P32926	DSG3	Desmoglein-3	DSG3_HUMAN	17	-57.4989	0.425011	cornified envelope,cytosol,plasma membrane,integral component of membrane,desmosome,extracellular exosome	calcium ion binding	homophilic cell adhesion via plasma membrane adhesion molecules,keratinization,cornification
HeLa_Sg44 / HeLa_C1	P06702	P06702	-1.23008	1.23008	0.015389	0.0137634	9	P06702	S100A9	Protein S100-A9	S10A9_HUMAN	10	-57.3705	0.426295	extracellular region,extracellular space,nucleus,nucleoplasm,cytoplasm,cytosol,cytoskeleton,plasma membrane,cell junction,extracellular matrix,secretory granule lumen,extracellular exosome	signal transducer activity,calcium ion binding,protein binding,microtubule binding,zinc ion binding,antioxidant activity,Toll-like receptor 4 binding,arachidonic acid binding,RAGE receptor binding	cytokine production,toll-like receptor signaling pathway,leukocyte migration involved in inflammatory response,positive regulation of peptide secretion,regulation of translation,autophagy,apoptotic process,activation of cysteine-type endopeptidase activity involved in apoptotic process,inflammatory response,cell-cell signaling,astrocyte development,antimicrobial humoral response,positive regulati…
HeLa_Sg44 / HeLa_C1	Q9BXS4	Q9BXS4	-1.21902	1.21902	0.0299496	0.0242465	12	Q9BXS4	TMEM59	Transmembrane protein 59	TMM59_HUMAN	3	-57.0427	0.429573	Golgi cis cisterna,Golgi trans cisterna,Golgi membrane,lysosome,lysosomal membrane,late endosome,Golgi medial cisterna,plasma membrane,integral component of membrane,late endosome membrane,extracellular exosome	endopeptidase activity,protein binding	proteolysis,autophagy,positive regulation of autophagy,negative regulation of protein processing,negative regulation of protein glycosylation in Golgi,negative regulation of protein localization to plasma membrane
HeLa_Sg44 / HeLa_C1	P35080	P35080	-1.20681	1.20681	0.0448236	0.0340682	4	P35080	PFN2	Profilin-2	PROF2_HUMAN	3	-56.6774	0.433226	cytoplasm,cytoskeleton,terminal bouton,extracellular exosome	actin monomer binding,protein binding,phosphatidylinositol-4,5-bisphosphate binding,ATPase activity	negative regulation of epithelial cell migration,actin cytoskeleton organization,negative regulation of actin filament polymerization,positive regulation of actin filament polymerization,positive regulation of actin filament bundle assembly,positive regulation of ATPase activity,positive regulation of peptidyl-serine phosphorylation,protein stabilization,positive regulation of stress fiber assemb…
HeLa_Sg44 / HeLa_C1	Q86TP1	Q86TP1	-1.20622	1.20622	0.0374049	0.0292754	30	Q86TP1	PRUNE	Protein prune homolog	PRUNE_HUMAN	6	-56.6597	0.433403	nucleus,cytosol,focal adhesion	inorganic diphosphatase activity,protein binding,tubulin binding,phosphatase activity,metal ion binding	dephosphorylation,regulation of microtubule polymerization,regulation of neurogenesis
HeLa_Sg44 / HeLa_C1	O00463	O00463	-1.1921	1.1921	0.0265279	0.0218791	6	O00463	TRAF5	TNF receptor-associated factor 5	TRAF5_HUMAN	2	-56.2335	0.437665	centrosome,cytosol,cytoplasmic side of plasma membrane,CD40 receptor complex	tumor necrosis factor receptor binding,protein binding,zinc ion binding,ubiquitin protein ligase binding,thioesterase binding,identical protein binding	apoptotic process,signal transduction,regulation of apoptotic process,positive regulation of I-kappaB kinase/NF-kappaB signaling,positive regulation of sequence-specific DNA binding transcription factor activity,positive regulation of NF-kappaB transcription factor activity
HeLa_Sg44 / HeLa_C1	P17010	P17010	-1.17958	1.17958	0.0112766	0.0105222	4	P17010	ZFX	Zinc finger X-chromosomal protein	ZFX_HUMAN	2	-55.8521	0.441479	nucleoplasm,nucleolus	DNA binding,transcription coactivator activity,metal ion binding	transcription, DNA-templated,regulation of transcription, DNA-templated,multicellular organism development
HeLa_Sg44 / HeLa_C1	Q9UBS0	Q9UBS0	-1.17549	1.17549	0.0494144	0.0369562	11	Q9UBS0	RPS6KB2	Ribosomal protein S6 kinase beta-2	KS6B2_HUMAN	3	-55.7265	0.442735	nucleus,nucleoplasm,cytoplasm	protein kinase activity,protein serine/threonine kinase activity,ribosomal protein S6 kinase activity,ATP binding,peptide binding	translation,protein phosphorylation,signal transduction,intracellular signal transduction,protein kinase B signaling,positive regulation of translational initiation
HeLa_Sg44 / HeLa_C1	Q8NBM8	Q8NBM8	-1.14177	1.14177	0.00299115	0.00329047	12	Q8NBM8	PCYOX1L	Prenylcysteine oxidase-like	PCYXL_HUMAN	4	-54.6798	0.453202	extracellular region,vacuolar membrane,membrane,platelet alpha granule lumen	prenylcysteine oxidase activity	platelet degranulation,prenylated protein catabolic process,prenylcysteine catabolic process,oxidation-reduction process
HeLa_Sg44 / HeLa_C1	O94953	O94953	-1.12989	1.12989	0.0422094	0.0323892	5	O94953	KDM4B	Lysine-specific demethylase 4B	KDM4B_HUMAN	2	-54.305	0.45695	nucleoplasm	histone demethylase activity,histone demethylase activity (H3-K9 specific),metal ion binding,histone demethylase activity (H3-K36 specific)	transcription, DNA-templated,regulation of transcription, DNA-templated,histone H3-K9 demethylation,oxidation-reduction process,histone H3-K36 demethylation
HeLa_Sg44 / HeLa_C1	P29373	P29373	-1.12398	1.12398	2.86648e-16	1.98657e-15	64	P29373	CRABP2	Cellular retinoic acid-binding protein 2	RABP2_HUMAN	9	-54.1173	0.458827	nucleoplasm,endoplasmic reticulum,cytosol,extracellular exosome	retinoic acid binding,retinoid binding,protein binding,retinal binding,retinol binding	regulation of transcription, DNA-templated,signal transduction,epidermis development,embryonic forelimb morphogenesis,retinoic acid metabolic process,regulation of retinoic acid receptor signaling pathway,positive regulation of collateral sprouting
HeLa_Sg44 / HeLa_C1	Q96F45	Q96F45	-1.02724	1.02724	0.00323317	0.00352634	8	Q96F45	ZNF503	Zinc finger protein 503	ZN503_HUMAN	3	-50.9352	0.490648	nucleus	nucleic acid binding,metal ion binding	transcription, DNA-templated,regulation of transcription, DNA-templated,negative regulation of cell proliferation,negative regulation of gene expression,neural precursor cell proliferation,G1 to G0 transition involved in cell differentiation
HeLa_Sg44 / HeLa_C1	Q99865;Q9BPZ2	Q99865;Q9BPZ2	-1.02625	1.02625	0.0300823	0.0243382	8	Q99865;Q9BPZ2	SPIN2A;SPIN2B	Spindlin-2A;Spindlin-2B	SPI2A_HUMAN;SPI2B_HUMAN	3	-50.9016	0.490984	cellular_component,nucleoplasm,cytosol;nucleoplasm,cytosol	molecular_function,protein binding,methylated histone binding;protein binding,methylated histone binding	cell cycle,gamete generation,regulation of cell cycle;apoptotic process,cell cycle,gamete generation,regulation of cell cycle
HeLa_Sg44 / HeLa_C1	O95049	O95049	-0.968324	0.968324	0.00031283	0.000437295	19	O95049	TJP3	Tight junction protein ZO-3	ZO3_HUMAN	6	-48.8901	0.511099	nucleus,plasma membrane,bicellular tight junction	protein binding
HeLa_Sg44 / HeLa_C1	Q6P2P2	Q6P2P2	-0.941274	0.941274	0.00427674	0.0045146	6	Q6P2P2	PRMT9	Putative protein arginine N-methyltransferase 9	ANM9_HUMAN	2	-47.9227	0.520773	cytoplasm	protein binding,protein-arginine N-methyltransferase activity,protein-arginine omega-N symmetric methyltransferase activity	mRNA processing,peptidyl-arginine methylation, to symmetrical-dimethyl arginine
HeLa_Sg44 / HeLa_C1	Q9NQE9	Q9NQE9	-0.936733	0.936733	0.0273137	0.0224243	12	Q9NQE9	HINT3	Histidine triad nucleotide-binding protein 3	HINT3_HUMAN	3	-47.7585	0.522415	nucleus,cytoplasm,extracellular exosome	nucleotide binding,hydrolase activity
HeLa_Sg44 / HeLa_C1	P60520	P60520	-0.934112	0.934112	0.000458583	0.000618004	12	P60520	GABARAPL2	Gamma-aminobutyric acid receptor-associated protein-like 2	GBRL2_HUMAN	3	-47.6636	0.523364	Golgi membrane,autophagosome membrane,intracellular,cytoplasm,autophagosome,Golgi apparatus,cytosol,cytoplasmic vesicle	SNARE binding,protein binding,microtubule binding,ubiquitin protein ligase binding,beta-tubulin binding,GABA receptor binding,ATPase binding	autophagosome assembly,mitophagy,intra-Golgi vesicle-mediated transport,autophagy,cellular response to nitrogen starvation,protein transport,macroautophagy,positive regulation of ATPase activity,autophagosome maturation,negative regulation of proteasomal protein catabolic process
HeLa_Sg44 / HeLa_C1	P59780	P59780	-0.911766	0.911766	5.08143e-07	1.18467e-06	12	P59780	AP3S2	AP-3 complex subunit sigma-2	AP3S2_HUMAN	3	-46.8466	0.531534	Golgi apparatus,AP-3 adaptor complex,cytoplasmic vesicle membrane,intracellular membrane-bounded organelle,axon cytoplasm	protein transporter activity	intracellular protein transport,anterograde axonal transport,anterograde synaptic vesicle transport
HeLa_Sg44 / HeLa_C1	P55017	P55017	-0.901885	0.901885	0.00207119	0.00237678	5	P55017	SLC12A3	Solute carrier family 12 member 3	S12A3_HUMAN	2	-46.4813	0.535187	cytosol,plasma membrane,integral component of plasma membrane,membrane,apical plasma membrane,extracellular exosome	transporter activity,protein binding,sodium:chloride symporter activity	transport,ion transport,sodium ion transport,sodium ion transmembrane transport,chloride transmembrane transport
HeLa_Sg44 / HeLa_C1	P53677	P53677	-0.887337	0.887337	0.049549	0.0370391	14	P53677	AP3M2	AP-3 complex subunit mu-2	AP3M2_HUMAN	6	-45.9389	0.540611	Golgi apparatus,AP-type membrane coat adaptor complex,clathrin adaptor complex,cytoplasmic vesicle membrane,axon cytoplasm		intracellular protein transport,anterograde axonal transport,anterograde synaptic vesicle transport
HeLa_Sg44 / HeLa_C1	P60880	P60880	-0.870782	0.870782	0.00352292	0.00380333	10	P60880	SNAP25	Synaptosomal-associated protein 25	SNP25_HUMAN	4	-45.315	0.54685	cytoplasm,trans-Golgi network,cytosol,cytoskeleton,plasma membrane,synaptic vesicle,membrane,cell junction,axon,growth cone,SNARE complex,extrinsic component of cytoplasmic side of plasma membrane,specific granule membrane,somatodendritic compartment,presynaptic membrane,neuron projection,myelin sheath,perinuclear region of cytoplasm,synaptobrevin 2-SNAP-25-syntaxin-1a-complexin I complex,tertiar…	SNAP receptor activity,protein binding,syntaxin-1 binding,calcium-dependent protein binding	neurotransmitter uptake,chemical synaptic transmission,neurotransmitter secretion,locomotory behavior,associative learning,regulation of neuron projection development,glutamate secretion,synaptic vesicle exocytosis,synaptic vesicle docking,synaptic vesicle priming,synaptic vesicle fusion to presynaptic active zone membrane,positive regulation of synaptic plasticity,neutrophil degranulation,regula…
HeLa_Sg44 / HeLa_C1	Q5T8I3	Q5T8I3	-0.863097	0.863097	0.000182214	0.000267608	4	Q5T8I3	FAM102B	Protein FAM102B	F102B_HUMAN	2	-45.0229	0.549771
HeLa_Sg44 / HeLa_C1	Q9UKA9	Q9UKA9	-0.862927	0.862927	2.72315e-10	9.88336e-10	42	Q9UKA9	PTBP2	Polypyrimidine tract-binding protein 2	PTBP2_HUMAN	12	-45.0164	0.549836	spliceosomal complex,growth cone,neuronal cell body	RNA binding,mRNA binding,pre-mRNA binding	mRNA splice site selection,spinal cord development,cerebellum development,negative regulation of RNA splicing,regulation of neural precursor cell proliferation
HeLa_Sg44 / HeLa_C1	Q9H1C3	Q9H1C3	-0.849953	0.849953	0.0701183	0.0493924	6	Q9H1C3	GLT8D2	Glycosyltransferase 8 domain-containing protein 2	GL8D2_HUMAN	3	-44.5197	0.554803	Golgi apparatus,integral component of membrane	transferase activity, transferring glycosyl groups	polysaccharide biosynthetic process
HeLa_Sg44 / HeLa_C1	Q9BQE5	Q9BQE5	-0.844956	0.844956	0.00114005	0.0013987	22	Q9BQE5	APOL2	Apolipoprotein L2	APOL2_HUMAN	7	-44.3272	0.556728	extracellular region,endoplasmic reticulum membrane,membrane	receptor binding,high-density lipoprotein particle binding,lipid binding	lipid metabolic process,lipid transport,acute-phase response,multicellular organism development,cholesterol metabolic process,lipoprotein metabolic process,maternal process involved in female pregnancy
HeLa_Sg44 / HeLa_C1	O00327	O00327	-0.842138	0.842138	0.0263081	0.0217236	8	O00327	ARNTL	Aryl hydrocarbon receptor nuclear translocator-like protein 1	BMAL1_HUMAN	2	-44.2184	0.557816	nucleus,nucleoplasm,transcription factor complex,PML body,chromatoid body,intracellular membrane-bounded organelle	transcription regulatory region sequence-specific DNA binding,transcription factor activity, RNA polymerase II core promoter proximal region sequence-specific binding,core promoter sequence-specific DNA binding,core promoter binding,transcriptional activator activity, RNA polymerase II transcription factor binding,DNA binding,protein binding,aryl hydrocarbon receptor binding,bHLH transcription fa…	protein import into nucleus, translocation,regulation of transcription, DNA-templated,transcription from RNA polymerase II promoter,spermatogenesis,circadian rhythm,negative regulation of TOR signaling,circadian regulation of gene expression,regulation of protein catabolic process,regulation of hair cycle,positive regulation of circadian rhythm,proteasome-mediated ubiquitin-dependent protein cata…
HeLa_Sg44 / HeLa_C1	Q9BRK5	Q9BRK5	-0.804019	0.804019	8.20371e-07	1.84985e-06	70	Q9BRK5	SDF4	45 kDa calcium-binding protein	CAB45_HUMAN	11	-42.7248	0.572752	cytoplasm,late endosome,Golgi apparatus,Golgi lumen,membrane,bleb,extracellular exosome,plasma membrane	calcium ion binding,identical protein binding	UV protection,calcium ion regulated exocytosis,cerebellum development,fat cell differentiation,response to ethanol,zymogen granule exocytosis
HeLa_Sg44 / HeLa_C1	Q8IVL1	Q8IVL1	-0.802697	0.802697	3.91162e-05	6.58553e-05	16	Q8IVL1	NAV2	Neuron navigator 2	NAV2_HUMAN	11	-42.6724	0.573276	interstitial matrix,nucleoplasm	helicase activity,protein binding,ATP binding,heparin binding	regulation of systemic arterial blood pressure by baroreceptor feedback,sensory perception of sound,sensory perception of smell,locomotory behavior,optic nerve development,glossopharyngeal nerve development,vagus nerve development
HeLa_Sg44 / HeLa_C1	Q8IWB9	Q8IWB9	-0.782114	0.782114	0.00976682	0.00928353	14	Q8IWB9	TEX2	Testis-expressed sequence 2 protein	TEX2_HUMAN	6	-41.8486	0.581514	endoplasmic reticulum,integral component of membrane	molecular_function,lipid binding	sphingolipid metabolic process,signal transduction
HeLa_Sg44 / HeLa_C1	P0CW18	P0CW18	-0.771915	0.771915	7.82634e-18	6.28844e-17	68	P0CW18	PRSS56	Serine protease 56	PRS56_HUMAN	16	-41.436	0.58564	endoplasmic reticulum	serine-type endopeptidase activity	proteolysis,camera-type eye development
HeLa_Sg44 / HeLa_C1	O14772	O14772	-0.77004	0.77004	0.00722934	0.00715285	8	O14772	FPGT	Fucose-1-phosphate guanylyltransferase	FPGT_HUMAN	2	-41.3599	0.586401	cytoplasm,cytosol	catalytic activity,GTP binding,fucose-1-phosphate guanylyltransferase activity	fucose metabolic process
HeLa_Sg44 / HeLa_C1	Q9NS93	Q9NS93	-0.767024	0.767024	0.0250222	0.0208168	7	Q9NS93	TM7SF3	Transmembrane 7 superfamily member 3	TM7S3_HUMAN	2	-41.2372	0.587628	plasma membrane,integral component of membrane,extracellular exosome	molecular_function	positive regulation of insulin secretion,cellular response to unfolded protein,negative regulation of programmed cell death
HeLa_Sg44 / HeLa_C1	Q69YH5	Q69YH5	-0.764845	0.764845	2.85736e-05	4.93642e-05	33	Q69YH5	CDCA2	Cell division cycle-associated protein 2	CDCA2_HUMAN	8	-41.1483	0.588517	nucleoplasm,chromosome,cytosol		cell cycle,positive regulation of protein dephosphorylation,cell division
HeLa_Sg44 / HeLa_C1	P08582	P08582	-0.763759	0.763759	0.00165001	0.00194117	7	P08582	MFI2	Melanotransferrin	TRFM_HUMAN	3	-41.104	0.58896	extracellular region,endoplasmic reticulum lumen,plasma membrane,integral component of plasma membrane,cell surface,anchored component of plasma membrane,extracellular exosome	iron ion binding,protein binding	C-terminal protein lipidation,positive regulation of plasminogen activation,post-translational protein modification,cellular protein metabolic process,iron ion homeostasis,positive regulation of extracellular matrix disassembly,iron ion import,negative regulation of substrate adhesion-dependent cell spreading,regulation of cell growth,regulation of cell proliferation
HeLa_Sg44 / HeLa_C1	P50238	P50238	-0.740827	0.740827	0.000934348	0.00116986	18	P50238	CRIP1	Cysteine-rich protein 1	CRIP1_HUMAN	3	-40.1604	0.598396	cytoplasm	AT DNA binding,zinc ion binding,DNA binding, bending,peptide binding	immune response,heart development,cell proliferation,intrinsic apoptotic signaling pathway in response to DNA damage,response to organic substance,response to zinc ion,regulation of gene expression,prostate gland stromal morphogenesis,cellular response to antibiotic,cellular response to UV-B
HeLa_Sg44 / HeLa_C1	P02511	P02511	-0.735783	0.735783	0.0121839	0.0112415	13	P02511	CRYAB	Alpha-crystallin B chain	CRYAB_HUMAN	5	-39.9508	0.600492	nucleus,nucleoplasm,cytoplasm,mitochondrion,Golgi apparatus,cytosol,cell surface,postsynaptic density,microtubule cytoskeleton,Z disc,axon,M band,actin filament bundle,dendritic spine,perikaryon,myelin sheath,extracellular exosome,synaptic membrane,cardiac myofibril	structural constituent of eye lens,protein binding,microtubule binding,protein complex binding,identical protein binding,protein homodimerization activity,metal ion binding,unfolded protein binding	response to hypoxia,lens development in camera-type eye,protein folding,muscle contraction,tubulin complex assembly,muscle organ development,aging,negative regulation of gene expression,regulation of cell death,negative regulation of cell growth,microtubule polymerization or depolymerization,response to estradiol,negative regulation of intracellular transport,negative regulation of protein homool…
HeLa_Sg44 / HeLa_C1	O95833	O95833	-0.725039	0.725039	0.0179889	0.0157283	11	O95833	CLIC3	Chloride intracellular channel protein 3	CLIC3_HUMAN	3	-39.5019	0.604981	nucleus,cytoplasm,nuclear body,chloride channel complex,extracellular exosome	voltage-gated ion channel activity,chloride channel activity,protein binding,glutathione transferase activity	chloride transport,signal transduction,regulation of ion transmembrane transport,chloride transmembrane transport,glutathione metabolic process
HeLa_Sg44 / HeLa_C1	Q8NFV4	Q8NFV4	-0.713351	0.713351	5.04049e-06	9.96522e-06	47	Q8NFV4	ABHD11	Alpha/beta hydrolase domain-containing protein 11	ABHDB_HUMAN	10	-39.0098	0.609902	cellular_component,mitochondrion	molecular_function,hydrolase activity	biological_process
HeLa_Sg44 / HeLa_C1	Q01628	Q01628	-0.712533	0.712533	1.43268e-06	3.1022e-06	27	Q01628	IFITM3	Interferon-induced transmembrane protein 3	IFM3_HUMAN	3	-38.9752	0.610248	lysosomal membrane,plasma membrane,integral component of membrane,late endosome membrane,extracellular exosome	protein binding	immune response,response to virus,negative regulation of viral transcription,response to interferon-gamma,response to interferon-alpha,response to interferon-beta,negative regulation of viral genome replication,negative regulation of viral entry into host cell,defense response to virus,type I interferon signaling pathway
HeLa_Sg44 / HeLa_C1	Q96EK4	Q96EK4	-0.709558	0.709558	0.00529874	0.00544748	10	Q96EK4	THAP11	THAP domain-containing protein 11	THA11_HUMAN	3	-38.8493	0.611507	nucleoplasm,cytoplasm,intercellular bridge	RNA polymerase II core promoter proximal region sequence-specific DNA binding,transcriptional repressor activity, RNA polymerase II core promoter proximal region sequence-specific binding,DNA binding,protein binding,zinc ion binding	negative regulation of transcription from RNA polymerase II promoter,transcription, DNA-templated
HeLa_Sg44 / HeLa_C1	Q9UGN5	Q9UGN5	-0.709224	0.709224	0.00032027	0.000446679	21	Q9UGN5	PARP2	Poly [ADP-ribose] polymerase 2	PARP2_HUMAN	5	-38.8351	0.611649	nucleus,nucleoplasm,nucleolus,cytoplasm	DNA binding,DNA ligase (ATP) activity,NAD+ ADP-ribosyltransferase activity,protein binding,protein ADP-ribosylase activity	lagging strand elongation,DNA repair,base-excision repair,protein ADP-ribosylation,peptidyl-serine ADP-ribosylation,DNA ligation involved in DNA repair,extrinsic apoptotic signaling pathway
HeLa_Sg44 / HeLa_C1	Q9NUM4	Q9NUM4	-0.706362	0.706362	0.00338086	0.00366782	23	Q9NUM4	TMEM106B	Transmembrane protein 106B	T106B_HUMAN	6	-38.7136	0.612864	lysosome,lysosomal membrane,endosome,integral component of membrane,late endosome membrane,extracellular exosome	molecular_function,protein binding	lysosome organization,lysosomal transport,lysosome localization,dendrite morphogenesis,positive regulation of dendrite development
HeLa_Sg44 / HeLa_C1	Q3KQZ1	Q3KQZ1	-0.68844	0.68844	6.1124e-07	1.40613e-06	14	Q3KQZ1	SLC25A35	Solute carrier family 25 member 35	S2535_HUMAN	4	-37.9476	0.620524	mitochondrial inner membrane,integral component of membrane	transmembrane transporter activity	mitochondrial transport,transmembrane transport
HeLa_Sg44 / HeLa_C1	P18669	P18669	-0.686282	0.686282	1.40607e-05	2.57088e-05	190	P18669	PGAM1	Phosphoglycerate mutase 1	PGAM1_HUMAN	19	-37.8547	0.621453	extracellular region,cytoplasm,cytosol,membrane,secretory granule lumen,extracellular exosome,ficolin-1-rich granule lumen	bisphosphoglycerate mutase activity,phosphoglycerate mutase activity,protein binding,hydrolase activity,protein kinase binding,2,3-bisphosphoglycerate-dependent phosphoglycerate mutase activity	gluconeogenesis,glycolytic process,regulation of glycolytic process,neutrophil degranulation,regulation of pentose-phosphate shunt,respiratory burst,canonical glycolysis
HeLa_Sg44 / HeLa_C1	Q9UHR6	Q9UHR6	-0.682842	0.682842	0.0504011	0.0375793	20	Q9UHR6	ZNHIT2	Zinc finger HIT domain-containing protein 2	ZNHI2_HUMAN	6	-37.7063	0.622937		metal ion binding	neurogenesis
HeLa_Sg44 / HeLa_C1	Q15274	Q15274	-0.681995	0.681995	0.00791927	0.0077397	14	Q15274	QPRT	Nicotinate-nucleotide pyrophosphorylase [carboxylating]	NADC_HUMAN	4	-37.6697	0.623303	cytoplasm,cytosol,extracellular exosome	nicotinate-nucleotide diphosphorylase (carboxylating) activity,protein homodimerization activity	NAD biosynthetic process,NAD metabolic process,quinolinate catabolic process,protein oligomerization
HeLa_Sg44 / HeLa_C1	Q9Y4H2	Q9Y4H2	-0.680375	0.680375	6.20288e-12	2.73887e-11	66	Q9Y4H2	IRS2	Insulin receptor substrate 2	IRS2_HUMAN	15	-37.5997	0.624003	cytosol,plasma membrane,protein complex	signal transducer activity,Ras guanyl-nucleotide exchange factor activity,insulin receptor binding,protein binding,1-phosphatidylinositol-3-kinase activity,protein kinase binding,protein phosphatase binding,protein domain specific binding,phosphatidylinositol 3-kinase binding,phosphatidylinositol-4,5-bisphosphate 3-kinase activity,14-3-3 protein binding	MAPK cascade,positive regulation of mesenchymal cell proliferation,negative regulation of B cell apoptotic process,glucose metabolic process,signal transduction,axon guidance,brain development,cell proliferation,positive regulation of cell proliferation,insulin receptor signaling pathway,response to glucose,negative regulation of plasma membrane long-chain fatty acid transport,positive regulation…
HeLa_Sg44 / HeLa_C1	Q0P6H9	Q0P6H9	-0.674215	0.674215	0.0121074	0.0111813	7	Q0P6H9	TMEM62	Transmembrane protein 62	TMM62_HUMAN	2	-37.3327	0.626673	integral component of membrane	hydrolase activity
HeLa_Sg44 / HeLa_C1	P13498	P13498	-0.663959	0.663959	0.0401852	0.0310926	8	P13498	CYBA	Cytochrome b-245 light chain	CY24A_HUMAN	2	-36.8856	0.631144	stress fiber,nucleus,mitochondrion,endosome,endoplasmic reticulum membrane,Golgi apparatus,plasma membrane,focal adhesion,membrane,apical plasma membrane,secretory granule,dendrite,phagocytic vesicle membrane,specific granule membrane,NADPH oxidase complex,neuronal cell body,tertiary granule membrane,perinuclear endoplasmic reticulum	protein binding,electron carrier activity,superoxide-generating NADPH oxidase activity,SH3 domain binding,heme binding,metal ion binding,protein heterodimerization activity	response to hypoxia,positive regulation of endothelial cell proliferation,antigen processing and presentation of exogenous peptide antigen via MHC class I, TAP-dependent,negative regulation of glomerular filtration by angiotensin,superoxide metabolic process,inflammatory response,response to activity,smooth muscle hypertrophy,cytochrome complex assembly,electron transport chain,positive regulatio…
HeLa_Sg44 / HeLa_C1	Q6T4R5	Q6T4R5	-0.654704	0.654704	0.00177804	0.0020741	11	Q6T4R5	NHS	Nance-Horan syndrome protein	NHS_HUMAN	3	-36.4794	0.635206	Golgi apparatus,bicellular tight junction,focal adhesion,apical plasma membrane,nuclear body,lamellipodium,cell junction		lens development in camera-type eye,cell differentiation
HeLa_Sg44 / HeLa_C1	Q9P0K8	Q9P0K8	-0.6501	0.6501	0.0418701	0.0321679	6	Q9P0K8	FOXJ2	Forkhead box protein J2	FOXJ2_HUMAN	2	-36.2764	0.637236	fibrillar center,nucleus	RNA polymerase II core promoter proximal region sequence-specific DNA binding,transcriptional activator activity, RNA polymerase II core promoter proximal region sequence-specific binding,protein binding,identical protein binding	transcription from RNA polymerase II promoter,anatomical structure morphogenesis,cell differentiation,positive regulation of transcription from RNA polymerase II promoter
HeLa_Sg44 / HeLa_C1	P05997	P05997	-0.648439	0.648439	0.000767825	0.000982057	13	P05997	COL5A2	Collagen alpha-2(V) chain	CO5A2_HUMAN	4	-36.203	0.63797	extracellular region,collagen type V trimer,extracellular space,endoplasmic reticulum lumen,extracellular matrix	molecular_function,extracellular matrix structural constituent,SMAD binding,metal ion binding	skeletal system development,ossification,extracellular matrix organization,collagen fibril organization,collagen catabolic process,skin development,eye morphogenesis,cellular response to amino acid stimulus,negative regulation of endodermal cell differentiation
HeLa_Sg44 / HeLa_C1	P50995	P50995	-0.646784	0.646784	1.72502e-22	2.06401e-21	118	P50995	ANXA11	Annexin A11	ANX11_HUMAN	21	-36.1298	0.638702	nuclear envelope,nucleoplasm,cytoplasm,spindle,cytosol,membrane,midbody,melanosome,specific granule,azurophil granule,phagocytic vesicle,extracellular exosome	RNA binding,calcium ion binding,protein binding,calcium-dependent phospholipid binding,phosphatidylethanolamine binding,MHC class II protein complex binding,S100 protein binding,calcium-dependent protein binding	phagocytosis,cytokinetic process,response to calcium ion
HeLa_Sg44 / HeLa_C1	P55789	P55789	-0.64569	0.64569	0.00135475	0.00163017	18	P55789	GFER	FAD-linked sulfhydryl oxidase ALR	ALR_HUMAN	4	-36.0813	0.639187	extracellular region,mitochondrion,mitochondrial intermembrane space,cytosol	protein binding,growth factor activity,protein disulfide oxidoreductase activity,flavin-linked sulfhydryl oxidase activity,flavin adenine dinucleotide binding	liver development,regulation of receptor activity,oxidation-reduction process
HeLa_Sg44 / HeLa_C1	Q9NRG9	Q9NRG9	-0.643832	0.643832	2.79322e-13	1.43204e-12	62	Q9NRG9	AAAS	Aladin	AAAS_HUMAN	11	-35.9989	0.640011	nucleus,nuclear envelope,nuclear pore,nucleoplasm,centrosome,cytosol,membrane,nuclear membrane,host cell	molecular_function	regulation of glycolytic process,mRNA export from nucleus,tRNA export from nucleus,nucleocytoplasmic transport,mitotic nuclear envelope disassembly,learning,fertilization,viral process,protein sumoylation,viral transcription,regulation of nucleocytoplasmic transport,regulation of gene silencing by miRNA,intracellular transport of virus,regulation of cellular response to heat
HeLa_Sg44 / HeLa_C1	Q9NR77	Q9NR77	-0.633812	0.633812	0.0349306	0.0276277	8	Q9NR77	PXMP2	Peroxisomal membrane protein 2	PXMP2_HUMAN	2	-35.5529	0.644471	cytoplasm,peroxisomal membrane,integral component of peroxisomal membrane,membrane,protein complex	protein binding	biological_process
HeLa_Sg44 / HeLa_C1	Q9H8M5	Q9H8M5	-0.63301	0.63301	0.0299861	0.0242727	7	Q9H8M5	CNNM2	Metal transporter CNNM2	CNNM2_HUMAN	2	-35.517	0.64483	integral component of membrane,basolateral plasma membrane,intracellular membrane-bounded organelle	ATP binding,magnesium ion transmembrane transporter activity	magnesium ion homeostasis,magnesium ion transmembrane transport
HeLa_Sg44 / HeLa_C1	Q5T0N5	Q5T0N5	-0.631614	0.631614	4.19778e-15	2.60126e-14	78	Q5T0N5	FNBP1L	Formin-binding protein 1-like	FBP1L_HUMAN	18	-35.4546	0.645454	cytoplasm,cytosol,cytoskeleton,plasma membrane,cell cortex,cytoplasmic vesicle,extracellular exosome	protein binding,lipid binding,cadherin binding,GTPase binding	membrane budding,autophagy,membrane invagination,vesicle organization,vesicle transport along actin filament,positive regulation of filopodium assembly,cilium morphogenesis,membrane organization,clathrin-dependent endocytosis,membrane tubulation
HeLa_Sg44 / HeLa_C1	O95427	O95427	-0.631079	0.631079	0.0272322	0.0223686	6	O95427	PIGN	GPI ethanolamine phosphate transferase 1	PIGN_HUMAN	3	-35.4307	0.645693	endoplasmic reticulum membrane,cytosol,plasma membrane,membrane,integral component of membrane	mannose-ethanolamine phosphotransferase activity	GPI anchor biosynthetic process,preassembly of GPI anchor in ER membrane
HeLa_Sg44 / HeLa_C1	P28289	P28289	-0.627871	0.627871	0.0283546	0.0231489	19	P28289	TMOD1	Tropomodulin-1	TMOD1_HUMAN	4	-35.2869	0.647131	cytosol,striated muscle thin filament,actin filament,membrane,myofibril,sarcomere,cortical cytoskeleton,COP9 signalosome	actin binding,tropomyosin binding,actin filament binding	muscle contraction,actin filament organization,adult locomotory behavior,muscle filament sliding,myofibril assembly,pointed-end actin filament capping,lens fiber cell development
HeLa_Sg44 / HeLa_C1	Q9UJX6	Q9UJX6	-0.627208	0.627208	0.0378215	0.029549	8	Q9UJX6	ANAPC2	Anaphase-promoting complex subunit 2	ANC2_HUMAN	3	-35.2572	0.647428	nucleoplasm,anaphase-promoting complex,cytosol	protein binding,ubiquitin protein ligase binding,ubiquitin protein ligase activity	anaphase-promoting complex-dependent catabolic process,positive regulation of synaptic plasticity,protein ubiquitination involved in ubiquitin-dependent protein catabolic process,proteasome-mediated ubiquitin-dependent protein catabolic process,positive regulation of axon extension,positive regulation of dendrite morphogenesis,cell division,negative regulation of ubiquitin-protein ligase activity…
HeLa_Sg44 / HeLa_C1	P0CG12	P0CG12	-0.618606	0.618606	0.00297035	0.00327069	25	P0CG12	CHTF8	Chromosome transmission fidelity protein 8 homolog isoform 2	CTF8A_HUMAN	7	-34.87	0.6513	nucleoplasm,Ctf18 RFC-like complex,extracellular exosome		mitotic sister chromatid cohesion
HeLa_Sg44 / HeLa_C1	Q9UN37	Q9UN37	-0.615022	0.615022	4.25866e-09	1.33015e-08	57	Q9UN37	VPS4A	Vacuolar protein sorting-associated protein 4A	VPS4A_HUMAN	10	-34.708	0.65292	spindle pole,nucleus,cytoplasm,lysosome,endosome,early endosome,late endosome,vacuolar membrane,centrosome,cytosol,plasma membrane,midbody,late endosome membrane,perinuclear region of cytoplasm,extracellular exosome,Flemming body,ESCRT III complex	protein binding,ATP binding,protein C-terminus binding,ATPase activity,protein domain specific binding,ATPase activity, coupled	actomyosin contractile ring contraction,cell separation after cytokinesis,protein targeting to lysosome,membrane budding,nucleus organization,nuclear envelope organization,mitotic metaphase plate congression,abscission,vesicle-mediated transport,endosomal transport,macroautophagy,viral life cycle,viral release from host cell,nuclear envelope reassembly,intracellular cholesterol transport,negative…
HeLa_Sg44 / HeLa_C1	Q9BQI0	Q9BQI0	-0.611849	0.611849	0.00418015	0.00442396	12	Q9BQI0	AIF1L	Allograft inflammatory factor 1-like	AIF1L_HUMAN	3	-34.5643	0.654357	cytoplasm,focal adhesion,actin cytoskeleton,ruffle membrane,protein complex,extracellular exosome,actin filament	calcium ion binding,actin filament binding
HeLa_Sg44 / HeLa_C1	Q969M3	Q969M3	-0.611288	0.611288	0.0259071	0.0214426	8	Q969M3	YIPF5	Protein YIPF5	YIPF5_HUMAN	2	-34.5388	0.654612	nucleoplasm,endoplasmic reticulum,endoplasmic reticulum membrane,Golgi apparatus,integral component of membrane,ER to Golgi transport vesicle,intracellular membrane-bounded organelle,endoplasmic reticulum exit site	protein binding	protein transport,vesicle-mediated transport,regulation of ER to Golgi vesicle-mediated transport
HeLa_Sg44 / HeLa_C1	P60891	P60891	-0.609348	0.609348	0.000279084	0.000394316	100	P60891	PRPS1	Ribose-phosphate pyrophosphokinase 1	PRPS1_HUMAN	15	-34.4507	0.655493	cytosol	magnesium ion binding,ribose phosphate diphosphokinase activity,protein binding,ATP binding,kinase activity,identical protein binding,protein homodimerization activity	5-phosphoribose 1-diphosphate biosynthetic process,purine nucleobase metabolic process,purine nucleotide biosynthetic process,pyrimidine nucleotide biosynthetic process,nervous system development,nucleoside metabolic process,ribonucleoside monophosphate biosynthetic process,phosphorylation,urate biosynthetic process,hypoxanthine biosynthetic process
HeLa_Sg44 / HeLa_C1	Q15599	Q15599	-0.602735	0.602735	4.16126e-07	9.83349e-07	31	Q15599	SLC9A3R2	Na(+)/H(+) exchange regulatory cofactor NHE-RF2	NHRF2_HUMAN	8	-34.1495	0.658505	nucleus,plasma membrane,focal adhesion,endomembrane system,apical plasma membrane,extracellular exosome	receptor binding,protein binding,beta-catenin binding,protein C-terminus binding,phosphatase binding,protein complex scaffold,cadherin binding	protein complex assembly
HeLa_Sg44 / HeLa_C1	O75911	O75911	-0.595131	0.595131	0.030457	0.0245959	5	O75911	DHRS3	Short-chain dehydrogenase/reductase 3	DHRS3_HUMAN	3	-33.8016	0.661984	endoplasmic reticulum membrane,integral component of membrane,photoreceptor outer segment membrane	nucleotide binding,retinol dehydrogenase activity,electron carrier activity,NADP-retinol dehydrogenase activity	retinoid metabolic process,outflow tract morphogenesis,visual perception,electron transport chain,regulation of ossification,retinol metabolic process,negative regulation of retinoic acid receptor signaling pathway,palate development,bone morphogenesis,cardiac septum morphogenesis
HeLa_Sg44 / HeLa_C1	Q9BTZ2	Q9BTZ2	-0.594918	0.594918	0.0002106	0.000305053	24	Q9BTZ2	DHRS4	Dehydrogenase/reductase SDR family member 4	DHRS4_HUMAN	8	-33.7918	0.662082	nucleus,mitochondrion,peroxisome,peroxisomal membrane,endoplasmic reticulum membrane,extracellular exosome	3-keto sterol reductase activity,carbonyl reductase (NADPH) activity,receptor binding,oxidoreductase activity, acting on NAD(P)H, quinone or similar compound as acceptor,alcohol dehydrogenase [NAD(P)+] activity,NADP-retinol dehydrogenase activity	alcohol metabolic process,steroid metabolic process,cellular ketone metabolic process,retinol metabolic process,protein tetramerization,oxidation-reduction process
HeLa_Sg44 / HeLa_C1	Q9Y6I3	Q9Y6I3	-0.591738	0.591738	1.97633e-05	3.51767e-05	42	Q9Y6I3	EPN1	Epsin-1	EPN1_HUMAN	9	-33.6457	0.663543	nucleus,cytosol,plasma membrane,clathrin-coated pit	protein binding,lipid binding	in utero embryonic development,endocytosis,Notch signaling pathway,female pregnancy,negative regulation of epidermal growth factor receptor signaling pathway,embryonic organ development,membrane organization
HeLa_Sg44 / HeLa_C1	Q7Z309	Q7Z309	-0.587276	0.587276	0.0327898	0.0261989	20	Q7Z309	FAM122B	Protein FAM122B	F122B_HUMAN	6	-33.4402	0.665598
HeLa_Sg44 / HeLa_C1	Q8NBI6	Q8NBI6	-0.5842	0.5842	0.0109105	0.0102208	8	Q8NBI6	XXYLT1	Xyloside xylosyltransferase 1	XXLT1_HUMAN	2	-33.2981	0.667019	integral component of endoplasmic reticulum membrane	magnesium ion binding,manganese ion binding,UDP-xylosyltransferase activity	O-glycan processing
HeLa_Sg44 / HeLa_C1	P48681	P48681	-0.583402	0.583402	2.41267e-22	2.85154e-21	85	P48681	NES	Nestin	NEST_HUMAN	21	-33.2612	0.667388	cytoplasm,intermediate filament,extracellular matrix,intermediate filament cytoskeleton	molecular_function,structural molecule activity,intermediate filament binding	G2/M transition of mitotic cell cycle,central nervous system development,brain development,positive regulation of intermediate filament depolymerization,embryonic camera-type eye development,negative regulation of protein binding,negative regulation of catalytic activity,stem cell proliferation,positive regulation of neural precursor cell proliferation
HeLa_Sg44 / HeLa_C1	Q86WA8	Q86WA8	-0.583224	0.583224	2.24566e-09	7.27002e-09	35	Q86WA8	LONP2	Lon protease homolog 2, peroxisomal	LONP2_HUMAN	10	-33.253	0.66747	nucleus,peroxisome,peroxisomal matrix,membrane	protease binding,ATP-dependent peptidase activity,serine-type endopeptidase activity,receptor binding,protein binding,ATP binding,peptidase activity,enzyme binding	misfolded or incompletely synthesized protein catabolic process,protein targeting to peroxisome,peroxisome organization,response to organic cyclic compound,protein processing,regulation of fatty acid beta-oxidation
HeLa_Sg44 / HeLa_C1	P63272	P63272	-0.58139	0.58139	0.0101649	0.00961619	19	P63272	SUPT4H1	Transcription elongation factor SPT4	SPT4H_HUMAN	4	-33.1681	0.668319	nucleus,nucleoplasm,DSIF complex	RNA polymerase II core binding,transcription factor activity, sequence-specific DNA binding,single-stranded RNA binding,protein binding,zinc ion binding,protein heterodimerization activity	negative regulation of transcription from RNA polymerase II promoter,chromatin remodeling,regulation of transcription, DNA-templated,regulation of transcription from RNA polymerase II promoter,transcription from RNA polymerase II promoter,transcription elongation from RNA polymerase II promoter,mRNA processing,negative regulation of DNA-templated transcription, elongation,positive regulation of D…
HeLa_Sg44 / HeLa_C1	Q9H1E5	Q9H1E5	-0.580035	0.580035	0.00101963	0.00126481	24	Q9H1E5	TMX4	Thioredoxin-related transmembrane protein 4	TMX4_HUMAN	6	-33.1052	0.668948	endoplasmic reticulum,integral component of membrane	protein disulfide isomerase activity	protein folding,response to endoplasmic reticulum stress,cell redox homeostasis,oxidation-reduction process
HeLa_Sg44 / HeLa_C1	Q96B97	Q96B97	0.582255	0.582255	1.00344e-07	2.5957e-07	54	Q96B97	SH3KBP1	SH3 domain-containing kinase-binding protein 1	SH3K1_HUMAN	23	49.7188	1.49719	cytoplasm,cytosol,cytoskeleton,plasma membrane,cell-cell junction,focal adhesion,endocytic vesicle,cytoplasmic vesicle membrane,neuron projection,synapse	protein binding,SH3 domain binding	endocytosis,apoptotic process,cytoskeleton organization,cell-cell signaling,axon guidance,regulation of cell shape,cell migration,negative regulation of epidermal growth factor receptor signaling pathway,membrane organization
HeLa_Sg44 / HeLa_C1	Q04760	Q04760	0.583067	0.583067	0.0279639	0.0228797	54	Q04760	GLO1	Lactoylglutathione lyase	LGUL_HUMAN	11	49.8031	1.49803	nucleus,cytoplasm,cytosol,plasma membrane,extracellular exosome	lactoylglutathione lyase activity,zinc ion binding	carbohydrate metabolic process,pyruvate metabolic process,regulation of transcription from RNA polymerase II promoter,glutathione metabolic process,methylglyoxal metabolic process,osteoclast differentiation,negative regulation of apoptotic process
HeLa_Sg44 / HeLa_C1	P25787	P25787	0.586096	0.586096	0.0131544	0.0120114	92	P25787	PSMA2	Proteasome subunit alpha type-2	PSA2_HUMAN	13	50.1178	1.50118	proteasome complex,cytoplasmic mRNA processing body,extracellular region,nucleus,nucleoplasm,cytosol,proteasome core complex,proteasome core complex, alpha-subunit complex,secretory granule lumen,extracellular exosome,ficolin-1-rich granule lumen	threonine-type endopeptidase activity,protein binding	MAPK cascade,protein polyubiquitination,stimulatory C-type lectin receptor signaling pathway,antigen processing and presentation of exogenous peptide antigen via MHC class I, TAP-dependent,regulation of cellular amino acid metabolic process,response to virus,negative regulation of G2/M transition of mitotic cell cycle,protein deubiquitination,anaphase-promoting complex-dependent catabolic process…
HeLa_Sg44 / HeLa_C1	Q495W5	Q495W5	0.58706	0.58706	0.0130234	0.0119086	4	Q495W5	FUT11	Alpha-(1,3)-fucosyltransferase 11	FUT11_HUMAN	2	50.2182	1.50218	Golgi membrane,integral component of membrane,Golgi cisterna membrane,extracellular exosome	protein binding,alpha-(1->3)-fucosyltransferase activity	protein glycosylation,fucosylation
HeLa_Sg44 / HeLa_C1	Q9HBL0	Q9HBL0	0.590021	0.590021	5.31258e-12	2.3639e-11	39	Q9HBL0	TNS1	Tensin-1	TENS1_HUMAN	14	50.5269	1.50527	cytoplasm,cytoskeleton,focal adhesion,cell surface	RNA binding,actin binding,protein binding	cell-substrate junction assembly,fibroblast migration
HeLa_Sg44 / HeLa_C1	O00767	O00767	0.590239	0.590239	0.00130667	0.00157874	43	O00767	SCD	Acyl-CoA desaturase	ACOD_HUMAN	8	50.5497	1.5055	nucleolus,endoplasmic reticulum,endoplasmic reticulum membrane,membrane,integral component of membrane	stearoyl-CoA 9-desaturase activity,iron ion binding,oxidoreductase activity	unsaturated fatty acid biosynthetic process,regulation of cholesterol biosynthetic process,fatty-acyl-CoA biosynthetic process,oxidation-reduction process,monounsaturated fatty acid biosynthetic process
HeLa_Sg44 / HeLa_C1	Q01433	Q01433	0.590522	0.590522	2.50663e-08	7.05683e-08	77	Q01433	AMPD2	AMP deaminase 2	AMPD2_HUMAN	18	50.5791	1.50579	cellular_component,cytosol	AMP deaminase activity,protein binding,metal ion binding	IMP biosynthetic process,IMP salvage,purine-containing compound salvage,cyclic purine nucleotide metabolic process,energy homeostasis
HeLa_Sg44 / HeLa_C1	Q1KMD3	Q1KMD3	0.593118	0.593118	0.00707543	0.00701786	155	Q1KMD3	HNRNPUL2	Heterogeneous nuclear ribonucleoprotein U-like protein 2	HNRL2_HUMAN	28	50.8503	1.5085	nucleus,nucleoplasm,membrane	RNA binding	biological_process
HeLa_Sg44 / HeLa_C1	Q15436	Q15436	0.595265	0.595265	0.00585393	0.00594175	92	Q15436	SEC23A	Protein transport protein Sec23A	SC23A_HUMAN	19	51.075	1.51075	Golgi membrane,endoplasmic reticulum membrane,cytosol,ER to Golgi transport vesicle membrane,extrinsic component of membrane,COPII vesicle coat,perinuclear region of cytoplasm,endoplasmic reticulum exit site	protein binding,zinc ion binding	antigen processing and presentation of peptide antigen via MHC class I,intracellular protein transport,ER to Golgi vesicle-mediated transport,antigen processing and presentation of exogenous peptide antigen via MHC class II,COPII vesicle coating,cargo loading into COPII-coated vesicle
HeLa_Sg44 / HeLa_C1	P40925	P40925	0.595815	0.595815	1.70443e-05	3.06887e-05	91	P40925	MDH1	Malate dehydrogenase, cytoplasmic	MDHC_HUMAN	16	51.1326	1.51133	extracellular space,mitochondrion,cytosol,myelin sheath,extracellular exosome	malic enzyme activity,protein binding,L-malate dehydrogenase activity,diiodophenylpyruvate reductase activity,NAD binding	gluconeogenesis,tricarboxylic acid cycle,oxaloacetate metabolic process,malate metabolic process,NADH metabolic process
HeLa_Sg44 / HeLa_C1	P07942	P07942	0.596181	0.596181	4.05148e-20	3.95187e-19	104	P07942	LAMB1	Laminin subunit beta-1	LAMB1_HUMAN	28	51.1709	1.51171	extracellular region,basement membrane,laminin-1 complex,laminin-2 complex,extracellular space,endoplasmic reticulum lumen,extracellular matrix,laminin-8 complex,laminin-10 complex,perinuclear region of cytoplasm,extracellular exosome	structural molecule activity,extracellular matrix structural constituent,protein binding	cell adhesion,neuronal-glial interaction involved in cerebral cortex radial glia guided migration,extracellular matrix organization,positive regulation of cell migration,neuron projection development,substrate adhesion-dependent cell spreading,endodermal cell differentiation,odontogenesis,post-translational protein modification,cellular protein metabolic process,positive regulation of epithelial …
HeLa_Sg44 / HeLa_C1	Q92990	Q92990	0.597421	0.597421	0.00109834	0.0013521	55	Q92990	GLMN	Glomulin	GLMN_HUMAN	14	51.301	1.51301	intracellular,cytoplasm,cullin-RING ubiquitin ligase complex,Cul2-RING ubiquitin ligase complex,Cul3-RING ubiquitin ligase complex,Cul4A-RING E3 ubiquitin ligase complex	hepatocyte growth factor receptor binding,protein binding,ubiquitin protein ligase binding,ubiquitin-protein transferase inhibitor activity	vasculogenesis,neural tube closure,negative regulation of protein ubiquitination,regulation of proteasomal ubiquitin-dependent protein catabolic process,regulation of gene expression, epigenetic,negative regulation of T cell proliferation,positive regulation of phosphorylation,muscle cell differentiation,positive regulation of interleukin-2 biosynthetic process,positive regulation of cytokine sec…
HeLa_Sg44 / HeLa_C1	Q9NR12	Q9NR12	0.599798	0.599798	3.74028e-09	1.17692e-08	78	Q9NR12	PDLIM7	PDZ and LIM domain protein 7	PDLI7_HUMAN	15	51.5504	1.5155	stress fiber,ruffle,nucleus,cytosol,cell-cell adherens junction,focal adhesion,actin cytoskeleton	protein binding,metal ion binding	ossification,receptor-mediated endocytosis,axon guidance,actin cytoskeleton organization,positive regulation of osteoblast differentiation
HeLa_Sg44 / HeLa_C1	P35606	P35606	0.6011	0.6011	6.91518e-14	3.77724e-13	228	P35606	COPB2	Coatomer subunit beta'	COPB2_HUMAN	41	51.6872	1.51687	Golgi membrane,endoplasmic reticulum membrane,cytosol,COPI vesicle coat,transport vesicle	structural molecule activity,protein binding	intracellular protein transport,ER to Golgi vesicle-mediated transport,retrograde vesicle-mediated transport, Golgi to ER,intra-Golgi vesicle-mediated transport,toxin transport
HeLa_Sg44 / HeLa_C1	P09601	P09601	0.602187	0.602187	0.0281766	0.0230233	50	P09601	HMOX1	Heme oxygenase 1	HMOX1_HUMAN	11	51.8016	1.51802	extracellular space,nucleus,nucleolus,endoplasmic reticulum,endoplasmic reticulum membrane,cytosol,caveola,membrane,perinuclear region of cytoplasm	heme oxygenase (decyclizing) activity,phospholipase D activity,signal transducer activity,protein binding,enzyme binding,heme binding,protein homodimerization activity,metal ion binding	angiogenesis,endothelial cell proliferation,wound healing involved in inflammatory response,negative regulation of leukocyte migration,heme oxidation,cellular iron ion homeostasis,response to oxidative stress,small GTPase mediated signal transduction,excretion,regulation of blood pressure,cell death,intrinsic apoptotic signaling pathway in response to DNA damage,negative regulation of muscle cell…
HeLa_Sg44 / HeLa_C1	Q96E11	Q96E11	0.603866	0.603866	0.043574	0.0332768	46	Q96E11	MRRF	Ribosome-recycling factor, mitochondrial	RRFM_HUMAN	8	51.9784	1.51978	mitochondrion,mitochondrial matrix	ribosomal large subunit binding	translation,ribosome disassembly,mitochondrial translational termination
HeLa_Sg44 / HeLa_C1	Q9NP81	Q9NP81	0.604568	0.604568	2.27498e-07	5.58687e-07	65	Q9NP81	SARS2	Serine--tRNA ligase, mitochondrial	SYSM_HUMAN	15	52.0523	1.52052	cytoplasm,mitochondrion,mitochondrial matrix	RNA binding,serine-tRNA ligase activity,ATP binding	tRNA aminoacylation for protein translation,seryl-tRNA aminoacylation,selenocysteinyl-tRNA(Sec) biosynthetic process
HeLa_Sg44 / HeLa_C1	P51784	P51784	0.604908	0.604908	0.0476038	0.0358304	39	P51784	USP11	Ubiquitin carboxyl-terminal hydrolase 11	UBP11_HUMAN	10	52.0882	1.52088	nucleus,nucleoplasm,chromosome,cytosol	cysteine-type endopeptidase activity,thiol-dependent ubiquitin-specific protease activity,protein binding,thiol-dependent ubiquitinyl hydrolase activity	ubiquitin-dependent protein catabolic process,protein deubiquitination
HeLa_Sg44 / HeLa_C1	P57088	P57088	0.607285	0.607285	0.0503305	0.0375341	13	P57088	TMEM33	Transmembrane protein 33	TMM33_HUMAN	3	52.339	1.52339	nuclear envelope,nuclear pore,endoplasmic reticulum,endoplasmic reticulum membrane,integral component of endoplasmic reticulum membrane,melanosome,extracellular exosome	protein binding,structural constituent of nuclear pore	cellular protein localization,response to endoplasmic reticulum stress,nuclear pore complex assembly,regulation of endoplasmic reticulum tubular network organization,positive regulation of IRE1-mediated unfolded protein response,positive regulation of PERK-mediated unfolded protein response
HeLa_Sg44 / HeLa_C1	P30520	P30520	0.607287	0.607287	0.0254356	0.0211107	110	P30520	ADSS	Adenylosuccinate synthetase isozyme 2	PURA2_HUMAN	21	52.3392	1.52339	cytoplasm,cytosol,plasma membrane,extracellular exosome	adenylosuccinate synthase activity,protein binding,GTP binding,phosphate ion binding,metal ion binding	immune system process,AMP biosynthetic process,aspartate metabolic process,purine ribonucleoside monophosphate biosynthetic process,response to purine-containing compound,'de novo' AMP biosynthetic process,IMP metabolic process,response to ammonium ion,cellular response to electrical stimulus
HeLa_Sg44 / HeLa_C1	P06733	P06733	0.60854	0.60854	0.00531085	0.00545836	358	P06733	ENO1	Alpha-enolase	ENOA_HUMAN	46	52.4715	1.52471	phosphopyruvate hydratase complex,extracellular space,nucleus,cytoplasm,cytosol,plasma membrane,cell surface,membrane,M band,extracellular exosome,cell cortex region	magnesium ion binding,RNA polymerase II regulatory region sequence-specific DNA binding,transcriptional repressor activity, RNA polymerase II core promoter proximal region sequence-specific binding,transcriptional repressor activity, RNA polymerase II transcription regulatory region sequence-specific binding,RNA binding,phosphopyruvate hydratase activity,protein binding,protein homodimerization a…	negative regulation of transcription from RNA polymerase II promoter,gluconeogenesis,transcription, DNA-templated,response to virus,positive regulation of plasminogen activation,negative regulation of cell growth,negative regulation of transcription, DNA-templated,positive regulation of muscle contraction,canonical glycolysis,negative regulation of hypoxia-induced intrinsic apoptotic signaling pa…
HeLa_Sg44 / HeLa_C1	Q15942	Q15942	0.609327	0.609327	2.04942e-05	3.63732e-05	133	Q15942	ZYX	Zyxin	ZYX_HUMAN	22	52.5547	1.52555	stress fiber,nucleus,cytosol,plasma membrane,integral component of plasma membrane,cell-cell adherens junction,focal adhesion,phagocytic vesicle	RNA binding,protein binding,metal ion binding	cell adhesion,cell-matrix adhesion,signal transduction,transforming growth factor beta receptor signaling pathway,integrin-mediated signaling pathway,cell-cell signaling,viral process,stress fiber assembly,regulation of inflammatory response,cellular response to interferon-gamma
HeLa_Sg44 / HeLa_C1	Q06210	Q06210	0.609849	0.609849	5.00141e-20	4.83854e-19	172	Q06210	GFPT1	Glutamine--fructose-6-phosphate aminotransferase [isomerizing] 1	GFPT1_HUMAN	31	52.61	1.5261	cytosol,extracellular exosome	glutamine-fructose-6-phosphate transaminase (isomerizing) activity,carbohydrate derivative binding	fructose 6-phosphate metabolic process,UDP-N-acetylglucosamine metabolic process,UDP-N-acetylglucosamine biosynthetic process,energy reserve metabolic process,protein N-linked glycosylation,glutamine metabolic process,circadian regulation of gene expression,IRE1-mediated unfolded protein response
HeLa_Sg44 / HeLa_C1	P63104	P63104	0.610014	0.610014	0.0663607	0.0471944	115	P63104	YWHAZ	14-3-3 protein zeta/delta	1433Z_HUMAN	17	52.6274	1.52627	extracellular space,nucleus,nucleoplasm,cytoplasm,mitochondrion,cytosol,focal adhesion,cytoplasmic vesicle membrane,vesicle,melanosome,extracellular exosome,blood microparticle	RNA binding,protein binding,transcription factor binding,protein kinase binding,protein domain specific binding,ubiquitin protein ligase binding,identical protein binding,ion channel binding,cadherin binding	protein targeting,signal transduction,platelet activation,negative regulation of apoptotic process,regulation of mRNA stability,establishment of Golgi localization,membrane organization,Golgi reassembly,positive regulation of protein insertion into mitochondrial membrane involved in apoptotic signaling pathway
HeLa_Sg44 / HeLa_C1	Q9NYY8	Q9NYY8	0.610991	0.610991	0.0034952	0.00377686	42	Q9NYY8	FASTKD2	FAST kinase domain-containing protein 2	FAKD2_HUMAN	10	52.7308	1.52731	nucleus,mitochondrion,ribonucleoprotein granule,mitochondrial nucleoid,intercellular bridge	RNA binding,protein kinase activity,rRNA binding	protein phosphorylation,cellular respiration,mitochondrial large ribosomal subunit assembly
HeLa_Sg44 / HeLa_C1	P84101	P84101	0.611865	0.611865	0.0570268	0.0416282	19	P84101	SERF2	Small EDRK-rich factor 2	SERF2_HUMAN	3	52.8234	1.52823	nucleus,cytosol	molecular_function	biological_process
HeLa_Sg44 / HeLa_C1	Q92769	Q92769	0.615091	0.615091	0.0556544	0.0407863	73	Q92769	HDAC2	Histone deacetylase 2	HDAC2_HUMAN	10	53.1655	1.53165	nuclear chromatin,nucleus,nucleoplasm,cytoplasm,Sin3 complex,NuRD complex,ESC/E(Z) complex,protein complex	RNA polymerase II repressing transcription factor binding,chromatin binding,RNA binding,histone deacetylase activity,protein binding,transcription factor binding,deacetylase activity,enzyme binding,heat shock protein binding,NAD-dependent histone deacetylase activity (H3-K14 specific),protein deacetylase activity,histone deacetylase binding,sequence-specific DNA binding,NF-kappaB binding,promoter…	negative regulation of transcription from RNA polymerase II promoter,response to amphetamine,cardiac muscle hypertrophy,chromatin remodeling,maintenance of chromatin silencing,transcription, DNA-templated,blood coagulation,positive regulation of cell proliferation,epidermal cell differentiation,positive regulation of epithelial to mesenchymal transition,positive regulation of receptor biosyntheti…
HeLa_Sg44 / HeLa_C1	Q13472	Q13472	0.617286	0.617286	0.00699453	0.00694851	25	Q13472	TOP3A	DNA topoisomerase 3-alpha	TOP3A_HUMAN	9	53.3987	1.53399	nucleus,nucleoplasm,chromosome,PML body	DNA binding,DNA topoisomerase type I activity,protein binding,zinc ion binding	DNA synthesis involved in DNA repair,strand displacement,DNA replication,DNA topological change,meiotic cell cycle,regulation of signal transduction by p53 class mediator
HeLa_Sg44 / HeLa_C1	O75648	O75648	0.618166	0.618166	0.0288687	0.0234992	10	O75648	TRMU	Mitochondrial tRNA-specific 2-thiouridylase 1	MTU1_HUMAN	3	53.4923	1.53492	nucleoplasm,mitochondrion	tRNA binding,ATP binding,sulfurtransferase activity	tRNA wobble position uridine thiolation,mitochondrial tRNA thio-modification
HeLa_Sg44 / HeLa_C1	P07686	P07686	0.62049	0.62049	1.4429e-10	5.4281e-10	96	P07686	HEXB	Beta-hexosaminidase subunit beta	HEXB_HUMAN	19	53.7398	1.5374	acrosomal vesicle,extracellular region,membrane,azurophil granule lumen,azurophil granule,lysosomal lumen,extracellular exosome	beta-N-acetylhexosaminidase activity,protein binding,acetylglucosaminyltransferase activity,protein homodimerization activity,protein heterodimerization activity,Requires Ontology	skeletal system development,glycosphingolipid metabolic process,ganglioside catabolic process,cellular calcium ion homeostasis,lysosome organization,penetration of zona pellucida,sensory perception of sound,locomotory behavior,male courtship behavior,regulation of cell shape,phospholipid biosynthetic process,oligosaccharide catabolic process,lipid storage,chondroitin sulfate catabolic process,hya…
HeLa_Sg44 / HeLa_C1	Q13501	Q13501	0.623096	0.623096	5.18433e-05	8.5229e-05	91	Q13501	SQSTM1	Sequestosome-1	SQSTM_HUMAN	16	54.0176	1.54018	pre-autophagosomal structure,cytoplasmic mRNA processing body,nucleoplasm,cytoplasm,late endosome,autophagosome,endoplasmic reticulum,cytosol,inclusion body,aggresome,PML body,sarcomere,intracellular membrane-bounded organelle,amphisome,autolysosome,extracellular exosome,sperm midpiece,Lewy body	protein serine/threonine kinase activity,protein kinase C binding,protein binding,zinc ion binding,enzyme binding,protein kinase binding,receptor tyrosine kinase binding,ubiquitin protein ligase binding,ionotropic glutamate receptor binding,SH2 domain binding,identical protein binding,protein homodimerization activity,ubiquitin binding,K63-linked polyubiquitin binding	negative regulation of transcription from RNA polymerase II promoter,mitophagy,macromitophagy,positive regulation of protein phosphorylation,immune system process,response to ischemia,protein phosphorylation,ubiquitin-dependent protein catabolic process,autophagy,apoptotic process,response to stress,endosome organization,protein localization,regulation of mitochondrion organization,endosomal tran…
HeLa_Sg44 / HeLa_C1	Q6N069	Q6N069	0.623483	0.623483	0.0140046	0.0126865	33	Q6N069	NAA16	N-alpha-acetyltransferase 16, NatA auxiliary subunit	NAA16_HUMAN	10	54.059	1.54059	nucleus,transcription factor complex,cytoplasm,cytosol,NatA complex,extracellular exosome	protein binding,ribosome binding,peptide alpha-N-acetyltransferase activity,acetyltransferase activity	N-terminal protein amino acid acetylation,N-terminal peptidyl-methionine acetylation,negative regulation of apoptotic process,positive regulation of transcription, DNA-templated,protein stabilization
HeLa_Sg44 / HeLa_C1	Q9H2K8	Q9H2K8	0.626016	0.626016	1.79793e-09	5.89163e-09	69	Q9H2K8	TAOK3	Serine/threonine-protein kinase TAO3	TAOK3_HUMAN	17	54.3298	1.5433	cytoplasm,plasma membrane	protein serine/threonine kinase activity,MAP kinase kinase kinase activity,protein kinase inhibitor activity,protein binding,ATP binding,transferase activity	MAPK cascade,activation of MAPKK activity,DNA repair,protein phosphorylation,negative regulation of protein kinase activity,cellular response to DNA damage stimulus,mitotic G2 DNA damage checkpoint,nervous system development,positive regulation of stress-activated MAPK cascade,regulation of apoptotic process,positive regulation of JUN kinase activity,negative regulation of JNK cascade,positive re…
HeLa_Sg44 / HeLa_C1	Q9H773	Q9H773	0.629035	0.629035	0.000101812	0.000157829	65	Q9H773	DCTPP1	dCTP pyrophosphatase 1	DCTP1_HUMAN	16	54.6531	1.54653	nucleus,mitochondrion,cytosol	magnesium ion binding,protein binding,pyrimidine deoxyribonucleotide binding,identical protein binding,nucleoside-triphosphate diphosphatase activity,dCTP diphosphatase activity	dCTP catabolic process,nucleoside triphosphate catabolic process,DNA protection,protein homotetramerization,dTTP catabolic process
HeLa_Sg44 / HeLa_C1	Q9H3R5	Q9H3R5	0.629318	0.629318	0.0470417	0.0354729	28	Q9H3R5	CENPH	Centromere protein H	CENPH_HUMAN	8	54.6834	1.54683	kinetochore,condensed chromosome kinetochore,nucleus,nucleoplasm,nucleolus,cytosol	protein binding,kinetochore binding	sister chromatid cohesion,CENP-A containing nucleosome assembly,kinetochore assembly,kinetochore organization
HeLa_Sg44 / HeLa_C1	Q9H1D9	Q9H1D9	0.629429	0.629429	0.026128	0.0215981	17	Q9H1D9	POLR3F	DNA-directed RNA polymerase III subunit RPC6	RPC6_HUMAN	4	54.6953	1.54695	nucleoplasm,DNA-directed RNA polymerase III complex,cytosol	double-stranded DNA binding,DNA-directed RNA polymerase activity,protein binding,RNA polymerase III activity	regulation of transcription from RNA polymerase III promoter,transcription from RNA polymerase III promoter,positive regulation of type I interferon production,positive regulation of interferon-beta production,innate immune response,positive regulation of innate immune response,defense response to virus
HeLa_Sg44 / HeLa_C1	P18085	P18085	0.629854	0.629854	0.00516115	0.00532446	37	P18085	ARF4	ADP-ribosylation factor 4	ARF4_HUMAN	7	54.7409	1.54741	Golgi apparatus,cytosol,membrane,extracellular matrix,ruffle membrane,dendritic spine,extracellular exosome	GTPase activity,ARF guanyl-nucleotide exchange factor activity,epidermal growth factor receptor binding,protein binding,GTP binding	protein ADP-ribosylation,ER to Golgi vesicle-mediated transport,retrograde vesicle-mediated transport, Golgi to ER,epidermal growth factor receptor signaling pathway,small GTPase mediated signal transduction,brain development,learning,protein transport,cell migration,activation of phospholipase D activity,negative regulation of apoptotic process,apical protein localization,establishment or mainte…
HeLa_Sg44 / HeLa_C1	Q9UJY4	Q9UJY4	0.630959	0.630959	3.97209e-08	1.08846e-07	26	Q9UJY4	GGA2	ADP-ribosylation factor-binding protein GGA2	GGA2_HUMAN	6	54.8594	1.54859	Golgi apparatus,trans-Golgi network,endosome membrane,clathrin adaptor complex,clathrin-coated vesicle,early endosome membrane	protein binding,ADP-ribosylation factor binding	intracellular protein transport,vesicle-mediated transport,cellular protein metabolic process
HeLa_Sg44 / HeLa_C1	Q01415	Q01415	0.631052	0.631052	0.00909392	0.00872905	10	Q01415	GALK2	N-acetylgalactosamine kinase	GALK2_HUMAN	3	54.8694	1.54869	cytoplasm	galactokinase activity,ATP binding,galactose binding,N-acetylgalactosamine kinase activity	carbohydrate metabolic process,galactose metabolic process,carbohydrate phosphorylation
HeLa_Sg44 / HeLa_C1	Q9UNQ2	Q9UNQ2	0.631756	0.631756	2.96866e-09	9.45396e-09	62	Q9UNQ2	DIMT1	Probable dimethyladenosine transferase	DIM1_HUMAN	13	54.945	1.54945	nucleus,nucleoplasm,nucleolus,mitochondrial matrix,cytosol	rRNA (adenine-N6,N6-)-dimethyltransferase activity,RNA binding,18S rRNA (adenine(1779)-N(6)/adenine(1780)-N(6))-dimethyltransferase activity	rRNA methylation,positive regulation of rRNA processing
HeLa_Sg44 / HeLa_C1	Q9C0I1	Q9C0I1	0.632306	0.632306	0.0306622	0.0247308	25	Q9C0I1	MTMR12	Myotubularin-related protein 12	MTMRC_HUMAN	7	55.004	1.55004	cytoplasm,cytosol	protein binding,phosphatase regulator activity	phosphatidylinositol biosynthetic process,regulation of catalytic activity,toxin transport
HeLa_Sg44 / HeLa_C1	O75190	O75190	0.633233	0.633233	0.0460705	0.0348611	19	O75190	DNAJB6	DnaJ homolog subfamily B member 6	DNJB6_HUMAN	4	55.1037	1.55104	nucleus,nucleoplasm,cytosol,membrane,Z disc,perinuclear region of cytoplasm	ATPase activator activity,DNA binding,protein binding,heat shock protein binding,unfolded protein binding,chaperone binding	protein folding,actin cytoskeleton organization,extracellular matrix organization,positive regulation of ATPase activity,regulation of protein localization,protein localization to nucleus,negative regulation of cysteine-type endopeptidase activity involved in apoptotic process,intermediate filament organization,negative regulation of transcription, DNA-templated,chorio-allantoic fusion,syncytiotr…
HeLa_Sg44 / HeLa_C1	Q10472	Q10472	0.633427	0.633427	5.2036e-06	1.02635e-05	41	Q10472	GALNT1	Polypeptide N-acetylgalactosaminyltransferase 1	GALT1_HUMAN	13	55.1246	1.55125	Golgi membrane,extracellular region,endoplasmic reticulum membrane,membrane,integral component of membrane,Golgi cisterna membrane,perinuclear region of cytoplasm,Golgi apparatus	polypeptide N-acetylgalactosaminyltransferase activity,manganese ion binding,carbohydrate binding	protein O-linked glycosylation,O-glycan processing,protein O-linked glycosylation via serine,protein O-linked glycosylation via threonine
HeLa_Sg44 / HeLa_C1	P48047	P48047	0.63758	0.63758	0.000425016	0.000577103	90	P48047	ATP5O	ATP synthase subunit O, mitochondrial	ATPO_HUMAN	12	55.5717	1.55572	nucleus,mitochondrion,mitochondrial inner membrane,mitochondrial proton-transporting ATP synthase complex,plasma membrane,extracellular matrix,extracellular exosome	transporter activity,protein binding,drug binding,ATPase activity,transmembrane transporter activity,proton-transporting ATP synthase activity, rotational mechanism	ATP biosynthetic process,proton transport,cristae formation,mitochondrial ATP synthesis coupled proton transport,Requires Ontology
HeLa_Sg44 / HeLa_C1	Q86WV6	Q86WV6	0.63863	0.63863	0.00473465	0.00493855	7	Q86WV6	TMEM173	Stimulator of interferon genes protein	STING_HUMAN	4	55.685	1.55685	mitochondrial outer membrane,peroxisome,endoplasmic reticulum membrane,Golgi apparatus,plasma membrane,integral component of membrane,cytoplasmic vesicle membrane,secretory granule membrane,perinuclear region of cytoplasm	protein binding,transcription factor binding,protein kinase binding,ubiquitin protein ligase binding,cyclic-di-GMP binding,identical protein binding,protein homodimerization activity,cyclic-GMP-AMP binding	activation of innate immune response,positive regulation of defense response to virus by host,apoptotic process,viral process,positive regulation of protein binding,regulation of type I interferon production,positive regulation of type I interferon production,interferon-beta production,positive regulation of protein import into nucleus, translocation,cellular response to interferon-beta,positive …
HeLa_Sg44 / HeLa_C1	Q9NUU6	Q9NUU6	0.639193	0.639193	5.07137e-06	1.00215e-05	11	Q9NUU6	FAM105A	Inactive ubiquitin thioesterase FAM105A	F105A_HUMAN	3	55.7457	1.55746
HeLa_Sg44 / HeLa_C1	Q13309	Q13309	0.644419	0.644419	0.000197605	0.000287987	19	Q13309	SKP2	S-phase kinase-associated protein 2	SKP2_HUMAN	5	56.3109	1.56311	nucleus,nucleoplasm,nucleolus,cytosol,SCF ubiquitin ligase complex	ubiquitin-protein transferase activity,protein binding,identical protein binding,ubiquitin protein ligase activity	G1/S transition of mitotic cell cycle,G2/M transition of mitotic cell cycle,protein polyubiquitination,cell proliferation,protein deubiquitination,anaphase-promoting complex-dependent catabolic process,positive regulation of intracellular estrogen receptor signaling pathway,regulation of apoptotic process,post-translational protein modification,positive regulation of smooth muscle cell proliferat…
HeLa_Sg44 / HeLa_C1	O15318	O15318	0.645187	0.645187	0.00573342	0.00583538	13	O15318	POLR3G	DNA-directed RNA polymerase III subunit RPC7	RPC7_HUMAN	4	56.3942	1.56394	nucleus,nucleoplasm,DNA-directed RNA polymerase III complex,cytosol,nuclear chromatin	DNA-directed RNA polymerase activity,protein binding	regulation of transcription from RNA polymerase III promoter,transcription from RNA polymerase III promoter,cell proliferation,positive regulation of type I interferon production,positive regulation of interferon-beta production,innate immune response,positive regulation of innate immune response,defense response to virus
HeLa_Sg44 / HeLa_C1	P57076	P57076	0.647581	0.647581	0.0039662	0.00422315	23	P57076	C21orf59	UPF0769 protein C21orf59	CU059_HUMAN	6	56.654	1.56654	nucleus,cytosol,cytoskeleton,cilium		regulation of cilium movement,cell projection morphogenesis,cilium morphogenesis
HeLa_Sg44 / HeLa_C1	Q9UBT7	Q9UBT7	0.648445	0.648445	1.43639e-06	3.11002e-06	37	Q9UBT7	CTNNAL1	Alpha-catulin	CTNL1_HUMAN	10	56.7478	1.56748	cytosol,cytoskeleton,plasma membrane	protein binding,cadherin binding,actin filament binding	cell adhesion,Rho protein signal transduction
HeLa_Sg44 / HeLa_C1	P83111	P83111	0.649467	0.649467	7.82444e-07	1.76908e-06	35	P83111	LACTB	Serine beta-lactamase-like protein LACTB, mitochondrial	LACTB_HUMAN	8	56.8588	1.56859	mitochondrion,cytosol	peptidase activity,identical protein binding	proteolysis,lipid metabolic process,regulation of lipid metabolic process
HeLa_Sg44 / HeLa_C1	P10253	P10253	0.650036	0.650036	0.000224712	0.000323433	93	P10253	GAA	Lysosomal alpha-glucosidase	LYAG_HUMAN	20	56.9208	1.56921	lysosome,lysosomal membrane,plasma membrane,membrane,azurophil granule membrane,lysosomal lumen,extracellular exosome,tertiary granule membrane,ficolin-1-rich granule membrane	alpha-1,4-glucosidase activity,oligo-1,6-glucosidase activity,carbohydrate binding,maltose alpha-glucosidase activity	maltose metabolic process,regulation of the force of heart contraction,diaphragm contraction,heart morphogenesis,glycogen catabolic process,sucrose metabolic process,glucose metabolic process,lysosome organization,locomotory behavior,tissue development,vacuolar sequestering,neutrophil degranulation,muscle cell cellular homeostasis,neuromuscular process controlling posture,neuromuscular process co…
HeLa_Sg44 / HeLa_C1	Q9BRX2	Q9BRX2	0.650656	0.650656	0.00201093	0.00231499	37	Q9BRX2	PELO	Protein pelota homolog	PELO_HUMAN	8	56.9882	1.56988	nucleus,cytoplasm	endonuclease activity,protein binding,ribosome binding,metal ion binding	translation,cell cycle,endoderm development,cell proliferation,stem cell population maintenance,positive regulation of BMP signaling pathway,ribosome disassembly,chromosome organization,cell division,mesenchymal to epithelial transition,nuclear-transcribed mRNA catabolic process, non-stop decay,nonfunctional rRNA decay,nuclear-transcribed mRNA catabolic process, no-go decay,RNA surveillance,nucle…
HeLa_Sg44 / HeLa_C1	Q96Q06	Q96Q06	0.652488	0.652488	6.72138e-14	3.67578e-13	101	Q96Q06	PLIN4	Perilipin-4	PLIN4_HUMAN	28	57.1876	1.57188	lipid particle,cytosol,plasma membrane,intracellular membrane-bounded organelle
HeLa_Sg44 / HeLa_C1	P46940	P46940	0.657755	0.657755	5.7854e-43	2.80359e-41	611	P46940	IQGAP1	Ras GTPase-activating-like protein IQGAP1	IQGA1_HUMAN	95	57.7626	1.57763	ruffle,nucleus,cytoplasm,cytosol,microtubule,actin filament,plasma membrane,focal adhesion,lateral plasma membrane,axon,growth cone,midbody,secretory granule membrane,extrinsic component of cytoplasmic side of plasma membrane,slit diaphragm,cytoplasmic ribonucleoprotein granule,neuron projection,protein complex,membrane raft,extracellular exosome,actin cytoskeleton,microtubule cytoskeleton	GTPase inhibitor activity,GTPase activator activity,calcium ion binding,protein binding,calmodulin binding,phosphatidylinositol-3,4,5-trisphosphate binding,protein kinase binding,protein phosphatase binding,protein domain specific binding,protein complex binding,protein serine/threonine kinase activator activity,S100 protein binding,cadherin binding,Rac GTPase binding,mitogen-activated protein ki…	regulation of cytokine production,signal transduction,epidermal growth factor receptor signaling pathway,fibroblast growth factor receptor signaling pathway,negative regulation of GTPase activity,negative regulation of dephosphorylation,cellular response to platelet-derived growth factor stimulus,neutrophil degranulation,positive regulation of MAP kinase activity,positive regulation of GTPase act…
HeLa_Sg44 / HeLa_C1	Q14185	Q14185	0.658341	0.658341	0.0665575	0.0473009	41	Q14185	DOCK1	Dedicator of cytokinesis protein 1	DOCK1_HUMAN	12	57.8266	1.57827	nucleus,cytoplasm,cytosol,membrane,nuclear speck,guanyl-nucleotide exchange factor complex	Rho guanyl-nucleotide exchange factor activity,GTPase activator activity,protein binding,SH3 domain binding,guanyl-nucleotide exchange factor activity	phagocytosis, engulfment,apoptotic process,cytoskeleton organization,signal transduction,integrin-mediated signaling pathway,small GTPase mediated signal transduction,blood coagulation,positive regulation of epithelial cell migration,cell migration,Fc-gamma receptor signaling pathway involved in phagocytosis,positive regulation of GTPase activity,vascular endothelial growth factor receptor signal…
HeLa_Sg44 / HeLa_C1	Q9H1Y0	Q9H1Y0	0.659045	0.659045	0.00405114	0.00430426	34	Q9H1Y0	ATG5	Autophagy protein 5	ATG5_HUMAN	7	57.9037	1.57904	cytoplasm,autophagosome,cytosol,axoneme,membrane,phagocytic vesicle membrane,pre-autophagosomal structure membrane,Atg12-Atg5-Atg16 complex,ER-mitochondrion membrane contact site	protein binding,Atg8 ligase activity	autophagosome assembly,mitophagy,blood vessel remodeling,regulation of cytokine secretion involved in immune response,C-terminal protein lipidation,autophagy,apoptotic process,cellular response to nitrogen starvation,response to fungus,macroautophagy,cellular homeostasis,antigen processing and presentation of endogenous antigen,negative regulation of protein ubiquitination,aggrephagy,negative str…
HeLa_Sg44 / HeLa_C1	Q96MF7	Q96MF7	0.659607	0.659607	0.01024	0.00967611	9	Q96MF7	NSMCE2	E3 SUMO-protein ligase NSE2	NSE2_HUMAN	4	57.9652	1.57965	chromosome, telomeric region,nucleus,nucleoplasm,nuclear body,PML body,Smc5-Smc6 complex	protein binding,zinc ion binding,ligase activity,SUMO transferase activity	telomere maintenance via recombination,double-strand break repair via homologous recombination,cell cycle,protein sumoylation,positive regulation of maintenance of mitotic sister chromatid cohesion,positive regulation of mitotic metaphase/anaphase transition,cell division,cellular senescence,double-strand break repair via nonhomologous end joining
HeLa_Sg44 / HeLa_C1	Q15075	Q15075	0.661077	0.661077	2.04946e-28	3.78212e-27	287	Q15075	EEA1	Early endosome antigen 1	EEA1_HUMAN	60	58.1262	1.58126	cytoplasm,early endosome,cytosol,serine-pyruvate aminotransferase complex,membrane,extrinsic component of plasma membrane,early endosome membrane,axonal spine,recycling endosome,extracellular exosome,presynapse	nucleic acid binding,protein binding,calmodulin binding,1-phosphatidylinositol binding,zinc ion binding,GTP-dependent protein binding,protein homodimerization activity	endocytosis,vesicle fusion,synaptic vesicle to endosome fusion,viral RNA genome replication,early endosome to late endosome transport
HeLa_Sg44 / HeLa_C1	O95340	O95340	0.664339	0.664339	2.28319e-17	1.75421e-16	142	O95340	PAPSS2	Bifunctional 3'-phosphoadenosine 5'-phosphosulfate synthase 2	PAPS2_HUMAN	22	58.4842	1.58484	cytosol	adenylylsulfate kinase activity,sulfate adenylyltransferase (ATP) activity,ATP binding,nucleotidyltransferase activity	sulfate assimilation,skeletal system development,blood coagulation,phosphorylation,3'-phosphoadenosine 5'-phosphosulfate biosynthetic process,bone development
HeLa_Sg44 / HeLa_C1	P37802	P37802	0.667838	0.667838	0.000284079	0.000400648	155	P37802	TAGLN2	Transgelin-2	TAGL2_HUMAN	19	58.8691	1.58869	extracellular region,cytosol,vesicle,extracellular exosome	protein binding,cadherin binding	platelet degranulation,epithelial cell differentiation
HeLa_Sg44 / HeLa_C1	Q9H4A6	Q9H4A6	0.670408	0.670408	8.0976e-05	0.000128043	52	Q9H4A6	GOLPH3	Golgi phosphoprotein 3	GOLP3_HUMAN	10	59.1522	1.59152	mitochondrion,mitochondrial intermembrane space,endosome,Golgi apparatus,trans-Golgi network,cytosol,plasma membrane,Golgi cisterna,Golgi cisterna membrane,intracellular membrane-bounded organelle	protein binding,enzyme binding,phosphatidylinositol-4-phosphate binding	retrograde vesicle-mediated transport, Golgi to ER,Golgi organization,cell proliferation,glycoprotein biosynthetic process,protein secretion,gene expression,regulation of mitochondrion organization,cell migration,lamellipodium assembly,positive regulation of TOR signaling,Golgi to plasma membrane protein transport,negative regulation of apoptotic process,protein retention in Golgi apparatus,Golgi…
HeLa_Sg44 / HeLa_C1	Q9H7L9	Q9H7L9	0.671411	0.671411	0.0431696	0.0330165	18	Q9H7L9	SUDS3	Sin3 histone deacetylase corepressor complex component SDS3	SDS3_HUMAN	6	59.263	1.59263	nucleus,nucleoplasm,cytosol,Sin3 complex,nuclear body,Sin3-type complex	histone deacetylase activity,protein binding,enzyme binding,histone deacetylase binding	negative regulation of transcription from RNA polymerase II promoter,transcription, DNA-templated,apoptotic process,histone deacetylation,protein deubiquitination,substantia nigra development,positive regulation of apoptotic process,negative regulation of transcription, DNA-templated
HeLa_Sg44 / HeLa_C1	P15531	P15531	0.673715	0.673715	0.0451415	0.034273	70	P15531	NME1	Nucleoside diphosphate kinase A	NDKA_HUMAN	7	59.5176	1.59518	nucleus,cytoplasm,mitochondrial outer membrane,centrosome,cytosol,intermediate filament,membrane,ruffle membrane,myelin sheath,perinuclear region of cytoplasm,extracellular exosome	magnesium ion binding,RNA polymerase II regulatory region sequence-specific DNA binding,single-stranded DNA binding,RNA binding,deoxyribonuclease activity,nucleoside diphosphate kinase activity,protein binding,ATP binding,GTP binding,intermediate filament binding,enzyme binding,identical protein binding,gamma-tubulin binding,ribosomal small subunit binding	negative regulation of myeloid leukocyte differentiation,nucleoside diphosphate phosphorylation,GTP biosynthetic process,UTP biosynthetic process,CTP biosynthetic process,DNA metabolic process,endocytosis,lactation,negative regulation of cell proliferation,negative regulation of gene expression,positive regulation of neuron projection development,response to amine,nucleobase-containing small mole…
HeLa_Sg44 / HeLa_C1	Q9Y678	Q9Y678	0.674158	0.674158	3.2456e-17	2.45641e-16	199	Q9Y678	COPG1	Coatomer subunit gamma-1	COPG1_HUMAN	33	59.5665	1.59567	Golgi membrane,endoplasmic reticulum membrane,Golgi apparatus,cytosol,COPI vesicle coat,transport vesicle	structural molecule activity,protein binding	intracellular protein transport,ER to Golgi vesicle-mediated transport,retrograde vesicle-mediated transport, Golgi to ER,establishment of Golgi localization,organelle transport along microtubule
HeLa_Sg44 / HeLa_C1	Q99574	Q99574	0.674363	0.674363	0.000787284	0.00100428	14	Q99574	SERPINI1	Neuroserpin	NEUS_HUMAN	4	59.5892	1.59589	extracellular space,secretory granule lumen,neuronal cell body,perikaryon,cytoplasmic membrane-bounded vesicle lumen,extracellular exosome	serine-type endopeptidase inhibitor activity	central nervous system development,peripheral nervous system development,negative regulation of endopeptidase activity,positive regulation of neuron projection development,regulation of cell adhesion
HeLa_Sg44 / HeLa_C1	P52630	P52630	0.676054	0.676054	8.77408e-05	0.000137809	25	P52630	STAT2	Signal transducer and activator of transcription 2	STAT2_HUMAN	7	59.7764	1.59776	nucleoplasm,cytosol,plasma membrane	DNA binding,transcription factor activity, sequence-specific DNA binding,signal transducer activity,protein binding,identical protein binding,ubiquitin-like protein ligase binding	regulation of protein phosphorylation,transcription, DNA-templated,regulation of transcription from RNA polymerase II promoter,JAK-STAT cascade,viral process,defense response to virus,type I interferon signaling pathway,regulation of type I interferon-mediated signaling pathway,regulation of mitochondrial fission
HeLa_Sg44 / HeLa_C1	P61011	P61011	0.679102	0.679102	1.38162e-06	3.00109e-06	127	P61011	SRP54	Signal recognition particle 54 kDa protein	SRP54_HUMAN	23	60.1142	1.60114	nucleus,cytoplasm,signal recognition particle, endoplasmic reticulum targeting,cytosol,nuclear speck,nucleolus	RNA binding,protein binding,GTP binding,drug binding,7S RNA binding,GDP binding,endoplasmic reticulum signal peptide binding,ribonucleoprotein complex binding,GTPase activity	SRP-dependent cotranslational protein targeting to membrane,SRP-dependent cotranslational protein targeting to membrane, translocation,SRP-dependent cotranslational protein targeting to membrane, signal sequence recognition,response to drug,protein targeting to ER
HeLa_Sg44 / HeLa_C1	P22102	P22102	0.683198	0.683198	3.21328e-09	1.01893e-08	293	P22102	GART	Trifunctional purine biosynthetic protein adenosine-3	PUR2_HUMAN	48	60.5695	1.60569	cytosol,extracellular exosome	phosphoribosylamine-glycine ligase activity,phosphoribosylformylglycinamidine cyclo-ligase activity,phosphoribosylglycinamide formyltransferase activity,ATP binding,metal ion binding	brainstem development,'de novo' IMP biosynthetic process,glycine metabolic process,purine nucleobase biosynthetic process,purine ribonucleoside monophosphate biosynthetic process,response to organic substance,response to inorganic substance,cerebellum development,cerebral cortex development,tetrahydrofolate biosynthetic process
HeLa_Sg44 / HeLa_C1	P01024	P01024	0.68363	0.68363	0.0131508	0.0120084	9	P01024	C3	Complement C3	CO3_HUMAN	3	60.6176	1.60618	extracellular region,extracellular space,endoplasmic reticulum lumen,plasma membrane,secretory granule lumen,azurophil granule lumen,protein complex,extracellular exosome,blood microparticle	serine-type endopeptidase activity,endopeptidase inhibitor activity,receptor binding,protein binding,C5L2 anaphylatoxin chemotactic receptor binding	positive regulation of type IIa hypersensitivity,positive regulation of protein phosphorylation,positive regulation of activation of membrane attack complex,proteolysis,fatty acid metabolic process,phagocytosis, engulfment,inflammatory response,immune response,complement activation,complement activation, alternative pathway,complement activation, classical pathway,signal transduction,G-protein co…
HeLa_Sg44 / HeLa_C1	P26006	P26006	0.687592	0.687592	1.47176e-13	7.77708e-13	78	P26006	ITGA3	Integrin alpha-3	ITA3_HUMAN	22	61.0593	1.61059	plasma membrane,focal adhesion,integrin complex,external side of plasma membrane,cell surface,basolateral plasma membrane,growth cone,filopodium membrane,integrin alpha3-beta1 complex,receptor complex,perinuclear region of cytoplasm,excitatory synapse,extracellular exosome,invadopodium membrane,cell periphery,synaptic membrane	fibronectin binding,protease binding,integrin binding,protein binding,collagen binding,protein domain specific binding,laminin binding,metal ion binding,protein heterodimerization activity	neuron migration,cell-matrix adhesion,integrin-mediated signaling pathway,heart development,memory,positive regulation of gene expression,positive regulation of epithelial cell migration,positive regulation of cell-substrate adhesion,positive regulation of neuron projection development,regulation of transforming growth factor beta receptor signaling pathway,regulation of Wnt signaling pathway,ext…
HeLa_Sg44 / HeLa_C1	Q6PJG2	Q6PJG2	0.688734	0.688734	7.78907e-10	2.67136e-09	53	Q6PJG2	ELMSAN1	ELM2 and SANT domain-containing protein 1	EMSA1_HUMAN	13	61.1869	1.61187	histone deacetylase complex,nucleoplasm,transcription factor complex	transcription factor activity, sequence-specific DNA binding,transcription factor binding,transcription regulatory region DNA binding	transcription, DNA-templated,regulation of transcription from RNA polymerase II promoter
HeLa_Sg44 / HeLa_C1	Q96RT1	Q96RT1	0.688903	0.688903	2.94922e-05	5.0848e-05	78	Q96RT1	ERBB2IP	Protein LAP2	LAP2_HUMAN	20	61.2057	1.61206	basement membrane,nucleus,cytoplasm,plasma membrane,basal plasma membrane,basolateral plasma membrane,nuclear speck,cell junction,hemidesmosome,nuclear membrane	receptor binding,ErbB-2 class receptor binding,integrin binding,structural constituent of cytoskeleton,protein binding	protein targeting,cell cycle,cell adhesion,signal transduction,epidermal growth factor receptor signaling pathway,integrin-mediated signaling pathway,cell growth,negative regulation of NF-kappaB transcription factor activity,response to muramyl dipeptide,response to lipopolysaccharide,ERBB2 signaling pathway,intermediate filament cytoskeleton organization,basal protein localization,establishment …
HeLa_Sg44 / HeLa_C1	Q92562	Q92562	0.689796	0.689796	0.0195487	0.0168802	7	Q92562	FIG4	Polyphosphoinositide phosphatase	FIG4_HUMAN	3	61.3056	1.61306	Golgi membrane,endoplasmic reticulum,lipid particle,endosome membrane,early endosome membrane,late endosome membrane,intracellular membrane-bounded organelle,recycling endosome	phosphatidylinositol-3-phosphatase activity,protein binding,phosphatidylinositol-4-phosphate phosphatase activity,phosphatidylinositol-3,5-bisphosphate 5-phosphatase activity	phosphatidylinositol biosynthetic process,vacuole organization,locomotory behavior,positive regulation of neuron projection development,dephosphorylation,negative regulation of myelination,myelin assembly,phosphatidylinositol-3-phosphate biosynthetic process,pigmentation,neuron development
HeLa_Sg44 / HeLa_C1	Q16774	Q16774	0.690533	0.690533	0.00582786	0.00591869	43	Q16774	GUK1	Guanylate kinase	KGUA_HUMAN	13	61.388	1.61388	cytosol	guanylate kinase activity,ATP binding	purine nucleotide metabolic process,dGDP biosynthetic process,nucleobase-containing small molecule interconversion,GDP-mannose metabolic process,glycoprotein transport,ATP metabolic process,GMP metabolic process,dGMP metabolic process,dATP metabolic process,GDP biosynthetic process,nucleotide phosphorylation
HeLa_Sg44 / HeLa_C1	Q6P996	Q6P996	0.695278	0.695278	1.24418e-22	1.5056e-21	126	Q6P996	PDXDC1	Pyridoxal-dependent decarboxylase domain-containing protein 1	PDXD1_HUMAN	21	61.9196	1.6192	Golgi apparatus,intracellular membrane-bounded organelle	carboxy-lyase activity,pyridoxal phosphate binding,cadherin binding	carboxylic acid metabolic process
HeLa_Sg44 / HeLa_C1	Q9Y2L9	Q9Y2L9	0.695811	0.695811	0.0292228	0.0237463	15	Q9Y2L9	LRCH1	Leucine-rich repeat and calponin homology domain-containing protein 1	LRCH1_HUMAN	7	61.9795	1.6198	cytoplasm,plasma membrane	protein binding	signal transduction,negative regulation of GTPase activity,cellular response to chemokine,negative regulation of T cell migration
HeLa_Sg44 / HeLa_C1	Q5T5P2	Q5T5P2	0.700562	0.700562	0.0708313	0.0498099	24	Q5T5P2	KIAA1217	Sickle tail protein homolog	SKT_HUMAN	28	62.5137	1.62514	cytoplasm	molecular_function	embryonic skeletal system development
HeLa_Sg44 / HeLa_C1	P11047	P11047	0.704304	0.704304	7.64953e-11	2.97441e-10	103	P11047	LAMC1	Laminin subunit gamma-1	LAMC1_HUMAN	24	62.9359	1.62936	extracellular region,basement membrane,laminin-1 complex,extracellular space,endoplasmic reticulum lumen,extracellular matrix,laminin-10 complex,laminin-11 complex,extracellular exosome	extracellular matrix structural constituent	protein complex assembly,cell adhesion,endoderm development,cell migration,extracellular matrix disassembly,extracellular matrix organization,hemidesmosome assembly,substrate adhesion-dependent cell spreading,post-translational protein modification,cellular protein metabolic process,positive regulation of epithelial cell proliferation
HeLa_Sg44 / HeLa_C1	Q9H2D1	Q9H2D1	0.705372	0.705372	0.00469859	0.00490462	17	Q9H2D1	SLC25A32	Mitochondrial folate transporter/carrier	MFTC_HUMAN	5	63.0565	1.63056	mitochondrion,mitochondrial inner membrane,integral component of membrane	folic acid transporter activity,FAD transmembrane transporter activity	glycine metabolic process,mitochondrial transport,folic acid transport,FAD transmembrane transport,folic acid metabolic process,folic acid import into mitochondrion
HeLa_Sg44 / HeLa_C1	P12429	P12429	0.707566	0.707566	7.24008e-09	2.19825e-08	89	P12429	ANXA3	Annexin A3	ANXA3_HUMAN	23	63.3047	1.63305	cytoplasm,cytosol,plasma membrane,membrane,axon,dendrite,phagocytic vesicle membrane,specific granule,neuronal cell body,extracellular exosome	calcium ion binding,calcium-dependent phospholipid binding,phospholipase A2 inhibitor activity,calcium-dependent protein binding	phagocytosis,positive regulation of endothelial cell migration,hippocampus development,animal organ regeneration,defense response to bacterium,negative regulation of catalytic activity,neutrophil degranulation,positive regulation of angiogenesis,positive regulation of DNA metabolic process,positive regulation of sequence-specific DNA binding transcription factor activity,response to glucocorticoi…
HeLa_Sg44 / HeLa_C1	P30486	P30486	0.707975	0.707975	0.00398441	0.0042407	6	P30486	HLA-B	HLA class I histocompatibility antigen, B-48 alpha chain	1B48_HUMAN	2	63.351	1.63351
HeLa_Sg44 / HeLa_C1	Q8N335	Q8N335	0.710704	0.710704	0.000127394	0.000193371	49	Q8N335	GPD1L	Glycerol-3-phosphate dehydrogenase 1-like protein	GPD1L_HUMAN	11	63.6602	1.6366	cytosol,plasma membrane,glycerol-3-phosphate dehydrogenase complex,extracellular exosome	glycerol-3-phosphate dehydrogenase [NAD+] activity,sodium channel regulator activity,protein homodimerization activity,ion channel binding,NAD binding	regulation of heart rate,carbohydrate metabolic process,phosphatidic acid biosynthetic process,NADH metabolic process,positive regulation of sodium ion transport,NAD metabolic process,negative regulation of peptidyl-serine phosphorylation,glycerol-3-phosphate catabolic process,oxidation-reduction process,regulation of ventricular cardiac muscle cell membrane depolarization,ventricular cardiac mus…
HeLa_Sg44 / HeLa_C1	O00764	O00764	0.718473	0.718473	5.23489e-07	1.218e-06	89	O00764	PDXK	Pyridoxal kinase	PDXK_HUMAN	15	64.544	1.64544	extracellular region,nucleus,nucleoplasm,cytosol,secretory granule lumen,specific granule lumen,extracellular exosome	magnesium ion binding,ATP binding,zinc ion binding,pyridoxal kinase activity,pyridoxal phosphate binding,potassium ion binding,sodium ion binding,lithium ion binding,protein homodimerization activity	cell proliferation,pyridoxal 5'-phosphate salvage,phosphorylation,vitamin B6 metabolic process,pyridoxal phosphate biosynthetic process,neutrophil degranulation
HeLa_Sg44 / HeLa_C1	Q9H4K7	Q9H4K7	0.7186	0.7186	0.0489454	0.0366677	12	Q9H4K7	MTG2	Mitochondrial ribosome-associated GTPase 2	MTG2_HUMAN	5	64.5584	1.64558	mitochondrial inner membrane,mitochondrial matrix,mitochondrial ribosome	magnesium ion binding,GTPase activity,GTP binding	ribosome biogenesis,regulation of respiratory system process,regulation of mitochondrial translation
HeLa_Sg44 / HeLa_C1	Q9NR30	Q9NR30	0.721924	0.721924	0.0220515	0.0187077	356	Q9NR30	DDX21	Nucleolar RNA helicase 2	DDX21_HUMAN	58	64.938	1.64938	nucleus,nucleoplasm,nucleolus,cytoplasm,membrane	RNA binding,double-stranded RNA binding,ATP-dependent RNA helicase activity,protein binding,ATP binding,rRNA binding,snoRNA binding,miRNA binding,7SK snRNA binding	osteoblast differentiation,rRNA processing,transcription from RNA polymerase II promoter,response to virus,RNA secondary structure unwinding,response to exogenous dsRNA,positive regulation of gene expression, epigenetic
HeLa_Sg44 / HeLa_C1	Q68EM7	Q68EM7	0.721958	0.721958	2.44976e-08	6.90769e-08	65	Q68EM7	ARHGAP17	Rho GTPase-activating protein 17	RHG17_HUMAN	14	64.9419	1.64942	nucleus,cytosol,plasma membrane,bicellular tight junction	GTPase activator activity,protein binding,SH3 domain binding	signal transduction,positive regulation of GTPase activity,regulation of small GTPase mediated signal transduction
HeLa_Sg44 / HeLa_C1	Q13126	Q13126	0.738677	0.738677	8.61505e-05	0.000135488	113	Q13126	MTAP	S-methyl-5'-thioadenosine phosphorylase	MTAP_HUMAN	16	66.8645	1.66865	nucleus,cytosol,extracellular exosome	phosphorylase activity,protein binding,S-methyl-5-thioadenosine phosphorylase activity	nucleobase-containing compound metabolic process,purine ribonucleoside salvage,L-methionine biosynthetic process from methylthioadenosine,interleukin-12-mediated signaling pathway,nicotinamide riboside catabolic process
HeLa_Sg44 / HeLa_C1	O95793	O95793	0.741282	0.741282	2.87477e-06	5.92506e-06	51	O95793	STAU1	Double-stranded RNA-binding protein Staufen homolog 1	STAU1_HUMAN	23	67.1661	1.67166	cytoplasm,endoplasmic reticulum,rough endoplasmic reticulum,cytosol,microtubule associated complex,plasma membrane,cytoplasmic stress granule,membrane,dendrite,cytoplasmic ribonucleoprotein granule,neuronal cell body,cell body,extracellular exosome	RNA binding,double-stranded RNA binding,protein binding,protein phosphatase 1 binding	cellular response to oxidative stress,positive regulation of viral genome replication,positive regulation by virus of viral protein levels in host cell,positive regulation of long-term synaptic potentiation
HeLa_Sg44 / HeLa_C1	P60660	P60660	0.758808	0.758808	0.0677328	0.0480034	56	P60660	MYL6	Myosin light polypeptide 6	MYL6_HUMAN	8	69.2093	1.69209	cytosol,brush border,membrane,myosin complex,unconventional myosin complex,extracellular matrix,vesicle,extracellular exosome	motor activity,calcium ion binding,protein binding,structural constituent of muscle,actin-dependent ATPase activity	muscle contraction,skeletal muscle tissue development,muscle filament sliding
HeLa_Sg44 / HeLa_C1	P21266	P21266	0.759865	0.759865	2.68232e-07	6.52101e-07	89	P21266	GSTM3	Glutathione S-transferase Mu 3	GSTM3_HUMAN	17	69.3332	1.69333	nucleus,cytoplasm,cytosol,sperm fibrous sheath,intercellular bridge,extracellular exosome	glutathione transferase activity,protein binding,enzyme binding,identical protein binding,protein homodimerization activity,glutathione binding	glutathione metabolic process,establishment of blood-nerve barrier,nitrobenzene metabolic process,xenobiotic catabolic process,response to estrogen,cellular detoxification of nitrogen compound,glutathione derivative biosynthetic process
HeLa_Sg44 / HeLa_C1	O43164	O43164	0.760192	0.760192	2.12932e-05	3.76804e-05	24	O43164	PJA2	E3 ubiquitin-protein ligase Praja-2	PJA2_HUMAN	8	69.3715	1.69372	Golgi membrane,cytoplasm,endoplasmic reticulum membrane,plasma membrane,postsynaptic density,cell junction,intermediate filament cytoskeleton,postsynaptic membrane	ubiquitin-protein transferase activity,protein kinase A catalytic subunit binding,protein kinase A regulatory subunit binding,metal ion binding,ubiquitin protein ligase activity	long-term memory,regulation of protein kinase A signaling,protein ubiquitination,hippo signaling
HeLa_Sg44 / HeLa_C1	O75459	O75459	0.762467	0.762467	0.0522945	0.03874	38	O75459	PAGE1	P antigen family member 1	PAGE1_HUMAN	6	69.6389	1.69639		protein binding	cellular defense response
HeLa_Sg44 / HeLa_C1	Q96BD0	Q96BD0	0.765265	0.765265	0.00084421	0.00106812	8	Q96BD0	SLCO4A1	Solute carrier organic anion transporter family member 4A1	SO4A1_HUMAN	2	69.9682	1.69968	plasma membrane,integral component of plasma membrane	sodium-independent organic anion transmembrane transporter activity,thyroid hormone transmembrane transporter activity	sodium-independent organic anion transport,transmembrane transport,thyroid hormone transport
HeLa_Sg44 / HeLa_C1	Q9P2B7	Q9P2B7	0.76585	0.76585	0.0231542	0.0194992	11	Q9P2B7	CFAP97	Cilia- and flagella-associated protein 97	CFA97_HUMAN	3	70.0371	1.70037
HeLa_Sg44 / HeLa_C1	P49247	P49247	0.766292	0.766292	0.000419565	0.000570381	25	P49247	RPIA	Ribose-5-phosphate isomerase	RPIA_HUMAN	6	70.0892	1.70089	cytosol,intracellular membrane-bounded organelle	ribose-5-phosphate isomerase activity,protein binding,identical protein binding,monosaccharide binding	D-ribose metabolic process,pentose-phosphate shunt,pentose-phosphate shunt, non-oxidative branch
HeLa_Sg44 / HeLa_C1	O15182	O15182	0.768979	0.768979	0.00152724	0.00181269	10	O15182	CETN3	Centrin-3	CETN3_HUMAN	3	70.4063	1.70406	nucleolus,centrosome,centriole	calcium ion binding,protein binding	centrosome cycle,cell division
HeLa_Sg44 / HeLa_C1	Q6AI08	Q6AI08	0.779248	0.779248	0.0516995	0.0383839	14	Q6AI08	HEATR6	HEAT repeat-containing protein 6	HEAT6_HUMAN	6	71.6236	1.71624		RNA binding
HeLa_Sg44 / HeLa_C1	Q14534	Q14534	0.780479	0.780479	0.000970142	0.00120984	19	Q14534	SQLE	Squalene monooxygenase	ERG1_HUMAN	10	71.7701	1.7177	endoplasmic reticulum,endoplasmic reticulum membrane,integral component of membrane,organelle membrane	squalene monooxygenase activity,flavin adenine dinucleotide binding	cholesterol biosynthetic process,cellular aromatic compound metabolic process,cholesterol metabolic process,response to organic substance,sterol biosynthetic process,regulation of cholesterol biosynthetic process,oxidation-reduction process
HeLa_Sg44 / HeLa_C1	P06280	P06280	0.781447	0.781447	2.05161e-09	6.6753e-09	32	P06280	GLA	Alpha-galactosidase A	AGAL_HUMAN	8	71.8854	1.71885	extracellular region,cytoplasm,lysosome,Golgi apparatus,azurophil granule lumen,lysosomal lumen,extracellular exosome	catalytic activity,alpha-galactosidase activity,receptor binding,protein binding,hydrolase activity,galactoside binding,protein homodimerization activity,raffinose alpha-galactosidase activity	glycosphingolipid metabolic process,oligosaccharide metabolic process,glycoside catabolic process,neutrophil degranulation,negative regulation of nitric oxide biosynthetic process,glycosylceramide catabolic process,glycosphingolipid catabolic process,negative regulation of nitric-oxide synthase activity
HeLa_Sg44 / HeLa_C1	Q9H3K6	Q9H3K6	0.785906	0.785906	0.00155267	0.00183943	34	Q9H3K6	BOLA2	BolA-like protein 2	BOLA2_HUMAN	5	72.4175	1.72417	nucleus,cytoplasm,cytosol,extracellular exosome	protein binding	interleukin-12-mediated signaling pathway,[2Fe-2S] cluster assembly,protein maturation by iron-sulfur cluster transfer
HeLa_Sg44 / HeLa_C1	P04083	P04083	0.786942	0.786942	0.00209601	0.00240187	214	P04083	ANXA1	Annexin A1	ANXA1_HUMAN	28	72.5413	1.72541	cornified envelope,phagocytic cup,extracellular region,extracellular space,nucleus,nucleoplasm,cytoplasm,endosome,cytosol,plasma membrane,cell-cell adherens junction,focal adhesion,cell surface,basolateral plasma membrane,apical plasma membrane,lateral plasma membrane,extrinsic component of membrane,cytoplasmic vesicle membrane,extrinsic component of external side of plasma membrane,extrinsic com…	single-stranded DNA binding,single-stranded RNA binding,helicase activity,receptor binding,structural molecule activity,calcium ion binding,protein binding,phospholipid binding,calcium-dependent phospholipid binding,phospholipase A2 inhibitor activity,protein binding, bridging,double-stranded DNA-dependent ATPase activity,annealing helicase activity,protein homodimerization activity,calcium-depen…	DNA strand renaturation,neutrophil homeostasis,adaptive immune response,monocyte chemotaxis,regulation of leukocyte migration,phagocytosis,inflammatory response,signal transduction,cell surface receptor signaling pathway,G-protein coupled receptor signaling pathway,G-protein coupled receptor signaling pathway, coupled to cyclic nucleotide second messenger,regulation of cell shape,response to X-ra…
HeLa_Sg44 / HeLa_C1	Q92930	Q92930	0.791268	0.791268	0.067682	0.0479762	10	Q92930	RAB8B	Ras-related protein Rab-8B	RAB8B_HUMAN	3	73.0595	1.73059	nucleoplasm,mitochondrion,endosome,peroxisomal membrane,plasma membrane,synaptic vesicle,nuclear body,secretory granule membrane,phagocytic vesicle membrane,intracellular membrane-bounded organelle,phagocytic vesicle,perinuclear region of cytoplasm,cell tip,recycling endosome membrane,extracellular exosome	GTPase activity,receptor binding,protein binding,GTP binding,GDP binding,TPR domain binding	vesicle docking involved in exocytosis,protein secretion,regulation of exocytosis,antigen processing and presentation,positive regulation of cell projection organization,adherens junction organization,protein import into peroxisome membrane,positive regulation of corticotropin secretion,protein localization to plasma membrane,cilium morphogenesis
HeLa_Sg44 / HeLa_C1	O43818	O43818	0.800134	0.800134	0.0698741	0.0492491	39	O43818	RRP9	U3 small nucleolar RNA-interacting protein 2	U3IP2_HUMAN	11	74.1263	1.74126	nucleoplasm,nucleolus,box C/D snoRNP complex,small-subunit processome	RNA binding,U3 snoRNA binding	rRNA processing
HeLa_Sg44 / HeLa_C1	Q96AG4	Q96AG4	0.800901	0.800901	0.0341995	0.0271353	100	Q96AG4	LRRC59	Leucine-rich repeat-containing protein 59	LRC59_HUMAN	15	74.2189	1.74219	nuclear envelope,endoplasmic reticulum,endoplasmic reticulum membrane,membrane,integral component of membrane,organelle membrane,mitochondrial nucleoid	RNA binding,cadherin binding
HeLa_Sg44 / HeLa_C1	Q92973	Q92973	0.802267	0.802267	5.81221e-17	4.29411e-16	117	Q92973	TNPO1	Transportin-1	TNPO1_HUMAN	22	74.3839	1.74384	nucleus,cytoplasm,cytosol,cilium,nuclear membrane,nuclear periphery,extracellular exosome	RNA binding,protein binding,nuclear localization sequence binding,Ran GTPase binding,protein transporter activity	protein import into nucleus, translocation,NLS-bearing protein import into nucleus,ribosomal protein import into nucleus,viral process,intraciliary transport involved in cilium morphogenesis,regulation of mRNA stability
HeLa_Sg44 / HeLa_C1	Q9NW15	Q9NW15	0.803542	0.803542	0.0341005	0.0270707	20	Q9NW15	ANO10	Anoctamin-10	ANO10_HUMAN	5	74.5381	1.74538	intracellular,plasma membrane,membrane,integral component of membrane	calcium activated cation channel activity,intracellular calcium activated chloride channel activity	cation transport,chloride transport,ion transmembrane transport,cation transmembrane transport,chloride transmembrane transport
HeLa_Sg44 / HeLa_C1	P62491	P62491	0.807514	0.807514	0.0138853	0.0125913	86	P62491	RAB11A	Ras-related protein Rab-11A	RB11A_HUMAN	14	75.0193	1.75019	spindle pole,mitochondrion,multivesicular body,Golgi apparatus,trans-Golgi network,microtubule organizing center,cytosol,plasma membrane,transport vesicle,axon,cytoplasmic vesicle membrane,cytoplasmic vesicle,vesicle,cleavage furrow,intracellular membrane-bounded organelle,protein complex,phagocytic vesicle,perinuclear region of cytoplasm,recycling endosome,recycling endosome membrane,extracellul…	GTPase activity,protein binding,GTP binding,microtubule binding,syntaxin binding,myosin V binding	cytokinesis,renal water homeostasis,mitotic metaphase plate congression,positive regulation of epithelial cell migration,regulation of multivesicular body size,positive regulation of G2/M transition of mitotic cell cycle,vesicle-mediated transport,astral microtubule organization,neuron projection development,melanosome transport,multivesicular body assembly,post-translational protein modification…
HeLa_Sg44 / HeLa_C1	O94822	O94822	0.813791	0.813791	0.000411168	0.000559978	38	O94822	LTN1	E3 ubiquitin-protein ligase listerin	LTN1_HUMAN	13	75.7825	1.75782		protein binding,zinc ion binding,ubiquitin protein ligase activity	protein autoubiquitination
HeLa_Sg44 / HeLa_C1	P42694	P42694	0.817037	0.817037	0.0423477	0.0324805	14	P42694	HELZ	Probable helicase with zinc finger domain	HELZ_HUMAN	7	76.1783	1.76178	nucleus,membrane	RNA binding,helicase activity,protein binding,ATP binding,metal ion binding
HeLa_Sg44 / HeLa_C1	P0DMM9;P0DMN0	P0DMM9;P0DMN0	0.81831	0.81831	1.70343e-07	4.26125e-07	59	P0DMM9;P0DMN0	SULT1A3;SULT1A4	Sulfotransferase 1A3;Sulfotransferase 1A4	ST1A3_HUMAN;ST1A4_HUMAN	12	76.3339	1.76334	cytosol;cytosol	aryl sulfotransferase activity,protein binding,sulfotransferase activity,sulfate binding,amine sulfotransferase activity;aryl sulfotransferase activity	ethanol catabolic process,xenobiotic metabolic process,dopamine receptor signaling pathway,steroid metabolic process,flavonoid metabolic process,IRE1-mediated unfolded protein response,dopamine catabolic process,3'-phosphoadenosine 5'-phosphosulfate metabolic process,sulfation,ERK1 and ERK2 cascade,calcineurin-mediated signaling,NMDA selective glutamate receptor signaling pathway,negative regulat…
HeLa_Sg44 / HeLa_C1	P29466	P29466	0.821615	0.821615	6.6615e-06	1.29008e-05	21	P29466	CASP1	Caspase-1	CASP1_HUMAN	8	76.7383	1.76738	extracellular region,mitochondrion,cytosol,protein complex,IPAF inflammasome complex,NLRP1 inflammasome complex,NLRP3 inflammasome complex,AIM2 inflammasome complex,protease inhibitor complex	endopeptidase activity,cysteine-type endopeptidase activity,protein binding,cysteine-type endopeptidase activator activity involved in apoptotic process,kinase binding,identical protein binding,CARD domain binding,cysteine-type endopeptidase activity involved in apoptotic process,cysteine-type endopeptidase activity involved in execution phase of apoptosis	response to hypoxia,proteolysis,apoptotic process,activation of cysteine-type endopeptidase activity involved in apoptotic process,signal transduction,regulation of autophagy,protein autoprocessing,interleukin-1 beta production,response to ATP,regulation of apoptotic process,positive regulation of I-kappaB kinase/NF-kappaB signaling,positive regulation of cysteine-type endopeptidase activity invo…
HeLa_Sg44 / HeLa_C1	Q9NWR8	Q9NWR8	0.82175	0.82175	0.0217826	0.018517	11	Q9NWR8	CCDC109B	Calcium uniporter regulatory subunit MCUb, mitochondrial	MCUB_HUMAN	5	76.7549	1.76755	mitochondrion,mitochondrial inner membrane,intrinsic component of membrane,integral component of mitochondrial inner membrane,calcium channel complex,uniplex complex	calcium channel inhibitor activity,ion channel activity,calcium channel activity,uniporter activity	mitochondrial calcium ion transport,calcium ion transmembrane import into mitochondrion,mitochondrial calcium ion homeostasis,regulation of molecular function
HeLa_Sg44 / HeLa_C1	Q96B49	Q96B49	0.82243	0.82243	0.00376194	0.00403153	12	Q96B49	TOMM6	Mitochondrial import receptor subunit TOM6 homolog	TOM6_HUMAN	2	76.8382	1.76838	mitochondrion,mitochondrial outer membrane,mitochondrial outer membrane translocase complex		protein transport,macroautophagy
HeLa_Sg44 / HeLa_C1	P08754	P08754	0.824387	0.824387	0.0198529	0.0171033	37	P08754	GNAI3	Guanine nucleotide-binding protein G(k) subunit alpha	GNAI3_HUMAN	7	77.0783	1.77078	nucleus,nucleolus,cytoplasm,lysosomal membrane,centrosome,heterotrimeric G-protein complex,plasma membrane,membrane,midbody,zymogen granule,membrane raft,extracellular exosome,Golgi membrane,endoplasmic reticulum membrane	G-protein coupled receptor binding,GTPase activity,signal transducer activity,protein binding,GTP binding,GDP binding,protein domain specific binding,G-protein beta/gamma-subunit complex binding,G-protein coupled serotonin receptor binding,GTPase activating protein binding,metal ion binding	protein folding,transport,vesicle fusion,cell cycle,G-protein coupled receptor signaling pathway,adenylate cyclase-inhibiting G-protein coupled receptor signaling pathway,negative regulation of adenylate cyclase activity,dopamine receptor signaling pathway,positive regulation of macroautophagy,GTP metabolic process,cell division
HeLa_Sg44 / HeLa_C1	Q9UJG1	Q9UJG1	0.831422	0.831422	0.0529706	0.0391542	7	Q9UJG1	MOSPD1	Motile sperm domain-containing protein 1	MSPD1_HUMAN	2	77.9438	1.77944	Golgi membrane,nucleus,cytoplasm,endoplasmic reticulum membrane,integral component of membrane,perinuclear region of cytoplasm		negative regulation of transcription from RNA polymerase II promoter,cell differentiation,positive regulation of transcription from RNA polymerase II promoter
HeLa_Sg44 / HeLa_C1	Q01151	Q01151	0.83649	0.83649	0.0287305	0.0234014	12	Q01151	CD83	CD83 antigen	CD83_HUMAN	3	78.57	1.7857	plasma membrane,integral component of plasma membrane,external side of plasma membrane	protein binding	regulation of cytokine production,defense response,humoral immune response,signal transduction,response to organic cyclic compound,negative regulation of interleukin-4 production,positive regulation of interleukin-10 production,positive regulation of interleukin-2 production,positive regulation of CD4-positive, alpha-beta T cell differentiation
HeLa_Sg44 / HeLa_C1	O15127	O15127	0.839313	0.839313	0.0258739	0.0214188	29	O15127	SCAMP2	Secretory carrier-associated membrane protein 2	SCAM2_HUMAN	5	78.9198	1.7892	Golgi apparatus,integral component of membrane,transport vesicle,trans-Golgi network membrane,intracellular membrane-bounded organelle,recycling endosome membrane,extracellular exosome	protein binding	post-Golgi vesicle-mediated transport,protein transport
HeLa_Sg44 / HeLa_C1	Q7Z3B1	Q7Z3B1	0.843434	0.843434	8.41266e-07	1.89309e-06	18	Q7Z3B1	NEGR1	Neuronal growth regulator 1	NEGR1_HUMAN	6	79.4316	1.79432	extracellular region,plasma membrane,anchored component of membrane,extracellular exosome	protein binding	C-terminal protein lipidation,locomotory behavior,feeding behavior,positive regulation of neuron projection development,cell-cell adhesion
HeLa_Sg44 / HeLa_C1	Q53SF7	Q53SF7	0.851802	0.851802	2.22903e-10	8.18819e-10	106	Q53SF7	COBLL1	Cordon-bleu protein-like 1	COBL1_HUMAN	37	80.4753	1.80475	extracellular exosome	actin monomer binding,cadherin binding	actin filament polymerization,actin filament network formation
HeLa_Sg44 / HeLa_C1	P20340	P20340	0.852274	0.852274	0.0660595	0.0470312	72	P20340	RAB6A	Ras-related protein Rab-6A	RAB6A_HUMAN	13	80.5344	1.80534	Golgi membrane,endoplasmic reticulum membrane,Golgi apparatus,trans-Golgi network,cytosol,plasma membrane,membrane,secretory granule membrane,cytoplasmic vesicle,trans-Golgi network membrane,extracellular exosome,endosome to plasma membrane transport vesicle	GTPase activity,protein binding,GTP binding,protein domain specific binding,myosin V binding	protein targeting to Golgi,retrograde vesicle-mediated transport, Golgi to ER,viral process,peptidyl-cysteine methylation,antigen processing and presentation,protein localization to Golgi apparatus,early endosome to Golgi transport,neutrophil degranulation,minus-end-directed organelle transport along microtubule
HeLa_Sg44 / HeLa_C1	P25815	P25815	0.853098	0.853098	1.04681e-09	3.53289e-09	42	P25815	S100P	Protein S100-P	S100P_HUMAN	5	80.6376	1.80638	extracellular region,nucleus,cytoplasm,nuclear body,microvillus membrane,secretory granule lumen,extracellular exosome	magnesium ion binding,calcium ion binding,protein binding,protein homodimerization activity,cadherin binding,transition metal ion binding,calcium-dependent protein binding,RAGE receptor binding	response to organic substance,neutrophil degranulation,endothelial cell migration
HeLa_Sg44 / HeLa_C1	Q8N183	Q8N183	0.855588	0.855588	1.40323e-06	3.04439e-06	66	Q8N183	NDUFAF2	Mimitin, mitochondrial	MIMIT_HUMAN	10	80.9496	1.8095	mitochondrion,mitochondrial inner membrane	NADH dehydrogenase (ubiquinone) activity,electron carrier activity	respiratory electron transport chain,mitochondrial respiratory chain complex I assembly,cellular respiration,negative regulation of insulin secretion involved in cellular response to glucose stimulus,reactive oxygen species metabolic process
HeLa_Sg44 / HeLa_C1	P62913	P62913	0.861432	0.861432	0.0355597	0.0280444	67	P62913	RPL11	60S ribosomal protein L11	RL11_HUMAN	12	81.6841	1.81684	nucleoplasm,nucleolus,cytoplasm,cytosol,membrane,cytosolic large ribosomal subunit,extracellular matrix,protein complex,extracellular exosome	RNA binding,structural constituent of ribosome,protein binding,5S rRNA binding,ubiquitin protein ligase binding,ubiquitin ligase inhibitor activity	ribosomal large subunit assembly,nuclear-transcribed mRNA catabolic process, nonsense-mediated decay,rRNA processing,translation,translational initiation,protein targeting,SRP-dependent cotranslational protein targeting to membrane,positive regulation of gene expression,viral transcription,positive regulation of protein binding,negative regulation of proteasomal ubiquitin-dependent protein catabo…
HeLa_Sg44 / HeLa_C1	Q9UKY7	Q9UKY7	0.865281	0.865281	0.000385122	0.000527735	74	Q9UKY7	CDV3	Protein CDV3 homolog	CDV3_HUMAN	12	82.1695	1.82169	cytosol,plasma membrane	molecular_function	cell proliferation
HeLa_Sg44 / HeLa_C1	Q6UW78	Q6UW78	0.867428	0.867428	0.0440182	0.0335566	14	Q6UW78	UQCC3	Ubiquinol-cytochrome-c reductase complex assembly factor 3	UQCC3_HUMAN	3	82.4407	1.82441	integral component of mitochondrial inner membrane,mitochondrial respiratory chain complex III	phosphatidic acid binding,cardiolipin binding	mitochondrial electron transport, ubiquinol to cytochrome c,ATP biosynthetic process,mitochondrial respiratory chain complex III assembly,cristae formation,mitochondrial respiratory chain complex III biogenesis
HeLa_Sg44 / HeLa_C1	Q16706	Q16706	0.868938	0.868938	3.47381e-15	2.16862e-14	58	Q16706	MAN2A1	Alpha-mannosidase 2	MA2A1_HUMAN	16	82.6318	1.82632	Golgi membrane,Golgi medial cisterna,cis-Golgi network,membrane,integral component of membrane,extracellular exosome	alpha-mannosidase activity,mannosyl-oligosaccharide 1,3-1,6-alpha-mannosidase activity,hydrolase activity, hydrolyzing N-glycosyl compounds,carbohydrate binding,metal ion binding	in utero embryonic development,liver development,mannose metabolic process,protein glycosylation,N-glycan processing,protein deglycosylation,mitochondrion organization,vacuole organization,respiratory gaseous exchange,lung alveolus development,positive regulation of neurogenesis,retina morphogenesis in camera-type eye
HeLa_Sg44 / HeLa_C1	P09211	P09211	0.869756	0.869756	0.0113036	0.0105438	21	P09211	GSTP1	Glutathione S-transferase P	GSTP1_HUMAN	22	82.7354	1.82735	extracellular region,extracellular space,intracellular,nucleus,cytoplasm,mitochondrion,cytosol,plasma membrane,vesicle,secretory granule lumen,extracellular exosome,TRAF2-GSTP1 complex,ficolin-1-rich granule lumen	glutathione transferase activity,glutathione peroxidase activity,protein binding,drug binding,JUN kinase binding,kinase regulator activity,S-nitrosoglutathione binding,dinitrosyl-iron complex binding,glutathione binding,nitric oxide binding	response to reactive oxygen species,negative regulation of acute inflammatory response,negative regulation of protein kinase activity,glutathione metabolic process,xenobiotic metabolic process,central nervous system development,negative regulation of biosynthetic process,negative regulation of tumor necrosis factor-mediated signaling pathway,oligodendrocyte development,animal organ regeneration,r…
HeLa_Sg44 / HeLa_C1	Q13188	Q13188	0.871626	0.871626	0.052659	0.038968	37	Q13188	STK3	Serine/threonine-protein kinase 3	STK3_HUMAN	9	82.9724	1.82972	nucleus,cytoplasm,cytosol,protein complex	magnesium ion binding,protein kinase activity,protein serine/threonine kinase activity,protein binding,ATP binding,identical protein binding,protein serine/threonine kinase activator activity,protein dimerization activity	neural tube formation,endocardium development,protein phosphorylation,apoptotic process,signal transduction,regulation of mitotic cell cycle,central nervous system development,negative regulation of cell proliferation,signal transduction by protein phosphorylation,stress-activated protein kinase signaling cascade,positive regulation of protein binding,hippo signaling,intracellular signal transduc…
HeLa_Sg44 / HeLa_C1	O75815	O75815	0.871916	0.871916	0.00954498	0.00910138	11	O75815	BCAR3	Breast cancer anti-estrogen resistance protein 3	BCAR3_HUMAN	5	83.0091	1.83009	intracellular	SH3/SH2 adaptor activity,guanyl-nucleotide exchange factor activity,protein binding	lens morphogenesis in camera-type eye,signal transduction,small GTPase mediated signal transduction,positive regulation of signal transduction,positive regulation of peptidyl-serine phosphorylation,response to drug,regulation of molecular function
HeLa_Sg44 / HeLa_C1	Q14116	Q14116	0.885677	0.885677	1.70691e-06	3.65104e-06	37	Q14116	IL18	Interleukin-18	IL18_HUMAN	12	84.7631	1.84763	extracellular region,extracellular space,cytosol,extracellular exosome	cytokine activity,protein binding	MAPK cascade,angiogenesis,inflammatory response,immune response,cell-cell signaling,cell proliferation,regulation of receptor activity,positive regulation of macrophage derived foam cell differentiation,positive regulation of phosphatidylinositol 3-kinase signaling,natural killer cell activation,regulation of cell adhesion,sleep,lipopolysaccharide-mediated signaling pathway,activation of protein …
HeLa_Sg44 / HeLa_C1	Q92520	Q92520	0.886584	0.886584	7.00596e-07	1.59674e-06	48	Q92520	FAM3C	Protein FAM3C	FAM3C_HUMAN	11	84.8793	1.84879	extracellular region,Golgi apparatus,platelet dense granule lumen,extracellular exosome	cytokine activity,protein binding	platelet degranulation,multicellular organism development,biological_process,regulation of receptor activity
HeLa_Sg44 / HeLa_C1	Q9NXG2	Q9NXG2	0.89381	0.89381	3.95113e-06	7.96436e-06	72	Q9NXG2	THUMPD1	THUMP domain-containing protein 1	THUM1_HUMAN	17	85.8076	1.85808	nucleoplasm	RNA binding,protein binding	rRNA modification,tRNA modification
HeLa_Sg44 / HeLa_C1	P50613	P50613	0.90238	0.90238	0.000448055	0.000605323	29	P50613	CDK7	Cyclin-dependent kinase 7	CDK7_HUMAN	7	86.9147	1.86915	nucleus,nucleoplasm,holo TFIIH complex,cytoplasm,cyclin-dependent protein kinase activating kinase holoenzyme complex,perinuclear region of cytoplasm,TFIIK complex	transcription coactivator activity,protein kinase activity,protein serine/threonine kinase activity,cyclin-dependent protein serine/threonine kinase activity,protein binding,ATP binding,protein C-terminus binding,DNA-dependent ATPase activity,RNA polymerase II carboxy-terminal domain kinase activity,kinase activity,androgen receptor binding	regulation of cyclin-dependent protein serine/threonine kinase activity,G1/S transition of mitotic cell cycle,G2/M transition of mitotic cell cycle,transcription-coupled nucleotide-excision repair,nucleotide-excision repair, preincision complex assembly,transcription initiation from RNA polymerase I promoter,transcription elongation from RNA polymerase I promoter,termination of RNA polymerase I t…
HeLa_Sg44 / HeLa_C1	P33527	P33527	0.905258	0.905258	4.6598e-13	2.3352e-12	77	P33527	ABCC1	Multidrug resistance-associated protein 1	MRP1_HUMAN	21	87.288	1.87288	plasma membrane,integral component of plasma membrane,membrane,basolateral plasma membrane,extracellular exosome	phospholipid-translocating ATPase activity,transporter activity,ATP binding,xenobiotic-transporting ATPase activity,cobalamin-transporting ATPase activity,glutathione S-conjugate-exporting ATPase activity,ATPase activity,glutathione transmembrane transporter activity,ATPase activity, coupled to transmembrane movement of substances,ATPase-coupled anion transmembrane transporter activity,sphingolip…	leukotriene metabolic process,transport,drug transmembrane transport,cobalamin metabolic process,cobalamin transport,glutathione transmembrane transport,response to drug,xenobiotic transport,phospholipid translocation,transmembrane transport,cell chemotaxis,sphingolipid translocation,Requires Ontology
HeLa_Sg44 / HeLa_C1	P60903	P60903	0.908016	0.908016	0.0118768	0.0109992	49	P60903	S100A10	Protein S100-A10	S10AA_HUMAN	9	87.6464	1.87646	extracellular region,endoplasmic reticulum,extrinsic component of plasma membrane,extracellular exosome,membrane raft	calcium ion binding,protein binding,protein homodimerization activity,ion channel binding,lipid binding	membrane raft assembly,membrane budding,response to drug,positive regulation of GTPase activity,positive regulation of binding,protein heterotetramerization,positive regulation of stress fiber assembly,positive regulation of focal adhesion assembly,protein localization to plasma membrane,positive regulation of substrate adhesion-dependent cell spreading
HeLa_Sg44 / HeLa_C1	Q9UHA3	Q9UHA3	0.910212	0.910212	0.0428465	0.0328091	11	Q9UHA3	RSL24D1	Probable ribosome biogenesis protein RLP24	RLP24_HUMAN	3	87.9321	1.87932	nucleus,nucleolus,cytosolic large ribosomal subunit	RNA binding,structural constituent of ribosome,protein binding	ribosomal large subunit assembly,translation,assembly of large subunit precursor of preribosome
HeLa_Sg44 / HeLa_C1	Q9NZJ6	Q9NZJ6	0.912278	0.912278	0.023436	0.0197001	2	Q9NZJ6	COQ3	Ubiquinone biosynthesis O-methyltransferase, mitochondrial	COQ3_HUMAN	2	88.2015	1.88201	mitochondrion,mitochondrial inner membrane,mitochondrial matrix	hexaprenyldihydroxybenzoate methyltransferase activity,O-methyltransferase activity,2-polyprenyl-6-methoxy-1,4-benzoquinone methyltransferase activity,3-demethylubiquinone-9 3-O-methyltransferase activity,decaprenyldihydroxybenzoate methyltransferase activity,3-demethylubiquinone-10 3-O-methyltransferase activity	glycerol metabolic process,ubiquinone biosynthetic process,regulation of ubiquinone biosynthetic process,methylation
HeLa_Sg44 / HeLa_C1	Q5EBL8	Q5EBL8	0.914562	0.914562	0.0279162	0.0228471	9	Q5EBL8	PDZD11	PDZ domain-containing protein 11	PDZ11_HUMAN	4	88.4996	1.885	extracellular region,cytosol,cell-cell junction,basolateral plasma membrane,synapse,presynapse	protein binding	biotin metabolic process,neurotransmitter secretion,pantothenate metabolic process,antimicrobial humoral response,ion transmembrane transport,maintenance of epithelial cell apical/basal polarity,transmembrane transport,protein localization to basolateral plasma membrane
HeLa_Sg44 / HeLa_C1	Q7L5L3	Q7L5L3	0.917703	0.917703	0.000375748	0.000516142	7	Q7L5L3	GDPD3	Glycerophosphodiester phosphodiesterase domain-containing protein 3	GDPD3_HUMAN	4	88.9105	1.8891	endoplasmic reticulum membrane,integral component of membrane,perinuclear region of cytoplasm,extracellular exosome	phosphoric diester hydrolase activity,metal ion binding	phosphatidylcholine catabolic process
HeLa_Sg44 / HeLa_C1	Q9UHB6	Q9UHB6	0.940314	0.940314	3.3157e-10	1.19148e-09	188	Q9UHB6	LIMA1	LIM domain and actin-binding protein 1	LIMA1_HUMAN	33	91.8946	1.91895	stress fiber,cytosol,plasma membrane,brush border,focal adhesion,actin cytoskeleton,cleavage furrow	actin monomer binding,protein binding,cadherin binding,metal ion binding,actin filament binding	negative regulation of actin filament depolymerization,ruffle organization,actin filament bundle assembly
HeLa_Sg44 / HeLa_C1	P07858	P07858	0.942909	0.942909	1.46216e-12	6.94027e-12	41	P07858	CTSB	Cathepsin B	CATB_HUMAN	8	92.2401	1.9224	extracellular region,extracellular space,intracellular,nucleolus,mitochondrion,lysosome,endolysosome lumen,melanosome,intracellular membrane-bounded organelle,perinuclear region of cytoplasm,extracellular exosome,ficolin-1-rich granule lumen	cysteine-type endopeptidase activity,serine-type endopeptidase activity,protein binding,collagen binding,peptidase activity,cysteine-type peptidase activity,proteoglycan binding	toll-like receptor signaling pathway,proteolysis,collagen catabolic process,epithelial cell differentiation,regulation of apoptotic process,neutrophil degranulation,decidualization,viral entry into host cell,regulation of catalytic activity,proteolysis involved in cellular protein catabolic process,cellular response to thyroid hormone stimulus
HeLa_Sg44 / HeLa_C1	Q9NUP9	Q9NUP9	0.94503	0.94503	0.0244699	0.0204308	13	Q9NUP9	LIN7C	Protein lin-7 homolog C	LIN7C_HUMAN	3	92.5229	1.92523	cytoplasm,plasma membrane,cell-cell junction,bicellular tight junction,postsynaptic density,basolateral plasma membrane,neuron projection,synapse,postsynaptic membrane,extracellular exosome,MPP7-DLG1-LIN7 complex,presynapse	cytoskeletal protein binding,protein domain specific binding,PDZ domain binding,L27 domain binding	morphogenesis of an epithelial sheet,exocytosis,neurotransmitter secretion,protein transport,maintenance of epithelial cell apical/basal polarity,protein localization to basolateral plasma membrane
HeLa_Sg44 / HeLa_C1	Q6P5R6	Q6P5R6	0.950504	0.950504	1.94497e-05	3.46717e-05	26	Q6P5R6	RPL22L1	60S ribosomal protein L22-like 1	RL22L_HUMAN	4	93.2548	1.93255	cytosolic large ribosomal subunit	RNA binding,structural constituent of ribosome	cytoplasmic translation
HeLa_Sg44 / HeLa_C1	Q9HB40	Q9HB40	0.955165	0.955165	1.36594e-06	2.96916e-06	44	Q9HB40	SCPEP1	Retinoid-inducible serine carboxypeptidase	RISC_HUMAN	12	93.8801	1.9388	cytosol,extracellular exosome	serine-type carboxypeptidase activity	retinoic acid metabolic process,negative regulation of blood pressure,proteolysis involved in cellular protein catabolic process,Requires Ontology
HeLa_Sg44 / HeLa_C1	Q9H147	Q9H147	0.958392	0.958392	0.0118327	0.0109649	7	Q9H147	DNTTIP1	Deoxynucleotidyltransferase terminal-interacting protein 1	TDIF1_HUMAN	3	94.3143	1.94314	histone deacetylase complex,nucleus,nucleoplasm,nucleolus	DNA binding,protein binding,nucleosome binding,protein homodimerization activity	transcription, DNA-templated,regulation of transcription, DNA-templated
HeLa_Sg44 / HeLa_C1	Q5VT79	Q5VT79	0.98105	0.98105	2.10886e-07	5.20693e-07	35	Q5VT79	ANXA8L1	Annexin A8-like protein 1	AXA81_HUMAN	17	97.3902	1.9739	extracellular exosome	calcium ion binding,calcium-dependent phospholipid binding
HeLa_Sg44 / HeLa_C1	O43422	O43422	0.985035	0.985035	0.0534345	0.03944	5	O43422	PRKRIR	52 kDa repressor of the inhibitor of the protein kinase	P52K_HUMAN	3	97.9362	1.97936	nucleoplasm,cytoplasm	RNA polymerase II transcription factor activity, sequence-specific DNA binding,DNA binding,protein binding,metal ion binding,protein dimerization activity	regulation of transcription from RNA polymerase II promoter,response to stress,signal transduction,negative regulation of cell proliferation
HeLa_Sg44 / HeLa_C1	Q6DN12	Q6DN12	1.0054	1.0054	2.75331e-05	4.76892e-05	12	Q6DN12	MCTP2	Multiple C2 and transmembrane domain-containing protein 2	MCTP2_HUMAN	3	100.75	2.0075	nucleoplasm,endoplasmic reticulum,cytosol,membrane,integral component of membrane	calcium ion binding,calcium-dependent phospholipid binding	multicellular organism development,calcium-mediated signaling
HeLa_Sg44 / HeLa_C1	P30048	P30048	1.01149	1.01149	0.016164	0.0143565	92	P30048	PRDX3	Thioredoxin-dependent peroxide reductase, mitochondrial	PRDX3_HUMAN	13	101.599	2.01599	cytoplasm,mitochondrion,mitochondrial matrix,early endosome,cytosol,myelin sheath,protein complex,extracellular exosome,IkappaB kinase complex	protein binding,protein C-terminus binding,thioredoxin peroxidase activity,alkyl hydroperoxide reductase activity,kinase binding,protein kinase binding,identical protein binding,cysteine-type endopeptidase inhibitor activity involved in apoptotic process	maternal placenta development,apoptotic process,response to oxidative stress,mitochondrion organization,positive regulation of cell proliferation,peptidyl-cysteine oxidation,myeloid cell differentiation,response to lipopolysaccharide,negative regulation of kinase activity,cellular response to oxidative stress,cellular response to reactive oxygen species,response to hydrogen peroxide,hydrogen pero…
HeLa_Sg44 / HeLa_C1	Q96D15	Q96D15	1.07741	1.07741	4.22699e-14	2.35768e-13	104	Q96D15	RCN3	Reticulocalbin-3	RCN3_HUMAN	13	111.024	2.11024	endoplasmic reticulum lumen	calcium ion binding,protein binding
HeLa_Sg44 / HeLa_C1	O95749	O95749	1.10723	1.10723	0.0146306	0.0131758	28	O95749	GGPS1	Geranylgeranyl pyrophosphate synthase	GGPPS_HUMAN	8	115.432	2.15432	cytosol	dimethylallyltranstransferase activity,farnesyltranstransferase activity,geranyltranstransferase activity,protein binding,identical protein binding,metal ion binding	cholesterol biosynthetic process,isoprenoid metabolic process,geranyl diphosphate biosynthetic process,geranylgeranyl diphosphate biosynthetic process,farnesyl diphosphate biosynthetic process,regulation of cholesterol biosynthetic process
HeLa_Sg44 / HeLa_C1	P52272	P52272	1.12148	1.12148	0.0606019	0.0438059	427	P52272	HNRNPM	Heterogeneous nuclear ribonucleoprotein M	HNRPM_HUMAN	49	117.569	2.17569	nucleoplasm,spliceosomal complex,nucleolus,integral component of plasma membrane,membrane,nuclear matrix,extracellular matrix,paraspeckles,extracellular exosome,catalytic step 2 spliceosome	RNA binding,protein binding,protein domain specific binding	alternative mRNA splicing, via spliceosome,mRNA splicing, via spliceosome,fibroblast growth factor receptor signaling pathway,RNA metabolic process
HeLa_Sg44 / HeLa_C1	Q969R2	Q969R2	1.13881	1.13881	0.0145946	0.0131486	7	Q969R2	OSBP2	Oxysterol-binding protein 2	OSBP2_HUMAN	3	120.2	2.202	membrane,apical dendrite	protein binding,cholesterol binding	lipid transport,spermatid development
HeLa_Sg44 / HeLa_C1	Q5K651	Q5K651	1.15637	1.15637	0.00824431	0.00801286	29	Q5K651	SAMD9	Sterile alpha motif domain-containing protein 9	SAMD9_HUMAN	18	122.896	2.22896	cytoplasm,early endosome,cytosol,intracellular membrane-bounded organelle	protein binding	endosomal vesicle fusion
HeLa_Sg44 / HeLa_C1	Q96CX2	Q96CX2	1.15967	1.15967	0.0371432	0.0290998	6	Q96CX2	KCTD12	BTB/POZ domain-containing protein KCTD12	KCD12_HUMAN	9	123.406	2.23406	cell junction,presynaptic membrane,postsynaptic membrane,extracellular exosome	RNA binding,identical protein binding	protein homooligomerization
HeLa_Sg44 / HeLa_C1	P56270	P56270	1.16112	1.16112	0.000694552	0.000897034	25	P56270	MAZ	Myc-associated zinc finger protein	MAZ_HUMAN	5	123.631	2.23631	nucleus	RNA polymerase II core promoter sequence-specific DNA binding,RNA binding,protein binding,metal ion binding	regulation of transcription, DNA-templated,transcription initiation from RNA polymerase II promoter,termination of RNA polymerase II transcription
HeLa_Sg44 / HeLa_C1	P56199	P56199	1.20481	1.20481	4.41647e-15	2.72963e-14	67	P56199	ITGA1	Integrin alpha-1	ITA1_HUMAN	17	130.507	2.30507	acrosomal vesicle,plasma membrane,focal adhesion,integrin complex,external side of plasma membrane,cell surface,membrane,integrin alpha1-beta1 complex,neuron projection,perikaryon,membrane raft,basal part of cell,extracellular exosome	receptor binding,protein binding,collagen binding,protein phosphatase binding,metal ion binding,collagen binding involved in cell-matrix adhesion	activation of MAPK activity,muscle contraction,cell-matrix adhesion,integrin-mediated signaling pathway,negative regulation of cell proliferation,extracellular matrix organization,neutrophil chemotaxis,positive regulation of phosphoprotein phosphatase activity,negative regulation of epidermal growth factor receptor signaling pathway,vasodilation,positive regulation of neuron apoptotic process,cel…
HeLa_Sg44 / HeLa_C1	P62834	P62834	1.20585	1.20585	0.0288193	0.0234641	15	P62834	RAP1A	Ras-related protein Rap-1A	RAP1A_HUMAN	2	130.673	2.30673	cytoplasm,early endosome,late endosome,cytosol,plasma membrane,cell junction,guanyl-nucleotide exchange factor complex,specific granule membrane,neuron projection,myelin sheath,phagocytic vesicle,perinuclear region of cytoplasm,extracellular exosome	GTPase activity,protein binding,GTP binding,protein transporter activity,Rap guanyl-nucleotide exchange factor activity,protein complex binding	activation of MAPKK activity,signal transduction,positive regulation of neuron projection development,protein transport,Rap protein signal transduction,negative regulation of collagen biosynthetic process,cellular response to drug,nerve growth factor signaling pathway,neutrophil degranulation,positive regulation of GTPase activity,positive regulation of protein kinase activity,positive regulation…
HeLa_Sg44 / HeLa_C1	P21964	P21964	1.22564	1.22564	0.0580949	0.0422859	57	P21964	COMT	Catechol O-methyltransferase	COMT_HUMAN	10	133.859	2.33859	mitochondrion,cytosol,plasma membrane,membrane,integral component of membrane,axon,dendritic spine,intracellular membrane-bounded organelle,cell body,postsynaptic membrane,extracellular exosome	magnesium ion binding,protein binding,methyltransferase activity,O-methyltransferase activity,catechol O-methyltransferase activity,Requires Ontology	female pregnancy,learning,short-term memory,estrogen metabolic process,response to organic cyclic compound,cellular response to phosphate starvation,methylation,response to lipopolysaccharide,developmental process,negative regulation of renal sodium excretion,neurotransmitter catabolic process,dopamine catabolic process,catecholamine catabolic process,response to drug,response to estrogen,negativ…
HeLa_Sg44 / HeLa_C1	Q15836	Q15836	1.31717	1.31717	0.0348405	0.0275677	16	Q15836	VAMP3	Vesicle-associated membrane protein 3	VAMP3_HUMAN	4	149.176	2.49176	intracellular,cytosol,plasma membrane,cell surface,integral component of membrane,apical plasma membrane,cell junction,transport vesicle,clathrin-coated vesicle,secretory granule,clathrin-coated vesicle membrane,phagocytic vesicle membrane,SNARE complex,trans-Golgi network membrane,neuron projection,intracellular membrane-bounded organelle,synapse,perinuclear region of cytoplasm,recycling endosom…	SNARE binding,SNAP receptor activity,protein binding,syntaxin-1 binding	positive regulation of receptor recycling,antigen processing and presentation of exogenous peptide antigen via MHC class I, TAP-dependent,protein complex assembly,exocytosis,vesicle docking involved in exocytosis,vesicle fusion,vesicle-mediated transport,calcium ion regulated exocytosis,substrate adhesion-dependent cell spreading,SNARE complex assembly,retrograde transport, endosome to Golgi,Golg…
HeLa_Sg44 / HeLa_C1	Q13423	Q13423	1.33273	1.33273	2.33644e-06	4.88713e-06	49	Q13423	NNT	NAD(P) transhydrogenase, mitochondrial	NNTM_HUMAN	41	151.88	2.5188	mitochondrion,mitochondrial inner membrane,mitochondrial respiratory chain,membrane,integral component of membrane	NAD(P)+ transhydrogenase (B-specific) activity,NAD(P)+ transhydrogenase activity,NAD(P)+ transhydrogenase (AB-specific) activity,NADP binding,NAD binding	tricarboxylic acid cycle,NADPH regeneration,proton transport,oxidation-reduction process,reactive oxygen species metabolic process,hydrogen ion transmembrane transport
HeLa_Sg44 / HeLa_C1	P61604	P61604	1.34768	1.34768	1.28763e-05	2.37294e-05	112	P61604	HSPE1	10 kDa heat shock protein, mitochondrial	CH10_HUMAN	16	154.503	2.54503	mitochondrion,mitochondrial matrix,membrane,extracellular exosome	RNA binding,protein binding,ATP binding,metal ion binding,unfolded protein binding,chaperone binding	osteoblast differentiation,protein folding,activation of cysteine-type endopeptidase activity involved in apoptotic process,response to unfolded protein,chaperone mediated protein folding requiring cofactor
HeLa_Sg44 / HeLa_C1	P84098	P84098	1.41871	1.41871	0.00562699	0.0057383	89	P84098	RPL19	60S ribosomal protein L19	RL19_HUMAN	14	167.347	2.67347	cytosol,focal adhesion,membrane,cytosolic large ribosomal subunit	RNA binding,structural constituent of ribosome,protein binding	nuclear-transcribed mRNA catabolic process, nonsense-mediated decay,rRNA processing,translation,translational initiation,SRP-dependent cotranslational protein targeting to membrane,viral transcription
HeLa_Sg44 / HeLa_C1	P62158	P62158	1.50722	1.50722	0.00153008	0.00181564	82	P62158	CALM1	Calmodulin	CALM_HUMAN	12	184.262	2.84262
HeLa_Sg44 / HeLa_C1	P46783	P46783	1.50922	1.50922	0.0120361	0.0111256	79	P46783	RPS10	40S ribosomal protein S10	RS10_HUMAN	13	184.657	2.84657	nucleoplasm,nucleolus,cytosol,ribosome,focal adhesion,membrane,cytosolic small ribosomal subunit,extracellular matrix,extracellular exosome	RNA binding,structural constituent of ribosome,protein binding	ribosomal small subunit assembly,nuclear-transcribed mRNA catabolic process, nonsense-mediated decay,rRNA processing,translation,translational initiation,SRP-dependent cotranslational protein targeting to membrane,viral transcription
HeLa_Sg44 / HeLa_C1	Q16698	Q16698	1.56881	1.56881	2.79123e-14	1.5882e-13	77	Q16698	DECR1	2,4-dienoyl-CoA reductase, mitochondrial	DECR_HUMAN	16	196.659	2.96659	nucleus,nucleoplasm,mitochondrion,mitochondrial matrix,cytosol,extracellular exosome	2,4-dienoyl-CoA reductase (NADPH) activity,oxidoreductase activity, acting on NAD(P)H,NADPH binding	fatty acid beta-oxidation,protein homotetramerization
HeLa_Sg44 / HeLa_C1	P29034	P29034	1.65342	1.65342	0.00859266	0.00831133	12	P29034	S100A2	Protein S100-A2	S10A2_HUMAN	10	214.579	3.14579	cellular_component	calcium ion binding,protein binding,identical protein binding,transition metal ion binding	endothelial cell migration
HeLa_Sg44 / HeLa_C1	Q9Y2Y1	Q9Y2Y1	1.68365	1.68365	0.0210387	0.0179755	8	Q9Y2Y1	POLR3K	DNA-directed RNA polymerase III subunit RPC10	RPC10_HUMAN	2	221.239	3.21239	nucleoplasm,DNA-directed RNA polymerase III complex,nucleolus,cytosol	nucleic acid binding,DNA-directed RNA polymerase activity,zinc ion binding,RNA polymerase III activity	mRNA cleavage,transcription from RNA polymerase III promoter,termination of RNA polymerase III transcription,positive regulation of type I interferon production,innate immune response,defense response to virus
HeLa_Sg44 / HeLa_C1	O15085	O15085	1.69284	1.69284	0.047945	0.0360443	7	O15085	ARHGEF11	Rho guanine nucleotide exchange factor 11	ARHGB_HUMAN	7	223.292	3.23292	cytoplasm,cytosol,membrane	G-protein coupled receptor binding,guanyl-nucleotide exchange factor activity,Rho guanyl-nucleotide exchange factor activity,GTPase activator activity,protein binding	regulation of cell growth,striated muscle contraction,G-protein coupled receptor signaling pathway,Rho protein signal transduction,establishment of cell polarity,actin cytoskeleton organization,regulation of Rho protein signal transduction,positive regulation of apoptotic process,positive regulation of GTPase activity,positive regulation of transcription, DNA-templated,regulation of small GTPase …
HeLa_Sg44 / HeLa_C1	Q9NUQ2	Q9NUQ2	1.70987	1.70987	0.00765748	0.00752031	16	Q9NUQ2	AGPAT5	1-acyl-sn-glycerol-3-phosphate acyltransferase epsilon	PLCE_HUMAN	7	227.131	3.27131	nuclear envelope,mitochondrion,mitochondrial outer membrane,endoplasmic reticulum membrane,integral component of membrane	1-acylglycerol-3-phosphate O-acyltransferase activity,protein binding	hematopoietic progenitor cell differentiation,acylglycerol metabolic process,phosphatidic acid biosynthetic process,phospholipid biosynthetic process,CDP-diacylglycerol biosynthetic process
HeLa_Sg44 / HeLa_C1	O75151	O75151	1.71813	1.71813	0.0139594	0.012651	18	O75151	PHF2	Lysine-specific demethylase PHF2	PHF2_HUMAN	6	229.009	3.29009	kinetochore,condensed chromosome kinetochore,nucleus,nucleoplasm,nucleolus	iron ion binding,protein binding,zinc ion binding,histone demethylase activity,histone demethylase activity (H3-K9 specific),methylated histone binding,dioxygenase activity,transcription coactivator activity	liver development,transcription, DNA-templated,protein demethylation,histone H3-K9 demethylation,oxidation-reduction process,negative regulation of chromatin silencing at rDNA
HeLa_Sg44 / HeLa_C1	Q9Y3B3	Q9Y3B3	1.76994	1.76994	3.49817e-06	7.10604e-06	14	Q9Y3B3	TMED7	Transmembrane emp24 domain-containing protein 7	TMED7_HUMAN	3	241.039	3.41039	Golgi membrane,endoplasmic reticulum,endoplasmic reticulum membrane,endoplasmic reticulum-Golgi intermediate compartment,Golgi apparatus,integral component of membrane,COPI vesicle coat,COPII vesicle coat,transport vesicle,endoplasmic reticulum-Golgi intermediate compartment membrane,extracellular exosome		ER to Golgi vesicle-mediated transport,retrograde vesicle-mediated transport, Golgi to ER,protein transport
HeLa_Sg44 / HeLa_C1	P35354	P35354	1.83054	1.83054	0.0326205	0.0260824	3	P35354	PTGS2	Prostaglandin G/H synthase 2	PGH2_HUMAN	2	255.671	3.55671	cytoplasm,endoplasmic reticulum,endoplasmic reticulum lumen,endoplasmic reticulum membrane,caveola,organelle membrane,neuron projection,protein complex	peroxidase activity,prostaglandin-endoperoxide synthase activity,protein binding,enzyme binding,heme binding,protein homodimerization activity,metal ion binding,arachidonate 15-lipoxygenase activity	prostaglandin biosynthetic process,angiogenesis,inflammatory response,response to oxidative stress,embryo implantation,aging,learning,memory,regulation of blood pressure,negative regulation of cell proliferation,response to fructose,response to manganese ion,response to lithium ion,positive regulation of vascular endothelial growth factor production,sensory perception of pain,cyclooxygenase pathw…
HeLa_Sg44 / HeLa_C1	P06753	P06753	1.85734	1.85734	0.000135446	0.000204432	38	P06753	TPM3	Tropomyosin alpha-3 chain	TPM3_HUMAN	7	262.34	3.6234	stress fiber,cytosol,cytoskeleton,muscle thin filament tropomyosin,actin filament,actin cytoskeleton,extracellular exosome	molecular_function,protein binding,structural constituent of muscle,actin filament binding	movement of cell or subcellular component,muscle contraction,actin filament organization,muscle filament sliding
HeLa_Sg44 / HeLa_C1	P17661	P17661	2.11584	2.11584	0.0180001	0.0157372	10	P17661	DES	Desmin	DESM_HUMAN	2	333.442	4.33442	nucleus,cytosol,intermediate filament,fascia adherens,intercalated disc,Z disc,neuromuscular junction,sarcolemma,intermediate filament cytoskeleton,extracellular exosome,cardiac myofibril	structural constituent of cytoskeleton,protein binding,cytoskeletal protein binding,identical protein binding	muscle contraction,cytoskeleton organization,regulation of heart contraction,muscle filament sliding,intermediate filament organization
HeLa_Sg44 / HeLa_C1	P05387	P05387	2.24087	2.24087	0.000157599	0.000234646	97	P05387	RPLP2	60S acidic ribosomal protein P2	RLA2_HUMAN	13	372.681	4.72681	cytosol,focal adhesion,membrane,cytosolic large ribosomal subunit,extracellular exosome	structural constituent of ribosome,protein binding	nuclear-transcribed mRNA catabolic process, nonsense-mediated decay,cytoplasmic translation,rRNA processing,translation,translational initiation,translational elongation,SRP-dependent cotranslational protein targeting to membrane,viral transcription
HeLa_Sg44 / HeLa_C1	Q8NEZ4	Q8NEZ4	2.38812	2.38812	0.0279357	0.0228602	16	Q8NEZ4	KMT2C	Histone-lysine N-methyltransferase 2C	KMT2C_HUMAN	4	423.474	5.23474	nucleus,nucleoplasm,histone methyltransferase complex,MLL3/4 complex	DNA binding,RNA binding,protein binding,transferase activity, transferring acyl groups,histone-lysine N-methyltransferase activity,histone methyltransferase activity (H3-K4 specific),metal ion binding	transcription, DNA-templated,regulation of transcription, DNA-templated,regulation of megakaryocyte differentiation,histone H3-K4 methylation
HeLa_Sg44 / HeLa_C1	Q14680	Q14680	2.85857	2.85857	0.0577339	0.0420651	7	Q14680	MELK	Maternal embryonic leucine zipper kinase	MELK_HUMAN	2	625.297	7.25297	nucleus,plasma membrane,cell cortex,membrane	protein serine/threonine kinase activity,non-membrane spanning protein tyrosine kinase activity,calcium ion binding,protein binding,ATP binding,lipid binding	G2/M transition of mitotic cell cycle,apoptotic process,cell proliferation,intrinsic apoptotic signaling pathway in response to oxidative stress,peptidyl-tyrosine phosphorylation,hemopoiesis,intracellular signal transduction,positive regulation of apoptotic process,protein autophosphorylation,neural precursor cell proliferation
HeLa_Sg44 / HeLa_C1	P30838	P30838	5.37268	5.37268	0.000706229	0.000910569	18	P30838	ALDH3A1	Aldehyde dehydrogenase, dimeric NADP-preferring	AL3A1_HUMAN	12	4043.21	41.4321	extracellular space,endoplasmic reticulum,cytosol,plasma membrane,integral component of membrane	3-chloroallyl aldehyde dehydrogenase activity,aldehyde dehydrogenase (NAD) activity,aldehyde dehydrogenase [NAD(P)+] activity,protein binding,alcohol dehydrogenase (NADP+) activity,benzaldehyde dehydrogenase (NAD+) activity	cellular aldehyde metabolic process,xenobiotic metabolic process,oxidation-reduction process
HeLa_Sg44 / HeLa_C1	Q7Z4S6	Q7Z4S6	0.0167581	0.0167581	0.0712175	0.0500337	108	Q7Z4S6	KIF21A	Kinesin-like protein KIF21A	KI21A_HUMAN	24	1.16836	1.01168	HeLa_Sg44	HeLa_C1	cytosol,kinesin complex,microtubule,plasma membrane	microtubule motor activity,protein binding,ATP binding,microtubule binding,ATPase activity	microtubule-based movement
HeLa_Sg44 / HeLa_C1	O75208	O75208	-0.328705	0.328705	0.0712784	0.0500704	37	O75208	COQ9	Ubiquinone biosynthesis protein COQ9, mitochondrial	COQ9_HUMAN	7	-20.3749	0.796251	HeLa_Sg44	HeLa_C1	mitochondrion,mitochondrial inner membrane	protein binding,lipid binding,protein homodimerization activity	mitochondrial electron transport, NADH to ubiquinone,ubiquinone biosynthetic process
HeLa_Sg44 / HeLa_C1	P33240	P33240	0.229665	0.229665	0.0712809	0.0500716	108	P33240	CSTF2	Cleavage stimulation factor subunit 2	CSTF2_HUMAN	20	17.2562	1.17256	HeLa_Sg44	HeLa_C1	nucleoplasm,mRNA cleavage and polyadenylation specificity factor complex,nuclear body,cleavage body	RNA binding,mRNA binding,protein binding	mRNA splicing, via spliceosome,termination of RNA polymerase II transcription,mRNA polyadenylation,tRNA splicing, via endonucleolytic cleavage and ligation,mRNA 3'-end processing,pre-mRNA cleavage required for polyadenylation
HeLa_Sg44 / HeLa_C1	Q9NWS8	Q9NWS8	-0.147472	0.147472	0.071632	0.0502757	11	Q9NWS8	RMND1	Required for meiotic nuclear division protein 1 homolog	RMND1_HUMAN	3	-9.7169	0.902831	HeLa_Sg44	HeLa_C1	mitochondrion	protein binding	translation,positive regulation of mitochondrial translation
HeLa_Sg44 / HeLa_C1	P40938	P40938	-0.226564	0.226564	0.0716762	0.0503006	53	P40938	RFC3	Replication factor C subunit 3	RFC3_HUMAN	11	-14.5332	0.854668	HeLa_Sg44	HeLa_C1	nucleus,nucleoplasm,DNA replication factor C complex,Ctf18 RFC-like complex	DNA clamp loader activity,protein binding,DNA binding,ATPase activity,single-stranded DNA-dependent ATPase activity	DNA synthesis involved in DNA repair,DNA replication,DNA strand elongation involved in DNA replication,transcription-coupled nucleotide-excision repair,nucleotide-excision repair, DNA incision, 5'-to lesion,nucleotide-excision repair, DNA gap filling,translesion synthesis,telomere maintenance via semi-conservative replication,nucleotide-excision repair, DNA incision,error-prone translesion synthe…
HeLa_Sg44 / HeLa_C1	Q9NP73	Q9NP73	0.739011	0.739011	0.0719621	0.0504668	15	Q9NP73	ALG13	Putative bifunctional UDP-N-acetylglucosamine transferase and deubiquitinase ALG13	ALG13_HUMAN	4	66.9031	1.66903	HeLa_Sg44	HeLa_C1	endoplasmic reticulum membrane,UDP-N-acetylglucosamine transferase complex	RNA binding,N-acetylglucosaminyldiphosphodolichol N-acetylglucosaminyltransferase activity,thiol-dependent ubiquitinyl hydrolase activity	dolichol-linked oligosaccharide biosynthetic process,proteolysis
HeLa_Sg44 / HeLa_C1	Q15633	Q15633	0.491143	0.491143	0.0721059	0.05055	21	Q15633	TARBP2	RISC-loading complex subunit TARBP2	TRBP2_HUMAN	6	40.5558	1.40556	HeLa_Sg44	HeLa_C1	nucleoplasm,cytoplasm,cytosol,RISC complex,nuclear body,micro-ribonucleoprotein complex,perinuclear region of cytoplasm,RISC-loading complex	double-stranded RNA binding,protein binding,enzyme binding,siRNA binding,pre-mRNA binding,identical protein binding,protein homodimerization activity,protein N-terminus binding,pre-miRNA binding	negative regulation of protein kinase activity,spermatid development,single fertilization,miRNA metabolic process,production of siRNA involved in RNA interference,targeting of mRNA for destruction involved in RNA interference,pre-miRNA processing,siRNA loading onto RISC involved in RNA interference,production of miRNAs involved in gene silencing by miRNA,multicellular organism growth,miRNA loadin…
HeLa_Sg44 / HeLa_C1	P78560	P78560	-0.14799	0.14799	0.0721103	0.0505519	15	P78560	CRADD	Death domain-containing protein CRADD	CRADD_HUMAN	4	-9.74928	0.902507	HeLa_Sg44	HeLa_C1	nucleus,cytoplasm,cytosol	protease binding,protein binding,protein binding, bridging,death domain binding	activation of cysteine-type endopeptidase activity involved in apoptotic process,DNA damage response, signal transduction by p53 class mediator resulting in cell cycle arrest,extrinsic apoptotic signaling pathway via death domain receptors,regulation of apoptotic process,positive regulation of apoptotic process,cellular response to mechanical stimulus,positive regulation of apoptotic signaling pa…
HeLa_Sg44 / HeLa_C1	Q03468	Q03468	0.049285	0.049285	0.0721378	0.0505662	43	Q03468	ERCC6	DNA excision repair protein ERCC-6	ERCC6_HUMAN	12	3.4752	1.03475	HeLa_Sg44	HeLa_C1	nucleus,nucleoplasm,nucleolus,transcription elongation factor complex	DNA binding,chromatin binding,protein binding,ATP binding,protein C-terminus binding,DNA-dependent ATPase activity,protein tyrosine kinase activator activity,protein complex binding,protein N-terminus binding,DNA helicase activity	response to superoxide,transcription-coupled nucleotide-excision repair,base-excision repair,pyrimidine dimer repair,transcription elongation from RNA polymerase I promoter,transcription from RNA polymerase II promoter,response to oxidative stress,activation of JNKK activity,activation of JUN kinase activity,intrinsic apoptotic signaling pathway in response to DNA damage,response to UV,response t…
HeLa_Sg44 / HeLa_C1	Q9UHW9	Q9UHW9	0.0917619	0.0917619	0.0724852	0.0507701	14	Q9UHW9	SLC12A6	Solute carrier family 12 member 6	S12A6_HUMAN	3	6.56709	1.06567	HeLa_Sg44	HeLa_C1	plasma membrane,integral component of plasma membrane,integral component of membrane,basolateral plasma membrane	potassium:chloride symporter activity,potassium ion symporter activity	angiogenesis,ion transport,chemical synaptic transmission,cellular hypotonic salinity response,potassium ion transmembrane transport,chloride transmembrane transport
HeLa_Sg44 / HeLa_C1	P30042	P30042	-0.0282589	0.0282589	0.0724954	0.0507768	59	P30042	C21orf33	ES1 protein homolog, mitochondrial	ES1_HUMAN	9	-1.9397	0.980603	HeLa_Sg44	HeLa_C1	mitochondrion
HeLa_Sg44 / HeLa_C1	Q96IU4	Q96IU4	-0.205914	0.205914	0.0726228	0.0508504	56	Q96IU4	ABHD14B	Alpha/beta hydrolase domain-containing protein 14B	ABHEB_HUMAN	8	-13.301	0.86699	HeLa_Sg44	HeLa_C1	nucleus,nucleolus,cytosol,extracellular exosome	protein binding,hydrolase activity	positive regulation of transcription from RNA polymerase II promoter,3'-phosphoadenosine 5'-phosphosulfate metabolic process
HeLa_Sg44 / HeLa_C1	Q13330	Q13330	-0.220103	0.220103	0.072664	0.0508747	67	Q13330	MTA1	Metastasis-associated protein MTA1	MTA1_HUMAN	16	-14.1496	0.858504	HeLa_Sg44	HeLa_C1	nucleus,nuclear envelope,nucleoplasm,cytoplasm,cytosol,microtubule,intracellular membrane-bounded organelle	core promoter sequence-specific DNA binding,core promoter binding,RNA polymerase II repressing transcription factor binding,chromatin binding,transcription factor activity, sequence-specific DNA binding,transcription coactivator activity,transcription corepressor activity,histone deacetylase activity,protein binding,zinc ion binding	double-strand break repair,transcription, DNA-templated,regulation of transcription, DNA-templated,signal transduction,response to ionizing radiation,histone deacetylation,protein sumoylation,circadian regulation of gene expression,regulation of gene expression, epigenetic,entrainment of circadian clock by photoperiod,proteasome-mediated ubiquitin-dependent protein catabolic process,locomotor rhy…
HeLa_Sg44 / HeLa_C1	P41229	P41229	-0.338765	0.338765	0.0727941	0.0509491	24	P41229	KDM5C	Lysine-specific demethylase 5C	KDM5C_HUMAN	8	-20.9282	0.790718	HeLa_Sg44	HeLa_C1	nucleus,nucleoplasm,cytosol	DNA binding,protein binding,zinc ion binding,histone demethylase activity,histone demethylase activity (H3-K4 specific),dioxygenase activity	transcription, DNA-templated,response to toxic substance,histone H3-K4 demethylation,negative regulation of transcription, DNA-templated,rhythmic process,oxidation-reduction process
HeLa_Sg44 / HeLa_C1	Q9Y2S6	Q9Y2S6	0.278736	0.278736	0.0735209	0.0513688	12	Q9Y2S6	TMA7	Translation machinery-associated protein 7	TMA7_HUMAN	2	21.3132	1.21313	HeLa_Sg44	HeLa_C1
HeLa_Sg44 / HeLa_C1	P78406	P78406	-0.0473456	0.0473456	0.0735226	0.0513689	91	P78406	RAE1	mRNA export factor	RAE1L_HUMAN	14	-3.22848	0.967715	HeLa_Sg44	HeLa_C1	fibrillar center,nucleus,nuclear envelope,nuclear pore,cytoplasm,host cell,mitotic spindle pole	RNA binding,protein binding,microtubule binding,ubiquitin binding	transcription-dependent tethering of RNA polymerase II gene DNA at nuclear periphery,regulation of glycolytic process,RNA export from nucleus,mRNA export from nucleus,tRNA export from nucleus,protein import into nucleus,mitotic nuclear envelope disassembly,viral process,protein sumoylation,viral transcription,cell division,regulation of mitotic spindle organization,regulation of gene silencing by…
HeLa_Sg44 / HeLa_C1	P14373	P14373	-0.181772	0.181772	0.0736365	0.0514316	29	P14373	TRIM27	Zinc finger protein RFP	TRI27_HUMAN	7	-11.8381	0.881619	HeLa_Sg44	HeLa_C1	fibrillar center,nucleus,nucleoplasm,nucleolus,cytoplasm,endosome,early endosome,cytosol,integral component of plasma membrane,membrane,PML body,nuclear membrane,retromer complex	nucleic acid binding,DNA binding,transmembrane receptor protein tyrosine kinase activity,ubiquitin-protein transferase activity,protein binding,zinc ion binding,identical protein binding,metal ion binding,ubiquitin protein ligase activity	negative regulation of transcription from RNA polymerase II promoter,negative regulation of adaptive immune response,transcription, DNA-templated,negative regulation of protein kinase activity,spermatogenesis,cell proliferation,peptidyl-tyrosine phosphorylation,negative regulation of tumor necrosis factor production,negative regulation of viral transcription,Arp2/3 complex-mediated actin nucleati…
HeLa_Sg44 / HeLa_C1	P00390	P00390	0.0637712	0.0637712	0.0736919	0.0514574	111	P00390	GSR	Glutathione reductase, mitochondrial	GSHR_HUMAN	18	4.51943	1.04519	HeLa_Sg44	HeLa_C1	mitochondrial matrix,cytosol,external side of plasma membrane,extracellular exosome	glutathione-disulfide reductase activity,electron carrier activity,flavin adenine dinucleotide binding,NADP binding	glutathione metabolic process,nucleobase-containing small molecule interconversion,electron transport chain,cellular response to oxidative stress,cell redox homeostasis,cellular oxidant detoxification
HeLa_Sg44 / HeLa_C1	Q3SXM5	Q3SXM5	-0.420708	0.420708	0.0737209	0.0514697	12	Q3SXM5	HSDL1	Inactive hydroxysteroid dehydrogenase-like protein 1	HSDL1_HUMAN	3	-25.2942	0.747058	HeLa_Sg44	HeLa_C1	mitochondrion
HeLa_Sg44 / HeLa_C1	Q13416	Q13416	0.218197	0.218197	0.0739878	0.0516205	40	Q13416	ORC2	Origin recognition complex subunit 2	ORC2_HUMAN	9	16.3279	1.16328	HeLa_Sg44	HeLa_C1	nuclear chromosome, telomeric region,heterochromatin,origin recognition complex,condensed chromosome inner kinetochore,nucleus,nucleoplasm,nuclear origin of replication recognition complex,centrosome,membrane	DNA replication origin binding,protein binding	G1/S transition of mitotic cell cycle,negative regulation of transcription from RNA polymerase II promoter,DNA replication,DNA replication initiation
HeLa_Sg44 / HeLa_C1	Q9UPN7	Q9UPN7	0.204627	0.204627	0.0740282	0.051644	27	Q9UPN7	PPP6R1	Serine/threonine-protein phosphatase 6 regulatory subunit 1	PP6R1_HUMAN	7	15.2388	1.15239	HeLa_Sg44	HeLa_C1	Golgi membrane,cytosol	protein binding,Rho GTPase binding,protein phosphatase binding	regulation of phosphoprotein phosphatase activity,COPII vesicle coating
HeLa_Sg44 / HeLa_C1	P83881	P83881	1.22574	1.22574	0.0742939	0.0517964	29	P83881	RPL36A	60S ribosomal protein L36a	RL36A_HUMAN	6	133.875	2.33875	HeLa_Sg44	HeLa_C1	endoplasmic reticulum,cytosol,ribosome,plasma membrane,cytosolic large ribosomal subunit	RNA binding,structural constituent of ribosome,protein binding	nuclear-transcribed mRNA catabolic process, nonsense-mediated decay,cytoplasmic translation,rRNA processing,translation,translational initiation,SRP-dependent cotranslational protein targeting to membrane,viral transcription
HeLa_Sg44 / HeLa_C1	P49591	P49591	-0.0973842	0.0973842	0.0743929	0.0518539	183	P49591	SARS	Serine--tRNA ligase, cytoplasmic	SYSC_HUMAN	33	-6.52737	0.934726	HeLa_Sg44	HeLa_C1	nucleus,cytoplasm,cytosol,extracellular exosome	core promoter sequence-specific DNA binding,RNA binding,serine-tRNA ligase activity,protein binding,ATP binding,protein homodimerization activity,selenocysteine-tRNA ligase activity	negative regulation of transcription from RNA polymerase II promoter,transcription, DNA-templated,translation,tRNA aminoacylation for protein translation,seryl-tRNA aminoacylation,tRNA processing,selenocysteine metabolic process,negative regulation of angiogenesis,selenocysteinyl-tRNA(Sec) biosynthetic process,negative regulation of vascular endothelial growth factor production
HeLa_Sg44 / HeLa_C1	Q6FIF0	Q6FIF0	0.666493	0.666493	0.0745654	0.0519509	6	Q6FIF0	ZFAND6	AN1-type zinc finger protein 6	ZFAN6_HUMAN	2	58.721	1.58721	HeLa_Sg44	HeLa_C1	cellular_component,cytoplasm	molecular_function,DNA binding,protein binding,zinc ion binding,polyubiquitin binding	protein targeting to peroxisome,apoptotic process,negative regulation of apoptotic process,regulation of I-kappaB kinase/NF-kappaB signaling,cellular response to tumor necrosis factor
HeLa_Sg44 / HeLa_C1	P43003	P43003	0.452137	0.452137	0.0746512	0.0519976	29	P43003	SLC1A3	Excitatory amino acid transporter 1	EAA1_HUMAN	5	36.8065	1.36806	HeLa_Sg44	HeLa_C1	plasma membrane,integral component of plasma membrane,cell surface,membrane,neuron projection,neuronal cell body	L-glutamate transmembrane transporter activity,high-affinity glutamate transmembrane transporter activity,amino acid transmembrane transporter activity,glutamate:sodium symporter activity,glutamate binding,metal ion binding	neurotransmitter uptake,glutamate biosynthetic process,ion transport,chemical synaptic transmission,sensory perception of sound,response to light stimulus,gamma-aminobutyric acid biosynthetic process,response to wounding,glutamate secretion,cranial nerve development,auditory behavior,response to antibiotic,cell morphogenesis involved in neuron differentiation,positive regulation of synaptic trans…
HeLa_Sg44 / HeLa_C1	Q13325	Q13325	-1.9116	1.9116	0.0746598	0.0520024	7	Q13325	IFIT5	Interferon-induced protein with tetratricopeptide repeats 5	IFIT5_HUMAN	10	-73.4202	0.265798	HeLa_Sg44	HeLa_C1	plasma membrane,actin cytoskeleton,ruffle membrane,intracellular membrane-bounded organelle,apical part of cell,IkappaB kinase complex	tRNA binding,RNA cap binding,double-stranded DNA binding,RNA binding,single-stranded RNA binding,protein binding,poly(U) RNA binding	positive regulation of I-kappaB kinase/NF-kappaB signaling,negative regulation of viral genome replication,innate immune response,defense response to virus
HeLa_Sg44 / HeLa_C1	Q15596	Q15596	-0.192182	0.192182	0.0747565	0.052059	20	Q15596	NCOA2	Nuclear receptor coactivator 2	NCOA2_HUMAN	6	-12.4719	0.875281	HeLa_Sg44	HeLa_C1	nucleus,nucleoplasm,cytoplasm,nuclear body,protein complex	RNA polymerase II core promoter proximal region sequence-specific DNA binding,RNA polymerase II intronic transcription regulatory region sequence-specific DNA binding,chromatin binding,transcription coactivator activity,protein binding,ligand-dependent nuclear receptor binding,aryl hydrocarbon receptor binding,protein domain specific binding,ligand-dependent nuclear receptor transcription coactiv…	negative regulation of transcription from RNA polymerase II promoter,transcription, DNA-templated,regulation of transcription, DNA-templated,regulation of glucose metabolic process,bile acid and bile salt transport,regulation of lipid metabolic process,intracellular receptor signaling pathway,cellular response to hormone stimulus,circadian regulation of gene expression,locomotor rhythm,positive r…
HeLa_Sg44 / HeLa_C1	P55010	P55010	0.620851	0.620851	0.0747697	0.0520648	94	P55010	EIF5	Eukaryotic translation initiation factor 5	IF5_HUMAN	17	53.7782	1.53778	HeLa_Sg44	HeLa_C1	cytoplasm,cytosol,plasma membrane,nucleus	RNA binding,translation initiation factor activity,GTPase activity,protein binding,GTP binding,translation factor activity, RNA binding,cadherin binding	translational initiation,regulation of translational initiation
HeLa_Sg44 / HeLa_C1	Q8WY36	Q8WY36	0.0299162	0.0299162	0.0748022	0.0520824	17	Q8WY36	BBX	HMG box transcription factor BBX	BBX_HUMAN	5	2.09528	1.02095	HeLa_Sg44	HeLa_C1	nucleoplasm,cytosol	DNA binding	transcription, DNA-templated,regulation of transcription, DNA-templated,bone development
HeLa_Sg44 / HeLa_C1	Q52LW3	Q52LW3	0.585646	0.585646	0.0748036	0.0520828	15	Q52LW3	ARHGAP29	Rho GTPase-activating protein 29	RHG29_HUMAN	6	50.0711	1.50071	HeLa_Sg44	HeLa_C1	cytoplasm,cytosol	GTPase activator activity,PDZ domain binding,metal ion binding	Rho protein signal transduction,positive regulation of GTPase activity,regulation of small GTPase mediated signal transduction
HeLa_Sg44 / HeLa_C1	Q13636	Q13636	-0.376862	0.376862	0.0748122	0.0520872	22	Q13636	RAB31	Ras-related protein Rab-31	RAB31_HUMAN	3	-22.9889	0.770111	HeLa_Sg44	HeLa_C1	early endosome,cytosol,plasma membrane,secretory granule membrane,phagocytic vesicle membrane,early endosome membrane,trans-Golgi network membrane,phagocytic vesicle	GTPase activity,GTP binding,GDP binding	receptor internalization,cellular response to insulin stimulus,Golgi to plasma membrane protein transport,neutrophil degranulation,regulated exocytosis,phagosome maturation
HeLa_Sg44 / HeLa_C1	Q01105	Q01105	0.214288	0.214288	0.0748181	0.05209	124	Q01105	SET	Protein SET	SET_HUMAN	16	16.0131	1.16013	HeLa_Sg44	HeLa_C1	nucleus,nucleoplasm,cytoplasm,endoplasmic reticulum,lipid particle,cytosol,protein complex,perinuclear region of cytoplasm	DNA binding,protein phosphatase inhibitor activity,protein binding,protein phosphatase regulator activity,histone binding	DNA replication,nucleosome assembly,nucleosome disassembly,nucleocytoplasmic transport,viral process,negative regulation of phosphoprotein phosphatase activity,negative regulation of histone acetylation,regulation of mRNA stability,negative regulation of neuron apoptotic process,negative regulation of transcription, DNA-templated
HeLa_Sg44 / HeLa_C1	Q7L8W6	Q7L8W6	-0.256096	0.256096	0.0748937	0.0521341	11	Q7L8W6	DPH6	Diphthine--ammonia ligase	DPH6_HUMAN	3	-16.2649	0.837351	HeLa_Sg44	HeLa_C1	nucleus,nucleolus,cytosol	ATP binding,diphthine-ammonia ligase activity	peptidyl-diphthamide biosynthetic process from peptidyl-histidine,regulation of protein stability,positive regulation of protein targeting to mitochondrion
HeLa_Sg44 / HeLa_C1	P41567	P41567	0.13409	0.13409	0.0749146	0.0521435	39	P41567	EIF1	Eukaryotic translation initiation factor 1	EIF1_HUMAN	6	9.74004	1.0974	HeLa_Sg44	HeLa_C1	nucleus,cytoplasm	RNA binding,translation initiation factor activity,protein binding,translation factor activity, RNA binding	translational initiation,regulation of translational initiation,response to stress,dosage compensation by inactivation of X chromosome
HeLa_Sg44 / HeLa_C1	P60510	P60510	0.638405	0.638405	0.0749145	0.0521435	14	P60510	PPP4C	Serine/threonine-protein phosphatase 4 catalytic subunit	PP4C_HUMAN	3	55.6607	1.55661	HeLa_Sg44	HeLa_C1	nucleus,nucleoplasm,microtubule organizing center,cytosol,plasma membrane,protein phosphatase 4 complex	NF-kappaB-inducing kinase activity,protein serine/threonine phosphatase activity,protein binding,metal ion binding	protein dephosphorylation,regulation of double-strand break repair via homologous recombination,NIK/NF-kappaB signaling
HeLa_Sg44 / HeLa_C1	Q6NZI2	Q6NZI2	0.358788	0.358788	0.0752338	0.0523327	100	Q6NZI2	PTRF	Polymerase I and transcript release factor	PTRF_HUMAN	15	28.2348	1.28235	HeLa_Sg44	HeLa_C1	nucleus,nucleoplasm,cytoplasm,mitochondrion,endoplasmic reticulum,cytosol,plasma membrane,caveola,intracellular membrane-bounded organelle,protein complex,membrane raft	RNA binding,protein binding,rRNA primary transcript binding,identical protein binding	regulation of transcription, DNA-templated,transcription initiation from RNA polymerase I promoter,termination of RNA polymerase I transcription,rRNA transcription,positive regulation of cell motility
HeLa_Sg44 / HeLa_C1	Q14166	Q14166	0.166252	0.166252	0.0753183	0.0523828	139	Q14166	TTLL12	Tubulin--tyrosine ligase-like protein 12	TTL12_HUMAN	24	12.214	1.12214	HeLa_Sg44	HeLa_C1		catalytic activity,ATP binding	cellular protein modification process
HeLa_Sg44 / HeLa_C1	O60503	O60503	-0.869914	0.869914	0.0754457	0.0524589	4	O60503	ADCY9	Adenylate cyclase type 9	ADCY9_HUMAN	2	-45.2821	0.547179	HeLa_Sg44	HeLa_C1	plasma membrane,integral component of plasma membrane,guanylate cyclase complex, soluble,integral component of membrane,axon,dendrite	adenylate cyclase activity,guanylate cyclase activity,ATP binding,metal ion binding	renal water homeostasis,cAMP biosynthetic process,cGMP biosynthetic process,signal transduction,G-protein coupled receptor signaling pathway,adenylate cyclase-activating G-protein coupled receptor signaling pathway,activation of adenylate cyclase activity,adenylate cyclase-inhibiting G-protein coupled receptor signaling pathway,activation of protein kinase A activity,cellular response to glucagon…
HeLa_Sg44 / HeLa_C1	Q9BS18	Q9BS18	-0.16387	0.16387	0.0755116	0.0524956	9	Q9BS18	ANAPC13	Anaphase-promoting complex subunit 13	APC13_HUMAN	2	-10.7373	0.892627	HeLa_Sg44	HeLa_C1	anaphase-promoting complex	protein binding	cell cycle,cell division,protein K11-linked ubiquitination
HeLa_Sg44 / HeLa_C1	P19256	P19256	0.641877	0.641877	0.0755297	0.0525058	10	P19256	CD58	Lymphocyte function-associated antigen 3	LFA3_HUMAN	2	56.0358	1.56036	HeLa_Sg44	HeLa_C1	plasma membrane,integral component of plasma membrane,cell surface,membrane,secretory granule membrane,anchored component of membrane,extracellular exosome,ficolin-1-rich granule membrane	receptor binding,protein binding	cell adhesion,heterotypic cell-cell adhesion,neutrophil degranulation,leukocyte migration,cellular response to interferon-gamma,cellular response to tumor necrosis factor,cell-cell adhesion,positive regulation of interleukin-8 secretion
HeLa_Sg44 / HeLa_C1	Q16625	Q16625	0.262744	0.262744	0.0757137	0.0526172	4	Q16625	OCLN	Occludin	OCLN_HUMAN	3	19.9759	1.19976	HeLa_Sg44	HeLa_C1	plasma membrane,cell-cell junction,bicellular tight junction,integral component of membrane,apical plasma membrane,apicolateral plasma membrane,lateral plasma membrane,cell junction,endocytic vesicle,cytoplasmic vesicle	protein binding,protein domain specific binding	protein complex assembly,cell-cell junction organization,response to interleukin-18,bicellular tight junction assembly,cellular response to tumor necrosis factor,regulation of bicellular tight junction assembly
HeLa_Sg44 / HeLa_C1	Q9Y6E2	Q9Y6E2	0.071288	0.071288	0.0759224	0.0527364	140	Q9Y6E2	BZW2	Basic leucine zipper and W2 domain-containing protein 2	BZW2_HUMAN	26	5.06542	1.05065	HeLa_Sg44	HeLa_C1	cytoplasm,membrane	protein binding,cadherin binding	nervous system development,cell differentiation
HeLa_Sg44 / HeLa_C1	Q9Y3D5	Q9Y3D5	-0.33793	0.33793	0.076013	0.0527902	10	Q9Y3D5	MRPS18C	28S ribosomal protein S18c, mitochondrial	RT18C_HUMAN	2	-20.8824	0.791176	HeLa_Sg44	HeLa_C1	mitochondrial inner membrane,mitochondrial small ribosomal subunit,cytosolic small ribosomal subunit	structural constituent of ribosome	translation,mitochondrial translation,mitochondrial translational elongation,mitochondrial translational termination
HeLa_Sg44 / HeLa_C1	Q02880	Q02880	-0.00160577	0.00160577	0.0760825	0.0528321	178	Q02880	TOP2B	DNA topoisomerase 2-beta	TOP2B_HUMAN	43	-0.111242	0.998888	HeLa_Sg44	HeLa_C1	nucleus,nucleoplasm,cytosol,intracellular ribonucleoprotein complex,nucleolus,heterochromatin	DNA binding,chromatin binding,DNA topoisomerase type II (ATP-hydrolyzing) activity,protein kinase C binding,ATP binding,protein C-terminus binding,enzyme binding,histone deacetylase binding,ribonucleoprotein complex binding,metal ion binding,protein heterodimerization activity	resolution of meiotic recombination intermediates,sister chromatid segregation,neuron migration,DNA topological change,axonogenesis,protein sumoylation,forebrain development,mitotic DNA integrity checkpoint
HeLa_Sg44 / HeLa_C1	Q9BRQ0	Q9BRQ0	-0.275681	0.275681	0.0760891	0.052835	11	Q9BRQ0	PYGO2	Pygopus homolog 2	PYGO2_HUMAN	2	-17.3939	0.826061	HeLa_Sg44	HeLa_C1	nucleoplasm	chromatin binding,protein binding,histone acetyltransferase regulator activity,histone binding,metal ion binding	in utero embryonic development,kidney development,lens development in camera-type eye,spermatid nucleus differentiation,brain development,post-embryonic development,mammary gland development,regulation of mammary gland epithelial cell proliferation,regulation of histone acetylation,positive regulation of chromatin binding,developmental growth,regulation of histone H3-K4 methylation,palate develop…
HeLa_Sg44 / HeLa_C1	A0FGR8	A0FGR8	-0.102638	0.102638	0.0763582	0.052989	118	A0FGR8	ESYT2	Extended synaptotagmin-2	ESYT2_HUMAN	25	-6.86714	0.931329	HeLa_Sg44	HeLa_C1	endoplasmic reticulum membrane,integral component of plasma membrane,membrane,intrinsic component of endoplasmic reticulum membrane,extrinsic component of cytoplasmic side of plasma membrane,organelle membrane contact site	calcium ion binding,protein binding,calcium-dependent phospholipid binding,phosphatidylethanolamine binding,phosphatidylcholine binding,phosphatidylinositol binding,identical protein binding,cadherin binding	glycosphingolipid metabolic process,lipid transport,endocytosis,Requires Ontology
HeLa_Sg44 / HeLa_C1	Q00536	Q00536	-0.496467	0.496467	0.0764213	0.0530247	30	Q00536	CDK16	Cyclin-dependent kinase 16	CDK16_HUMAN	7	-29.116	0.70884	HeLa_Sg44	HeLa_C1	cytoplasm,cytosol,plasma membrane,microtubule cytoskeleton,cell junction,extrinsic component of cytoplasmic side of plasma membrane,neuron projection,nucleus,synaptic vesicle	protein serine/threonine kinase activity,protein binding,ATP binding,cyclin-dependent protein serine/threonine kinase activity	protein phosphorylation,exocytosis,spermatogenesis,growth hormone secretion,neuron projection development,regulation of insulin secretion involved in cellular response to glucose stimulus
HeLa_Sg44 / HeLa_C1	Q8WYH8	Q8WYH8	0.27108	0.27108	0.0764383	0.0530353	8	Q8WYH8	ING5	Inhibitor of growth protein 5	ING5_HUMAN	2	20.671	1.20671	HeLa_Sg44	HeLa_C1	nucleus,nucleoplasm,MOZ/MORF histone acetyltransferase complex	protein binding,methylated histone binding,metal ion binding	DNA replication,transcription, DNA-templated,protein acetylation,negative regulation of cell proliferation,positive regulation of apoptotic process,histone H3 acetylation,positive regulation of transcription, DNA-templated,negative regulation of growth,regulation of signal transduction by p53 class mediator
HeLa_Sg44 / HeLa_C1	P55957	P55957	0.320509	0.320509	0.0764397	0.0530357	45	P55957	BID	BH3-interacting domain death agonist	BID_HUMAN	8	24.8771	1.24877	HeLa_Sg44	HeLa_C1	mitochondrion,mitochondrial outer membrane,cytosol,membrane,integral component of mitochondrial membrane,extracellular exosome	death receptor binding,protein binding,ubiquitin protein ligase binding,protein heterodimerization activity	release of cytochrome c from mitochondria,protein targeting to mitochondrion,activation of cysteine-type endopeptidase activity involved in apoptotic process,extrinsic apoptotic signaling pathway via death domain receptors,apoptotic mitochondrial changes,positive regulation of mitochondrial membrane potential,positive regulation of protein oligomerization,positive regulation of protein homooligom…
HeLa_Sg44 / HeLa_C1	Q05823	Q05823	1.25103	1.25103	0.0764839	0.0530612	2	Q05823	RNASEL	2-5A-dependent ribonuclease	RN5A_HUMAN	3	138.012	2.38012	HeLa_Sg44	HeLa_C1	cellular_component,mitochondrial matrix,cytosol,nuclear matrix	RNA binding,endoribonuclease activity,protein kinase activity,protein binding,ATP binding,rRNA binding,ribonucleoprotein complex binding,metal ion binding	rRNA processing,mRNA processing,protein phosphorylation,regulation of mRNA stability,negative regulation of viral genome replication,fat cell differentiation,positive regulation of transcription from RNA polymerase II promoter,defense response to virus,type I interferon signaling pathway,regulation of type I interferon-mediated signaling pathway,RNA phosphodiester bond hydrolysis, endonucleolytic…
HeLa_Sg44 / HeLa_C1	Q9BU61	Q9BU61	-0.253732	0.253732	0.0764922	0.0530652	11	Q9BU61	NDUFAF3	NADH dehydrogenase [ubiquinone] 1 alpha subcomplex assembly factor 3	NDUF3_HUMAN	3	-16.1276	0.838724	HeLa_Sg44	HeLa_C1	nucleus,mitochondrial inner membrane	protein binding	mitochondrial respiratory chain complex I assembly
HeLa_Sg44 / HeLa_C1	P30613	P30613	1.60435	1.60435	0.0765023	0.0530706	3	P30613	PKLR	Pyruvate kinase PKLR	KPYR_HUMAN	2	204.06	3.0406	HeLa_Sg44	HeLa_C1	cytoplasm,cytosol,extracellular exosome	magnesium ion binding,pyruvate kinase activity,ATP binding,kinase activity,potassium ion binding	response to hypoxia,glycolytic process,ATP biosynthetic process,response to heat,response to glucose,response to lithium ion,cellular response to insulin stimulus,response to ATP,pyruvate biosynthetic process,response to cAMP,canonical glycolysis,cellular response to epinephrine stimulus
HeLa_Sg44 / HeLa_C1	Q9UQ16	Q9UQ16	0.468659	0.468659	0.0768405	0.0532716	7	Q9UQ16	DNM3	Dynamin-3	DYN3_HUMAN	2	38.3823	1.38382	HeLa_Sg44	HeLa_C1	photoreceptor inner segment,Golgi apparatus,microtubule,postsynaptic density,axon,mitochondrial membrane,synaptic cleft,dendritic spine,dendritic spine head,perinuclear region of cytoplasm,extracellular exosome,postsynaptic endocytic zone membrane	GTPase activity,protein binding,GTP binding,microtubule binding,type 1 metabotropic glutamate receptor binding,type 5 metabotropic glutamate receptor binding,nitric-oxide synthase binding	mitochondrial fission,dynamin family protein polymerization involved in mitochondrial fission,endocytosis,synapse assembly,synaptic vesicle budding from presynaptic endocytic zone membrane,filopodium assembly,positive regulation of filopodium assembly,negative regulation of dendritic spine morphogenesis,membrane fusion,postsynaptic neurotransmitter receptor internalization
HeLa_Sg44 / HeLa_C1	Q02878	Q02878	0.586981	0.586981	0.0769197	0.0533137	226	Q02878	RPL6	60S ribosomal protein L6	RL6_HUMAN	33	50.2101	1.5021	HeLa_Sg44	HeLa_C1	nucleus,cytosol,focal adhesion,membrane,cytosolic large ribosomal subunit,cytoplasmic ribonucleoprotein granule	DNA binding,RNA binding,structural constituent of ribosome,cadherin binding	ribosomal large subunit assembly,nuclear-transcribed mRNA catabolic process, nonsense-mediated decay,cytoplasmic translation,regulation of transcription, DNA-templated,rRNA processing,translation,translational initiation,SRP-dependent cotranslational protein targeting to membrane,viral transcription
HeLa_Sg44 / HeLa_C1	Q9BRZ2	Q9BRZ2	-0.45545	0.45545	0.0770156	0.0533692	33	Q9BRZ2	TRIM56	E3 ubiquitin-protein ligase TRIM56	TRI56_HUMAN	9	-27.0717	0.729283	HeLa_Sg44	HeLa_C1	cytoplasm,cytosol	RNA binding,ubiquitin-protein transferase activity,zinc ion binding	regulation of type I interferon production,interferon-beta production,response to type I interferon,defense response to virus,protein K63-linked ubiquitination
HeLa_Sg44 / HeLa_C1	Q14202	Q14202	-0.183102	0.183102	0.0771932	0.0534754	54	Q14202	ZMYM3	Zinc finger MYM-type protein 3	ZMYM3_HUMAN	12	-11.9193	0.880807	HeLa_Sg44	HeLa_C1	nucleoplasm,cytoplasm	RNA polymerase II transcription factor activity, sequence-specific DNA binding,DNA binding,zinc ion binding	regulation of transcription from RNA polymerase II promoter,cytoskeleton organization,multicellular organism development,regulation of cell morphogenesis
HeLa_Sg44 / HeLa_C1	P62995	P62995	0.230008	0.230008	0.0772034	0.0534814	102	P62995	TRA2B	Transformer-2 protein homolog beta	TRA2B_HUMAN	15	17.2841	1.17284	HeLa_Sg44	HeLa_C1	nucleus,nuclear inner membrane,nucleoplasm,spliceosomal complex,perinuclear region of cytoplasm	RNA binding,mRNA binding,protein binding,protein domain specific binding,pre-mRNA binding,identical protein binding,poly-purine tract binding	response to reactive oxygen species,RNA splicing, via transesterification reactions,regulation of alternative mRNA splicing, via spliceosome,mRNA splicing, via spliceosome,cerebral cortex regionalization,regulation of RNA splicing,negative regulation of mRNA splicing, via spliceosome,positive regulation of mRNA splicing, via spliceosome,protein oligomerization,cellular response to glucose stimulu…
HeLa_Sg44 / HeLa_C1	Q9BRA2	Q9BRA2	-0.550647	0.550647	0.0772938	0.0535295	29	Q9BRA2	TXNDC17	Thioredoxin domain-containing protein 17	TXD17_HUMAN	5	-31.7286	0.682714	HeLa_Sg44	HeLa_C1	cytosol,extracellular exosome	peroxidase activity,protein binding,protein-disulfide reductase activity	tumor necrosis factor-mediated signaling pathway,oxidation-reduction process,cellular oxidant detoxification
HeLa_Sg44 / HeLa_C1	Q13043	Q13043	0.391106	0.391106	0.0773327	0.0535494	63	Q13043	STK4	Serine/threonine-protein kinase 4	STK4_HUMAN	15	31.1399	1.3114	HeLa_Sg44	HeLa_C1	nucleus,nucleoplasm,cytoplasm,cytosol,nuclear body,protein complex	magnesium ion binding,protein kinase activity,protein serine/threonine kinase activity,protein binding,ATP binding,transcription factor binding,identical protein binding,protein homodimerization activity,protein serine/threonine kinase activator activity,protein dimerization activity	cell morphogenesis,patterning of blood vessels,neural tube formation,positive regulation of protein phosphorylation,endocardium development,protein phosphorylation,apoptotic process,signal transduction,regulation of mitotic cell cycle,central nervous system development,negative regulation of cell proliferation,peptidyl-serine phosphorylation,signal transduction by protein phosphorylation,keratino…
HeLa_Sg44 / HeLa_C1	P49674	P49674	0.0972583	0.0972583	0.07753	0.0536646	43	P49674	CSNK1E	Casein kinase I isoform epsilon	KC1E_HUMAN	10	6.97386	1.06974	HeLa_Sg44	HeLa_C1	nucleus,nucleoplasm,cytoplasm,cytosol	RNA binding,protein kinase activity,protein serine/threonine kinase activity,protein binding,ATP binding	G2/M transition of mitotic cell cycle,DNA repair,rRNA processing,protein phosphorylation,endocytosis,signal transduction,regulation of cell shape,regulation of G2/M transition of mitotic cell cycle,Wnt signaling pathway,peptidyl-serine phosphorylation,negative regulation of protein binding,positive regulation of proteasomal ubiquitin-dependent protein catabolic process,circadian regulation of gen…
HeLa_Sg44 / HeLa_C1	Q8TEQ8	Q8TEQ8	0.0545374	0.0545374	0.0777117	0.0537658	20	Q8TEQ8	PIGO	GPI ethanolamine phosphate transferase 3	PIGO_HUMAN	5	3.8526	1.03853	HeLa_Sg44	HeLa_C1	endoplasmic reticulum membrane,membrane,integral component of membrane	mannose-ethanolamine phosphotransferase activity	GPI anchor biosynthetic process
HeLa_Sg44 / HeLa_C1	P06493	P06493	0.282063	0.282063	0.0777557	0.0537898	128	P06493	CDK1	Cyclin-dependent kinase 1	CDK1_HUMAN	19	21.5932	1.21593	HeLa_Sg44	HeLa_C1	cyclin-dependent protein kinase holoenzyme complex,nuclear chromosome, telomeric region,nucleus,nucleoplasm,mitochondrion,endoplasmic reticulum membrane,centrosome,cytosol,spindle microtubule,membrane,midbody,extracellular exosome,mitotic spindle,cyclin B1-CDK1 complex,mitochondrial matrix	virus receptor activity,chromatin binding,protein kinase activity,protein serine/threonine kinase activity,cyclin-dependent protein serine/threonine kinase activity,protein binding,ATP binding,RNA polymerase II carboxy-terminal domain kinase activity,cyclin binding,Hsp70 protein binding,histone kinase activity,cyclin-dependent protein kinase activity	G2/M transition of mitotic cell cycle,activation of MAPK activity,microtubule cytoskeleton organization,DNA replication,DNA repair,transcription initiation from RNA polymerase II promoter,protein complex assembly,protein phosphorylation,apoptotic process,DNA damage response, signal transduction by p53 class mediator resulting in cell cycle arrest,mitotic nuclear envelope disassembly,mitotic G2 DN…
HeLa_Sg44 / HeLa_C1	Q9NYJ8	Q9NYJ8	-0.482329	0.482329	0.0778379	0.0538368	19	Q9NYJ8	TAB2	TGF-beta-activated kinase 1 and MAP3K7-binding protein 2	TAB2_HUMAN	6	-28.4179	0.715821	HeLa_Sg44	HeLa_C1	nucleoplasm,cytosol,plasma membrane,endosome membrane	protein binding,metal ion binding,K63-linked polyubiquitin binding	activation of MAPK activity,stimulatory C-type lectin receptor signaling pathway,MyD88-dependent toll-like receptor signaling pathway,MyD88-independent toll-like receptor signaling pathway,I-kappaB kinase/NF-kappaB signaling,JNK cascade,heart development,negative regulation of autophagy,Fc-epsilon receptor signaling pathway,positive regulation of I-kappaB kinase/NF-kappaB signaling,positive regul…
HeLa_Sg44 / HeLa_C1	P46736	P46736	-0.193182	0.193182	0.0780251	0.0539474	38	P46736	BRCC3	Lys-63-specific deubiquitinase BRCC36	BRCC3_HUMAN	7	-12.5325	0.874675	HeLa_Sg44	HeLa_C1	ubiquitin ligase complex,nuclear ubiquitin ligase complex,spindle pole,nucleus,nucleoplasm,cytoplasm,cytosol,BRCA1-A complex,BRISC complex	thiol-dependent ubiquitin-specific protease activity,protein binding,metallopeptidase activity,enzyme regulator activity,polyubiquitin binding,thiol-dependent ubiquitinyl hydrolase activity,metal ion binding,Lys63-specific deubiquitinase activity	double-strand break repair,double-strand break repair via nonhomologous end joining,cell cycle,response to X-ray,response to ionizing radiation,protein deubiquitination,positive regulation of DNA repair,regulation of catalytic activity,cell division,protein K63-linked deubiquitination,histone H2A K63-linked deubiquitination,signal transduction involved in G2 DNA damage checkpoint
HeLa_Sg44 / HeLa_C1	Q12931	Q12931	0.352547	0.352547	0.0780275	0.0539475	244	Q12931	TRAP1	Heat shock protein 75 kDa, mitochondrial	TRAP1_HUMAN	40	27.6813	1.27681	HeLa_Sg44	HeLa_C1	nucleoplasm,mitochondrion,mitochondrial inner membrane,mitochondrial intermembrane space,mitochondrial matrix,lipid particle,membrane,extracellular exosome	RNA binding,tumor necrosis factor receptor binding,protein binding,ATP binding,protein kinase binding,unfolded protein binding	response to stress,translational attenuation,chaperone-mediated protein folding,negative regulation of cellular respiration,negative regulation of reactive oxygen species biosynthetic process,negative regulation of intrinsic apoptotic signaling pathway in response to hydrogen peroxide
HeLa_Sg44 / HeLa_C1	Q7RTV0	Q7RTV0	1.08443	1.08443	0.0781324	0.0540036	36	Q7RTV0	PHF5A	PHD finger-like domain-containing protein 5A	PHF5A_HUMAN	7	112.054	2.12054	HeLa_Sg44	HeLa_C1	nucleoplasm,U2 snRNP,U12-type spliceosomal complex,nuclear matrix,nuclear speck,precatalytic spliceosome,catalytic step 2 spliceosome	DNA binding,transcription factor activity, sequence-specific DNA binding,RNA binding,metal ion binding	mRNA splicing, via spliceosome,transcription, DNA-templated,positive regulation of transcription, DNA-templated
HeLa_Sg44 / HeLa_C1	P18433	P18433	0.542771	0.542771	0.0782754	0.0540861	9	P18433	PTPRA	Receptor-type tyrosine-protein phosphatase alpha	PTPRA_HUMAN	3	45.6768	1.45677	HeLa_Sg44	HeLa_C1	intracellular,plasma membrane,integral component of plasma membrane,receptor complex,extracellular exosome	protein tyrosine phosphatase activity,transmembrane receptor protein tyrosine phosphatase activity,Ras guanyl-nucleotide exchange factor activity,protein binding	MAPK cascade,axon guidance,insulin receptor signaling pathway,peptidyl-tyrosine dephosphorylation,regulation of molecular function
HeLa_Sg44 / HeLa_C1	Q6UXH1	Q6UXH1	0.27739	0.27739	0.078412	0.0541623	14	Q6UXH1	CRELD2	Cysteine-rich with EGF-like domain protein 2	CREL2_HUMAN	3	21.2	1.212	HeLa_Sg44	HeLa_C1	extracellular space,endoplasmic reticulum,Golgi apparatus	calcium ion binding,protein binding
HeLa_Sg44 / HeLa_C1	Q99733	Q99733	-0.0305055	0.0305055	0.0785989	0.0542656	112	Q99733	NAP1L4	Nucleosome assembly protein 1-like 4	NP1L4_HUMAN	15	-2.09228	0.979077	HeLa_Sg44	HeLa_C1	nucleus,cytoplasm	RNA binding,protein binding,nucleosome binding,unfolded protein binding	nucleosome assembly
HeLa_Sg44 / HeLa_C1	O00762	O00762	0.138769	0.138769	0.0786517	0.054295	47	O00762	UBE2C	Ubiquitin-conjugating enzyme E2 C	UBE2C_HUMAN	9	10.0965	1.10097	HeLa_Sg44	HeLa_C1	ubiquitin ligase complex,nucleoplasm,anaphase-promoting complex,cytoplasm,cytosol,plasma membrane	ubiquitin-protein transferase activity,protein binding,ATP binding,ubiquitin protein ligase binding,ubiquitin-like protein ligase binding,ubiquitin protein ligase activity,ubiquitin conjugating enzyme activity	ubiquitin-dependent protein catabolic process,exit from mitosis,free ubiquitin chain polymerization,protein ubiquitination,regulation of mitotic metaphase/anaphase transition,anaphase-promoting complex-dependent catabolic process,positive regulation of exit from mitosis,protein ubiquitination involved in ubiquitin-dependent protein catabolic process,proteasome-mediated ubiquitin-dependent protein…
HeLa_Sg44 / HeLa_C1	P48449	P48449	-0.29656	0.29656	0.078825	0.0543921	57	P48449	LSS	Lanosterol synthase	ERG7_HUMAN	21	-18.5809	0.814191	HeLa_Sg44	HeLa_C1	endoplasmic reticulum membrane,lipid particle,membrane	lanosterol synthase activity	steroid biosynthetic process,cholesterol biosynthetic process,regulation of protein stability,regulation of cholesterol biosynthetic process
HeLa_Sg44 / HeLa_C1	P22681	P22681	0.241664	0.241664	0.0789913	0.0544847	28	P22681	CBL	E3 ubiquitin-protein ligase CBL	CBL_HUMAN	10	18.2355	1.18236	HeLa_Sg44	HeLa_C1	nucleus,cytosol,plasma membrane,focal adhesion,axon,growth cone,mast cell granule,membrane raft,perinuclear region of cytoplasm,flotillin complex	phosphotyrosine binding,transcription factor activity, sequence-specific DNA binding,ubiquitin-protein transferase activity,signal transducer activity,epidermal growth factor receptor binding,calcium ion binding,protein binding,SH3 domain binding,receptor tyrosine kinase binding,phosphatidylinositol 3-kinase regulatory subunit binding,cadherin binding,ephrin receptor binding,ubiquitin protein lig…	protein polyubiquitination,regulation of transcription, DNA-templated,protein monoubiquitination,cellular response to DNA damage stimulus,cell surface receptor signaling pathway,epidermal growth factor receptor signaling pathway,negative regulation of epidermal growth factor-activated receptor activity,transforming growth factor beta receptor signaling pathway,fibroblast growth factor receptor si…
HeLa_Sg44 / HeLa_C1	Q5T5Y3	Q5T5Y3	-0.243117	0.243117	0.079065	0.0545273	26	Q5T5Y3	CAMSAP1	Calmodulin-regulated spectrin-associated protein 1	CAMP1_HUMAN	10	-15.5082	0.844918	HeLa_Sg44	HeLa_C1	cytoplasm,microtubule,microtubule minus-end	calmodulin binding,microtubule binding,spectrin binding,microtubule minus-end binding	microtubule cytoskeleton organization,cytoskeleton organization,regulation of cell morphogenesis,regulation of microtubule polymerization,neuron projection development
HeLa_Sg44 / HeLa_C1	Q6NYC1	Q6NYC1	0.302357	0.302357	0.0791077	0.0545526	47	Q6NYC1	JMJD6	Bifunctional arginine demethylase and lysyl-hydroxylase JMJD6	JMJD6_HUMAN	10	23.3158	1.23316	HeLa_Sg44	HeLa_C1	nucleus,nucleoplasm,nucleolus,cytosol,plasma membrane,intracellular ribonucleoprotein complex	RNA binding,single-stranded RNA binding,receptor activity,iron ion binding,protein binding,histone demethylase activity,histone demethylase activity (H3-R2 specific),histone demethylase activity (H4-R3 specific),identical protein binding,protein homodimerization activity,peptidyl-lysine 5-dioxygenase activity	kidney development,sprouting angiogenesis,transcription, DNA-templated,regulation of transcription, DNA-templated,mRNA processing,cell surface receptor signaling pathway,heart development,RNA splicing,peptidyl-lysine hydroxylation to 5-hydroxy-L-lysine,lung development,T cell differentiation in thymus,macrophage activation,recognition of apoptotic cell,regulation of mRNA splicing, via spliceosome…
HeLa_Sg44 / HeLa_C1	Q9BQ61	Q9BQ61	0.253639	0.253639	0.0791734	0.054592	28	Q9BQ61	C19orf43	Uncharacterized protein C19orf43	CS043_HUMAN	5	19.221	1.19221	HeLa_Sg44	HeLa_C1		RNA binding,protein binding,3'-5' exonuclease activity,5'-3' exonuclease activity	rRNA catabolic process,RNA phosphodiester bond hydrolysis, exonucleolytic
HeLa_Sg44 / HeLa_C1	P62304	P62304	0.268868	0.268868	0.079214	0.0546147	22	P62304	SNRPE	Small nuclear ribonucleoprotein E	RUXE_HUMAN	3	20.4862	1.20486	HeLa_Sg44	HeLa_C1	nucleus,nucleoplasm,spliceosomal complex,U5 snRNP,U7 snRNP,U1 snRNP,U2 snRNP,U4 snRNP,U12-type spliceosomal complex,cytosol,small nuclear ribonucleoprotein complex,methylosome,pICln-Sm protein complex,SMN-Sm protein complex,U4/U6 x U5 tri-snRNP complex,extracellular exosome,precatalytic spliceosome,catalytic step 2 spliceosome,telomerase holoenzyme complex	RNA binding,protein binding	spliceosomal complex assembly,spliceosomal snRNP assembly,mRNA splicing, via spliceosome,termination of RNA polymerase II transcription,histone mRNA metabolic process,hair cycle,nuclear import
HeLa_Sg44 / HeLa_C1	Q66K74	Q66K74	-0.0102871	0.0102871	0.07931	0.0546656	42	Q66K74	MAP1S	Microtubule-associated protein 1S	MAP1S_HUMAN	11	-0.710515	0.992895	HeLa_Sg44	HeLa_C1	nucleus,nucleolus,spindle,cytosol,microtubule,cell junction,dendrite,cell projection,neuronal cell body,synapse,perinuclear region of cytoplasm	DNA binding,protein binding,microtubule binding,tubulin binding,identical protein binding,beta-tubulin binding,actin filament binding,deoxyribonuclease activity	microtubule bundle formation,autophagy,apoptotic process,nervous system development,brain development,regulation of chromatin disassembly,mitochondrion transport along microtubule,neuron projection morphogenesis
HeLa_Sg44 / HeLa_C1	Q9NQR4	Q9NQR4	0.00894012	0.00894012	0.0795265	0.0547929	70	Q9NQR4	NIT2	Omega-amidase NIT2	NIT2_HUMAN	13	0.621606	1.00622	HeLa_Sg44	HeLa_C1	extracellular region,mitochondrion,centrosome,cytosol,specific granule lumen,extracellular exosome,tertiary granule lumen	omega-amidase activity	oxaloacetate metabolic process,asparagine metabolic process,glutamine metabolic process,neutrophil degranulation
HeLa_Sg44 / HeLa_C1	P26358	P26358	0.0685434	0.0685434	0.0796927	0.0548844	219	P26358	DNMT1	DNA (cytosine-5)-methyltransferase 1	DNMT1_HUMAN	45	4.86574	1.04866	HeLa_Sg44	HeLa_C1	nucleus,nucleoplasm,replication fork,pericentric heterochromatin	DNA binding,RNA binding,DNA (cytosine-5-)-methyltransferase activity,protein binding,zinc ion binding,methyl-CpG binding,DNA-methyltransferase activity,promoter-specific chromatin binding	negative regulation of transcription from RNA polymerase II promoter,DNA methylation,transcription, DNA-templated,Ras protein signal transduction,maintenance of DNA methylation,positive regulation of gene expression,gene silencing,chromatin modification,regulation of cell proliferation,DNA methylation involved in embryo development,negative regulation of gene expression, epigenetic,positive regul…
HeLa_Sg44 / HeLa_C1	Q8IYB5	Q8IYB5	0.123935	0.123935	0.0798418	0.0549728	10	Q8IYB5	SMAP1	Stromal membrane-associated protein 1	SMAP1_HUMAN	3	8.97031	1.0897	HeLa_Sg44	HeLa_C1	cytoplasm,plasma membrane	GTPase activator activity,clathrin binding,metal ion binding	positive regulation of GTPase activity,positive regulation of erythrocyte differentiation,regulation of clathrin-dependent endocytosis
HeLa_Sg44 / HeLa_C1	O95379	O95379	0.722602	0.722602	0.0798793	0.0549927	9	O95379	TNFAIP8	Tumor necrosis factor alpha-induced protein 8	TFIP8_HUMAN	4	65.0155	1.65016	HeLa_Sg44	HeLa_C1	nucleoplasm,cytoplasm	protein binding,cysteine-type endopeptidase inhibitor activity involved in apoptotic process	apoptotic process,positive regulation of apoptotic process,negative regulation of apoptotic process,negative regulation of cysteine-type endopeptidase activity involved in apoptotic process
HeLa_Sg44 / HeLa_C1	Q8TAA9	Q8TAA9	-0.757592	0.757592	0.0799114	0.0550102	9	Q8TAA9	VANGL1	Vang-like protein 1	VANG1_HUMAN	3	-40.8517	0.591483	HeLa_Sg44	HeLa_C1	integral component of membrane,lateral plasma membrane	protein binding	multicellular organism development,pigmentation,Wnt signaling pathway, planar cell polarity pathway
HeLa_Sg44 / HeLa_C1	Q147X3	Q147X3	0.0687138	0.0687138	0.0800344	0.0550834	18	Q147X3	NAA30	N-alpha-acetyltransferase 30	NAA30_HUMAN	5	4.87813	1.04878	HeLa_Sg44	HeLa_C1	nucleus,cytoplasm,cytosol,NatC complex,polysome	peptide alpha-N-acetyltransferase activity,protein binding	N-terminal peptidyl-methionine acetylation
HeLa_Sg44 / HeLa_C1	O43257	O43257	0.481142	0.481142	0.0801785	0.0551671	11	O43257	ZNHIT1	Zinc finger HIT domain-containing protein 1	ZNHI1_HUMAN	2	39.5848	1.39585	HeLa_Sg44	HeLa_C1	Swr1 complex,nucleus,nucleoplasm	protein binding,nucleosome binding,histone deacetylase binding,metal ion binding	regulation of histone deacetylation,histone exchange
HeLa_Sg44 / HeLa_C1	Q07889	Q07889	0.255654	0.255654	0.0803385	0.0552603	8	Q07889	SOS1	Son of sevenless homolog 1	SOS1_HUMAN	2	19.3876	1.19388	HeLa_Sg44	HeLa_C1	cytoplasm,cytosol,plasma membrane,postsynaptic density,neuronal cell body	DNA binding,guanyl-nucleotide exchange factor activity,Ras guanyl-nucleotide exchange factor activity,Rho guanyl-nucleotide exchange factor activity,GTPase activator activity,protein binding,SH3 domain binding,protein heterodimerization activity	MAPK cascade,B cell homeostasis,hair follicle development,cardiac atrium morphogenesis,pericardium morphogenesis,signal transduction,epidermal growth factor receptor signaling pathway,G-protein coupled receptor signaling pathway,Ras protein signal transduction,vitellogenesis,axon guidance,insulin receptor signaling pathway,regulation of T cell differentiation in thymus,regulation of Rho protein s…
HeLa_Sg44 / HeLa_C1	O94919	O94919	-0.0646063	0.0646063	0.0803888	0.0552862	28	O94919	ENDOD1	Endonuclease domain-containing 1 protein	ENDD1_HUMAN	7	-4.37938	0.956206	HeLa_Sg44	HeLa_C1	extracellular region,cytosol,membrane,extracellular exosome	nucleic acid binding,endonuclease activity,metal ion binding	platelet degranulation,nucleic acid phosphodiester bond hydrolysis
HeLa_Sg44 / HeLa_C1	Q8WWX9	Q8WWX9	-0.278478	0.278478	0.0803975	0.0552916	9	Q8WWX9	SELM	Selenoprotein M	SELM_HUMAN	3	-17.554	0.82446	HeLa_Sg44	HeLa_C1	endoplasmic reticulum,Golgi apparatus,perinuclear region of cytoplasm	protein binding	response to selenium ion,multicellular organism growth,corticosterone secretion,hormone metabolic process,adipose tissue development
HeLa_Sg44 / HeLa_C1	A0AVT1	A0AVT1	0.0351046	0.0351046	0.0804158	0.0553024	175	A0AVT1	UBA6	Ubiquitin-like modifier-activating enzyme 6	UBA6_HUMAN	36	2.46311	1.02463	HeLa_Sg44	HeLa_C1	cytoplasm,cytosol	ubiquitin activating enzyme activity,protein binding,ATP binding,FAT10 activating enzyme activity	ubiquitin-dependent protein catabolic process,cellular response to DNA damage stimulus,learning,locomotory behavior,protein ubiquitination,amygdala development,hippocampus development,protein ubiquitination involved in ubiquitin-dependent protein catabolic process,dendritic spine development
HeLa_Sg44 / HeLa_C1	Q8TA86	Q8TA86	-0.188625	0.188625	0.0805433	0.0553752	16	Q8TA86	RP9	Retinitis pigmentosa 9 protein	RP9_HUMAN	5	-12.2559	0.877441	HeLa_Sg44	HeLa_C1	nucleus,signal recognition particle receptor complex,cytosol	RNA binding,protein binding,metal ion binding	RNA splicing,cognition
HeLa_Sg44 / HeLa_C1	P62269	P62269	0.202784	0.202784	0.0805657	0.0553888	136	P62269	RPS18	40S ribosomal protein S18	RS18_HUMAN	22	15.0917	1.15092	HeLa_Sg44	HeLa_C1	nucleus,nucleoplasm,cytosol,ribosome,focal adhesion,small ribosomal subunit,membrane,cytosolic small ribosomal subunit,extracellular matrix,extracellular exosome	RNA binding,structural constituent of ribosome,protein binding,rRNA binding	nuclear-transcribed mRNA catabolic process, nonsense-mediated decay,rRNA processing,translation,translational initiation,SRP-dependent cotranslational protein targeting to membrane,viral transcription,ribosome biogenesis
HeLa_Sg44 / HeLa_C1	O75113	O75113	-0.434992	0.434992	0.0807296	0.0554842	7	O75113	N4BP1	NEDD4-binding protein 1	N4BP1_HUMAN	3	-26.0302	0.739698	HeLa_Sg44	HeLa_C1	nucleolus,PML body	protein binding	negative regulation of protein ubiquitination,negative regulation of proteasomal ubiquitin-dependent protein catabolic process,cellular response to UV
HeLa_Sg44 / HeLa_C1	Q96N66	Q96N66	-0.0303	0.0303	0.0807605	0.0555036	24	Q96N66	MBOAT7	Lysophospholipid acyltransferase 7	MBOA7_HUMAN	5	-2.07833	0.979217	HeLa_Sg44	HeLa_C1	endoplasmic reticulum membrane,membrane,integral component of membrane	1-acylglycerol-3-phosphate O-acyltransferase activity,protein binding,2-acylglycerol-3-phosphate O-acyltransferase activity,lysophospholipid acyltransferase activity	phospholipid biosynthetic process,ventricular system development,layer formation in cerebral cortex,phosphatidylinositol acyl-chain remodeling
HeLa_Sg44 / HeLa_C1	Q8IV48	Q8IV48	0.255593	0.255593	0.0807698	0.0555082	12	Q8IV48	ERI1	3'-5' exoribonuclease 1	ERI1_HUMAN	3	19.3826	1.19383	HeLa_Sg44	HeLa_C1	nucleus,nucleoplasm,nucleolus,cytoplasm,histone pre-mRNA 3'end processing complex	3'-5'-exoribonuclease activity,protein binding,3'-5' exonuclease activity,rRNA binding,ribosome binding,metal ion binding,histone pre-mRNA stem-loop binding	DNA metabolic process,rRNA processing,gene silencing by RNA,rRNA 3'-end processing,RNA phosphodiester bond hydrolysis, exonucleolytic,histone mRNA catabolic process
HeLa_Sg44 / HeLa_C1	Q13200	Q13200	0.0961485	0.0961485	0.0807841	0.0555155	276	Q13200	PSMD2	26S proteasome non-ATPase regulatory subunit 2	PSMD2_HUMAN	48	6.8916	1.06892	HeLa_Sg44	HeLa_C1	proteasome complex,extracellular region,nucleus,nucleoplasm,cytosol,proteasome regulatory particle,proteasome regulatory particle, base subcomplex,membrane,proteasome accessory complex,proteasome storage granule,secretory granule lumen,extracellular exosome,ficolin-1-rich granule lumen	protein binding,enzyme regulator activity,endopeptidase activity	MAPK cascade,protein polyubiquitination,stimulatory C-type lectin receptor signaling pathway,antigen processing and presentation of exogenous peptide antigen via MHC class I, TAP-dependent,regulation of cellular amino acid metabolic process,negative regulation of G2/M transition of mitotic cell cycle,protein deubiquitination,anaphase-promoting complex-dependent catabolic process,SCF-dependent pro…
HeLa_Sg44 / HeLa_C1	Q8NF91	Q8NF91	0.245357	0.245357	0.0808518	0.0555555	8	Q8NF91	SYNE1	Nesprin-1	SYNE1_HUMAN	2	18.5386	1.18539	HeLa_Sg44	HeLa_C1	cytoplasmic mRNA processing body,nucleus,nuclear envelope,nuclear outer membrane,nucleoplasm,nucleolus,cytoplasm,Golgi apparatus,cytoskeleton,integral component of membrane,sarcomere,nuclear membrane,LINC complex,postsynaptic membrane	RNA binding,actin binding,protein binding,lamin binding,enzyme binding,protein homodimerization activity,actin filament binding	nucleus organization,Golgi organization,spermatogenesis,muscle cell differentiation,cytoskeletal anchoring at nuclear membrane,nuclear matrix anchoring at nuclear membrane
HeLa_Sg44 / HeLa_C1	Q9BRP8	Q9BRP8	0.491456	0.491456	0.0812304	0.0557744	74	Q9BRP8	WIBG	Partner of Y14 and mago	WIBG_HUMAN	12	40.5863	1.40586	HeLa_Sg44	HeLa_C1	nucleus,nucleoplasm,nucleolus,cytosol,cell junction,exon-exon junction complex	RNA binding,protein binding,ribosome binding	nuclear-transcribed mRNA catabolic process, nonsense-mediated decay,positive regulation of translation,exon-exon junction complex disassembly
HeLa_Sg44 / HeLa_C1	Q8N0X4	Q8N0X4	-0.00670862	0.00670862	0.0816263	0.0560034	18	Q8N0X4	CLYBL	Citrate lyase subunit beta-like protein, mitochondrial	CLYBL_HUMAN	8	-0.463927	0.995361	HeLa_Sg44	HeLa_C1	mitochondrion	magnesium ion binding,malate synthase activity,(3S)-citramalyl-CoA lyase activity	protein homotrimerization,Requires Ontology
HeLa_Sg44 / HeLa_C1	Q9H9Y2	Q9H9Y2	0.0497366	0.0497366	0.0817629	0.0560821	48	Q9H9Y2	RPF1	Ribosome production factor 1	RPF1_HUMAN	10	3.50759	1.03508	HeLa_Sg44	HeLa_C1	nucleolus,preribosome, large subunit precursor	RNA binding,protein binding,rRNA primary transcript binding	ribosomal large subunit assembly,maturation of 5.8S rRNA,maturation of LSU-rRNA
HeLa_Sg44 / HeLa_C1	Q9Y2X0	Q9Y2X0	0.015098	0.015098	0.0818397	0.0561263	14	Q9Y2X0	MED16	Mediator of RNA polymerase II transcription subunit 16	MED16_HUMAN	3	1.05201	1.01052	HeLa_Sg44	HeLa_C1	nucleus,nucleoplasm,membrane,mediator complex	transcription cofactor activity,transcription coactivator activity,catalytic activity,receptor activity,protein binding,thyroid hormone receptor coactivator activity,vitamin D receptor binding,thyroid hormone receptor binding	regulation of transcription from RNA polymerase II promoter,transcription from RNA polymerase II promoter,transcription initiation from RNA polymerase II promoter,intracellular steroid hormone receptor signaling pathway,androgen receptor signaling pathway,positive regulation of transcription, DNA-templated
HeLa_Sg44 / HeLa_C1	Q9NX47	Q9NX47	-0.280725	0.280725	0.0818574	0.0561361	8	Q9NX47	2005-03-01	E3 ubiquitin-protein ligase MARCH5	MARH5_HUMAN	2	-17.6823	0.823177	HeLa_Sg44	HeLa_C1	mitochondrion,mitochondrial outer membrane,endoplasmic reticulum,endoplasmic reticulum membrane,membrane,integral component of membrane	ubiquitin-protein transferase activity,protein binding,zinc ion binding,GTPase binding	protein polyubiquitination,protein autoubiquitination,protein localization to mitochondrion,regulation of mitochondrial fission,positive regulation of mitochondrial fission,negative regulation of cell aging
HeLa_Sg44 / HeLa_C1	Q8NI22	Q8NI22	0.187665	0.187665	0.0818845	0.0561492	47	Q8NI22	MCFD2	Multiple coagulation factor deficiency protein 2	MCFD2_HUMAN	5	13.8919	1.13892	HeLa_Sg44	HeLa_C1	Golgi membrane,endoplasmic reticulum membrane,ER to Golgi transport vesicle membrane,endoplasmic reticulum-Golgi intermediate compartment membrane	calcium ion binding,protein binding	ER to Golgi vesicle-mediated transport,protein transport,protein N-linked glycosylation via asparagine,COPII vesicle coating
HeLa_Sg44 / HeLa_C1	O60563	O60563	0.172421	0.172421	0.0820514	0.0562397	56	O60563	CCNT1	Cyclin-T1	CCNT1_HUMAN	11	12.6948	1.12695	HeLa_Sg44	HeLa_C1	nucleus,nucleoplasm,cyclin/CDK positive transcription elongation factor complex,nucleolus	DNA binding,chromatin binding,protein serine/threonine kinase activity,protein binding,transcription factor binding,cyclin-dependent protein serine/threonine kinase regulator activity,protein kinase binding,transcription regulatory region DNA binding,RNA polymerase binding,7SK snRNA binding	regulation of cyclin-dependent protein serine/threonine kinase activity,transcription from RNA polymerase II promoter,transcription elongation from RNA polymerase II promoter,protein phosphorylation,cell cycle,viral process,snRNA transcription from RNA polymerase II promoter,positive regulation by host of viral transcription,positive regulation of cyclin-dependent protein serine/threonine kinase …
HeLa_Sg44 / HeLa_C1	O95167	O95167	-0.159476	0.159476	0.0821737	0.0563077	22	O95167	NDUFA3	NADH dehydrogenase [ubiquinone] 1 alpha subcomplex subunit 3	NDUA3_HUMAN	4	-10.465	0.89535	HeLa_Sg44	HeLa_C1	mitochondrion,mitochondrial inner membrane,mitochondrial respiratory chain complex I,integral component of membrane	NADH dehydrogenase (ubiquinone) activity	mitochondrial electron transport, NADH to ubiquinone,mitochondrial respiratory chain complex I assembly
HeLa_Sg44 / HeLa_C1	Q9BUN8	Q9BUN8	0.236869	0.236869	0.0821829	0.0563121	9	Q9BUN8	DERL1	Derlin-1	DERL1_HUMAN	3	17.8432	1.17843	HeLa_Sg44	HeLa_C1	early endosome,late endosome,endoplasmic reticulum,endoplasmic reticulum membrane,membrane,integral component of membrane,integral component of endoplasmic reticulum membrane,Derlin-1-VIMP complex,Derlin-1 retrotranslocation complex,signal recognition particle receptor complex,VCP-NPL4-UFD1 AAA ATPase complex,signal recognition particle	protease binding,receptor activity,protein binding,ubiquitin protein ligase binding,MHC class I protein binding,ATPase binding,ubiquitin-specific protease binding	protein folding,response to unfolded protein,viral process,protein ubiquitination,ER-associated ubiquitin-dependent protein catabolic process,endoplasmic reticulum unfolded protein response,retrograde protein transport, ER to cytosol,positive regulation of protein ubiquitination,protein destabilization,positive regulation of protein binding,ERAD pathway,establishment of protein localization,prote…
HeLa_Sg44 / HeLa_C1	Q92887	Q92887	-0.231331	0.231331	0.0821994	0.0563204	20	Q92887	ABCC2	Canalicular multispecific organic anion transporter 1	MRP2_HUMAN	5	-14.8151	0.851849	HeLa_Sg44	HeLa_C1	plasma membrane,integral component of plasma membrane,cell surface,apical plasma membrane,brush border membrane,intercellular canaliculus	protein binding,ATP binding,organic anion transmembrane transporter activity,bilirubin transmembrane transporter activity,protein domain specific binding,ATPase activity, coupled to transmembrane movement of substances,ATPase-coupled anion transmembrane transporter activity	transport,drug transmembrane transport,response to oxidative stress,female pregnancy,response to heat,mercury ion transport,canalicular bile acid transport,bilirubin transport,prostaglandin transport,cellular chloride ion homeostasis,response to methotrexate,cellular response to hormone stimulus,response to glucagon,response to estrogen,response to arsenic-containing substance,transmembrane trans…
HeLa_Sg44 / HeLa_C1	Q9UPU5	Q9UPU5	0.110995	0.110995	0.0822195	0.0563305	84	Q9UPU5	USP24	Ubiquitin carboxyl-terminal hydrolase 24	UBP24_HUMAN	25	7.99727	1.07997	HeLa_Sg44	HeLa_C1	nucleoplasm	thiol-dependent ubiquitinyl hydrolase activity	ubiquitin-dependent protein catabolic process,protein deubiquitination
HeLa_Sg44 / HeLa_C1	Q01995	Q01995	0.742164	0.742164	0.0822391	0.0563416	8	Q01995	TAGLN	Transgelin	TAGL_HUMAN	19	67.2683	1.67268	HeLa_Sg44	HeLa_C1	cytoplasm	protein binding,actin filament binding	muscle organ development,epithelial cell differentiation
HeLa_Sg44 / HeLa_C1	Q96DC8	Q96DC8	0.203266	0.203266	0.0822478	0.0563463	13	Q96DC8	ECHDC3	Enoyl-CoA hydratase domain-containing protein 3, mitochondrial	ECHD3_HUMAN	4	15.1302	1.1513	HeLa_Sg44	HeLa_C1	mitochondrion	catalytic activity	metabolic process
HeLa_Sg44 / HeLa_C1	Q14161	Q14161	0.179743	0.179743	0.0822989	0.0563729	28	Q14161	GIT2	ARF GTPase-activating protein GIT2	GIT2_HUMAN	8	13.2682	1.13268	HeLa_Sg44	HeLa_C1	nucleoplasm,focal adhesion	GTPase activator activity,protein binding,metal ion binding	regulation of G-protein coupled receptor protein signaling pathway,positive regulation of GTPase activity
HeLa_Sg44 / HeLa_C1	Q9H330	Q9H330	-0.138354	0.138354	0.0823647	0.0564085	11	Q9H330	TMEM245	Transmembrane protein 245	TM245_HUMAN	3	-9.14445	0.908555	HeLa_Sg44	HeLa_C1	integral component of membrane	molecular_function	biological_process
HeLa_Sg44 / HeLa_C1	Q5TAQ9	Q5TAQ9	0.328718	0.328718	0.0825252	0.0565	36	Q5TAQ9	DCAF8	DDB1- and CUL4-associated factor 8	DCAF8_HUMAN	9	25.5897	1.2559	HeLa_Sg44	HeLa_C1	nucleus,nucleoplasm,cytoplasm,mitochondrion,cytosol,Cul4-RING E3 ubiquitin ligase complex	protein binding	protein ubiquitination,post-translational protein modification
HeLa_Sg44 / HeLa_C1	Q8WZA0	Q8WZA0	-0.103427	0.103427	0.0829506	0.0567353	48	Q8WZA0	LZIC	Protein LZIC	LZIC_HUMAN	11	-6.91804	0.93082	HeLa_Sg44	HeLa_C1		beta-catenin binding	response to ionizing radiation
HeLa_Sg44 / HeLa_C1	Q05655	Q05655	-0.129942	0.129942	0.0829736	0.0567474	32	Q05655	PRKCD	Protein kinase C delta type	KPCD_HUMAN	9	-8.61318	0.913868	HeLa_Sg44	HeLa_C1	extracellular region,nucleus,nucleoplasm,cytoplasm,endoplasmic reticulum,cytosol,plasma membrane,cell-cell junction,nuclear matrix,azurophil granule lumen,perinuclear region of cytoplasm,extracellular exosome	protein kinase activity,protein serine/threonine kinase activity,protein kinase C activity,calcium-independent protein kinase C activity,non-membrane spanning protein tyrosine kinase activity,protein binding,ATP binding,enzyme activator activity,enzyme binding,kinase binding,protein kinase binding,insulin receptor substrate binding,metal ion binding	stimulatory C-type lectin receptor signaling pathway,protein phosphorylation,apoptotic process,cell cycle,signal transduction,intrinsic apoptotic signaling pathway in response to oxidative stress,regulation of receptor activity,immunoglobulin mediated immune response,histone phosphorylation,peptidyl-serine phosphorylation,peptidyl-threonine phosphorylation,peptidyl-tyrosine phosphorylation,termin…
HeLa_Sg44 / HeLa_C1	Q9NQ29	Q9NQ29	0.189555	0.189555	0.0830342	0.0567803	32	Q9NQ29	LUC7L	Putative RNA-binding protein Luc7-like 1	LUC7L_HUMAN	7	14.0412	1.14041	HeLa_Sg44	HeLa_C1	U1 snRNP,U2-type prespliceosome	mRNA binding,protein binding,identical protein binding,RS domain binding	mRNA splice site selection,negative regulation of striated muscle tissue development
HeLa_Sg44 / HeLa_C1	P21359	P21359	0.278538	0.278538	0.0830497	0.0567897	51	P21359	NF1	Neurofibromin	NF1_HUMAN	14	21.2965	1.21297	HeLa_Sg44	HeLa_C1	nucleus,nucleolus,cytoplasm,cytosol,membrane,axon,dendrite,intrinsic component of the cytoplasmic side of the plasma membrane,presynapse	GTPase activator activity,protein binding,phosphatidylethanolamine binding,phosphatidylcholine binding	MAPK cascade,osteoblast differentiation,metanephros development,response to hypoxia,liver development,negative regulation of endothelial cell proliferation,positive regulation of endothelial cell proliferation,regulation of cell-matrix adhesion,negative regulation of cell-matrix adhesion,negative regulation of protein kinase activity,cell communication,Ras protein signal transduction,negative reg…
HeLa_Sg44 / HeLa_C1	Q92610	Q92610	-0.139643	0.139643	0.0831925	0.0568697	14	Q92610	ZNF592	Zinc finger protein 592	ZN592_HUMAN	4	-9.22564	0.907744	HeLa_Sg44	HeLa_C1	nucleus	DNA binding,protein binding,metal ion binding	transcription, DNA-templated,regulation of transcription, DNA-templated
HeLa_Sg44 / HeLa_C1	Q9Y3T6	Q9Y3T6	-0.775959	0.775959	0.0833483	0.0569587	12	Q9Y3T6	R3HCC1	R3H and coiled-coil domain-containing protein 1	R3HC1_HUMAN	4	-41.6	0.584	HeLa_Sg44	HeLa_C1	exon-exon junction complex	nucleic acid binding
HeLa_Sg44 / HeLa_C1	P62745	P62745	-0.17477	0.17477	0.0833579	0.0569645	10	P62745	RHOB	Rho-related GTP-binding protein RhoB	RHOB_HUMAN	2	-11.4091	0.885909	HeLa_Sg44	HeLa_C1	nucleus,early endosome,cytosol,plasma membrane,focal adhesion,endosome membrane,late endosome membrane,cleavage furrow,extracellular exosome	GTPase activity,protein binding,GTP binding,GDP binding	mitotic cytokinesis,angiogenesis,intracellular protein transport,apoptotic process,cell adhesion,G-protein coupled receptor signaling pathway,Rho protein signal transduction,endosome to lysosome transport,positive regulation of endothelial cell migration,cell differentiation,platelet activation,regulation of cell migration,negative regulation of cell migration,positive regulation of apoptotic pro…
HeLa_Sg44 / HeLa_C1	Q8IXH7	Q8IXH7	-0.107393	0.107393	0.0833649	0.0569668	21	Q8IXH7	NELFCD	Negative elongation factor C/D	NELFD_HUMAN	6	-7.17361	0.928264	HeLa_Sg44	HeLa_C1	nucleoplasm,membrane,NELF complex	RNA binding,protein binding	transcription from RNA polymerase II promoter,transcription elongation from RNA polymerase II promoter,negative regulation of transcription, DNA-templated,positive regulation of viral transcription
HeLa_Sg44 / HeLa_C1	Q8IXQ5	Q8IXQ5	0.190773	0.190773	0.0834303	0.0570042	5	Q8IXQ5	KLHL7	Kelch-like protein 7	KLHL7_HUMAN	2	14.1375	1.14138	HeLa_Sg44	HeLa_C1	nucleus,nucleoplasm,nucleolus,cytosol,plasma membrane,Cul3-RING ubiquitin ligase complex,perinuclear region of cytoplasm	protein binding,identical protein binding,protein homodimerization activity,ubiquitin-protein transferase activity	protein ubiquitination
HeLa_Sg44 / HeLa_C1	O00584	O00584	0.687212	0.687212	0.0835108	0.0570458	9	O00584	RNASET2	Ribonuclease T2	RNT2_HUMAN	3	61.0168	1.61017	HeLa_Sg44	HeLa_C1	extracellular region,extracellular space,lysosome,endoplasmic reticulum lumen,azurophil granule lumen,lysosomal lumen,extracellular exosome	RNA binding,ribonuclease activity,ribonuclease T2 activity	RNA catabolic process,neutrophil degranulation,RNA phosphodiester bond hydrolysis, endonucleolytic
HeLa_Sg44 / HeLa_C1	Q8N7H5	Q8N7H5	0.147534	0.147534	0.0838271	0.0572263	94	Q8N7H5	PAF1	RNA polymerase II-associated factor 1 homolog	PAF1_HUMAN	21	10.7675	1.10767	HeLa_Sg44	HeLa_C1	nucleoplasm,cytoplasm,membrane,Cdc73/Paf1 complex,cell junction	RNA polymerase II core binding,chromatin binding,protein binding	negative regulation of transcription from RNA polymerase II promoter,endodermal cell fate commitment,transcription from RNA polymerase II promoter,transcription elongation from RNA polymerase II promoter,mRNA polyadenylation,histone monoubiquitination,Wnt signaling pathway,protein ubiquitination,nucleosome positioning,stem cell population maintenance,positive regulation of histone methylation,pos…
HeLa_Sg44 / HeLa_C1	O94929	O94929	1.35467	1.35467	0.0839057	0.0572738	3	O94929	ABLIM3	Actin-binding LIM protein 3	ABLM3_HUMAN	3	155.738	2.55738	HeLa_Sg44	HeLa_C1	stress fiber,cytoplasm,lamellipodium	actin binding,protein binding,metal ion binding	transcription, DNA-templated,lamellipodium assembly,actin cytoskeleton organization,positive regulation of transcription from RNA polymerase II promoter,cilium morphogenesis,positive regulation of protein targeting to mitochondrion
HeLa_Sg44 / HeLa_C1	O43752	O43752	0.16855	0.16855	0.083964	0.0573057	41	O43752	STX6	Syntaxin-6	STX6_HUMAN	9	12.3928	1.12393	HeLa_Sg44	HeLa_C1	Golgi membrane,nucleoplasm,early endosome,Golgi apparatus,trans-Golgi network,cytosol,plasma membrane,integral component of membrane,clathrin-coated vesicle,integral component of synaptic vesicle membrane,SNARE complex,trans-Golgi network membrane,terminal bouton,phagocytic vesicle,perinuclear region of cytoplasm	SNAP receptor activity,protein binding,syntaxin binding	intracellular protein transport,vesicle fusion,endosome organization,endocytic recycling,regulation of protein localization,retrograde transport, endosome to Golgi,Golgi vesicle transport,vesicle docking,Golgi ribbon formation,regulation of cellular protein localization
HeLa_Sg44 / HeLa_C1	P07992	P07992	0.597005	0.597005	0.0844702	0.0575841	8	P07992	ERCC1	DNA excision repair protein ERCC-1	ERCC1_HUMAN	2	51.2573	1.51257	HeLa_Sg44	HeLa_C1	nucleotide-excision repair complex,nucleotide-excision repair factor 1 complex,nuclear chromosome, telomeric region,nucleoplasm,transcription factor TFIID complex,cytosol,ERCC4-ERCC1 complex	TFIID-class transcription factor binding,damaged DNA binding,single-stranded DNA binding,protein binding,protein C-terminus binding,protein domain specific binding,single-stranded DNA endodeoxyribonuclease activity,DNA binding,3' overhang single-stranded DNA endodeoxyribonuclease activity	meiotic mismatch repair,pyrimidine dimer repair by nucleotide-excision repair,replicative cell aging,DNA repair,transcription-coupled nucleotide-excision repair,nucleotide-excision repair,nucleotide-excision repair, preincision complex stabilization,nucleotide-excision repair, DNA incision, 3'-to lesion,nucleotide-excision repair, DNA incision, 5'-to lesion,double-strand break repair via nonhomol…
HeLa_Sg44 / HeLa_C1	Q14919	Q14919	-0.0817143	0.0817143	0.0846255	0.0576758	26	Q14919	DRAP1	Dr1-associated corepressor	NC2A_HUMAN	6	-5.50658	0.944934	HeLa_Sg44	HeLa_C1	nucleus	DNA binding,transcription factor activity, sequence-specific DNA binding,transcription corepressor activity,protein binding,identical protein binding,protein heterodimerization activity	negative regulation of transcription from RNA polymerase II promoter,transcription, DNA-templated
HeLa_Sg44 / HeLa_C1	Q9HD26	Q9HD26	0.554099	0.554099	0.084719	0.0577297	53	Q9HD26	GOPC	Golgi-associated PDZ and coiled-coil motif-containing protein	GOPC_HUMAN	12	46.8251	1.46825	HeLa_Sg44	HeLa_C1	Golgi membrane,cytoplasm,lysosomal membrane,Golgi apparatus,plasma membrane,postsynaptic density,membrane,cell junction,trans-Golgi network transport vesicle,dendrite,Golgi-associated vesicle membrane,protein complex,postsynaptic membrane	frizzled binding,protein binding,protein C-terminus binding,GTPase regulator activity,protein homodimerization activity,ion channel binding	ER to Golgi vesicle-mediated transport,Golgi to plasma membrane transport,spermatid nucleus differentiation,negative regulation of anion channel activity,protein transport,cytoplasmic sequestering of CFTR protein,apical protein localization,regulation of catalytic activity,protein homooligomerization,negative regulation of protein localization to cell surface
HeLa_Sg44 / HeLa_C1	Q9Y4C1	Q9Y4C1	-0.507239	0.507239	0.0849421	0.0578576	7	Q9Y4C1	KDM3A	Lysine-specific demethylase 3A	KDM3A_HUMAN	2	-29.6432	0.703568	HeLa_Sg44	HeLa_C1	chromatin,nucleus,nucleoplasm,cytoplasm,membrane	transcription regulatory region sequence-specific DNA binding,RNA polymerase II core promoter sequence-specific DNA binding,transcription factor activity, sequence-specific DNA binding,iron ion binding,protein binding,chromatin DNA binding,histone demethylase activity,histone demethylase activity (H3-K9 specific),androgen receptor binding,dioxygenase activity	transcription, DNA-templated,spermatid nucleus elongation,hormone-mediated signaling pathway,androgen receptor signaling pathway,histone H3-K9 demethylation,histone H3-K9 dimethylation,positive regulation of transcription, DNA-templated,positive regulation of transcription from RNA polymerase II promoter,formaldehyde biosynthetic process,negative regulation of histone H3-K9 methylation,oxidation-…
HeLa_Sg44 / HeLa_C1	Q13017	Q13017	-0.780551	0.780551	0.0851817	0.0579911	14	Q13017	ARHGAP5	Rho GTPase-activating protein 5	RHG05_HUMAN	5	-41.7856	0.582144	HeLa_Sg44	HeLa_C1	cytoplasm,endoplasmic reticulum,cytosol,membrane	GTPase activity,GTPase activator activity,protein binding,GTP binding,SH2 domain binding	cell adhesion,Rho protein signal transduction,mammary gland development,positive regulation of GTPase activity,regulation of small GTPase mediated signal transduction
HeLa_Sg44 / HeLa_C1	Q9Y485	Q9Y485	-0.661083	0.661083	0.0852441	0.0580274	8	Q9Y485	DMXL1	DmX-like protein 1	DMXL1_HUMAN	3	-36.7597	0.632403	HeLa_Sg44	HeLa_C1	RAVE complex		vacuolar acidification,vacuolar proton-transporting V-type ATPase complex assembly
HeLa_Sg44 / HeLa_C1	Q6P1M3	Q6P1M3	-0.6433	0.6433	0.0853907	0.0581075	17	Q6P1M3	LLGL2	Lethal(2) giant larvae protein homolog 2	L2GL2_HUMAN	5	-35.9753	0.640247	HeLa_Sg44	HeLa_C1	cytoplasm,cytosol,plasma membrane,intracellular membrane-bounded organelle	GTPase activator activity,protein binding,Rab GTPase binding,PDZ domain binding,syntaxin binding	exocytosis,cell cycle,regulation of exocytosis,regulation of establishment or maintenance of cell polarity,positive regulation of GTPase activity,regulation of protein secretion,cell division
HeLa_Sg44 / HeLa_C1	Q8IYB7	Q8IYB7	-0.183282	0.183282	0.0854771	0.0581519	35	Q8IYB7	DIS3L2	DIS3-like exonuclease 2	DI3L2_HUMAN	9	-11.9303	0.880697	HeLa_Sg44	HeLa_C1	exosome (RNase complex),cytoplasmic mRNA processing body,cytoplasm,polysome	3'-5'-exoribonuclease activity,magnesium ion binding,ribonuclease activity,protein binding,poly(U) RNA binding	mitotic cell cycle,nuclear-transcribed mRNA catabolic process, exonucleolytic,rRNA processing,negative regulation of cell proliferation,miRNA catabolic process,stem cell population maintenance,nuclear-transcribed mRNA catabolic process, exonucleolytic, 3'-5',cell division,mitotic sister chromatid separation,RNA phosphodiester bond hydrolysis, exonucleolytic,polyuridylation-dependent mRNA cataboli…
HeLa_Sg44 / HeLa_C1	Q13217	Q13217	-0.0958464	0.0958464	0.0855469	0.0581889	80	Q13217	DNAJC3	DnaJ homolog subfamily C member 3	DNJC3_HUMAN	21	-6.42769	0.935723	HeLa_Sg44	HeLa_C1	extracellular region,cytoplasm,endoplasmic reticulum,endoplasmic reticulum lumen,smooth endoplasmic reticulum,cytosol,membrane,endoplasmic reticulum Sec complex,azurophil granule lumen,extracellular exosome,extracellular vesicle	protein kinase inhibitor activity,protein kinase binding,chaperone binding,misfolded protein binding	negative regulation of protein kinase activity,positive regulation of translation initiation in response to endoplasmic reticulum stress,IRE1-mediated unfolded protein response,negative regulation of apoptotic process,neutrophil degranulation,post-translational protein modification,cellular protein metabolic process,proteolysis involved in cellular protein catabolic process,defense response to vi…
HeLa_Sg44 / HeLa_C1	Q9BXW6	Q9BXW6	-0.447198	0.447198	0.0858167	0.0583439	22	Q9BXW6	OSBPL1A	Oxysterol-binding protein-related protein 1	OSBL1_HUMAN	8	-26.6534	0.733466	HeLa_Sg44	HeLa_C1	late endosome,cytosol,extracellular exosome	protein binding,phospholipid binding,sterol transporter activity	bile acid biosynthetic process,cholesterol metabolic process,sterol transport,vesicle-mediated transport,antigen processing and presentation of exogenous peptide antigen via MHC class II
HeLa_Sg44 / HeLa_C1	Q68D91	Q68D91	0.247833	0.247833	0.085846	0.0583619	30	Q68D91	MBLAC2	Metallo-beta-lactamase domain-containing protein 2	MBLC2_HUMAN	8	18.7422	1.18742	HeLa_Sg44	HeLa_C1	extracellular exosome	molecular_function,hydrolase activity,metal ion binding	biological_process
HeLa_Sg44 / HeLa_C1	P27694	P27694	-0.147471	0.147471	0.0858641	0.0583718	140	P27694	RPA1	Replication protein A 70 kDa DNA-binding subunit	RFA1_HUMAN	26	-9.71683	0.902832	HeLa_Sg44	HeLa_C1	nuclear chromosome, telomeric region,nucleus,nucleoplasm,DNA replication factor A complex,PML body	damaged DNA binding,single-stranded DNA binding,protein binding,metal ion binding,G-rich strand telomeric DNA binding	G1/S transition of mitotic cell cycle,telomere maintenance,double-strand break repair via homologous recombination,DNA replication,DNA-dependent DNA replication,DNA repair,transcription-coupled nucleotide-excision repair,base-excision repair,nucleotide-excision repair,nucleotide-excision repair, preincision complex stabilization,nucleotide-excision repair, preincision complex assembly,nucleotide-…
HeLa_Sg44 / HeLa_C1	P35611	P35611	0.173174	0.173174	0.085877	0.058378	51	P35611	ADD1	Alpha-adducin	ADDA_HUMAN	12	12.7536	1.12754	HeLa_Sg44	HeLa_C1	nucleus,nucleoplasm,cytoplasm,cytosol,plasma membrane,cell-cell adherens junction,focal adhesion,F-actin capping protein complex,nuclear body	RNA binding,actin binding,structural molecule activity,calmodulin binding,transcription factor binding,spectrin binding,protein homodimerization activity,cadherin binding,protein heterodimerization activity,actin filament binding	cell morphogenesis,in utero embryonic development,cell volume homeostasis,hemoglobin metabolic process,actin cytoskeleton organization,erythrocyte differentiation,positive regulation of protein binding,multicellular organism growth,IRE1-mediated unfolded protein response,homeostasis of number of cells within a tissue,barbed-end actin filament capping,actin filament bundle assembly,transmembrane t…
HeLa_Sg44 / HeLa_C1	Q5EG05	Q5EG05	1.87002	1.87002	0.0859327	0.0584072	4	Q5EG05	CARD16	Caspase recruitment domain-containing protein 16	CAR16_HUMAN	3	265.538	3.65538	HeLa_Sg44	HeLa_C1	protein complex,protease inhibitor complex	cysteine-type endopeptidase inhibitor activity,protein binding,kinase binding,identical protein binding,CARD domain binding,caspase binding	negative regulation of tumor necrosis factor-mediated signaling pathway,negative regulation of lipopolysaccharide-mediated signaling pathway,negative regulation of protein binding,positive regulation of I-kappaB kinase/NF-kappaB signaling,negative regulation of cysteine-type endopeptidase activity involved in apoptotic process,negative regulation of interleukin-1 beta secretion,positive regulatio…
HeLa_Sg44 / HeLa_C1	Q96HA1	Q96HA1	-0.355591	0.355591	0.0860012	0.0584444	8	Q96HA1	POM121	Nuclear envelope pore membrane protein POM 121	P121A_HUMAN	2	-21.8451	0.781549	HeLa_Sg44	HeLa_C1	nuclear envelope,nucleoplasm,endoplasmic reticulum membrane,integral component of membrane,nuclear membrane,host cell,nuclear pore central transport channel,nuclear pore nuclear basket	nucleocytoplasmic transporter activity,protein binding,nuclear localization sequence binding,structural constituent of nuclear pore	regulation of glycolytic process,RNA export from nucleus,mRNA export from nucleus,tRNA export from nucleus,protein import into nucleus,mitotic nuclear envelope disassembly,viral process,protein sumoylation,viral transcription,regulation of gene silencing by miRNA,intracellular transport of virus,regulation of cellular response to heat
HeLa_Sg44 / HeLa_C1	O75915	O75915	0.21896	0.21896	0.0861714	0.0585433	51	O75915	ARL6IP5	PRA1 family protein 3	PRAF3_HUMAN	8	16.3894	1.16389	HeLa_Sg44	HeLa_C1	endoplasmic reticulum membrane,cytoskeleton,plasma membrane,membrane,integral component of membrane,extracellular exosome	molecular_function,protein binding	negative regulation of L-glutamate transport,intrinsic apoptotic signaling pathway in response to oxidative stress,negative regulation of mitochondrial membrane potential,L-glutamate transport,positive regulation of stress-activated MAPK cascade,positive regulation of apoptotic process,positive regulation of cysteine-type endopeptidase activity involved in apoptotic process
HeLa_Sg44 / HeLa_C1	O76031	O76031	0.0313023	0.0313023	0.0863398	0.0586308	135	O76031	CLPX	ATP-dependent Clp protease ATP-binding subunit clpX-like, mitochondrial	CLPX_HUMAN	25	2.19342	1.02193	HeLa_Sg44	HeLa_C1	nucleoplasm,mitochondrion,mitochondrial inner membrane,mitochondrial matrix,cytosol,endopeptidase Clp complex,mitochondrial endopeptidase Clp complex,mitochondrial nucleoid	protein binding,ATP binding,peptidase activator activity,ATPase activity,metal ion binding,unfolded protein binding,ATP-dependent peptidase activity	protein folding,positive regulation of peptidase activity,ATP metabolic process,proteolysis involved in cellular protein catabolic process
HeLa_Sg44 / HeLa_C1	Q9GZR1	Q9GZR1	-0.483711	0.483711	0.0863572	0.0586402	3	Q9GZR1	SENP6	Sentrin-specific protease 6	SENP6_HUMAN	2	-28.4864	0.715136	HeLa_Sg44	HeLa_C1	nucleoplasm,cytosol	protein binding,SUMO-specific protease activity	protein sumoylation,protein desumoylation,protein modification by small protein removal,regulation of spindle assembly,regulation of kinetochore assembly
HeLa_Sg44 / HeLa_C1	Q9NZZ3	Q9NZZ3	0.167333	0.167333	0.0864767	0.058705	14	Q9NZZ3	CHMP5	Charged multivesicular body protein 5	CHMP5_HUMAN	3	12.298	1.12298	HeLa_Sg44	HeLa_C1	nucleus,cytosol,endosome membrane,extracellular exosome	protein binding,cadherin binding	cell separation after cytokinesis,regulation of receptor recycling,nucleus organization,lysosome organization,mitotic metaphase plate congression,endosome to lysosome transport,regulation of centrosome duplication,protein transport,endosomal transport,viral life cycle,multivesicular body assembly,viral budding,multivesicular body sorting pathway,regulation of mitotic spindle assembly,ESCRT III co…
HeLa_Sg44 / HeLa_C1	P54750	P54750	0.308153	0.308153	0.0868282	0.0589068	28	P54750	PDE1A	Calcium/calmodulin-dependent 3',5'-cyclic nucleotide phosphodiesterase 1A	PDE1A_HUMAN	7	23.8121	1.23812	HeLa_Sg44	HeLa_C1	nucleus,cytosol,neuronal cell body	3',5'-cyclic-AMP phosphodiesterase activity,calmodulin-dependent cyclic-nucleotide phosphodiesterase activity,calmodulin binding,cGMP binding,metal ion binding,3',5'-cyclic-GMP phosphodiesterase activity,calcium- and calmodulin-regulated 3',5'-cyclic-GMP phosphodiesterase activity	cAMP catabolic process,G-protein coupled receptor signaling pathway,regulation of smooth muscle cell apoptotic process,cGMP catabolic process,regulation of smooth muscle cell proliferation
HeLa_Sg44 / HeLa_C1	O14908	O14908	-0.0540749	0.0540749	0.0868785	0.0589346	70	O14908	GIPC1	PDZ domain-containing protein GIPC1	GIPC1_HUMAN	13	-3.67881	0.963212	HeLa_Sg44	HeLa_C1	cytoplasm,cytosol,brush border,cell cortex,synaptic vesicle,vesicle membrane,membrane,endocytic vesicle,cytoplasmic vesicle,dendritic spine,dendritic shaft,extracellular exosome	actin binding,receptor binding,protein binding,myosin binding,PDZ domain binding,protein homodimerization activity,cadherin binding	protein targeting,G-protein coupled receptor signaling pathway,chemical synaptic transmission,glutamate secretion,positive regulation of transforming growth factor beta receptor signaling pathway,regulation of protein stability,negative regulation of proteasomal ubiquitin-dependent protein catabolic process,positive regulation of cytokinesis,endothelial cell migration,regulation of synaptic plast…
HeLa_Sg44 / HeLa_C1	Q12769	Q12769	0.627719	0.627719	0.08691	0.0589522	73	Q12769	NUP160	Nuclear pore complex protein Nup160	NU160_HUMAN	17	54.512	1.54512	HeLa_Sg44	HeLa_C1	nuclear envelope,nuclear pore,cytosol,nuclear pore outer ring,host cell,kinetochore	nucleocytoplasmic transporter activity,protein binding	regulation of glycolytic process,mRNA export from nucleus,tRNA export from nucleus,sister chromatid cohesion,mitotic nuclear envelope disassembly,viral process,protein sumoylation,viral transcription,regulation of gene silencing by miRNA,intracellular transport of virus,regulation of cellular response to heat
HeLa_Sg44 / HeLa_C1	Q6P161	Q6P161	0.0147646	0.0147646	0.0870331	0.0590219	13	Q6P161	MRPL54	39S ribosomal protein L54, mitochondrial	RM54_HUMAN	3	1.02866	1.01029	HeLa_Sg44	HeLa_C1	mitochondrial inner membrane,mitochondrial large ribosomal subunit	RNA binding	mitochondrial translational elongation,mitochondrial translational termination
HeLa_Sg44 / HeLa_C1	Q92945	Q92945	0.331496	0.331496	0.087072	0.0590439	243	Q92945	KHSRP	Far upstream element-binding protein 2	FUBP2_HUMAN	36	25.8317	1.25832	HeLa_Sg44	HeLa_C1	nucleoplasm,cytosol,cytoplasmic stress granule,membrane,exosome (RNase complex)	DNA binding,RNA binding,protein binding,mRNA 3'-UTR AU-rich region binding	RNA splicing, via transesterification reactions,transcription, DNA-templated,regulation of transcription, DNA-templated,mRNA processing,mRNA catabolic process,RNA splicing,miRNA metabolic process,regulation of mRNA stability,negative regulation of nitric oxide biosynthetic process,mRNA transport,positive regulation of mRNA catabolic process,3'-UTR-mediated mRNA destabilization,cellular response t…
HeLa_Sg44 / HeLa_C1	O00488	O00488	-0.120915	0.120915	0.0877262	0.0594156	19	O00488	ZNF593	Zinc finger protein 593	ZN593_HUMAN	4	-8.03959	0.919604	HeLa_Sg44	HeLa_C1	nucleus,nucleolus,preribosome, large subunit precursor,cytosol	DNA binding,protein binding,zinc ion binding,ribosomal large subunit binding,acyl binding,ACP phosphopantetheine attachment site binding involved in fatty acid biosynthetic process,phosphopantetheine binding	ribosomal large subunit export from nucleus,transcription, DNA-templated,positive regulation of transcription from RNA polymerase II promoter,negative regulation of RNA polymerase II regulatory region sequence-specific DNA binding,lipid A biosynthetic process
HeLa_Sg44 / HeLa_C1	P67809	P67809	-0.00406695	0.00406695	0.0877561	0.0594327	157	P67809	YBX1	Nuclease-sensitive element-binding protein 1	YBOX1_HUMAN	20	-0.281503	0.997185	HeLa_Sg44	HeLa_C1	nucleus,nucleoplasm,U12-type spliceosomal complex,cytoplasm,cytosol,cytoplasmic stress granule,intracellular ribonucleoprotein complex,nuclear membrane,intracellular membrane-bounded organelle,extracellular exosome,CRD-mediated mRNA stability complex,histone pre-mRNA 3'end processing complex	RNA polymerase II core promoter proximal region sequence-specific DNA binding,transcriptional activator activity, RNA polymerase II core promoter proximal region sequence-specific binding,DNA binding,chromatin binding,double-stranded DNA binding,single-stranded DNA binding,transcription factor activity, sequence-specific DNA binding,RNA binding,protein binding,GTPase binding	negative regulation of transcription from RNA polymerase II promoter,mRNA splicing, via spliceosome,in utero embryonic development,regulation of transcription, DNA-templated,transcription from RNA polymerase II promoter,positive regulation of transcription from RNA polymerase II promoter,negative regulation of striated muscle cell differentiation,positive regulation of cell division,CRD-mediated …
HeLa_Sg44 / HeLa_C1	Q8N3F8	Q8N3F8	0.208162	0.208162	0.0877603	0.0594337	83	Q8N3F8	MICALL1	MICAL-like protein 1	MILK1_HUMAN	29	15.5215	1.15522	HeLa_Sg44	HeLa_C1	late endosome,extrinsic component of membrane,late endosome membrane,recycling endosome membrane,early endosome,trans-Golgi network	protein binding,Rab GTPase binding,identical protein binding,cadherin binding,metal ion binding,phosphatidic acid binding	protein targeting to membrane,endocytosis,receptor-mediated endocytosis,neuron projection development,slow endocytic recycling,protein localization to endosome,membrane tubulation,cellular response to nerve growth factor stimulus,retrograde transport, endosome to plasma membrane
HeLa_Sg44 / HeLa_C1	Q4G0N4	Q4G0N4	0.402456	0.402456	0.0878003	0.0594556	73	Q4G0N4	NADK2	NAD kinase 2, mitochondrial	NAKD2_HUMAN	16	32.1756	1.32176	HeLa_Sg44	HeLa_C1	mitochondrion,mitochondrial matrix	NAD+ kinase activity,ATP binding,protein homodimerization activity	NADP biosynthetic process,phosphorylation,NAD metabolic process
HeLa_Sg44 / HeLa_C1	P19784	P19784	-0.258412	0.258412	0.087914	0.0595144	80	P19784	CSNK2A2	Casein kinase II subunit alpha'	CSK22_HUMAN	15	-16.3992	0.836008	HeLa_Sg44	HeLa_C1	chromatin,acrosomal vesicle,nucleus,nucleoplasm,cytosol,plasma membrane,PcG protein complex	protein serine/threonine kinase activity,protein binding,ATP binding,protein N-terminus binding	transcription, DNA-templated,regulation of transcription, DNA-templated,protein folding,protein phosphorylation,phosphatidylcholine biosynthetic process,apoptotic process,cell cycle,spermatogenesis,Wnt signaling pathway,macroautophagy,cerebral cortex development,liver regeneration,regulation of signal transduction by p53 class mediator,regulation of mitophagy,positive regulation of protein target…
HeLa_Sg44 / HeLa_C1	Q9NVV4	Q9NVV4	0.395632	0.395632	0.0881976	0.0596761	37	Q9NVV4	MTPAP	Poly(A) RNA polymerase, mitochondrial	PAPD1_HUMAN	10	31.5519	1.31552	HeLa_Sg44	HeLa_C1	mitochondrion,intracellular membrane-bounded organelle	magnesium ion binding,UTP binding,RNA binding,polynucleotide adenylyltransferase activity,protein binding,ATP binding,manganese ion binding,identical protein binding,protein homodimerization activity	transcription, DNA-templated,mRNA polyadenylation,histone mRNA catabolic process
HeLa_Sg44 / HeLa_C1	O43665	O43665	-0.11584	0.11584	0.088407	0.0597949	28	O43665	RGS10	Regulator of G-protein signaling 10	RGS10_HUMAN	6	-7.71551	0.922845	HeLa_Sg44	HeLa_C1	nucleus,cytosol,plasma membrane,neuronal cell body,dendritic spine,axon terminus	G-protein alpha-subunit binding,GTPase activator activity	G-protein coupled acetylcholine receptor signaling pathway,negative regulation of signal transduction,positive regulation of GTPase activity
HeLa_Sg44 / HeLa_C1	Q13433	Q13433	-0.241275	0.241275	0.0885199	0.0598567	23	Q13433	SLC39A6	Zinc transporter ZIP6	S39A6_HUMAN	5	-15.4003	0.845997	HeLa_Sg44	HeLa_C1	endoplasmic reticulum,plasma membrane,integral component of plasma membrane,cell surface,lamellipodium membrane	zinc ion transmembrane transporter activity	cellular zinc ion homeostasis,zinc II ion transmembrane transport,zinc II ion transmembrane import
HeLa_Sg44 / HeLa_C1	P19404	P19404	0.115392	0.115392	0.0885317	0.059862	36	P19404	NDUFV2	NADH dehydrogenase [ubiquinone] flavoprotein 2, mitochondrial	NDUV2_HUMAN	7	8.32696	1.08327	HeLa_Sg44	HeLa_C1	mitochondrion,mitochondrial inner membrane,mitochondrial respiratory chain complex I,myelin sheath,plasma membrane respiratory chain complex I	protein binding,NADH dehydrogenase (ubiquinone) activity,electron carrier activity,metal ion binding,2 iron, 2 sulfur cluster binding	mitochondrial electron transport, NADH to ubiquinone,nervous system development,mitochondrial respiratory chain complex I assembly,cardiac muscle tissue development
HeLa_Sg44 / HeLa_C1	P62841	P62841	-0.0447003	0.0447003	0.0885955	0.0598951	83	P62841	RPS15	40S ribosomal protein S15	RS15_HUMAN	8	-3.05088	0.969491	HeLa_Sg44	HeLa_C1	nucleus,nucleoplasm,cytosol,focal adhesion,membrane,cytosolic small ribosomal subunit	DNA binding,RNA binding,structural constituent of ribosome,protein binding	ribosomal small subunit assembly,ribosomal small subunit export from nucleus,nuclear-transcribed mRNA catabolic process, nonsense-mediated decay,osteoblast differentiation,rRNA processing,translation,translational initiation,SRP-dependent cotranslational protein targeting to membrane,viral transcription,ribosomal small subunit biogenesis
HeLa_Sg44 / HeLa_C1	O75143	O75143	-0.291723	0.291723	0.0886338	0.0599147	7	O75143	ATG13	Autophagy-related protein 13	ATG13_HUMAN	3	-18.3074	0.816926	HeLa_Sg44	HeLa_C1	pre-autophagosomal structure,mitochondrion,endoplasmic reticulum membrane,cytosol,ATG1/ULK1 kinase complex	protein binding,protein kinase binding	autophagosome assembly,macromitophagy,macroautophagy,regulation of macroautophagy,response to mitochondrial depolarisation,positive regulation of protein targeting to mitochondrion
HeLa_Sg44 / HeLa_C1	Q8IWZ8	Q8IWZ8	-0.101885	0.101885	0.088845	0.0600295	79	Q8IWZ8	SUGP1	SURP and G-patch domain-containing protein 1	SUGP1_HUMAN	18	-6.81852	0.931815	HeLa_Sg44	HeLa_C1	nucleoplasm,spliceosomal complex	RNA binding,protein binding	mRNA splicing, via spliceosome
HeLa_Sg44 / HeLa_C1	Q9Y679	Q9Y679	0.289654	0.289654	0.0888467	0.0600296	29	Q9Y679	AUP1	Ancient ubiquitous protein 1	AUP1_HUMAN	6	22.2347	1.22235	HeLa_Sg44	HeLa_C1	Hrd1p ubiquitin ligase ERAD-L complex,membrane,integral component of endoplasmic reticulum membrane,extracellular exosome	protein binding,ubiquitin binding,ubiquitin-protein transferase activator activity	ER-associated ubiquitin-dependent protein catabolic process,retrograde protein transport, ER to cytosol,regulation of catalytic activity
HeLa_Sg44 / HeLa_C1	Q6P4I2	Q6P4I2	-0.505874	0.505874	0.0890126	0.0601243	8	Q6P4I2	WDR73	WD repeat-containing protein 73	WDR73_HUMAN	2	-29.5766	0.704234	HeLa_Sg44	HeLa_C1	spindle pole,cytosol,cleavage furrow	molecular_function	nucleus organization,cytoplasmic microtubule organization,negative regulation of apoptotic process
HeLa_Sg44 / HeLa_C1	P20851	P20851	0.91564	0.91564	0.0893139	0.0602921	7	P20851	C4BPB	C4b-binding protein beta chain	C4BPB_HUMAN	2	88.6406	1.88641	HeLa_Sg44	HeLa_C1	extracellular region,extracellular space,plasma membrane,other organism cell	protein binding	complement activation, classical pathway,blood coagulation,regulation of complement activation,innate immune response,positive regulation of protein catabolic process,negative regulation of complement activation, classical pathway,regulation of opsonization
HeLa_Sg44 / HeLa_C1	Q8IZ07	Q8IZ07	-0.0244516	0.0244516	0.0893155	0.0602925	15	Q8IZ07	ANKRD13A	Ankyrin repeat domain-containing protein 13A	AN13A_HUMAN	5	-1.68058	0.983194	HeLa_Sg44	HeLa_C1	cytoplasm,late endosome,plasma membrane
HeLa_Sg44 / HeLa_C1	Q9HD20	Q9HD20	0.209773	0.209773	0.0893607	0.0603174	103	Q9HD20	ATP13A1	Manganese-transporting ATPase 13A1	AT131_HUMAN	23	15.6506	1.15651	HeLa_Sg44	HeLa_C1	endoplasmic reticulum membrane,integral component of plasma membrane,membrane,intracellular membrane-bounded organelle	molecular_function,calcium-transporting ATPase activity,ATP binding,manganese-transporting ATPase activity,metal ion binding	cellular calcium ion homeostasis,biological_process,ion transmembrane transport,calcium ion transmembrane transport,manganese ion transmembrane transport,Requires Ontology
HeLa_Sg44 / HeLa_C1	Q15652	Q15652	-0.474051	0.474051	0.0894859	0.0603872	17	Q15652	JMJD1C	Probable JmjC domain-containing histone demethylation protein 2C	JHD2C_HUMAN	5	-28.006	0.71994	HeLa_Sg44	HeLa_C1	chromatin,intracellular,nucleus,nucleoplasm	transcription regulatory region sequence-specific DNA binding,protein binding,chromatin DNA binding,histone demethylase activity (H3-K9 specific),metal ion binding,thyroid hormone receptor binding,dioxygenase activity	transcription, DNA-templated,regulation of transcription, DNA-templated,blood coagulation,histone H3-K9 demethylation,oxidation-reduction process
HeLa_Sg44 / HeLa_C1	Q13630	Q13630	0.389291	0.389291	0.0898094	0.0605619	62	Q13630	TSTA3	GDP-L-fucose synthase	FCL_HUMAN	12	30.975	1.30975	HeLa_Sg44	HeLa_C1	cytosol,extracellular exosome	electron carrier activity,isomerase activity,GDP-4-dehydro-D-rhamnose reductase activity,identical protein binding,GDP-L-fucose synthase activity,coenzyme binding	leukocyte cell-cell adhesion,GDP-mannose metabolic process,cytolysis,electron transport chain,'de novo' GDP-L-fucose biosynthetic process
HeLa_Sg44 / HeLa_C1	O75054	O75054	-0.73506	0.73506	0.0898797	0.0605947	6	O75054	IGSF3	Immunoglobulin superfamily member 3	IGSF3_HUMAN	2	-39.9207	0.600793	HeLa_Sg44	HeLa_C1	plasma membrane,cell surface,integral component of membrane	molecular_function	cell surface receptor signaling pathway,lacrimal gland development
HeLa_Sg44 / HeLa_C1	P61923	P61923	0.796695	0.796695	0.0899288	0.0606188	50	P61923	COPZ1	Coatomer subunit zeta-1	COPZ1_HUMAN	7	73.7117	1.73712	HeLa_Sg44	HeLa_C1	Golgi membrane,endoplasmic reticulum membrane,cytosol,COPI vesicle coat,transport vesicle		intracellular protein transport,ER to Golgi vesicle-mediated transport,retrograde vesicle-mediated transport, Golgi to ER,intra-Golgi vesicle-mediated transport,toxin transport
HeLa_Sg44 / HeLa_C1	P48506	P48506	0.494766	0.494766	0.0899366	0.0606209	45	P48506	GCLC	Glutamate--cysteine ligase catalytic subunit	GSH1_HUMAN	12	40.9092	1.40909	HeLa_Sg44	HeLa_C1	cytosol,glutamate-cysteine ligase complex	magnesium ion binding,glutamate-cysteine ligase activity,ATP binding,glutamate binding,ADP binding,protein heterodimerization activity,coenzyme binding	cysteine metabolic process,glutamate metabolic process,glutathione biosynthetic process,response to oxidative stress,aging,response to nutrient,apoptotic mitochondrial changes,response to heat,response to xenobiotic stimulus,response to hormone,response to activity,L-ascorbic acid metabolic process,negative regulation of protein ubiquitination,positive regulation of proteasomal ubiquitin-dependen…
HeLa_Sg44 / HeLa_C1	Q9ULH0	Q9ULH0	0.0336074	0.0336074	0.090164	0.0607497	57	Q9ULH0	KIDINS220	Kinase D-interacting substrate of 220 kDa	KDIS_HUMAN	15	2.35683	1.02357	HeLa_Sg44	HeLa_C1	late endosome,cytosol,membrane,integral component of membrane,protein complex	protein kinase regulator activity,PDZ domain binding	activation of MAPKK activity,in utero embryonic development,positive regulation of neuron projection development,nerve growth factor signaling pathway,regulation of protein kinase activity,dendrite morphogenesis,cellular response to nerve growth factor stimulus
HeLa_Sg44 / HeLa_C1	Q9UEY8	Q9UEY8	0.0863835	0.0863835	0.0902218	0.0607784	51	Q9UEY8	ADD3	Gamma-adducin	ADDG_HUMAN	13	6.17054	1.06171	HeLa_Sg44	HeLa_C1	condensed nuclear chromosome,nucleoplasm,cytosol,cytoskeleton,plasma membrane,brush border,cell-cell junction,cell cortex,postsynaptic density,membrane	actin binding,structural constituent of cytoskeleton,calmodulin binding	cytoskeleton organization,transmembrane transport
HeLa_Sg44 / HeLa_C1	O94913	O94913	0.103962	0.103962	0.0903387	0.0608463	98	O94913	PCF11	Pre-mRNA cleavage complex 2 protein Pcf11	PCF11_HUMAN	24	7.47211	1.07472	HeLa_Sg44	HeLa_C1	nucleoplasm,cytoplasm,mitochondrion,mRNA cleavage factor complex	RNA polymerase II core binding,mRNA binding	mRNA splicing, via spliceosome,termination of RNA polymerase II transcription,mRNA polyadenylation,mRNA cleavage,mRNA 3'-end processing
HeLa_Sg44 / HeLa_C1	O43741	O43741	-0.453127	0.453127	0.0903874	0.0608746	10	O43741	PRKAB2	5'-AMP-activated protein kinase subunit beta-2	AAKB2_HUMAN	3	-26.9542	0.730458	HeLa_Sg44	HeLa_C1	nucleoplasm,cytosol,nucleotide-activated protein kinase complex	protein binding,identical protein binding,AMP-activated protein kinase activity	protein phosphorylation,fatty acid biosynthetic process,carnitine shuttle,cell cycle arrest,signal transduction,macroautophagy,regulation of macroautophagy,regulation of fatty acid biosynthetic process,regulation of signal transduction by p53 class mediator
HeLa_Sg44 / HeLa_C1	Q8N0Z6	Q8N0Z6	0.125603	0.125603	0.0905108	0.0609404	28	Q8N0Z6	TTC5	Tetratricopeptide repeat protein 5	TTC5_HUMAN	7	9.09633	1.09096	HeLa_Sg44	HeLa_C1	nucleoplasm,cytoplasm	DNA binding,chromatin binding,protein binding	DNA repair,positive regulation of transcription from RNA polymerase II promoter,regulation of signal transduction by p53 class mediator
HeLa_Sg44 / HeLa_C1	Q99808	Q99808	0.74457	0.74457	0.0905954	0.0609883	14	Q99808	SLC29A1	Equilibrative nucleoside transporter 1	S29A1_HUMAN	3	67.5475	1.67548	HeLa_Sg44	HeLa_C1	plasma membrane,integral component of plasma membrane,membrane,basolateral plasma membrane,apical plasma membrane,postsynapse	nucleoside transmembrane transporter activity	nucleobase-containing compound metabolic process,lactation,nucleoside transport,uridine transport,sleep,excitatory postsynaptic potential,cellular response to glucose stimulus,cellular response to hypoxia,nucleoside transmembrane transport
HeLa_Sg44 / HeLa_C1	Q6ZRV2	Q6ZRV2	0.208971	0.208971	0.0906245	0.0610041	68	Q6ZRV2	FAM83H	Protein FAM83H	FA83H_HUMAN	67	15.5863	1.15586	HeLa_Sg44	HeLa_C1	cytoplasm,keratin filament	protein kinase binding,keratin filament binding	positive regulation of cell migration,biomineral tissue development,protein localization to cytoskeleton,intermediate filament cytoskeleton organization
HeLa_Sg44 / HeLa_C1	P23297	P23297	-0.380053	0.380053	0.09077	0.0610827	7	P23297	S100A1	Protein S100-A1	S10A1_HUMAN	2	-23.159	0.76841	HeLa_Sg44	HeLa_C1	extracellular region,nucleus,sarcoplasmic reticulum,Z disc,M band,neuron projection,protein complex	calcium ion binding,protein binding,identical protein binding,protein homodimerization activity,S100 protein binding,calcium-dependent protein binding,ATPase binding	negative regulation of transcription from RNA polymerase II promoter,toll-like receptor signaling pathway,regulation of heart contraction,substantia nigra development,intracellular signal transduction,positive regulation of voltage-gated calcium channel activity
HeLa_Sg44 / HeLa_C1	Q00059	Q00059	0.138086	0.138086	0.0911301	0.0612798	79	Q00059	TFAM	Transcription factor A, mitochondrial	TFAM_HUMAN	14	10.0444	1.10044	HeLa_Sg44	HeLa_C1	nucleus,mitochondrion,mitochondrial matrix,cytosol,mitochondrial nucleoid	RNA polymerase II core promoter proximal region sequence-specific DNA binding,mitochondrial RNA polymerase regulatory region DNA binding,transcriptional activator activity, RNA polymerase II core promoter proximal region sequence-specific binding,transcription coactivator binding,chromatin binding,transcription factor activity, sequence-specific DNA binding,RNA binding,protein binding,DNA binding…	DNA-dependent DNA replication,regulation of transcription from RNA polymerase I promoter,transcription from RNA polymerase II promoter,transcription from mitochondrial promoter,transcription initiation from mitochondrial promoter,mitochondrion organization,mitochondrial respiratory chain complex assembly,positive regulation of transcription, DNA-templated,positive regulation of transcription from…
HeLa_Sg44 / HeLa_C1	Q562R1	Q562R1	0.354427	0.354427	0.0911469	0.0612873	32	Q562R1	ACTBL2	Beta-actin-like protein 2	ACTBL_HUMAN	3	27.8478	1.27848	HeLa_Sg44	HeLa_C1	extracellular space,cytoplasm,cytoskeleton,extracellular exosome	molecular_function,protein binding,ATP binding	biological_process
HeLa_Sg44 / HeLa_C1	P04075	P04075	0.570621	0.570621	0.0911492	0.0612881	311	P04075	ALDOA	Fructose-bisphosphate aldolase A	ALDOA_HUMAN	39	48.5163	1.48516	HeLa_Sg44	HeLa_C1	extracellular region,extracellular space,nucleus,cytosol,actin cytoskeleton,membrane,platelet alpha granule lumen,M band,I band,secretory granule lumen,Requires Ontology,extracellular exosome,tertiary granule lumen,ficolin-1-rich granule lumen	RNA binding,actin binding,fructose-bisphosphate aldolase activity,protein binding,cytoskeletal protein binding,tubulin binding,identical protein binding,cadherin binding,fructose binding	platelet degranulation,fructose metabolic process,gluconeogenesis,glycolytic process,ATP biosynthetic process,striated muscle contraction,actin filament organization,binding of sperm to zona pellucida,regulation of cell shape,fructose 1,6-bisphosphate metabolic process,neutrophil degranulation,muscle cell cellular homeostasis,protein homotetramerization,canonical glycolysis
HeLa_Sg44 / HeLa_C1	Q96AD5	Q96AD5	0.50332	0.50332	0.0911917	0.0613122	5	Q96AD5	PNPLA2	Patatin-like phospholipase domain-containing protein 2	PLPL2_HUMAN	2	41.7472	1.41747	HeLa_Sg44	HeLa_C1	nucleoplasm,cytoplasm,endoplasmic reticulum lumen,endoplasmic reticulum membrane,lipid particle,cytosol,plasma membrane,membrane,integral component of membrane	lipoprotein lipase activity,triglyceride lipase activity,acylglycerol O-acyltransferase activity	negative regulation of sequestering of triglyceride,positive regulation of triglyceride catabolic process,triglyceride catabolic process,lipid storage,lipid particle organization,acylglycerol acyl-chain remodeling,post-translational protein modification,cellular protein metabolic process,lipid homeostasis
HeLa_Sg44 / HeLa_C1	P62854	P62854	0.140536	0.140536	0.0912448	0.0613408	25	P62854	RPS26	40S ribosomal protein S26	RS26_HUMAN	4	10.2315	1.10231	HeLa_Sg44	HeLa_C1	nucleoplasm,cytosol,small ribosomal subunit,membrane,cytosolic small ribosomal subunit,extracellular exosome	RNA binding,mRNA binding,structural constituent of ribosome,protein binding,cadherin binding	nuclear-transcribed mRNA catabolic process, nonsense-mediated decay,rRNA processing,translation,translational initiation,SRP-dependent cotranslational protein targeting to membrane,viral transcription,negative regulation of RNA splicing
HeLa_Sg44 / HeLa_C1	Q8WUA2	Q8WUA2	0.347714	0.347714	0.09126	0.0613504	46	Q8WUA2	PPIL4	Peptidyl-prolyl cis-trans isomerase-like 4	PPIL4_HUMAN	11	27.2543	1.27254	HeLa_Sg44	HeLa_C1	nucleoplasm,cytosol	RNA binding,peptidyl-prolyl cis-trans isomerase activity	protein peptidyl-prolyl isomerization,regulation of phosphorylation of RNA polymerase II C-terminal domain
HeLa_Sg44 / HeLa_C1	P15104	P15104	0.249888	0.249888	0.0913551	0.0614052	20	P15104	GLUL	Glutamine synthetase	GLNA_HUMAN	6	18.9115	1.18911	HeLa_Sg44	HeLa_C1	nucleus,mitochondrion,rough endoplasmic reticulum,cytosol,perikaryon,myelin sheath,protein complex,axon terminus,extracellular exosome,glial cell projection	magnesium ion binding,glutamate decarboxylase activity,glutamate-ammonia ligase activity,protein binding,ATP binding,glutamate binding,manganese ion binding,identical protein binding,dynein light chain binding	neurotransmitter uptake,glutamate catabolic process,glutamine biosynthetic process,cell proliferation,cellular amino acid biosynthetic process,cellular response to starvation,response to glucose,ammonia assimilation cycle,positive regulation of insulin secretion,positive regulation of epithelial cell proliferation,protein homooligomerization,positive regulation of synaptic transmission, glutamate…
HeLa_Sg44 / HeLa_C1	Q9H4A5	Q9H4A5	0.0455191	0.0455191	0.0914296	0.0614444	17	Q9H4A5	GOLPH3L	Golgi phosphoprotein 3-like	GLP3L_HUMAN	5	3.20545	1.03205	HeLa_Sg44	HeLa_C1	Golgi membrane,trans-Golgi network,cytosol,Golgi cisterna,Golgi cisterna membrane,trans-Golgi network membrane	protein binding,phosphatidylinositol-4-phosphate binding	retrograde vesicle-mediated transport, Golgi to ER,Golgi organization,Golgi to plasma membrane protein transport,Golgi vesicle budding,positive regulation of protein secretion
HeLa_Sg44 / HeLa_C1	Q9NP66	Q9NP66	0.128878	0.128878	0.0915311	0.061499	31	Q9NP66	HMG20A	High mobility group protein 20A	HM20A_HUMAN	9	9.34433	1.09344	HeLa_Sg44	HeLa_C1	nucleus	DNA binding,transcription factor activity, sequence-specific DNA binding,protein binding,identical protein binding,protein heterodimerization activity	negative regulation of transcription from RNA polymerase II promoter,chromatin organization,transcription, DNA-templated,regulation of transcription, DNA-templated,chromatin modification,negative regulation of protein sumoylation,negative regulation of neuron differentiation
HeLa_Sg44 / HeLa_C1	P15144	P15144	0.521081	0.521081	0.0916646	0.061577	19	P15144	ANPEP	Aminopeptidase N	AMPN_HUMAN	46	43.503	1.43503	HeLa_Sg44	HeLa_C1	extracellular space,lysosomal membrane,endoplasmic reticulum-Golgi intermediate compartment,plasma membrane,external side of plasma membrane,integral component of membrane,secretory granule membrane,extracellular exosome	virus receptor activity,aminopeptidase activity,receptor activity,metallopeptidase activity,zinc ion binding,peptide binding,metalloaminopeptidase activity	angiogenesis,proteolysis,signal transduction,cell-cell signaling,regulation of blood pressure,cell differentiation,peptide catabolic process,neutrophil degranulation,viral entry into host cell
HeLa_Sg44 / HeLa_C1	Q96H79	Q96H79	0.507225	0.507225	0.091827	0.0616699	26	Q96H79	ZC3HAV1L	Zinc finger CCCH-type antiviral protein 1-like	ZCCHL_HUMAN	6	42.1314	1.42131	HeLa_Sg44	HeLa_C1	cytosol	metal ion binding
HeLa_Sg44 / HeLa_C1	A6NIH7	A6NIH7	-0.12131	0.12131	0.0918842	0.0617018	12	A6NIH7	UNC119B	Protein unc-119 homolog B	U119B_HUMAN	3	-8.06476	0.919352	HeLa_Sg44	HeLa_C1	intracellular,cytosol,cilium,ciliary transition zone	protein binding,lipid binding	neuron differentiation,lipoprotein transport,cilium morphogenesis
HeLa_Sg44 / HeLa_C1	Q8ND82	Q8ND82	0.513932	0.513932	0.0919296	0.0617258	11	Q8ND82	ZNF280C	Zinc finger protein 280C	Z280C_HUMAN	3	42.7937	1.42794	HeLa_Sg44	HeLa_C1	nucleus	DNA binding,protein binding,metal ion binding	transcription, DNA-templated,regulation of transcription, DNA-templated
HeLa_Sg44 / HeLa_C1	P52815	P52815	0.123765	0.123765	0.0919458	0.0617354	41	P52815	MRPL12	39S ribosomal protein L12, mitochondrial	RM12_HUMAN	6	8.95745	1.08957	HeLa_Sg44	HeLa_C1	mitochondrion,mitochondrial inner membrane,mitochondrial large ribosomal subunit	RNA binding,structural constituent of ribosome,protein binding	transcription from mitochondrial promoter,positive regulation of transcription, DNA-templated,mitochondrial translational elongation,mitochondrial translational termination
HeLa_Sg44 / HeLa_C1	Q8TDM6	Q8TDM6	-0.0827086	0.0827086	0.0919826	0.0617523	9	Q8TDM6	DLG5	Disks large homolog 5	DLG5_HUMAN	3	-5.57169	0.944283	HeLa_Sg44	HeLa_C1	cytoplasm,plasma membrane,cell-cell adherens junction,postsynaptic density,cell junction,ciliary basal body,postsynaptic membrane	protein binding,beta-catenin binding,cytoskeletal protein binding,receptor signaling complex scaffold activity	epithelial to mesenchymal transition,protein complex assembly,signal transduction,negative regulation of cell proliferation,maintenance of cell polarity,negative regulation of cell migration,polarized epithelial cell differentiation,midbrain development,negative regulation of hippo signaling,positive regulation of hippo signaling,intracellular signal transduction,negative regulation of T cell pro…
HeLa_Sg44 / HeLa_C1	Q96S44	Q96S44	0.559762	0.559762	0.0920841	0.0618094	16	Q96S44	TP53RK	TP53-regulating kinase	PRPK_HUMAN	4	47.4026	1.47403	HeLa_Sg44	HeLa_C1	EKC/KEOPS complex,nucleus,nucleoplasm,cytosol,membrane	p53 binding,protein serine/threonine kinase activity,protein binding,ATP binding,hydrolase activity	protein phosphorylation,tRNA processing,tRNA threonylcarbamoyladenosine metabolic process,regulation of signal transduction by p53 class mediator
HeLa_Sg44 / HeLa_C1	Q96IX5	Q96IX5	-0.243616	0.243616	0.0921093	0.0618237	19	Q96IX5	USMG5	Up-regulated during skeletal muscle growth protein 5	USMG5_HUMAN	3	-15.5374	0.844626	HeLa_Sg44	HeLa_C1	mitochondrion,mitochondrial proton-transporting ATP synthase complex,integral component of membrane,extracellular exosome
HeLa_Sg44 / HeLa_C1	P62495	P62495	0.382755	0.382755	0.0922909	0.0619215	146	P62495	ETF1	Eukaryotic peptide chain release factor subunit 1	ERF1_HUMAN	25	30.3829	1.30383	HeLa_Sg44	HeLa_C1	cytoplasm,cytosol,nucleus	RNA binding,translation release factor activity,protein binding,translation termination factor activity,ribosome binding,sequence-specific mRNA binding	nuclear-transcribed mRNA catabolic process, nonsense-mediated decay,translational termination,regulation of translational termination,protein methylation
HeLa_Sg44 / HeLa_C1	Q15311	Q15311	-0.281614	0.281614	0.0923232	0.0619381	10	Q15311	RALBP1	RalA-binding protein 1	RBP1_HUMAN	3	-17.733	0.82267	HeLa_Sg44	HeLa_C1	cytosol,membrane	GTPase activator activity,protein binding,drug transmembrane transporter activity,Ral GTPase binding,transmembrane transporter activity,ATPase activity, coupled to movement of substances,Rac GTPase binding	drug transmembrane transport,endocytosis,chemotaxis,signal transduction,small GTPase mediated signal transduction,regulation of GTPase activity,positive regulation of GTPase activity,regulation of small GTPase mediated signal transduction,transmembrane transport,doxorubicin transport
HeLa_Sg44 / HeLa_C1	Q9NQP4	Q9NQP4	0.347527	0.347527	0.0924363	0.0620005	12	Q9NQP4	PFDN4	Prefoldin subunit 4	PFD4_HUMAN	2	27.2378	1.27238	HeLa_Sg44	HeLa_C1	nucleus,cytoplasm,mitochondrion,cytosol,prefoldin complex	protein binding,unfolded protein binding,chaperone binding	protein folding
HeLa_Sg44 / HeLa_C1	Q5TAX3	Q5TAX3	-0.123158	0.123158	0.0926649	0.0621222	33	Q5TAX3	ZCCHC11	Terminal uridylyltransferase 4	TUT4_HUMAN	9	-8.18241	0.918176	HeLa_Sg44	HeLa_C1	extracellular space,nucleolus,cytoplasm,cytosol,extracellular exosome	RNA binding,protein binding,zinc ion binding,RNA uridylyltransferase activity	nuclear-transcribed mRNA poly(A) tail shortening,miRNA metabolic process,miRNA catabolic process,stem cell population maintenance,pre-miRNA processing,RNA 3'-end processing,histone mRNA catabolic process
HeLa_Sg44 / HeLa_C1	Q9BSL1	Q9BSL1	0.38154	0.38154	0.0928407	0.0622165	38	Q9BSL1	UBAC1	Ubiquitin-associated domain-containing protein 1	UBAC1_HUMAN	11	30.2731	1.30273	HeLa_Sg44	HeLa_C1	Golgi apparatus,cytosol,plasma membrane,extracellular exosome	protein binding	protein ubiquitination
HeLa_Sg44 / HeLa_C1	Q96BM9	Q96BM9	0.425782	0.425782	0.0928528	0.0622234	10	Q96BM9	ARL8A	ADP-ribosylation factor-like protein 8A	ARL8A_HUMAN	2	34.33	1.3433	HeLa_Sg44	HeLa_C1	cytoplasm,lysosomal membrane,plasma membrane,membrane,midbody,late endosome membrane,azurophil granule membrane,spindle midzone,extracellular exosome,ficolin-1-rich granule membrane	GTPase activity,protein binding,GTP binding,alpha-tubulin binding,beta-tubulin binding	cell cycle,chromosome segregation,small GTPase mediated signal transduction,neutrophil degranulation,cell division
HeLa_Sg44 / HeLa_C1	P46734	P46734	0.235098	0.235098	0.0929905	0.062298	44	P46734	MAP2K3	Dual specificity mitogen-activated protein kinase kinase 3	MP2K3_HUMAN	11	17.6986	1.17699	HeLa_Sg44	HeLa_C1	nucleoplasm,cytoplasm,cytosol,membrane	protein serine/threonine kinase activity,MAP kinase kinase activity,protein tyrosine kinase activity,protein binding,ATP binding,protein kinase binding	MAPK cascade,activation of MAPK activity,inflammatory response,signal transduction,regulation of mitotic cell cycle,peptidyl-tyrosine phosphorylation,signal transduction by protein phosphorylation,stress-activated protein kinase signaling cascade,activation of protein kinase activity,proteolysis in other organism,regulation of cytokine biosynthetic process,regulation of apoptotic process,positive…
HeLa_Sg44 / HeLa_C1	Q9BYG3	Q9BYG3	0.438286	0.438286	0.0930007	0.0623022	97	Q9BYG3	NIFK	MKI67 FHA domain-interacting nucleolar phosphoprotein	MK67I_HUMAN	19	35.4993	1.35499	HeLa_Sg44	HeLa_C1	condensed nuclear chromosome,nucleoplasm,nucleolus,cytoplasm	RNA binding,protein binding	protein complex assembly,rRNA transcription,rRNA metabolic process
HeLa_Sg44 / HeLa_C1	Q9H0E3	Q9H0E3	0.10753	0.10753	0.093042	0.0623246	37	Q9H0E3	SAP130	Histone deacetylase complex subunit SAP130	SP130_HUMAN	10	7.7382	1.07738	HeLa_Sg44	HeLa_C1	nuclear speck,Sin3-type complex		negative regulation of transcription from RNA polymerase II promoter,transcription, DNA-templated
HeLa_Sg44 / HeLa_C1	Q14CZ7	Q14CZ7	0.44044	0.44044	0.0930638	0.0623361	8	Q14CZ7	FASTKD3	FAST kinase domain-containing protein 3	FAKD3_HUMAN	2	35.7018	1.35702	HeLa_Sg44	HeLa_C1	nucleus,mitochondrion	RNA binding,protein kinase activity,protein binding	protein phosphorylation,mitochondrial respiratory chain complex IV assembly,regulation of mitochondrial mRNA stability,cellular respiration,positive regulation of mitochondrial translation
HeLa_Sg44 / HeLa_C1	Q8WUM0	Q8WUM0	0.222444	0.222444	0.093197	0.0624101	215	Q8WUM0	NUP133	Nuclear pore complex protein Nup133	NU133_HUMAN	39	16.6708	1.16671	HeLa_Sg44	HeLa_C1	nuclear envelope,nuclear pore,cytosol,membrane,nuclear pore outer ring,nuclear membrane,host cell,condensed chromosome kinetochore,condensed chromosome outer kinetochore	nucleocytoplasmic transporter activity,protein binding,structural constituent of nuclear pore	transcription-dependent tethering of RNA polymerase II gene DNA at nuclear periphery,regulation of glycolytic process,chromatin organization,regulation of transcription, DNA-templated,mRNA export from nucleus,tRNA export from nucleus,protein import into nucleus,nuclear pore organization,sister chromatid cohesion,mitotic nuclear envelope disassembly,viral process,protein sumoylation,viral transcri…
HeLa_Sg44 / HeLa_C1	Q9P0J7	Q9P0J7	-0.404833	0.404833	0.0933494	0.0624926	24	Q9P0J7	KCMF1	E3 ubiquitin-protein ligase KCMF1	KCMF1_HUMAN	4	-24.4676	0.755324	HeLa_Sg44	HeLa_C1	extracellular region,cytosol,ficolin-1-rich granule lumen	nucleic acid binding,zinc ion binding,transferase activity	neutrophil degranulation
HeLa_Sg44 / HeLa_C1	Q9BVA0	Q9BVA0	1.74077	1.74077	0.0935636	0.0626136	13	Q9BVA0	KATNB1	Katanin p80 WD40 repeat-containing subunit B1	KTNB1_HUMAN	4	234.213	3.34213	HeLa_Sg44	HeLa_C1	spindle pole,nucleus,cytoplasm,centrosome,spindle,cytosol,microtubule,plasma membrane,katanin complex,microtubule cytoskeleton,membrane,axon,growth cone,midbody,neuronal cell body	protein binding,microtubule binding,protein heterodimerization activity,dynein complex binding,microtubule-severing ATPase activity	protein targeting,negative regulation of microtubule depolymerization,cell cycle,positive regulation of cell death,positive regulation of neuron projection development,positive regulation of microtubule depolymerization,microtubule severing,cell division
HeLa_Sg44 / HeLa_C1	Q69YN4	Q69YN4	0.00921948	0.00921948	0.0936815	0.0626814	59	Q69YN4	KIAA1429	Protein virilizer homolog	VIR_HUMAN	17	0.641092	1.00641	HeLa_Sg44	HeLa_C1	nucleoplasm,cytosol,nuclear body,nuclear speck,MIS complex	RNA binding	mRNA processing,RNA splicing,mRNA methylation
HeLa_Sg44 / HeLa_C1	P57081	P57081	0.67107	0.67107	0.0937191	0.0626993	5	P57081	WDR4	tRNA (guanine-N(7)-)-methyltransferase non-catalytic subunit WDR4	WDR4_HUMAN	2	59.2254	1.59225	HeLa_Sg44	HeLa_C1	nucleus,nucleoplasm,cytosol,tRNA methyltransferase complex	protein binding,tRNA (guanine-N7-)-methyltransferase activity	tRNA modification,Requires Ontology
HeLa_Sg44 / HeLa_C1	P98082	P98082	0.203149	0.203149	0.093759	0.0627207	82	P98082	DAB2	Disabled homolog 2	DAB2_HUMAN	17	15.1208	1.15121	HeLa_Sg44	HeLa_C1	fibrillar center,lysosomal membrane,cytosol,plasma membrane,clathrin-coated pit,focal adhesion,clathrin-coated vesicle,clathrin-coated vesicle membrane,intracellular membrane-bounded organelle,extracellular exosome,transforming growth factor beta receptor homodimeric complex	protein binding,protein C-terminus binding,clathrin adaptor activity,cargo receptor activity,SMAD binding	positive regulation of protein phosphorylation,receptor-mediated endocytosis,apoptotic process,multicellular organism development,cell proliferation,positive regulation of epithelial to mesenchymal transition,positive regulation of pathway-restricted SMAD protein phosphorylation,protein transport,Wnt signaling pathway,positive regulation of cell migration,positive regulation of transforming growt…
HeLa_Sg44 / HeLa_C1	Q9NWS0	Q9NWS0	0.300201	0.300201	0.0942292	0.0629726	31	Q9NWS0	PIH1D1	PIH1 domain-containing protein 1	PIHD1_HUMAN	7	23.1316	1.23132	HeLa_Sg44	HeLa_C1	nucleus,nucleolus,cytoplasm,pre-snoRNP complex,R2TP complex	RNA polymerase I CORE element sequence-specific DNA binding,protein binding,protein kinase binding,histone binding,ATPase binding,phosphoprotein binding,RNA polymerase I upstream control element sequence-specific DNA binding	box C/D snoRNP assembly,chromatin remodeling,transcription, DNA-templated,rRNA processing,epithelial cell differentiation,positive regulation of protein complex assembly,snoRNA localization,regulation of histone H3-K4 methylation,establishment of protein localization to chromatin,positive regulation of protein serine/threonine kinase activity,positive regulation of histone H4 acetylation,negative…
HeLa_Sg44 / HeLa_C1	Q9NP97	Q9NP97	-0.0180443	0.0180443	0.0943536	0.063037	40	Q9NP97	DYNLRB1	Dynein light chain roadblock-type 1	DLRB1_HUMAN	5	-1.24294	0.987571	HeLa_Sg44	HeLa_C1	cytoplasm,centrosome,cytoplasmic dynein complex,microtubule,cilium,membrane,outer dynein arm,ciliary tip	microtubule motor activity,protein binding,dynein intermediate chain binding	microtubule-based movement,visual behavior,intraciliary transport involved in cilium morphogenesis
HeLa_Sg44 / HeLa_C1	Q5T160	Q5T160	0.124814	0.124814	0.0945595	0.0631484	18	Q5T160	RARS2	Probable arginine--tRNA ligase, mitochondrial	SYRM_HUMAN	7	9.03674	1.09037	HeLa_Sg44	HeLa_C1	mitochondrion,mitochondrial matrix	RNA binding,arginine-tRNA ligase activity,ATP binding	tRNA aminoacylation for protein translation,arginyl-tRNA aminoacylation,mitochondrial translation
HeLa_Sg44 / HeLa_C1	O43813	O43813	0.00953108	0.00953108	0.0946615	0.063204	42	O43813	LANCL1	LanC-like protein 1	LANC1_HUMAN	8	0.662831	1.00663	HeLa_Sg44	HeLa_C1	cytoplasm,plasma membrane,extracellular exosome,integral component of plasma membrane	G-protein coupled receptor activity,protein binding,zinc ion binding,SH3 domain binding,glutathione binding,low-density lipoprotein particle receptor binding	G-protein coupled receptor signaling pathway
HeLa_Sg44 / HeLa_C1	O95067	O95067	-0.471542	0.471542	0.0946969	0.0632243	31	O95067	CCNB2	G2/mitotic-specific cyclin-B2	CCNB2_HUMAN	6	-27.8806	0.721194	HeLa_Sg44	HeLa_C1	nucleus,centrosome,cytosol,microtubule cytoskeleton,membrane	cyclin-dependent protein serine/threonine kinase activity,protein binding,cadherin binding	G2/M transition of mitotic cell cycle,in utero embryonic development,mitotic nuclear envelope disassembly,growth,T cell homeostasis,thymus development,cell division,regulation of cell cycle
HeLa_Sg44 / HeLa_C1	Q6UB99	Q6UB99	-0.49544	0.49544	0.0950032	0.0633924	7	Q6UB99	ANKRD11	Ankyrin repeat domain-containing protein 11	ANR11_HUMAN	2	-29.0655	0.709345	HeLa_Sg44	HeLa_C1	nucleus,nucleoplasm,cytosol,plasma membrane		in utero embryonic development,tissue homeostasis,multicellular organism growth,odontogenesis of dentin-containing tooth,skeletal system morphogenesis,face morphogenesis,bone development
HeLa_Sg44 / HeLa_C1	Q13523	Q13523	0.373553	0.373553	0.0952302	0.06351	97	Q13523	PRPF4B	Serine/threonine-protein kinase PRP4 homolog	PRP4B_HUMAN	21	29.5539	1.29554	HeLa_Sg44	HeLa_C1	chromosome,nuclear speck,catalytic step 2 spliceosome	RNA binding,protein kinase activity,protein binding,ATP binding,cyclin-dependent protein serine/threonine kinase activity	mRNA splicing, via spliceosome,protein phosphorylation,RNA splicing
HeLa_Sg44 / HeLa_C1	Q96S66	Q96S66	0.380799	0.380799	0.0956516	0.0637458	30	Q96S66	CLCC1	Chloride channel CLIC-like protein 1	CLCC1_HUMAN	9	30.2063	1.30206	HeLa_Sg44	HeLa_C1	nucleus,endoplasmic reticulum,Golgi apparatus,membrane,chloride channel complex,intracellular membrane-bounded organelle	chloride channel activity	chloride transmembrane transport
HeLa_Sg44 / HeLa_C1	O43768	O43768	0.0539307	0.0539307	0.0957962	0.0638275	62	O43768	ENSA	Alpha-endosulfine	ENSA_HUMAN	10	3.80894	1.03809	HeLa_Sg44	HeLa_C1	nucleoplasm,cytoplasm	protein phosphatase inhibitor activity,receptor binding,protein binding,ion channel inhibitor activity,phosphatase inhibitor activity,potassium channel inhibitor activity,protein phosphatase regulator activity,protein phosphatase 2A binding	G2/M transition of mitotic cell cycle,mitotic cell cycle,transport,response to nutrient,response to glucose,negative regulation of phosphoprotein phosphatase activity,negative regulation of protein dephosphorylation,regulation of insulin secretion,cell division
HeLa_Sg44 / HeLa_C1	P21291	P21291	0.252541	0.252541	0.0960769	0.0639838	63	P21291	CSRP1	Cysteine and glycine-rich protein 1	CSRP1_HUMAN	9	19.1304	1.1913	HeLa_Sg44	HeLa_C1	nucleus,focal adhesion,extracellular exosome	RNA binding,zinc ion binding	platelet aggregation
HeLa_Sg44 / HeLa_C1	P28290	P28290	-0.172338	0.172338	0.0961022	0.0639946	39	P28290	SSFA2	Sperm-specific antigen 2	SSFA2_HUMAN	15	-11.2596	0.887404	HeLa_Sg44	HeLa_C1	nucleus,cytosol,plasma membrane	receptor binding,actin filament binding
HeLa_Sg44 / HeLa_C1	Q99549	Q99549	0.00759071	0.00759071	0.0961301	0.0640086	22	Q99549	MPHOSPH8	M-phase phosphoprotein 8	MPP8_HUMAN	5	0.527534	1.00528	HeLa_Sg44	HeLa_C1	ubiquitin ligase complex,nuclear nucleosome,nucleus,nuclear heterochromatin,nucleolus,cytoplasm,cytosol,plasma membrane,extracellular exosome	ubiquitin-protein transferase activity,protein binding,ubiquitin protein ligase binding,methylated histone binding	transcription, DNA-templated,protein ubiquitination,regulation of DNA methylation,negative regulation of transcription, DNA-templated
HeLa_Sg44 / HeLa_C1	Q6P9B9	Q6P9B9	-0.284021	0.284021	0.0962678	0.0640833	19	Q6P9B9	INTS5	Integrator complex subunit 5	INT5_HUMAN	7	-17.8701	0.821299	HeLa_Sg44	HeLa_C1	nucleus,nucleoplasm,cytoplasm,membrane,integral component of membrane,nuclear membrane,integrator complex	protein binding	snRNA processing,snRNA transcription from RNA polymerase II promoter
HeLa_Sg44 / HeLa_C1	O00562	O00562	-0.1875	0.1875	0.096654	0.0642977	7	O00562	PITPNM1	Membrane-associated phosphatidylinositol transfer protein 1	PITM1_HUMAN	2	-12.1874	0.878126	HeLa_Sg44	HeLa_C1	endoplasmic reticulum membrane,lipid particle,microtubule organizing center,cytosol,membrane,midbody,cleavage furrow,Golgi cisterna membrane,cytoplasmic ribonucleoprotein granule	protein binding,phosphatidylinositol transporter activity,phosphatidylcholine binding,phosphatidylinositol binding,metal ion binding,phosphatidic acid binding	lipid metabolic process,phosphatidylinositol biosynthetic process,brain development,phototransduction,protein transport,phospholipid transport
HeLa_Sg44 / HeLa_C1	Q9NYU1	Q9NYU1	0.626018	0.626018	0.0967285	0.0643359	11	Q9NYU1	UGGT2	UDP-glucose:glycoprotein glucosyltransferase 2	UGGG2_HUMAN	4	54.33	1.5433	HeLa_Sg44	HeLa_C1	endoplasmic reticulum,endoplasmic reticulum lumen,endoplasmic reticulum-Golgi intermediate compartment,protein complex,endoplasmic reticulum quality control compartment	UDP-glucose:glycoprotein glucosyltransferase activity,protein binding,unfolded protein binding	protein N-linked glycosylation via asparagine,endoplasmic reticulum unfolded protein response,'de novo' posttranslational protein folding,ER-associated misfolded protein catabolic process,UDP-glucosylation,endoplasmic reticulum mannose trimming
HeLa_Sg44 / HeLa_C1	Q96RT7	Q96RT7	-0.22246	0.22246	0.0967314	0.0643365	13	Q96RT7	TUBGCP6	Gamma-tubulin complex component 6	GCP6_HUMAN	4	-14.2897	0.857103	HeLa_Sg44	HeLa_C1	spindle pole,equatorial microtubule organizing center,centrosome,cytosol,microtubule,gamma-tubulin ring complex,membrane,extracellular exosome,spindle pole body	structural constituent of cytoskeleton,microtubule binding,gamma-tubulin binding,microtubule minus-end binding	microtubule nucleation,cytoplasmic microtubule organization,centrosome duplication,meiotic cell cycle,interphase microtubule nucleation by interphase microtubule organizing center,mitotic spindle assembly
HeLa_Sg44 / HeLa_C1	Q9H4L4	Q9H4L4	0.198954	0.198954	0.0968641	0.0644113	46	Q9H4L4	SENP3	Sentrin-specific protease 3	SENP3_HUMAN	9	14.7865	1.14787	HeLa_Sg44	HeLa_C1	nucleus,nucleoplasm,nucleolus,cytoplasm,MLL1 complex	endopeptidase activity,protein binding,cysteine-type peptidase activity	rRNA processing,protein desumoylation
HeLa_Sg44 / HeLa_C1	P49207	P49207	-0.100885	0.100885	0.0969986	0.064486	53	P49207	RPL34	60S ribosomal protein L34	RL34_HUMAN	9	-6.75391	0.932461	HeLa_Sg44	HeLa_C1	mitochondrion,cytosol,cytosolic large ribosomal subunit,extracellular exosome	RNA binding,structural constituent of ribosome,cadherin binding	nuclear-transcribed mRNA catabolic process, nonsense-mediated decay,rRNA processing,translation,translational initiation,SRP-dependent cotranslational protein targeting to membrane,viral transcription,ribosome biogenesis
HeLa_Sg44 / HeLa_C1	Q9Y281	Q9Y281	-0.291946	0.291946	0.0971626	0.0645743	36	Q9Y281	CFL2	Cofilin-2	COF2_HUMAN	5	-18.3201	0.816799	HeLa_Sg44	HeLa_C1	extracellular space,actin cytoskeleton,nuclear matrix,Z disc,I band,extracellular exosome	protein binding,actin filament binding	skeletal muscle tissue development,actin filament depolymerization,actin filament fragmentation,positive regulation of actin filament depolymerization,sarcomere organization,muscle cell cellular homeostasis
HeLa_Sg44 / HeLa_C1	P28066	P28066	0.181966	0.181966	0.0973014	0.0646463	86	P28066	PSMA5	Proteasome subunit alpha type-5	PSA5_HUMAN	12	13.4429	1.13443	HeLa_Sg44	HeLa_C1	proteasome complex,extracellular region,nucleus,nucleoplasm,cytosol,proteasome core complex,proteasome core complex, alpha-subunit complex,secretory granule lumen,extracellular exosome,ficolin-1-rich granule lumen	threonine-type endopeptidase activity,protein binding	MAPK cascade,protein polyubiquitination,stimulatory C-type lectin receptor signaling pathway,antigen processing and presentation of exogenous peptide antigen via MHC class I, TAP-dependent,regulation of cellular amino acid metabolic process,negative regulation of G2/M transition of mitotic cell cycle,protein deubiquitination,anaphase-promoting complex-dependent catabolic process,SCF-dependent pro…
HeLa_Sg44 / HeLa_C1	Q13257	Q13257	0.418889	0.418889	0.0974517	0.0647307	26	Q13257	MAD2L1	Mitotic spindle assembly checkpoint protein MAD2A	MD2L1_HUMAN	5	33.6897	1.3369	HeLa_Sg44	HeLa_C1	kinetochore,condensed chromosome kinetochore,spindle pole,nucleus,nucleoplasm,cytosol,perinuclear region of cytoplasm,mitotic spindle,nuclear pore	protein binding,identical protein binding,protein homodimerization activity	mitotic sister chromatid segregation,sister chromatid cohesion,mitotic cell cycle checkpoint,mitotic spindle assembly checkpoint,anaphase-promoting complex-dependent catabolic process,negative regulation of protein catabolic process,protein ubiquitination involved in ubiquitin-dependent protein catabolic process,negative regulation of apoptotic process,proteasome-mediated ubiquitin-dependent prot…
HeLa_Sg44 / HeLa_C1	Q53FV1;Q9P0S3	Q53FV1;Q9P0S3	0.0208085	0.0208085	0.09749	0.0647521	11	Q53FV1;Q9P0S3	ORMDL2;ORMDL1	ORM1-like protein 2;ORM1-like protein 1	ORML2_HUMAN;ORML1_HUMAN	2	1.45279	1.01453	HeLa_Sg44	HeLa_C1	endoplasmic reticulum,integral component of membrane,SPOTS complex;endoplasmic reticulum,endoplasmic reticulum membrane,integral component of membrane,SPOTS complex	;	ceramide metabolic process,cellular sphingolipid homeostasis,negative regulation of ceramide biosynthetic process;ceramide metabolic process,cellular sphingolipid homeostasis,negative regulation of ceramide biosynthetic process
HeLa_Sg44 / HeLa_C1	O43447	O43447	0.100093	0.100093	0.0975604	0.0647914	41	O43447	PPIH	Peptidyl-prolyl cis-trans isomerase H	PPIH_HUMAN	9	7.18423	1.07184	HeLa_Sg44	HeLa_C1	nucleoplasm,spliceosomal complex,cytoplasm,nuclear speck,U4/U6 x U5 tri-snRNP complex,U4/U6 snRNP	peptidyl-prolyl cis-trans isomerase activity,protein binding,cyclosporin A binding,ribonucleoprotein complex binding	mRNA splicing, via spliceosome,protein peptidyl-prolyl isomerization,protein folding,protein complex assembly,positive regulation of viral genome replication
HeLa_Sg44 / HeLa_C1	Q96GY0	Q96GY0	2.32384	2.32384	0.0976887	0.0648604	12	Q96GY0	ZC2HC1A	Zinc finger C2HC domain-containing protein 1A	ZC21A_HUMAN	5	400.664	5.00664	HeLa_Sg44	HeLa_C1		protein binding,metal ion binding
HeLa_Sg44 / HeLa_C1	P41227	P41227	-0.171211	0.171211	0.0978618	0.0649531	99	P41227	NAA10	N-alpha-acetyltransferase 10	NAA10_HUMAN	15	-11.1903	0.888097	HeLa_Sg44	HeLa_C1	intracellular,nucleus,nucleolus,cytoplasm,cytosol,membrane,cytosolic ribosome,NatA complex	peptide alpha-N-acetyltransferase activity,protein binding,N-acetyltransferase activity,peptide-serine-N-acetyltransferase activity,peptide-glutamate-N-acetyltransferase activity,acetyltransferase activity,ribosome binding	DNA packaging,protein acetylation,N-terminal protein amino acid acetylation,internal protein amino acid acetylation,N-terminal peptidyl-serine acetylation,N-terminal peptidyl-glutamic acid acetylation,negative regulation of maintenance of mitotic sister chromatid cohesion, centromeric
HeLa_Sg44 / HeLa_C1	Q9UFG5	Q9UFG5	0.254012	0.254012	0.0980063	0.0650242	17	Q9UFG5	C19orf25	UPF0449 protein C19orf25	CS025_HUMAN	5	19.2519	1.19252	HeLa_Sg44	HeLa_C1		protein binding
HeLa_Sg44 / HeLa_C1	Q9Y3I1	Q9Y3I1	-0.15953	0.15953	0.0980294	0.0650366	24	Q9Y3I1	FBXO7	F-box only protein 7	FBX7_HUMAN	5	-10.4684	0.895316	HeLa_Sg44	HeLa_C1	ubiquitin ligase complex,nucleus,cytoplasm,mitochondrion,cytosol,SCF ubiquitin ligase complex,protein complex,glial cytoplasmic inclusion,classical Lewy body,Lewy neurite,Lewy body core,Lewy body corona	ubiquitin-protein transferase activity,protein binding,protein kinase binding,ubiquitin protein ligase binding,ubiquitin binding,protein heterodimerization activity	protein polyubiquitination,mitophagy,ubiquitin-dependent protein catabolic process,protein targeting to mitochondrion,regulation of neuron projection development,protein ubiquitination,regulation of protein stability,regulation of locomotion,protein ubiquitination involved in ubiquitin-dependent protein catabolic process,post-translational protein modification,negative regulation of lymphocyte di…
HeLa_Sg44 / HeLa_C1	Q99836	Q99836	0.626415	0.626415	0.0983131	0.065187	5	Q99836	MYD88	Myeloid differentiation primary response protein MyD88	MYD88_HUMAN	4	54.3724	1.54372	HeLa_Sg44	HeLa_C1	nucleus,cytoplasm,cytosol,plasma membrane,endosome membrane	death receptor binding,protein binding,identical protein binding,protein self-association,TIR domain binding	toll-like receptor signaling pathway,MyD88-dependent toll-like receptor signaling pathway,apoptotic process,inflammatory response,signal transduction,cell surface receptor signaling pathway,positive regulation of gene expression,positive regulation of type I interferon production,positive regulation of interleukin-17 production,positive regulation of interleukin-23 production,positive regulation …
HeLa_Sg44 / HeLa_C1	Q9ULC5	Q9ULC5	-0.851225	0.851225	0.0983249	0.0651933	6	Q9ULC5	ACSL5	Long-chain-fatty-acid--CoA ligase 5	ACSL5_HUMAN	2	-44.5686	0.554314	HeLa_Sg44	HeLa_C1	nucleus,nucleolus,mitochondrion,mitochondrial outer membrane,mitochondrial inner membrane,endoplasmic reticulum membrane,membrane,integral component of membrane	long-chain fatty acid-CoA ligase activity,ATP binding,decanoate--CoA ligase activity	long-chain fatty acid metabolic process,long-chain fatty-acyl-CoA biosynthetic process
HeLa_Sg44 / HeLa_C1	Q02790	Q02790	0.621919	0.621919	0.09847	0.0652726	325	Q02790	FKBP4	Peptidyl-prolyl cis-trans isomerase FKBP4	FKBP4_HUMAN	48	53.8921	1.53892	HeLa_Sg44	HeLa_C1	nucleoplasm,cytoplasm,mitochondrion,cytosol,microtubule,neuronal cell body,protein complex,axonal growth cone,perinuclear region of cytoplasm,extracellular exosome	RNA binding,peptidyl-prolyl cis-trans isomerase activity,protein binding,ATP binding,GTP binding,FK506 binding,protein binding, bridging,heat shock protein binding,copper-dependent protein binding,glucocorticoid receptor binding,tau protein binding,phosphoprotein binding	protein peptidyl-prolyl isomerization,protein folding,steroid hormone receptor complex assembly,copper ion transport,embryo implantation,negative regulation of neuron projection development,androgen receptor signaling pathway,prostate gland development,negative regulation of microtubule polymerization or depolymerization,negative regulation of microtubule polymerization,protein complex localizati…
HeLa_Sg44 / HeLa_C1	Q8N9N7	Q8N9N7	-0.254939	0.254939	0.0984864	0.0652808	19	Q8N9N7	LRRC57	Leucine-rich repeat-containing protein 57	LRC57_HUMAN	5	-16.1977	0.838023	HeLa_Sg44	HeLa_C1	membrane,extracellular exosome
HeLa_Sg44 / HeLa_C1	Q6ZSZ5	Q6ZSZ5	0.0884388	0.0884388	0.0985671	0.0653241	18	Q6ZSZ5	ARHGEF18	Rho guanine nucleotide exchange factor 18	ARHGI_HUMAN	7	6.3219	1.06322	HeLa_Sg44	HeLa_C1	cytosol,cytoskeleton,plasma membrane,apical plasma membrane,cell junction,apical part of cell,extracellular exosome	guanyl-nucleotide exchange factor activity,Rho guanyl-nucleotide exchange factor activity	transforming growth factor beta receptor signaling pathway,G-protein coupled receptor signaling pathway,small GTPase mediated signal transduction,regulation of cell shape,actin cytoskeleton organization,regulation of Rho protein signal transduction,positive regulation of apoptotic process,regulation of small GTPase mediated signal transduction,regulation of molecular function
HeLa_Sg44 / HeLa_C1	Q9BVT8	Q9BVT8	0.225695	0.225695	0.0986652	0.0653776	10	Q9BVT8	TMUB1	Transmembrane and ubiquitin-like domain-containing protein 1	TMUB1_HUMAN	3	16.934	1.16934	HeLa_Sg44	HeLa_C1	nucleoplasm,nucleolus,microtubule organizing center,cytosol,integral component of membrane,cell junction,postsynaptic membrane,recycling endosome	protein binding	ER-associated ubiquitin-dependent protein catabolic process
HeLa_Sg44 / HeLa_C1	Q9NZ52	Q9NZ52	0.0130429	0.0130429	0.0986873	0.0653909	27	Q9NZ52	GGA3	ADP-ribosylation factor-binding protein GGA3	GGA3_HUMAN	8	0.908165	1.00908	HeLa_Sg44	HeLa_C1	Golgi apparatus,trans-Golgi network,endosome membrane,clathrin adaptor complex,early endosome membrane,recycling endosome membrane	protein binding,ADP-ribosylation factor binding	intracellular protein transport,vesicle-mediated transport,cellular protein metabolic process,positive regulation of protein catabolic process
HeLa_Sg44 / HeLa_C1	P53041	P53041	0.0811206	0.0811206	0.0988541	0.065483	130	P53041	PPP5C	Serine/threonine-protein phosphatase 5	PPP5_HUMAN	21	5.78394	1.05784	HeLa_Sg44	HeLa_C1	nucleus,nucleoplasm,cytosol,plasma membrane,perikaryon,intracellular membrane-bounded organelle,protein complex,proximal dendrite	G-protein alpha-subunit binding,RNA binding,phosphoprotein phosphatase activity,protein serine/threonine phosphatase activity,signal transducer activity,protein binding,ATP binding,microtubule binding,lipid binding,identical protein binding,ADP binding,metal ion binding,Hsp90 protein binding	MAPK cascade,mitotic cell cycle,negative regulation of protein phosphorylation,DNA repair,transcription, DNA-templated,protein dephosphorylation,response to lead ion,histone dephosphorylation,peptidyl-threonine dephosphorylation,positive regulation of I-kappaB kinase/NF-kappaB signaling,response to morphine,protein heterooligomerization,peptidyl-serine dephosphorylation,cellular response to hydro…
HeLa_Sg44 / HeLa_C1	Q93074	Q93074	0.0258807	0.0258807	0.0992642	0.0657077	27	Q93074	MED12	Mediator of RNA polymerase II transcription subunit 12	MED12_HUMAN	9	1.8101	1.0181	HeLa_Sg44	HeLa_C1	ubiquitin ligase complex,nucleus,nucleoplasm,membrane,mediator complex	RNA polymerase II distal enhancer sequence-specific DNA binding,RNA polymerase II transcription cofactor activity,RNA polymerase II transcription coactivator activity,chromatin binding,transcription cofactor activity,transcription coactivator activity,receptor activity,protein binding,beta-catenin binding,protein C-terminus binding,protein domain specific binding,ligand-dependent nuclear receptor…	neural tube closure,transcription initiation from RNA polymerase II promoter,endoderm development,heart development,oligodendrocyte development,Schwann cell development,protein ubiquitination,stem cell population maintenance,spinal cord development,negative regulation of Wnt signaling pathway,intracellular steroid hormone receptor signaling pathway,androgen receptor signaling pathway,post-anal ta…
HeLa_Sg44 / HeLa_C1	A6NED2	A6NED2	-0.171662	0.171662	0.0993169	0.0657329	17	A6NED2	RCCD1	RCC1 domain-containing protein 1	RCCD1_HUMAN	4	-11.2181	0.887819	HeLa_Sg44	HeLa_C1	chromosome,cytosol,plasma membrane		chromatin modification
HeLa_Sg44 / HeLa_C1	Q96RE7	Q96RE7	-0.176152	0.176152	0.0994978	0.0658296	30	Q96RE7	NACC1	Nucleus accumbens-associated protein 1	NACC1_HUMAN	8	-11.494	0.88506	HeLa_Sg44	HeLa_C1	nucleus,nucleoplasm,cytoplasm,nuclear body,cell junction,intracellular membrane-bounded organelle		transcription, DNA-templated,positive regulation of cell proliferation,negative regulation of transcription, DNA-templated,protein homooligomerization
HeLa_Sg44 / HeLa_C1	Q9UHG3	Q9UHG3	0.402371	0.402371	0.0995059	0.0658325	91	Q9UHG3	PCYOX1	Prenylcysteine oxidase 1	PCYOX_HUMAN	17	32.1678	1.32168	HeLa_Sg44	HeLa_C1	lysosome,vacuolar membrane,plasma membrane,very-low-density lipoprotein particle,extracellular exosome	prenylcysteine oxidase activity,chloride-transporting ATPase activity	prenylated protein catabolic process,prenylcysteine catabolic process,prenylcysteine metabolic process,oxidation-reduction process,Requires Ontology,chloride transmembrane transport
HeLa_Sg44 / HeLa_C1	Q9BUA3	Q9BUA3	-0.26282	0.26282	0.0997175	0.0659429	8	Q9BUA3	C11orf84	Uncharacterized protein C11orf84	CK084_HUMAN	2	-16.6543	0.833457	HeLa_Sg44	HeLa_C1		protein binding	transcription, DNA-templated,negative regulation of transcription, DNA-templated
HeLa_Sg44 / HeLa_C1	Q9UQN3	Q9UQN3	0.672427	0.672427	0.100018	0.0661093	12	Q9UQN3	CHMP2B	Charged multivesicular body protein 2b	CHM2B_HUMAN	3	59.3752	1.59375	HeLa_Sg44	HeLa_C1	ESCRT III complex,intracellular,cytoplasm,cytosol,late endosome membrane,extracellular exosome,lysosome,endosome,late endosome,plasma membrane	protein binding,protein domain specific binding,cadherin binding	cell separation after cytokinesis,autophagy,nucleus organization,endosome organization,mitotic metaphase plate congression,regulation of centrosome duplication,protein transport,endosomal transport,macroautophagy,viral life cycle,multivesicular body assembly,viral budding via host ESCRT complex,cognition,multivesicular body-lysosome fusion,neuron cellular homeostasis,regulation of mitotic spindle…
HeLa_Sg44 / HeLa_C1	Q9Y4L1	Q9Y4L1	-0.0257165	0.0257165	0.100168	0.066195	311	Q9Y4L1	HYOU1	Hypoxia up-regulated protein 1	HYOU1_HUMAN	48	-1.76674	0.982333	HeLa_Sg44	HeLa_C1	extracellular region,endoplasmic reticulum,endoplasmic reticulum lumen,smooth endoplasmic reticulum,focal adhesion,membrane,endoplasmic reticulum chaperone complex,extracellular exosome,endocytic vesicle lumen	ATP binding,chaperone binding	response to ischemia,ER to Golgi vesicle-mediated transport,receptor-mediated endocytosis,response to endoplasmic reticulum stress,IRE1-mediated unfolded protein response,cellular response to hypoxia,negative regulation of hypoxia-induced intrinsic apoptotic signaling pathway,negative regulation of endoplasmic reticulum stress-induced neuron intrinsic apoptotic signaling pathway
HeLa_Sg44 / HeLa_C1	Q14118	Q14118	0.549847	0.549847	0.100283	0.0662636	18	Q14118	DAG1	Dystroglycan	DAG1_HUMAN	5	46.393	1.46393	HeLa_Sg44	HeLa_C1	extracellular region,basement membrane,extracellular space,nucleoplasm,cytoplasm,endoplasmic reticulum lumen,Golgi lumen,cytosol,cytoskeleton,plasma membrane,cell-cell adherens junction,focal adhesion,external side of plasma membrane,dystrophin-associated glycoprotein complex,dystroglycan complex,integral component of membrane,basolateral plasma membrane,lamellipodium,filopodium,extracellular mat…	virus receptor activity,dystroglycan binding,actin binding,calcium ion binding,protein binding,structural constituent of muscle,tubulin binding,vinculin binding,SH2 domain binding,laminin-1 binding,alpha-actinin binding	positive regulation of cell-matrix adhesion,morphogenesis of an epithelial sheet,protein O-linked glycosylation,membrane protein ectodomain proteolysis,NLS-bearing protein import into nucleus,cytoskeletal anchoring at plasma membrane,aging,regulation of gastrulation,regulation of epithelial to mesenchymal transition,response to denervation involved in regulation of muscle adaptation,calcium-depen…
HeLa_Sg44 / HeLa_C1	A1A4S6	A1A4S6	0.0552083	0.0552083	0.10052	0.0663903	11	A1A4S6	ARHGAP10	Rho GTPase-activating protein 10	RHG10_HUMAN	4	3.90091	1.03901	HeLa_Sg44	HeLa_C1	cytosol,plasma membrane,perinuclear region of cytoplasm	GTPase activator activity,protein binding	cytoskeleton organization,signal transduction,negative regulation of apoptotic process,positive regulation of GTPase activity,regulation of small GTPase mediated signal transduction
HeLa_Sg44 / HeLa_C1	P51148	P51148	0.676086	0.676086	0.100521	0.0663906	48	P51148	RAB5C	Ras-related protein Rab-5C	RAB5C_HUMAN	8	59.7799	1.5978	HeLa_Sg44	HeLa_C1	lysosomal membrane,endosome,early endosome,lipid particle,plasma membrane,endocytic vesicle,early endosome membrane,azurophil granule membrane,melanosome,extracellular exosome,anchored component of synaptic vesicle membrane	GTPase activity,protein binding,GTP binding,GDP binding	protein transport,regulation of endocytosis,neutrophil degranulation,plasma membrane to endosome transport
HeLa_Sg44 / HeLa_C1	Q9BQD3	Q9BQD3	0.26275	0.26275	0.10069	0.0664919	7	Q9BQD3	KXD1	KxDL motif-containing protein 1	KXDL1_HUMAN	2	19.9763	1.19976	HeLa_Sg44	HeLa_C1	lysosomal membrane,BORC complex,BLOC-1 complex	protein binding	vesicle-mediated transport,lysosome localization
HeLa_Sg44 / HeLa_C1	Q8IV50	Q8IV50	-0.142372	0.142372	0.100718	0.0665061	22	Q8IV50	LYSMD2	LysM and putative peptidoglycan-binding domain-containing protein 2	LYSM2_HUMAN	6	-9.39715	0.906028	HeLa_Sg44	HeLa_C1
HeLa_Sg44 / HeLa_C1	P30414	P30414	-0.274428	0.274428	0.100826	0.0665624	22	P30414	NKTR	NK-tumor recognition protein	NKTR_HUMAN	6	-17.3222	0.826778	HeLa_Sg44	HeLa_C1	nucleoplasm,mitochondrion,cytosol,plasma membrane	peptidyl-prolyl cis-trans isomerase activity,cyclosporin A binding	protein peptidyl-prolyl isomerization,protein folding
HeLa_Sg44 / HeLa_C1	Q96B23	Q96B23	-0.579207	0.579207	0.100884	0.0665889	8	Q96B23	C18orf25	Uncharacterized protein C18orf25	CR025_HUMAN	3	-33.0668	0.669332	HeLa_Sg44	HeLa_C1		ubiquitin protein ligase activity	protein polyubiquitination,protein ubiquitination involved in ubiquitin-dependent protein catabolic process,proteasome-mediated ubiquitin-dependent protein catabolic process
HeLa_Sg44 / HeLa_C1	Q99613	Q99613	0.411401	0.411401	0.100951	0.0666263	207	Q99613	EIF3C	Eukaryotic translation initiation factor 3 subunit C	EIF3C_HUMAN	34	32.9977	1.32998	HeLa_Sg44	HeLa_C1	cytosol,eukaryotic translation initiation factor 3 complex	RNA binding,protein binding,translation initiation factor binding,translation initiation factor activity	translational initiation,positive regulation of translation,positive regulation of mRNA binding
HeLa_Sg44 / HeLa_C1	Q9HAS0	Q9HAS0	-0.375496	0.375496	0.100994	0.0666496	12	Q9HAS0	C17orf75	Protein Njmu-R1	NJMU_HUMAN	3	-22.916	0.77084	HeLa_Sg44	HeLa_C1	cellular_component	molecular_function,protein binding
HeLa_Sg44 / HeLa_C1	Q96JC1	Q96JC1	0.0822478	0.0822478	0.101047	0.0666761	29	Q96JC1	VPS39	Vam6/Vps39-like protein	VPS39_HUMAN	7	5.86662	1.05867	HeLa_Sg44	HeLa_C1	lysosomal membrane,AP-3 adaptor complex,HOPS complex,late endosome membrane		intracellular protein transport,autophagy,endosome to lysosome transport,endosomal vesicle fusion,late endosome to lysosome transport,retrograde transport, endosome to plasma membrane
HeLa_Sg44 / HeLa_C1	Q9BXP5	Q9BXP5	0.301911	0.301911	0.10107	0.0666875	182	Q9BXP5	SRRT	Serrate RNA effector molecule homolog	SRRT_HUMAN	34	23.2776	1.23278	HeLa_Sg44	HeLa_C1	nucleoplasm,cytoplasm,protein complex	DNA binding,RNA binding,protein binding	mRNA splicing, via spliceosome,regulation of transcription, DNA-templated,cell proliferation,primary miRNA processing,snRNA transcription from RNA polymerase II promoter,response to arsenic-containing substance,positive regulation of neurogenesis,neuronal stem cell population maintenance
HeLa_Sg44 / HeLa_C1	Q96LB3	Q96LB3	-0.247988	0.247988	0.10122	0.0667731	8	Q96LB3	IFT74	Intraflagellar transport protein 74 homolog	IFT74_HUMAN	3	-15.793	0.84207	HeLa_Sg44	HeLa_C1	nucleus,centrosome,cilium,intraciliary transport particle B,cytoplasmic vesicle,motile cilium,ciliary tip	chromatin binding,protein binding,beta-tubulin binding	keratinocyte development,Notch signaling pathway,determination of left/right symmetry,heart development,positive regulation of cell adhesion mediated by integrin,intraciliary transport involved in cilium morphogenesis,positive regulation of transcription from RNA polymerase II promoter,negative regulation of epithelial cell proliferation,cilium morphogenesis,Requires Ontology
HeLa_Sg44 / HeLa_C1	P52294	P52294	0.287632	0.287632	0.10125	0.0667917	23	P52294	KPNA1	Importin subunit alpha-5	IMA5_HUMAN	4	22.0635	1.22064	HeLa_Sg44	HeLa_C1	nucleus,nuclear pore,nucleoplasm,cytoplasm,cytosol,dendrite,host cell	protein binding,nuclear localization sequence binding,protein transporter activity	regulation of DNA recombination,apoptotic DNA fragmentation,NLS-bearing protein import into nucleus,modulation by virus of host process,intracellular transport of virus
HeLa_Sg44 / HeLa_C1	Q8WUZ0	Q8WUZ0	0.18662	0.18662	0.101253	0.066792	25	Q8WUZ0	BCL7C	B-cell CLL/lymphoma 7 protein family member C	BCL7C_HUMAN	6	13.8094	1.13809	HeLa_Sg44	HeLa_C1			apoptotic process
HeLa_Sg44 / HeLa_C1	Q9NPQ8	Q9NPQ8	-0.00647147	0.00647147	0.101306	0.0668198	52	Q9NPQ8	RIC8A	Synembryn-A	RIC8A_HUMAN	12	-0.447564	0.995524	HeLa_Sg44	HeLa_C1	cytoplasm,plasma membrane	G-protein alpha-subunit binding,guanyl-nucleotide exchange factor activity,GTPase activator activity,protein binding	in utero embryonic development,vasculature development,G-protein coupled receptor signaling pathway,adenylate cyclase-inhibiting G-protein coupled receptor signaling pathway,visual learning,cell migration involved in gastrulation,positive regulation of GTPase activity,cell-cell adhesion involved in gastrulation,basement membrane organization
HeLa_Sg44 / HeLa_C1	P30307	P30307	-0.439357	0.439357	0.101321	0.0668272	12	P30307	CDC25C	M-phase inducer phosphatase 3	MPIP3_HUMAN	3	-26.2537	0.737463	HeLa_Sg44	HeLa_C1	nucleus,nucleoplasm,cytosol,nuclear speck,perinuclear region of cytoplasm	phosphoprotein phosphatase activity,protein tyrosine phosphatase activity,protein binding,protein kinase binding,WW domain binding	regulation of cyclin-dependent protein serine/threonine kinase activity,G2/M transition of mitotic cell cycle,DNA replication,DNA damage response, signal transduction by p53 class mediator resulting in cell cycle arrest,regulation of mitotic nuclear division,spermatogenesis,cell proliferation,viral process,peptidyl-tyrosine dephosphorylation,cell division,regulation of cell cycle,positive regulat…
HeLa_Sg44 / HeLa_C1	P49642	P49642	0.00762698	0.00762698	0.10133	0.0668297	68	P49642	PRIM1	DNA primase small subunit	PRI1_HUMAN	14	0.530062	1.0053	HeLa_Sg44	HeLa_C1	nucleoplasm,alpha DNA polymerase:primase complex,membrane	single-stranded DNA binding,DNA primase activity,metal ion binding	G1/S transition of mitotic cell cycle,DNA replication, synthesis of RNA primer,DNA replication initiation,telomere maintenance via semi-conservative replication
HeLa_Sg44 / HeLa_C1	P15289	P15289	-0.320672	0.320672	0.101497	0.0669215	6	P15289	ARSA	Arylsulfatase A	ARSA_HUMAN	2	-19.9303	0.800697	HeLa_Sg44	HeLa_C1	extracellular region,lysosome,endoplasmic reticulum lumen,azurophil granule lumen,lysosomal lumen,extracellular exosome	arylsulfatase activity,cerebroside-sulfatase activity,calcium ion binding,protein binding,sulfuric ester hydrolase activity	glycosphingolipid metabolic process,neutrophil degranulation,post-translational protein modification
HeLa_Sg44 / HeLa_C1	Q9UGR2	Q9UGR2	-0.198985	0.198985	0.101655	0.0670036	40	Q9UGR2	ZC3H7B	Zinc finger CCCH domain-containing protein 7B	Z3H7B_HUMAN	11	-12.8837	0.871163	HeLa_Sg44	HeLa_C1	nucleus	RNA binding,protein binding,miRNA binding,metal ion binding	posttranscriptional regulation of gene expression,viral process,production of miRNAs involved in gene silencing by miRNA
HeLa_Sg44 / HeLa_C1	Q9NQC3	Q9NQC3	0.0426576	0.0426576	0.101669	0.0670107	100	Q9NQC3	RTN4	Reticulon-4	RTN4_HUMAN	14	3.00095	1.03001	HeLa_Sg44	HeLa_C1	intracellular,nuclear envelope,endoplasmic reticulum,endoplasmic reticulum membrane,plasma membrane,postsynaptic density,integral component of endoplasmic reticulum membrane,cell projection,neuronal cell body,extracellular exosome,endoplasmic reticulum tubular network,endoplasmic reticulum tubular network membrane	RNA binding,protein binding,ubiquitin protein ligase binding,cadherin binding	apoptotic process,axonal fasciculation,positive regulation of epithelial cell migration,cerebral cortex radial glia guided migration,negative regulation of cell growth,negative regulation of axon extension,positive regulation of mammary gland epithelial cell proliferation,regulation of apoptotic process,negative regulation of axonogenesis,protein stabilization,nuclear pore complex assembly,positi…
HeLa_Sg44 / HeLa_C1	P52655	P52655	-0.0689661	0.0689661	0.102037	0.0672157	24	P52655	GTF2A1	Transcription initiation factor IIA subunit 1	TF2AA_HUMAN	5	-4.66791	0.953321	HeLa_Sg44	HeLa_C1	nucleoplasm,transcription factor TFIID complex,transcription factor TFIIA complex,cytosol	RNA polymerase II repressing transcription factor binding,DNA binding,transcription coactivator activity,protein binding,transcription factor binding,TBP-class protein binding,protein heterodimerization activity	regulation of transcription, DNA-templated,transcription from RNA polymerase II promoter,transcription initiation from RNA polymerase II promoter,transcription elongation from RNA polymerase II promoter,snRNA transcription from RNA polymerase II promoter
HeLa_Sg44 / HeLa_C1	Q14331	Q14331	0.0384855	0.0384855	0.10205	0.0672215	47	Q14331	FRG1	Protein FRG1	FRG1_HUMAN	10	2.70351	1.02704	HeLa_Sg44	HeLa_C1	nucleolus,Cajal body,Z disc,striated muscle dense body,catalytic step 2 spliceosome	RNA binding,protein binding,actin filament binding	mRNA splicing, via spliceosome,rRNA processing,muscle organ development
HeLa_Sg44 / HeLa_C1	Q16186	Q16186	-0.158739	0.158739	0.102059	0.0672265	33	Q16186	ADRM1	Proteasomal ubiquitin receptor ADRM1	ADRM1_HUMAN	6	-10.4192	0.895808	HeLa_Sg44	HeLa_C1	proteasome complex,nucleoplasm,cytosol,plasma membrane,integral component of plasma membrane,proteasome regulatory particle, lid subcomplex,membrane	protease binding,protein binding,ubiquitin binding,endopeptidase activator activity,proteasome binding	transcription elongation from RNA polymerase II promoter,ubiquitin-dependent protein catabolic process,positive regulation of endopeptidase activity,protein deubiquitination,proteasome assembly
HeLa_Sg44 / HeLa_C1	Q9BZJ0	Q9BZJ0	-0.016336	0.016336	0.102064	0.0672294	80	Q9BZJ0	CRNKL1	Crooked neck-like protein 1	CRNL1_HUMAN	19	-1.12594	0.988741	HeLa_Sg44	HeLa_C1	Prp19 complex,nucleoplasm,spliceosomal complex,cytoplasm,nuclear speck,prespliceosome,precatalytic spliceosome,catalytic step 1 spliceosome,catalytic step 2 spliceosome,post-mRNA release spliceosomal complex	RNA binding,protein binding	spliceosomal complex assembly,mRNA splicing, via spliceosome
HeLa_Sg44 / HeLa_C1	O95263	O95263	0.418742	0.418742	0.102301	0.0673547	23	O95263	PDE8B	High affinity cAMP-specific and IBMX-insensitive 3',5'-cyclic phosphodiesterase 8B	PDE8B_HUMAN	6	33.6762	1.33676	HeLa_Sg44	HeLa_C1	cellular_component,cytosol	3',5'-cyclic-nucleotide phosphodiesterase activity,3',5'-cyclic-AMP phosphodiesterase activity,metal ion binding	cAMP catabolic process,G-protein coupled receptor signaling pathway,cyclic nucleotide metabolic process,negative regulation of insulin secretion
HeLa_Sg44 / HeLa_C1	Q9Y5X3	Q9Y5X3	0.101037	0.101037	0.102323	0.0673661	67	Q9Y5X3	SNX5	Sorting nexin-5	SNX5_HUMAN	15	7.25438	1.07254	HeLa_Sg44	HeLa_C1	ruffle,phagocytic cup,cytosol,cytoplasmic vesicle membrane,retromer complex,retromer, tubulation complex,extrinsic component of cytoplasmic side of plasma membrane,extrinsic component of endosome membrane,macropinocytic cup,tubular endosome,early endosome membrane	protein binding,dynactin binding,phosphatidylinositol binding,cadherin binding,protein heterodimerization activity	intracellular protein transport,pinocytosis,vesicle organization,regulation of macroautophagy,retrograde transport, endosome to Golgi
HeLa_Sg44 / HeLa_C1	Q9UBT2	Q9UBT2	0.182122	0.182122	0.10241	0.0674083	166	Q9UBT2	UBA2	SUMO-activating enzyme subunit 2	SAE2_HUMAN	27	13.4552	1.13455	HeLa_Sg44	HeLa_C1	nucleoplasm,cytoplasm,SUMO activating enzyme complex	magnesium ion binding,protein binding,ATP binding,enzyme activator activity,transcription factor binding,SUMO activating enzyme activity,SUMO binding,small protein activating enzyme binding,ubiquitin-like protein conjugating enzyme binding,protein heterodimerization activity	protein sumoylation,positive regulation of catalytic activity
HeLa_Sg44 / HeLa_C1	P62277	P62277	0.355415	0.355415	0.102715	0.0675804	104	P62277	RPS13	40S ribosomal protein S13	RS13_HUMAN	15	27.9354	1.27935	HeLa_Sg44	HeLa_C1	nucleus,nucleoplasm,nucleolus,cytosol,ribosome,focal adhesion,membrane,cytosolic small ribosomal subunit,extracellular matrix,extracellular exosome	RNA binding,mRNA binding,structural constituent of ribosome,protein binding,mRNA 5'-UTR binding,small ribosomal subunit rRNA binding	nuclear-transcribed mRNA catabolic process, nonsense-mediated decay,rRNA processing,translation,translational initiation,SRP-dependent cotranslational protein targeting to membrane,viral transcription,negative regulation of RNA splicing
HeLa_Sg44 / HeLa_C1	Q9NWA0	Q9NWA0	0.537414	0.537414	0.10296	0.0677116	13	Q9NWA0	MED9	Mediator of RNA polymerase II transcription subunit 9	MED9_HUMAN	3	45.1368	1.45137	HeLa_Sg44	HeLa_C1	mediator complex	RNA polymerase II transcription cofactor activity,protein binding	transcription, DNA-templated,regulation of transcription from RNA polymerase II promoter
HeLa_Sg44 / HeLa_C1	O15116	O15116	-0.164648	0.164648	0.103197	0.0678405	20	O15116	LSM1	U6 snRNA-associated Sm-like protein LSm1	LSM1_HUMAN	5	-10.7854	0.892146	HeLa_Sg44	HeLa_C1	cytoplasmic mRNA processing body,nucleus,cytoplasm,cytosol,mRNA cap binding complex,axon,dendrite,neuronal cell body,messenger ribonucleoprotein complex,Lsm1-7-Pat1 complex	RNA cap binding,RNA binding,mRNA binding,protein binding,pre-mRNA binding	deadenylation-dependent decapping of nuclear-transcribed mRNA,RNA splicing, via transesterification reactions,mRNA processing,RNA splicing,stem cell population maintenance,exonucleolytic nuclear-transcribed mRNA catabolic process involved in deadenylation-dependent decay,negative regulation of neuron differentiation,histone mRNA catabolic process
HeLa_Sg44 / HeLa_C1	Q08623	Q08623	0.240046	0.240046	0.103262	0.0678751	28	Q08623	PUDP	Pseudouridine-5'-phosphatase	HDHD1_HUMAN	6	18.103	1.18103	HeLa_Sg44	HeLa_C1	cytoplasm,cytosol,extracellular exosome	molecular_function,hydrolase activity,phosphatase activity,metal ion binding,pseudouridine 5'-phosphatase activity	biological_process,nucleotide metabolic process,dephosphorylation,pyrimidine nucleoside salvage
HeLa_Sg44 / HeLa_C1	Q8NBJ5	Q8NBJ5	0.480388	0.480388	0.103298	0.0678946	119	Q8NBJ5	COLGALT1	Procollagen galactosyltransferase 1	GT251_HUMAN	24	39.5119	1.39512	HeLa_Sg44	HeLa_C1	endoplasmic reticulum lumen,membrane	procollagen galactosyltransferase activity	positive regulation of collagen fibril organization
HeLa_Sg44 / HeLa_C1	P06858	P06858	0.285555	0.285555	0.103362	0.0679276	8	P06858	LPL	Lipoprotein lipase	LIPL_HUMAN	2	21.8879	1.21888	HeLa_Sg44	HeLa_C1	extracellular region,extracellular space,plasma membrane,cell surface,extracellular matrix,anchored component of membrane,very-low-density lipoprotein particle,chylomicron,extracellular exosome	lipoprotein lipase activity,phospholipase activity,triglyceride lipase activity,receptor binding,protein binding,heparin binding,triglyceride binding,apolipoprotein binding	retinoid metabolic process,fatty acid biosynthetic process,triglyceride metabolic process,phospholipid metabolic process,response to cold,response to glucose,positive regulation of macrophage derived foam cell differentiation,positive regulation of cholesterol storage,positive regulation of sequestering of triglyceride,triglyceride biosynthetic process,triglyceride catabolic process,chylomicron r…
HeLa_Sg44 / HeLa_C1	Q8IVL5	Q8IVL5	-0.225236	0.225236	0.10337	0.0679314	58	Q8IVL5	P3H2	Prolyl 3-hydroxylase 2	P3H2_HUMAN	13	-14.4545	0.855455	HeLa_Sg44	HeLa_C1	basement membrane,endoplasmic reticulum,endoplasmic reticulum lumen,Golgi apparatus,sarcoplasmic reticulum	iron ion binding,procollagen-proline 3-dioxygenase activity,L-ascorbic acid binding	negative regulation of cell proliferation,peptidyl-proline hydroxylation,collagen metabolic process,oxidation-reduction process
HeLa_Sg44 / HeLa_C1	Q8NG31	Q8NG31	0.13929	0.13929	0.103539	0.0680183	12	Q8NG31	CASC5	Protein CASC5	CASC5_HUMAN	5	10.1363	1.10136	HeLa_Sg44	HeLa_C1	condensed chromosome kinetochore,acrosomal vesicle,nucleus,nucleoplasm,cytosol,nuclear body,extracellular exosome	protein binding	acrosome assembly,sister chromatid cohesion,attachment of spindle microtubules to kinetochore,negative regulation of phosphatase activity,CENP-A containing nucleosome assembly,protein localization to kinetochore,cell division
HeLa_Sg44 / HeLa_C1	Q12979	Q12979	-0.14226	0.14226	0.103794	0.068156	28	Q12979	ABR	Active breakpoint cluster region-related protein	ABR_HUMAN	7	-9.39014	0.906099	HeLa_Sg44	HeLa_C1	cytosol,plasma membrane,membrane	guanyl-nucleotide exchange factor activity,Rho guanyl-nucleotide exchange factor activity,GTPase activator activity	negative regulation of cellular extravasation,G-protein coupled receptor signaling pathway,small GTPase mediated signal transduction,brain development,actin cytoskeleton organization,response to lipopolysaccharide,regulation of Rho protein signal transduction,inner ear morphogenesis,positive regulation of apoptotic process,regulation of vascular permeability,negative regulation of neutrophil degr…
HeLa_Sg44 / HeLa_C1	Q5T0W9	Q5T0W9	0.356022	0.356022	0.103955	0.068242	19	Q5T0W9	FAM83B	Protein FAM83B	FA83B_HUMAN	16	27.9892	1.27989	HeLa_Sg44	HeLa_C1	cytoplasm,membrane	epidermal growth factor receptor binding,protein kinase binding,phosphatidylinositol 3-kinase regulatory subunit binding,phosphatidylinositol 3-kinase catalytic subunit binding,phospholipase D activity	epidermal growth factor receptor signaling pathway,cell proliferation
HeLa_Sg44 / HeLa_C1	Q9BYX4	Q9BYX4	-0.850801	0.850801	0.104148	0.0683442	4	Q9BYX4	IFIH1	Interferon-induced helicase C domain-containing protein 1	IFIH1_HUMAN	2	-44.5523	0.554477	HeLa_Sg44	HeLa_C1	nucleus,cytosol	DNA binding,double-stranded RNA binding,single-stranded RNA binding,helicase activity,protein binding,ATP binding,zinc ion binding,identical protein binding,ribonucleoprotein complex binding	detection of virus,response to virus,viral process,protein deubiquitination,protein sumoylation,negative regulation of type I interferon production,positive regulation of interferon-alpha production,positive regulation of interferon-beta production,regulation of type III interferon production,positive regulation of interferon-beta secretion,cytoplasmic pattern recognition receptor signaling pathw…
HeLa_Sg44 / HeLa_C1	Q96S19	Q96S19	-0.0337324	0.0337324	0.104236	0.0683904	46	Q96S19	C16orf13	UPF0585 protein C16orf13	CP013_HUMAN	10	-2.31103	0.97689	HeLa_Sg44	HeLa_C1
HeLa_Sg44 / HeLa_C1	P60983	P60983	-0.0620492	0.0620492	0.104241	0.0683933	56	P60983	GMFB	Glia maturation factor beta	GMFB_HUMAN	9	-4.20974	0.957903	HeLa_Sg44	HeLa_C1	intracellular	actin binding,protein kinase inhibitor activity,signal transducer activity,enzyme activator activity,growth factor activity,Arp2/3 complex binding	protein phosphorylation,negative regulation of protein kinase activity,signal transduction,nervous system development,learning,locomotory behavior,regulation of receptor activity,negative regulation of Arp2/3 complex-mediated actin nucleation,positive regulation of catalytic activity
HeLa_Sg44 / HeLa_C1	Q08211	Q08211	0.398249	0.398249	0.104345	0.0684453	387	Q08211	DHX9	ATP-dependent RNA helicase A	DHX9_HUMAN	56	31.7908	1.31791	HeLa_Sg44	HeLa_C1	nucleus,nucleoplasm,perichromatin fibrils,nucleolus,cytoplasm,centrosome,cytosol,polysome,actin cytoskeleton,membrane,nuclear body,intracellular ribonucleoprotein complex,micro-ribonucleoprotein complex,cytoplasmic ribonucleoprotein granule,polysomal ribosome,protein complex,RISC-loading complex,CRD-mediated mRNA stability complex,nuclear stress granule	RNA polymerase II core binding,core promoter binding,regulatory region RNA binding,RNA polymerase II transcription factor binding,RNA polymerase II transcription cofactor activity,RNA polymerase II transcription coactivator activity,DNA binding,DNA replication origin binding,double-stranded DNA binding,single-stranded DNA binding,RNA binding,RNA helicase activity,double-stranded RNA binding,singl…	alternative mRNA splicing, via spliceosome,mRNA splicing, via spliceosome,osteoblast differentiation,DNA replication,DNA-templated transcription, termination,regulation of transcription from RNA polymerase II promoter,transcription from RNA polymerase II promoter,RNA processing,inflammatory response,RNA secondary structure unwinding,targeting of mRNA for destruction involved in RNA interference,p…
HeLa_Sg44 / HeLa_C1	Q9H9J2	Q9H9J2	0.199957	0.199957	0.104467	0.0685076	50	Q9H9J2	MRPL44	39S ribosomal protein L44, mitochondrial	RM44_HUMAN	11	14.8664	1.14866	HeLa_Sg44	HeLa_C1	nucleus,mitochondrion,mitochondrial inner membrane,mitochondrial large ribosomal subunit,plasma membrane	RNA binding,double-stranded RNA binding,ribonuclease III activity,protein binding	RNA processing,mitochondrial translational elongation,mitochondrial translational termination,RNA phosphodiester bond hydrolysis, endonucleolytic
HeLa_Sg44 / HeLa_C1	Q9Y547	Q9Y547	0.146077	0.146077	0.105014	0.0688009	19	Q9Y547	HSPB11	Intraflagellar transport protein 25 homolog	IFT25_HUMAN	4	10.6556	1.10656	HeLa_Sg44	HeLa_C1	centrosome,cilium,intraciliary transport particle B,extracellular exosome,ciliary tip	protein binding,metal ion binding	skeletal system development,smoothened signaling pathway,heart development,lung development,intraciliary transport involved in cilium morphogenesis,left/right axis specification,cilium morphogenesis
HeLa_Sg44 / HeLa_C1	Q96PZ0	Q96PZ0	0.105813	0.105813	0.105065	0.0688271	178	Q96PZ0	PUS7	Pseudouridylate synthase 7 homolog	PUS7_HUMAN	35	7.61006	1.0761	HeLa_Sg44	HeLa_C1	nucleus	RNA binding,pseudouridine synthase activity,enzyme binding	pseudouridine synthesis,tRNA processing
HeLa_Sg44 / HeLa_C1	Q6UXV4	Q6UXV4	-0.0559608	0.0559608	0.105173	0.0688885	33	Q6UXV4	APOOL	MICOS complex subunit MIC27	MIC27_HUMAN	8	-3.80464	0.961954	HeLa_Sg44	HeLa_C1	extracellular region,mitochondrion,platelet alpha granule lumen,MICOS complex	protein binding	platelet degranulation,cristae formation
HeLa_Sg44 / HeLa_C1	P35580	P35580	-0.0238283	0.0238283	0.105177	0.068889	314	P35580	MYH10	Myosin-10	MYH10_HUMAN	97	-1.63809	0.983619	HeLa_Sg44	HeLa_C1	stress fiber,nucleus,cytoplasm,cytosol,polysome,cell cortex,myosin complex,myosin II complex,lamellipodium,midbody,cleavage furrow,actomyosin,extracellular exosome,myosin II filament	microfilament motor activity,actin binding,protein binding,calmodulin binding,ATP binding,ATPase activity,actin-dependent ATPase activity,RNA stem-loop binding,ADP binding,mRNA 5'-UTR binding,actin filament binding	mitotic cytokinesis,cell adhesion,regulation of cell shape,actin filament-based movement,actomyosin structure organization,positive regulation of protein secretion
HeLa_Sg44 / HeLa_C1	Q8IZE3	Q8IZE3	-0.0154348	0.0154348	0.105275	0.0689397	13	Q8IZE3	SCYL3	Protein-associating with the carboxyl-terminal domain of ezrin	PACE1_HUMAN	4	-1.06416	0.989358	HeLa_Sg44	HeLa_C1	cytoplasm,Golgi apparatus,lamellipodium	protein binding,ATP binding,kinase activity	protein phosphorylation,cell migration
HeLa_Sg44 / HeLa_C1	Q9HC35	Q9HC35	-0.353567	0.353567	0.105292	0.068948	117	Q9HC35	EML4	Echinoderm microtubule-associated protein-like 4	EMAL4_HUMAN	24	-21.7353	0.782647	HeLa_Sg44	HeLa_C1	cytoplasm,microtubule,microtubule cytoskeleton,membrane	molecular_function,microtubule binding	mitotic cell cycle,microtubule-based process
HeLa_Sg44 / HeLa_C1	Q9Y2H1	Q9Y2H1	-0.367111	0.367111	0.105307	0.068956	16	Q9Y2H1	STK38L	Serine/threonine-protein kinase 38-like	ST38L_HUMAN	4	-22.4666	0.775334	HeLa_Sg44	HeLa_C1	cytoplasm,cytosol,actin cytoskeleton,membrane	magnesium ion binding,actin binding,protein serine/threonine kinase activity,protein binding,ATP binding	protein phosphorylation,peptidyl-serine phosphorylation,intracellular signal transduction,regulation of cellular component organization
HeLa_Sg44 / HeLa_C1	Q9NRX2	Q9NRX2	0.187181	0.187181	0.105384	0.0689973	45	Q9NRX2	MRPL17	39S ribosomal protein L17, mitochondrial	RM17_HUMAN	10	13.8537	1.13854	HeLa_Sg44	HeLa_C1	mitochondrial inner membrane,mitochondrial large ribosomal subunit	structural constituent of ribosome,protein domain specific binding	mitochondrial genome maintenance,mitochondrial translational elongation,mitochondrial translational termination
HeLa_Sg44 / HeLa_C1	Q8IUF8	Q8IUF8	0.300731	0.300731	0.105388	0.0689988	46	Q8IUF8	MINA	Bifunctional lysine-specific demethylase and histidyl-hydroxylase MINA	MINA_HUMAN	13	23.1768	1.23177	HeLa_Sg44	HeLa_C1	nucleus,nucleoplasm,transcription factor complex,nucleolus,cytosol	transcriptional repressor activity, RNA polymerase II transcription factor binding,histone demethylase activity,histone demethylase activity (H3-K4 specific),identical protein binding,metal ion binding,histone demethylase activity (H3-K36 specific)	negative regulation of transcription from RNA polymerase II promoter,chromatin remodeling,transcription, DNA-templated,peptidyl-arginine hydroxylation,histone H3-K4 demethylation,ribosome biogenesis,negative regulation of transcription, DNA-templated,oxidation-reduction process,histone H3-K36 demethylation
HeLa_Sg44 / HeLa_C1	P08397	P08397	0.154357	0.154357	0.105468	0.0690373	66	P08397	HMBS	Porphobilinogen deaminase	HEM3_HUMAN	13	11.2925	1.11293	HeLa_Sg44	HeLa_C1	cytoplasm,cytosol	hydroxymethylbilane synthase activity	protoporphyrinogen IX biosynthetic process,heme biosynthetic process,peptidyl-pyrromethane cofactor linkage
HeLa_Sg44 / HeLa_C1	Q4G0I0	Q4G0I0	-0.0135207	0.0135207	0.105658	0.0691444	19	Q4G0I0	CCSMST1	Protein CCSMST1	CSMT1_HUMAN	3	-0.932809	0.990672	HeLa_Sg44	HeLa_C1	integral component of membrane
HeLa_Sg44 / HeLa_C1	Q99471	Q99471	-0.0234445	0.0234445	0.105669	0.0691509	54	Q99471	PFDN5	Prefoldin subunit 5	PFD5_HUMAN	7	-1.61191	0.983881	HeLa_Sg44	HeLa_C1	nucleus,cytoplasm,prefoldin complex	transcription corepressor activity,protein binding,unfolded protein binding	regulation of transcription, DNA-templated,protein folding,negative regulation of transcription, DNA-templated,retina development in camera-type eye,negative regulation of canonical Wnt signaling pathway
HeLa_Sg44 / HeLa_C1	P09038	P09038	0.532467	0.532467	0.105936	0.0692934	13	P09038	FGF2	Fibroblast growth factor 2	FGF2_HUMAN	4	44.64	1.4464	HeLa_Sg44	HeLa_C1	extracellular region,extracellular space,nucleus	protein tyrosine kinase activity,Ras guanyl-nucleotide exchange factor activity,fibroblast growth factor receptor binding,cytokine activity,protein binding,growth factor activity,heparin binding,1-phosphatidylinositol-3-kinase activity,ligand-dependent nuclear receptor transcription coactivator activity,chemoattractant activity,phosphatidylinositol-4,5-bisphosphate 3-kinase activity,Requires Onto…	MAPK cascade,activation of MAPK activity,branching involved in ureteric bud morphogenesis,positive regulation of endothelial cell proliferation,cell migration involved in sprouting angiogenesis,phosphatidylinositol biosynthetic process,chemotaxis,signal transduction,Ras protein signal transduction,nervous system development,positive regulation of cell proliferation,fibroblast growth factor recept…
HeLa_Sg44 / HeLa_C1	P20585	P20585	0.14534	0.14534	0.106047	0.0693589	73	P20585	MSH3	DNA mismatch repair protein Msh3	MSH3_HUMAN	19	10.5991	1.10599	HeLa_Sg44	HeLa_C1	nucleoplasm,membrane,MutSbeta complex	Y-form DNA binding,heteroduplex DNA loop binding,double-strand/single-strand DNA junction binding,damaged DNA binding,protein binding,ATP binding,DNA-dependent ATPase activity,enzyme binding,guanine/thymine mispair binding,protein homodimerization activity,oxidized purine DNA binding,single-stranded DNA binding,mismatched DNA binding,dinucleotide insertion or deletion binding,single guanine inser…	DNA repair,mismatch repair,somatic recombination of immunoglobulin gene segments,maintenance of DNA repeat elements,negative regulation of DNA recombination,positive regulation of helicase activity
HeLa_Sg44 / HeLa_C1	O75600	O75600	0.0506789	0.0506789	0.106108	0.0693925	24	O75600	GCAT	2-amino-3-ketobutyrate coenzyme A ligase, mitochondrial	KBL_HUMAN	7	3.57522	1.03575	HeLa_Sg44	HeLa_C1	nucleoplasm,mitochondrion,mitochondrial inner membrane,nuclear speck	glycine C-acetyltransferase activity,pyridoxal phosphate binding	cellular amino acid metabolic process,biosynthetic process,L-threonine catabolic process to glycine
HeLa_Sg44 / HeLa_C1	Q9BZE9	Q9BZE9	0.116886	0.116886	0.106221	0.069451	12	Q9BZE9	ASPSCR1	Tether containing UBX domain for GLUT4	ASPC1_HUMAN	3	8.43919	1.08439	HeLa_Sg44	HeLa_C1	nucleoplasm,cytosol,plasma membrane,cytoplasmic side of plasma membrane,endomembrane system,vesicle membrane,extrinsic component of membrane,endoplasmic reticulum-Golgi intermediate compartment membrane,intracellular membrane-bounded organelle,perinuclear region of cytoplasm	protein binding	intracellular protein transport,positive regulation of protein modification process,glucose homeostasis,regulation of glucose import
HeLa_Sg44 / HeLa_C1	Q92643	Q92643	0.140997	0.140997	0.106338	0.069514	33	Q92643	PIGK	GPI-anchor transamidase	GPI8_HUMAN	9	10.2667	1.10267	HeLa_Sg44	HeLa_C1	endoplasmic reticulum membrane,membrane,integral component of endoplasmic reticulum membrane,GPI-anchor transamidase complex	protein disulfide isomerase activity,GPI-anchor transamidase activity,protein binding,cysteine-type peptidase activity,GPI anchor binding	proteolysis,attachment of GPI anchor to protein,protein localization to cell surface
HeLa_Sg44 / HeLa_C1	Q8WVK2	Q8WVK2	-0.0479893	0.0479893	0.106452	0.0695722	30	Q8WVK2	SNRNP27	U4/U6.U5 small nuclear ribonucleoprotein 27 kDa protein	SNR27_HUMAN	7	-3.27165	0.967284	HeLa_Sg44	HeLa_C1	cellular_component,nucleoplasm	nucleic acid binding,protein binding	mRNA splicing, via spliceosome,biological_process
HeLa_Sg44 / HeLa_C1	O15446	O15446	0.19714	0.19714	0.10666	0.0696736	66	O15446	CD3EAP	DNA-directed RNA polymerase I subunit RPA34	RPA34_HUMAN	16	14.6423	1.14642	HeLa_Sg44	HeLa_C1	RNA polymerase I transcription factor complex,fibrillar center,nucleus,nucleoplasm,chromosome,nucleolus,mitochondrion,cytosol	RNA binding,DNA-directed RNA polymerase activity	transcription initiation from RNA polymerase I promoter,transcription elongation from RNA polymerase I promoter,termination of RNA polymerase I transcription,transmembrane receptor protein tyrosine kinase signaling pathway,rRNA transcription,positive regulation of gene expression, epigenetic
HeLa_Sg44 / HeLa_C1	Q69YN2	Q69YN2	-0.069521	0.069521	0.106704	0.0696972	52	Q69YN2	CWF19L1	CWF19-like protein 1	C19L1_HUMAN	12	-4.70456	0.952954	HeLa_Sg44	HeLa_C1	cellular_component	molecular_function	biological_process
HeLa_Sg44 / HeLa_C1	Q96IZ7	Q96IZ7	0.230476	0.230476	0.106708	0.0696987	23	Q96IZ7	RSRC1	Serine/Arginine-related protein 53	RSRC1_HUMAN	5	17.3222	1.17322	HeLa_Sg44	HeLa_C1	nucleus,cytoplasm,nuclear speck	protein binding	alternative mRNA splicing, via spliceosome,mRNA splicing, via spliceosome,protein phosphorylation,nucleocytoplasmic transport,RNA splicing,response to antibiotic
HeLa_Sg44 / HeLa_C1	O43795	O43795	0.213286	0.213286	0.106886	0.0697945	149	O43795	MYO1B	Unconventional myosin-Ib	MYO1B_HUMAN	40	15.9326	1.15933	HeLa_Sg44	HeLa_C1	cytoplasm,early endosome,actin filament,plasma membrane,brush border,endosome membrane,myosin complex,filopodium,apical part of cell,perinuclear region of cytoplasm,extracellular exosome,cell periphery,trans-Golgi network membrane	microfilament motor activity,calmodulin binding,ATP binding,phosphatidylinositol-4,5-bisphosphate binding,phosphatidylinositol-3,4,5-trisphosphate binding,actin-dependent ATPase activity,cadherin binding,actin filament binding	post-Golgi vesicle-mediated transport,actin filament organization,actin filament-based movement,actin filament bundle assembly
HeLa_Sg44 / HeLa_C1	Q96AX1	Q96AX1	-0.024413	0.024413	0.106966	0.0698348	39	Q96AX1	VPS33A	Vacuolar protein sorting-associated protein 33A	VP33A_HUMAN	11	-1.67794	0.983221	HeLa_Sg44	HeLa_C1	lysosomal membrane,early endosome,late endosome,autophagosome,clathrin-coated vesicle,HOPS complex,late endosome membrane,perinuclear region of cytoplasm,AP-3 adaptor complex,clathrin complex	protein binding	vesicle docking involved in exocytosis,endosome to lysosome transport,protein transport,vesicle-mediated transport,platelet formation,melanosome localization,lysosome localization,regulation of lysosomal lumen pH,regulation of developmental pigmentation,autophagosome maturation
HeLa_Sg44 / HeLa_C1	Q92574	Q92574	0.0523905	0.0523905	0.107052	0.0698792	5	Q92574	TSC1	Hamartin	TSC1_HUMAN	2	3.69818	1.03698	HeLa_Sg44	HeLa_C1	nucleus,cytoplasm,lipid particle,cytosol,plasma membrane,cell cortex,membrane,lamellipodium,growth cone,TSC1-TSC2 complex,protein complex,perinuclear region of cytoplasm,actin filament	protein binding,GTPase activating protein binding,protein N-terminus binding,chaperone binding	kidney development,neural tube closure,regulation of cell-matrix adhesion,adaptive immune response,rRNA export from nucleus,regulation of translation,potassium ion transport,cell cycle arrest,cell-matrix adhesion,negative regulation of cell proliferation,adult locomotory behavior,negative regulation of neuron projection development,positive regulation of macroautophagy,negative regulation of macr…
HeLa_Sg44 / HeLa_C1	Q8N5C7	Q8N5C7	0.529797	0.529797	0.107111	0.0699079	12	Q8N5C7	DTWD1	DTW domain-containing protein 1	DTWD1_HUMAN	3	44.3726	1.44373	HeLa_Sg44	HeLa_C1
HeLa_Sg44 / HeLa_C1	P15559	P15559	0.427491	0.427491	0.107189	0.0699474	88	P15559	NQO1	NAD(P)H dehydrogenase [quinone] 1	NQO1_HUMAN	14	34.4893	1.34489	HeLa_Sg44	HeLa_C1	cytoplasm,cytosol,dendrite,neuronal cell body,extracellular exosome	RNA binding,NAD(P)H dehydrogenase (quinone) activity,cytochrome-b5 reductase activity, acting on NAD(P)H,superoxide dismutase activity,protein binding,identical protein binding	regulation of cellular amino acid metabolic process,xenobiotic metabolic process,nitric oxide biosynthetic process,synaptic transmission, cholinergic,aging,response to nutrient,response to toxic substance,removal of superoxide radicals,response to estradiol,negative regulation of apoptotic process,negative regulation of catalytic activity,positive regulation of neuron apoptotic process,response t…
HeLa_Sg44 / HeLa_C1	Q9NVG8	Q9NVG8	0.408508	0.408508	0.10725	0.0699781	7	Q9NVG8	TBC1D13	TBC1 domain family member 13	TBC13_HUMAN	2	32.7313	1.32731	HeLa_Sg44	HeLa_C1	intracellular,cytosol,endomembrane system,membrane	GTPase activator activity,Rab GTPase binding	intracellular protein transport,regulation of vesicle fusion,activation of GTPase activity,regulation of cilium assembly
HeLa_Sg44 / HeLa_C1	O60333	O60333	-0.118423	0.118423	0.107358	0.0700351	21	O60333	KIF1B	Kinesin-like protein KIF1B	KIF1B_HUMAN	6	-7.88061	0.921194	HeLa_Sg44	HeLa_C1	mitochondrion,kinesin complex,microtubule,microtubule associated complex,cytoplasmic vesicle membrane,cytoplasmic vesicle,neuron projection,axon cytoplasm	microtubule motor activity,protein binding,ATP binding,microtubule binding,ATPase activity,kinesin binding,kinase binding,scaffold protein binding,ATP-dependent microtubule motor activity	apoptotic process,microtubule-based movement,neuron-neuron synaptic transmission,neuromuscular synaptic transmission,anterograde axonal transport,positive regulation of gene expression,cytoskeleton-dependent intracellular transport,lysosome localization,mitochondrion transport along microtubule,response to rotenone,cellular response to nerve growth factor stimulus,protein localization to cell per…
HeLa_Sg44 / HeLa_C1	Q8TCJ2	Q8TCJ2	0.516716	0.516716	0.107405	0.0700602	51	Q8TCJ2	STT3B	Dolichyl-diphosphooligosaccharide--protein glycosyltransferase subunit STT3B	STT3B_HUMAN	11	43.0695	1.4307	HeLa_Sg44	HeLa_C1	endoplasmic reticulum,oligosaccharyltransferase complex,membrane,integral component of membrane	dolichyl-diphosphooligosaccharide-protein glycotransferase activity,metal ion binding	glycoprotein catabolic process,response to unfolded protein,protein N-linked glycosylation via asparagine,ER-associated ubiquitin-dependent protein catabolic process,co-translational protein modification,post-translational protein modification
HeLa_Sg44 / HeLa_C1	O15031	O15031	-0.231058	0.231058	0.1075	0.0701131	144	O15031	PLXNB2	Plexin-B2	PLXB2_HUMAN	33	-14.799	0.85201	HeLa_Sg44	HeLa_C1	integral component of plasma membrane,cell surface,extracellular exosome	protein binding,semaphorin receptor activity	neural tube closure,regulation of protein phosphorylation,homophilic cell adhesion via plasma membrane adhesion molecules,negative regulation of cell adhesion,neuroblast proliferation,brain development,regulation of cell shape,positive regulation of neuron projection development,regulation of GTPase activity,positive regulation of axonogenesis,semaphorin-plexin signaling pathway,regulation of neu…
HeLa_Sg44 / HeLa_C1	Q8NHH9	Q8NHH9	0.425795	0.425795	0.10753	0.0701264	63	Q8NHH9	ATL2	Atlastin-2	ATLA2_HUMAN	12	34.3313	1.34331	HeLa_Sg44	HeLa_C1	endoplasmic reticulum,membrane,integral component of membrane,endoplasmic reticulum tubular network membrane	GTPase activity,protein binding,GTP binding,identical protein binding	endoplasmic reticulum organization,Golgi organization,protein homooligomerization,endoplasmic reticulum tubular network membrane organization,ER to Golgi vesicle-mediated transport
HeLa_Sg44 / HeLa_C1	Q96BJ3	Q96BJ3	-0.0234779	0.0234779	0.107551	0.0701347	43	Q96BJ3	AIDA	Axin interactor, dorsalization-associated protein	AIDA_HUMAN	10	-1.61419	0.983858	HeLa_Sg44	HeLa_C1	cellular_component,cytoplasm,membrane	protein binding,protein domain specific binding,phosphatidylinositol binding	dorsal/ventral pattern formation,regulation of protein homodimerization activity,negative regulation of JUN kinase activity,negative regulation of JNK cascade,determination of ventral identity
HeLa_Sg44 / HeLa_C1	O14561	O14561	0.37322	0.37322	0.107957	0.070351	31	O14561	NDUFAB1	Acyl carrier protein, mitochondrial	ACPM_HUMAN	3	29.524	1.29524	HeLa_Sg44	HeLa_C1	nucleoplasm,mitochondrion,mitochondrial inner membrane,mitochondrial respiratory chain complex I,mitochondrial matrix,cytosol,mitochondrial membrane	acyl binding,ACP phosphopantetheine attachment site binding involved in fatty acid biosynthetic process,fatty acid binding,calcium ion binding,protein binding,NADH dehydrogenase (ubiquinone) activity,phosphopantetheine binding	mitochondrial electron transport, NADH to ubiquinone,fatty acid biosynthetic process,fatty acid beta-oxidation,lipid A biosynthetic process,protein lipoylation,mitochondrial respiratory chain complex I assembly,cellular nitrogen compound metabolic process
HeLa_Sg44 / HeLa_C1	O60921	O60921	0.498278	0.498278	0.108381	0.0705774	7	O60921	HUS1	Checkpoint protein HUS1	HUS1_HUMAN	2	41.2527	1.41253	HeLa_Sg44	HeLa_C1	nucleus,nucleoplasm,nucleolus,cytosol,checkpoint clamp complex,site of double-strand break	protein binding	DNA damage checkpoint,double-strand break repair via homologous recombination,regulation of protein phosphorylation,DNA replication,DNA repair,nucleotide-excision repair,protein phosphorylation,cellular response to DNA damage stimulus,negative regulation of DNA replication,response to UV,embryo development,intra-S DNA damage checkpoint,mitotic DNA replication checkpoint,meiotic DNA integrity chec…
HeLa_Sg44 / HeLa_C1	Q9Y5Y2	Q9Y5Y2	-0.135368	0.135368	0.10854	0.0706633	32	Q9Y5Y2	NUBP2	Cytosolic Fe-S cluster assembly factor NUBP2	NUBP2_HUMAN	6	-8.95624	0.910438	HeLa_Sg44	HeLa_C1	nucleus,centriole,cilium,spindle pole centrosome	nucleotide binding,protein binding,ATP binding,metal ion binding,4 iron, 4 sulfur cluster binding	iron-sulfur cluster assembly,cell projection organization
HeLa_Sg44 / HeLa_C1	Q9Y2F5	Q9Y2F5	0.456889	0.456889	0.108787	0.0707926	17	Q9Y2F5	ICE1	Little elongation complex subunit 1	ICE1_HUMAN	4	37.2579	1.37258	HeLa_Sg44	HeLa_C1	nucleoplasm,transcription elongation factor complex,Cajal body,nuclear body,transcriptionally active chromatin,histone locus body	protein binding,protein homodimerization activity	positive regulation of protein complex assembly,snRNA transcription from RNA polymerase II promoter,snRNA transcription from RNA polymerase III promoter,positive regulation of transcription from RNA polymerase III promoter,positive regulation of intracellular protein transport
HeLa_Sg44 / HeLa_C1	Q92540	Q92540	0.209578	0.209578	0.108895	0.0708513	20	Q92540	SMG7	Protein SMG7	SMG7_HUMAN	7	15.635	1.15635	HeLa_Sg44	HeLa_C1	nucleus,telomerase holoenzyme complex,cytoplasm,cytosol,intermediate filament cytoskeleton	ribonuclease activity,protein binding,telomeric DNA binding,ribonucleoprotein complex binding,protein phosphatase 2A binding,telomerase RNA binding	nuclear-transcribed mRNA catabolic process, nonsense-mediated decay,mRNA export from nucleus,telomere maintenance via telomerase,regulation of dephosphorylation,regulation of RNA stability,RNA phosphodiester bond hydrolysis
HeLa_Sg44 / HeLa_C1	Q9NZJ0	Q9NZJ0	-0.332046	0.332046	0.109072	0.0709437	28	Q9NZJ0	DTL	Denticleless protein homolog	DTL_HUMAN	6	-20.5591	0.794409	HeLa_Sg44	HeLa_C1	nucleus,nucleoplasm,chromosome,nucleolus,centrosome,cytosol,Cul4A-RING E3 ubiquitin ligase complex,Cul4B-RING E3 ubiquitin ligase complex,nuclear membrane,Cul4-RING E3 ubiquitin ligase complex	protein binding,ubiquitin-protein transferase activity	protein polyubiquitination,DNA replication,ubiquitin-dependent protein catabolic process,protein monoubiquitination,cellular response to DNA damage stimulus,response to UV,positive regulation of G2/M transition of mitotic cell cycle,translesion synthesis,DNA damage response, detection of DNA damage,post-translational protein modification,positive regulation of protein catabolic process,regulation…
HeLa_Sg44 / HeLa_C1	Q9BVK6	Q9BVK6	1.53603	1.53603	0.109125	0.0709743	52	Q9BVK6	TMED9	Transmembrane emp24 domain-containing protein 9	TMED9_HUMAN	9	189.995	2.89995	HeLa_Sg44	HeLa_C1	Golgi membrane,endoplasmic reticulum,endoplasmic reticulum membrane,endoplasmic reticulum-Golgi intermediate compartment,Golgi apparatus,integral component of membrane,transport vesicle,trans-Golgi network transport vesicle,endoplasmic reticulum-Golgi intermediate compartment membrane,extracellular exosome	protein binding,syntaxin binding	ER to Golgi vesicle-mediated transport,retrograde vesicle-mediated transport, Golgi to ER,Golgi organization,positive regulation of organelle organization,COPI coating of Golgi vesicle,protein exit from endoplasmic reticulum,early endosome to Golgi transport
HeLa_Sg44 / HeLa_C1	Q9UHQ1	Q9UHQ1	0.0111729	0.0111729	0.109179	0.0710013	5	Q9UHQ1	NARF	Nuclear prelamin A recognition factor	NARF_HUMAN	2	0.777456	1.00777	HeLa_Sg44	HeLa_C1	nucleus,lamin filament,nuclear lamina,nucleolus,nuclear lumen	NADH dehydrogenase activity,lamin binding,iron-sulfur cluster binding	oxidation-reduction process
HeLa_Sg44 / HeLa_C1	P55795	P55795	0.764829	0.764829	0.109236	0.0710303	34	P55795	HNRNPH2	Heterogeneous nuclear ribonucleoprotein H2	HNRH2_HUMAN	7	69.9168	1.69917	HeLa_Sg44	HeLa_C1	nucleus,nucleoplasm,cytosol,membrane,intracellular ribonucleoprotein complex	RNA binding,protein binding	mRNA splicing, via spliceosome,RNA metabolic process
HeLa_Sg44 / HeLa_C1	Q13107	Q13107	0.1262	0.1262	0.109323	0.0710768	30	Q13107	USP4	Ubiquitin carboxyl-terminal hydrolase 4	UBP4_HUMAN	7	9.14153	1.09142	HeLa_Sg44	HeLa_C1	nucleus,cytoplasm,lysosome,cytosol,plasma membrane	thiol-dependent ubiquitin-specific protease activity,protein binding,adenosine receptor binding,thiol-dependent ubiquitinyl hydrolase activity,identical protein binding,metal ion binding	spliceosomal tri-snRNP complex assembly,ubiquitin-dependent protein catabolic process,protein deubiquitination,negative regulation of protein ubiquitination,regulation of protein stability,protein localization to cell surface
HeLa_Sg44 / HeLa_C1	O15294	O15294	0.186152	0.186152	0.109335	0.0710815	147	O15294	OGT	UDP-N-acetylglucosamine--peptide N-acetylglucosaminyltransferase 110 kDa subunit	OGT1_HUMAN	31	13.7725	1.13772	HeLa_Sg44	HeLa_C1	histone acetyltransferase complex,nucleus,nucleoplasm,mitochondrion,cytosol,plasma membrane	protein binding,phosphatidylinositol-3,4,5-trisphosphate binding,acetylglucosaminyltransferase activity,protein N-acetylglucosaminyltransferase activity,protein O-GlcNAc transferase activity,histone acetyltransferase activity (H4-K5 specific),histone acetyltransferase activity (H4-K8 specific),histone acetyltransferase activity (H4-K16 specific)	regulation of glycolytic process,protein O-linked glycosylation,apoptotic process,signal transduction,response to nutrient,protein processing,protein deubiquitination,negative regulation of protein ubiquitination,response to insulin,circadian regulation of gene expression,regulation of Rac protein signal transduction,histone H4-K5 acetylation,histone H4-K8 acetylation,histone H4-K16 acetylation,p…
HeLa_Sg44 / HeLa_C1	Q86UT6	Q86UT6	-0.266741	0.266741	0.109711	0.0712757	7	Q86UT6	NLRX1	NLR family member X1	NLRX1_HUMAN	2	-16.8805	0.831195	HeLa_Sg44	HeLa_C1	mitochondrion,mitochondrial outer membrane,plasma membrane,cell junction	protein binding,ATP binding	viral process,negative regulation of type I interferon production,negative regulation of interferon-beta production,negative regulation of interleukin-6 production,negative regulation of RIG-I signaling pathway,negative regulation of I-kappaB kinase/NF-kappaB signaling,innate immune response,negative regulation of innate immune response,negative regulation of inflammatory response
HeLa_Sg44 / HeLa_C1	Q9NR31	Q9NR31	-0.0832269	0.0832269	0.10996	0.0714012	50	Q9NR31	SAR1A	GTP-binding protein SAR1a	SAR1A_HUMAN	10	-5.6056	0.943944	HeLa_Sg44	HeLa_C1	Golgi membrane,endoplasmic reticulum,COPII vesicle coat,extracellular exosome	protein binding,GTP binding	intracellular protein transport,cargo loading into COPII-coated vesicle
HeLa_Sg44 / HeLa_C1	Q8WXD5	Q8WXD5	0.0378915	0.0378915	0.110325	0.0715949	21	Q8WXD5	GEMIN6	Gem-associated protein 6	GEMI6_HUMAN	5	2.66123	1.02661	HeLa_Sg44	HeLa_C1	nucleoplasm,cytoplasm,cytosol,nuclear body,SMN complex,SMN-Sm protein complex,Gemini of coiled bodies	protein binding	spliceosomal complex assembly,spliceosomal snRNP assembly,mRNA splicing, via spliceosome,nuclear import
HeLa_Sg44 / HeLa_C1	Q96A49	Q96A49	0.0634983	0.0634983	0.110355	0.0716086	106	Q96A49	SYAP1	Synapse-associated protein 1	SYAP1_HUMAN	17	4.49967	1.045	HeLa_Sg44	HeLa_C1	nucleoplasm,Golgi apparatus,cytosol,axon,dendrite,growth cone,presynaptic membrane,perikaryon,postsynaptic membrane,perinuclear region of cytoplasm,extracellular exosome	protein binding
HeLa_Sg44 / HeLa_C1	Q8N0W3	Q8N0W3	-4.78464	4.78464	0.11063	0.0717573	6	Q8N0W3	FUK	L-fucose kinase	FUK_HUMAN	3	-96.3719	0.0362811	HeLa_Sg44	HeLa_C1	cytosol	ATP binding,fucokinase activity	GDP-L-fucose salvage,carbohydrate phosphorylation
HeLa_Sg44 / HeLa_C1	O14929	O14929	0.00152134	0.00152134	0.110642	0.0717637	58	O14929	HAT1	Histone acetyltransferase type B catalytic subunit	HAT1_HUMAN	10	0.105507	1.00106	HeLa_Sg44	HeLa_C1	nuclear chromosome, telomeric region,nuclear chromatin,nucleus,nucleoplasm,cytoplasm,nuclear matrix,intracellular membrane-bounded organelle,protein complex	histone acetyltransferase activity,protein binding,H4 histone acetyltransferase activity,histone binding	DNA packaging,DNA replication-dependent nucleosome assembly,DNA replication-independent nucleosome assembly,chromatin silencing at telomere,internal protein amino acid acetylation,response to nutrient,histone H4 acetylation
HeLa_Sg44 / HeLa_C1	Q96LI5;Q9ULM6	Q96LI5;Q9ULM6	-0.501905	0.501905	0.110877	0.0718905	12	Q96LI5;Q9ULM6	CNOT6L;CNOT6	CCR4-NOT transcription complex subunit 6-like;CCR4-NOT transcription complex subunit 6	CNO6L_HUMAN;CNOT6_HUMAN	3	-29.3826	0.706174	HeLa_Sg44	HeLa_C1	nucleus,cytoplasm,cytosol,CCR4-NOT complex;nucleus,cytosol,membrane,CCR4-NOT complex	poly(A)-specific ribonuclease activity,protein binding,metal ion binding;RNA binding,exoribonuclease activity,poly(A)-specific ribonuclease activity,protein binding,metal ion binding	nuclear-transcribed mRNA poly(A) tail shortening,transcription, DNA-templated,regulation of transcription, DNA-templated,mRNA processing,DNA damage response, signal transduction by p53 class mediator resulting in cell cycle arrest,positive regulation of cell proliferation,positive regulation of cytoplasmic mRNA processing body assembly,gene silencing by RNA,mRNA destabilization,RNA phosphodiester…
HeLa_Sg44 / HeLa_C1	P27448	P27448	-0.335796	0.335796	0.11117	0.0720421	41	P27448	MARK3	MAP/microtubule affinity-regulating kinase 3	MARK3_HUMAN	13	-20.7653	0.792347	HeLa_Sg44	HeLa_C1	cytosol,plasma membrane,extracellular exosome	protein serine/threonine kinase activity,protein binding,ATP binding	MAPK cascade,microtubule cytoskeleton organization,establishment of cell polarity,negative regulation of hippo signaling
HeLa_Sg44 / HeLa_C1	O75063	O75063	-0.154634	0.154634	0.111253	0.0720853	27	O75063	FAM20B	Glycosaminoglycan xylosylkinase	XYLK_HUMAN	7	-10.164	0.89836	HeLa_Sg44	HeLa_C1	Golgi membrane,extracellular space,nucleoplasm,Golgi apparatus,integral component of membrane	protein binding,ATP binding,kinase activity,phosphotransferase activity, alcohol group as acceptor,metal ion binding	phosphorylation,positive regulation of protein targeting to mitochondrion
HeLa_Sg44 / HeLa_C1	Q01167	Q01167	-0.106881	0.106881	0.111326	0.0721199	27	Q01167	FOXK2	Forkhead box protein K2	FOXK2_HUMAN	7	-7.14065	0.928593	HeLa_Sg44	HeLa_C1	nucleus,nucleoplasm	magnesium ion binding,RNA polymerase II core promoter proximal region sequence-specific DNA binding,transcriptional activator activity, RNA polymerase II core promoter proximal region sequence-specific binding,transcription factor activity, sequence-specific DNA binding,protein binding,sequence-specific DNA binding	regulation of transcription, DNA-templated,regulation of transcription from RNA polymerase II promoter,transcription from RNA polymerase II promoter,anatomical structure morphogenesis,protein deubiquitination,cell differentiation,positive regulation of transcription from RNA polymerase II promoter
HeLa_Sg44 / HeLa_C1	P52888	P52888	-0.134506	0.134506	0.111507	0.0722096	109	P52888	THOP1	Thimet oligopeptidase	THOP1_HUMAN	21	-8.90182	0.910982	HeLa_Sg44	HeLa_C1	mitochondrial intermembrane space,cytosol	metalloendopeptidase activity,peptide binding,metal ion binding	protein polyubiquitination,proteolysis,peptide metabolic process
HeLa_Sg44 / HeLa_C1	Q53FA7	Q53FA7	-0.0837363	0.0837363	0.111506	0.0722096	53	Q53FA7	TP53I3	Quinone oxidoreductase PIG3	QORX_HUMAN	17	-5.63893	0.943611	HeLa_Sg44	HeLa_C1	cytosol,extracellular exosome	NADPH:quinone reductase activity,protein homodimerization activity,quinone binding,NADPH binding	NADP metabolic process,regulation of apoptotic process,oxidation-reduction process
HeLa_Sg44 / HeLa_C1	Q8NCW5	Q8NCW5	0.215151	0.215151	0.11184	0.0723886	53	Q8NCW5	APOA1BP	NAD(P)H-hydrate epimerase	NNRE_HUMAN	9	16.0825	1.16083	HeLa_Sg44	HeLa_C1	extracellular region,extracellular space,nucleoplasm,mitochondrion,mitochondrial matrix,cytosol,cilium,intracellular membrane-bounded organelle,cell body,extracellular exosome	nucleotide binding,protein binding,protein homodimerization activity,metal ion binding,NADHX epimerase activity,NADPHX epimerase activity	NADH metabolic process,NADP metabolic process,NAD biosynthesis via nicotinamide riboside salvage pathway,nicotinamide nucleotide metabolic process,protein homotetramerization
HeLa_Sg44 / HeLa_C1	Q9BYW2	Q9BYW2	-0.0445372	0.0445372	0.111845	0.0723912	62	Q9BYW2	SETD2	Histone-lysine N-methyltransferase SETD2	SETD2_HUMAN	18	-3.03992	0.969601	HeLa_Sg44	HeLa_C1	nucleus,nucleoplasm,chromosome	protein binding,protein-lysine N-methyltransferase activity,histone-lysine N-methyltransferase activity,alpha-tubulin binding,metal ion binding,histone methyltransferase activity (H3-K36 specific)	angiogenesis,morphogenesis of a branching structure,neural tube closure,mismatch repair,regulation of transcription, DNA-templated,transcription elongation from RNA polymerase II promoter,regulation of double-strand break repair via homologous recombination,regulation of mRNA export from nucleus,peptidyl-lysine trimethylation,peptidyl-lysine monomethylation,forebrain development,regulation of cyt…
HeLa_Sg44 / HeLa_C1	Q9H3F6	Q9H3F6	0.189849	0.189849	0.11196	0.0724504	8	Q9H3F6	KCTD10	BTB/POZ domain-containing adapter for CUL3-mediated RhoA degradation protein 3	BACD3_HUMAN	2	14.0644	1.14064	HeLa_Sg44	HeLa_C1	nucleoplasm,cytosol,Cul3-RING ubiquitin ligase complex	Notch binding,protein binding,ubiquitin-protein transferase activity	ubiquitin-dependent protein catabolic process,protein ubiquitination,proteasome-mediated ubiquitin-dependent protein catabolic process,protein homooligomerization
HeLa_Sg44 / HeLa_C1	P31949	P31949	-0.653827	0.653827	0.112148	0.07255	60	P31949	S100A11	Protein S100-A11	S10AB_HUMAN	9	-36.4408	0.635592	HeLa_Sg44	HeLa_C1	ruffle,extracellular region,extracellular space,nucleus,cytoplasm,cell-cell adherens junction,secretory granule lumen,extracellular exosome	calcium ion binding,protein binding,protein homodimerization activity,S100 protein binding,calcium-dependent protein binding,cadherin binding involved in cell-cell adhesion	signal transduction,negative regulation of DNA replication,negative regulation of cell proliferation,neutrophil degranulation,cell-cell adhesion
HeLa_Sg44 / HeLa_C1	Q8IXJ6	Q8IXJ6	-0.390192	0.390192	0.112168	0.072561	7	Q8IXJ6	SIRT2	NAD-dependent protein deacetylase sirtuin-2	SIR2_HUMAN	4	-23.6972	0.763028	HeLa_Sg44	HeLa_C1	chromosome, telomeric region,nucleus,chromatin silencing complex,chromosome,nuclear heterochromatin,nucleolus,cytoplasm,mitochondrion,centrosome,centriole,spindle,cytosol,microtubule,plasma membrane,growth cone,midbody,paranodal junction,paranode region of axon,perikaryon,myelin sheath,lateral loop,Schmidt-Lanterman incisure,juxtaparanode region of axon,perinuclear region of cytoplasm,mitotic spi…	chromatin binding,histone deacetylase activity,protein binding,transcription factor binding,zinc ion binding,NAD-dependent histone deacetylase activity,protein deacetylase activity,NAD-dependent protein deacetylase activity,histone acetyltransferase binding,histone deacetylase binding,tubulin deacetylase activity,ubiquitin binding,NAD-dependent histone deacetylase activity (H4-K16 specific),NAD+ …	negative regulation of transcription from RNA polymerase II promoter,chromatin silencing at rDNA,chromatin silencing,chromatin silencing at telomere,transcription, DNA-templated,protein ADP-ribosylation,protein deacetylation,autophagy,regulation of exit from mitosis,negative regulation of cell proliferation,negative regulation of autophagy,negative regulation of peptidyl-threonine phosphorylation…
HeLa_Sg44 / HeLa_C1	Q15906	Q15906	0.350387	0.350387	0.112186	0.0725713	7	Q15906	VPS72	Vacuolar protein sorting-associated protein 72 homolog	VPS72_HUMAN	2	27.4903	1.2749	HeLa_Sg44	HeLa_C1	nucleus,nucleoplasm,nuclear speck,protein complex	DNA binding,protein binding,histone binding	negative regulation of transcription from RNA polymerase II promoter,transcription, DNA-templated,chromatin modification,somatic stem cell population maintenance,histone exchange
HeLa_Sg44 / HeLa_C1	Q6ZW31	Q6ZW31	-0.248776	0.248776	0.11233	0.0726522	8	Q6ZW31	SYDE1	Rho GTPase-activating protein SYDE1	SYDE1_HUMAN	2	-15.839	0.84161	HeLa_Sg44	HeLa_C1	cytoplasm,cytosol	GTPase activator activity	signal transduction,regulation of GTPase activity,regulation of small GTPase mediated signal transduction,regulation of cytoskeleton organization,activation of GTPase activity,positive regulation of trophoblast cell migration
HeLa_Sg44 / HeLa_C1	O96006	O96006	0.43594	0.43594	0.112334	0.0726533	33	O96006	ZBED1	Zinc finger BED domain-containing protein 1	ZBED1_HUMAN	8	35.2792	1.35279	HeLa_Sg44	HeLa_C1	nuclear chromosome,nucleoplasm	RNA polymerase II regulatory region sequence-specific DNA binding,RNA polymerase II core promoter proximal region sequence-specific DNA binding,transcriptional activator activity, RNA polymerase II core promoter proximal region sequence-specific binding,transcriptional activator activity, RNA polymerase II transcription regulatory region sequence-specific binding,transcription factor activity, se…	regulation of transcription from RNA polymerase II promoter,transcription from RNA polymerase II promoter,protein sumoylation,positive regulation of transcription from RNA polymerase II promoter
HeLa_Sg44 / HeLa_C1	Q96A33	Q96A33	-0.0340681	0.0340681	0.112371	0.0726713	117	Q96A33	CCDC47	Coiled-coil domain-containing protein 47	CCD47_HUMAN	18	-2.33376	0.976662	HeLa_Sg44	HeLa_C1	endoplasmic reticulum,rough endoplasmic reticulum,membrane,integral component of membrane	RNA binding,calcium ion binding,protein binding	osteoblast differentiation,ER overload response,endoplasmic reticulum organization,post-embryonic development,ER-associated ubiquitin-dependent protein catabolic process,calcium ion homeostasis
HeLa_Sg44 / HeLa_C1	Q96EL3	Q96EL3	0.840212	0.840212	0.112398	0.0726858	14	Q96EL3	MRPL53	39S ribosomal protein L53, mitochondrial	RM53_HUMAN	2	79.0313	1.79031	HeLa_Sg44	HeLa_C1	mitochondrial inner membrane,mitochondrial large ribosomal subunit	protein binding	mitochondrial translational elongation,mitochondrial translational termination
HeLa_Sg44 / HeLa_C1	Q5T9L3	Q5T9L3	0.235225	0.235225	0.112488	0.0727364	23	Q5T9L3	WLS	Protein wntless homolog	WLS_HUMAN	6	17.709	1.17709	HeLa_Sg44	HeLa_C1	Golgi membrane,early endosome,endoplasmic reticulum membrane,Golgi apparatus,trans-Golgi network,plasma membrane,integral component of membrane,endocytic vesicle membrane,cytoplasmic vesicle,early endosome membrane,dendrite membrane,dendrite cytoplasm,extracellular exosome	signal transducer activity,protein binding,Wnt-protein binding,mu-type opioid receptor binding	mesoderm formation,intracellular protein transport,anterior/posterior axis specification,Wnt signaling pathway,positive regulation of Wnt signaling pathway,midbrain development,hindbrain development,exocrine pancreas development,positive regulation of I-kappaB kinase/NF-kappaB signaling,Wnt protein secretion,positive regulation of Wnt protein secretion,positive regulation of canonical Wnt signali…
HeLa_Sg44 / HeLa_C1	Q8WVV9	Q8WVV9	-0.00378942	0.00378942	0.11253	0.0727568	71	Q8WVV9	HNRNPLL	Heterogeneous nuclear ribonucleoprotein L-like	HNRLL_HUMAN	12	-0.262318	0.997377	HeLa_Sg44	HeLa_C1	nucleus,membrane,intracellular ribonucleoprotein complex	RNA binding,mRNA binding,protein binding	mRNA processing,positive regulation of RNA splicing
HeLa_Sg44 / HeLa_C1	Q6BDS2	Q6BDS2	-0.0909339	0.0909339	0.112541	0.0727618	22	Q6BDS2	UHRF1BP1	UHRF1-binding protein 1	URFB1_HUMAN	6	-6.10852	0.938915	HeLa_Sg44	HeLa_C1		protein binding,identical protein binding,histone deacetylase binding
HeLa_Sg44 / HeLa_C1	A1L390	A1L390	0.132775	0.132775	0.112878	0.0729412	31	A1L390	PLEKHG3	Pleckstrin homology domain-containing family G member 3	PKHG3_HUMAN	12	9.6401	1.0964	HeLa_Sg44	HeLa_C1		Rho guanyl-nucleotide exchange factor activity	regulation of Rho protein signal transduction,regulation of molecular function
HeLa_Sg44 / HeLa_C1	Q2KHR2	Q2KHR2	0.132779	0.132779	0.112986	0.0729945	3	Q2KHR2	RFX7	DNA-binding protein RFX7	RFX7_HUMAN	2	9.64036	1.0964	HeLa_Sg44	HeLa_C1	nucleus	RNA polymerase II core promoter proximal region sequence-specific DNA binding,transcription factor activity, sequence-specific DNA binding	regulation of transcription from RNA polymerase II promoter
HeLa_Sg44 / HeLa_C1	Q9Y4Z0	Q9Y4Z0	0.00343988	0.00343988	0.113364	0.0731919	33	Q9Y4Z0	LSM4	U6 snRNA-associated Sm-like protein LSm4	LSM4_HUMAN	4	0.238719	1.00239	HeLa_Sg44	HeLa_C1	cytoplasmic mRNA processing body,nucleoplasm,spliceosomal complex,U6 snRNP,cytosol,membrane,neuron projection,protein complex,spliceosomal tri-snRNP complex	RNA binding,protein binding,U6 snRNA binding,PH domain binding	spliceosomal complex assembly,spliceosomal snRNP assembly,mRNA splicing, via spliceosome,nuclear-transcribed mRNA catabolic process,RNA splicing,cytoplasmic mRNA processing body assembly,exonucleolytic nuclear-transcribed mRNA catabolic process involved in deadenylation-dependent decay
HeLa_Sg44 / HeLa_C1	Q9H3H3	Q9H3H3	0.0396519	0.0396519	0.113649	0.0733425	20	Q9H3H3	C11orf68	UPF0696 protein C11orf68	CK068_HUMAN	5	2.78658	1.02787	HeLa_Sg44	HeLa_C1		RNA binding,protein binding
HeLa_Sg44 / HeLa_C1	P55060	P55060	0.438855	0.438855	0.113713	0.0733794	281	P55060	CSE1L	Exportin-2	XPO2_HUMAN	49	35.5528	1.35553	HeLa_Sg44	HeLa_C1	nucleus,nuclear envelope,nucleoplasm,cytoplasm,cytosol,membrane,extracellular exosome	nuclear export signal receptor activity,protein binding,Ran GTPase binding	protein import into nucleus,protein export from nucleus,apoptotic process,cell proliferation
HeLa_Sg44 / HeLa_C1	P30533	P30533	0.0568461	0.0568461	0.113734	0.0733892	84	P30533	LRPAP1	Alpha-2-macroglobulin receptor-associated protein	AMRP_HUMAN	15	4.01893	1.04019	HeLa_Sg44	HeLa_C1	extracellular region,endosome,endoplasmic reticulum,endoplasmic reticulum-Golgi intermediate compartment,Golgi apparatus,Golgi lumen,cis-Golgi network,plasma membrane,cell surface,endosome lumen,rough endoplasmic reticulum lumen	beta-amyloid binding,receptor binding,protein binding,heparin binding,lipase binding,receptor antagonist activity,low-density lipoprotein particle receptor binding,very-low-density lipoprotein particle receptor binding	negative regulation of receptor internalization,negative regulation of very-low-density lipoprotein particle clearance,negative regulation of protein binding,transcytosis,regulation of receptor-mediated endocytosis,negative regulation of cell death,extracellular negative regulation of signal transduction,negative regulation of beta-amyloid clearance,positive regulation of beta-amyloid clearance
HeLa_Sg44 / HeLa_C1	Q9H0U4	Q9H0U4	0.475901	0.475901	0.113873	0.0734569	83	Q9H0U4	RAB1B	Ras-related protein Rab-1B	RAB1B_HUMAN	13	39.0787	1.39079	HeLa_Sg44	HeLa_C1	Golgi membrane,mitochondrion,endoplasmic reticulum membrane,Golgi apparatus,cytosol,transport vesicle,endoplasmic reticulum-Golgi intermediate compartment membrane,pre-autophagosomal structure membrane,extracellular exosome	GTPase activity,protein binding,GTP binding	ER to Golgi vesicle-mediated transport,retrograde vesicle-mediated transport, Golgi to ER,autophagy,protein transport,virion assembly,post-translational protein modification,COPII vesicle coating,positive regulation of glycoprotein metabolic process,regulation of autophagosome assembly,establishment of endothelial intestinal barrier
HeLa_Sg44 / HeLa_C1	Q86X10	Q86X10	-0.199038	0.199038	0.113981	0.0735136	18	Q86X10	RALGAPB	Ral GTPase-activating protein subunit beta	RLGPB_HUMAN	5	-12.8869	0.871131	HeLa_Sg44	HeLa_C1		GTPase activator activity,protein heterodimerization activity	regulation of small GTPase mediated signal transduction,activation of GTPase activity
HeLa_Sg44 / HeLa_C1	P61981	P61981	0.00942017	0.00942017	0.114044	0.0735485	97	P61981	YWHAG	14-3-3 protein gamma	1433G_HUMAN	11	0.655093	1.00655	HeLa_Sg44	HeLa_C1	mitochondrion,cytosol,focal adhesion,membrane,cytoplasmic vesicle membrane,myelin sheath,extracellular exosome	RNA binding,protein kinase C binding,insulin-like growth factor receptor binding,protein binding,protein kinase C inhibitor activity,protein domain specific binding,receptor tyrosine kinase binding,identical protein binding	G2/M transition of mitotic cell cycle,negative regulation of protein kinase activity,protein targeting,regulation of signal transduction,regulation of G2/M transition of mitotic cell cycle,cellular response to insulin stimulus,regulation of neuron differentiation,regulation of synaptic plasticity,membrane organization,negative regulation of protein serine/threonine kinase activity,ciliary basal b…
HeLa_Sg44 / HeLa_C1	P23142	P23142	-0.229037	0.229037	0.114052	0.0735528	12	P23142	FBLN1	Fibulin-1	FBLN1_HUMAN	3	-14.6796	0.853204	HeLa_Sg44	HeLa_C1	extracellular region,proteinaceous extracellular matrix,basement membrane,extracellular space,extracellular exosome,elastic fiber,fibrinogen complex,extracellular matrix	fibronectin binding,extracellular matrix structural constituent,calcium ion binding,protein C-terminus binding,peptidase activator activity,identical protein binding,fibrinogen binding	negative regulation of protein phosphorylation,negative regulation of cell adhesion,embryo implantation,positive regulation of peptidase activity,viral process,extracellular matrix organization,negative regulation of ERK1 and ERK2 cascade,blood coagulation, fibrin clot formation,negative regulation of substrate adhesion-dependent cell spreading,negative regulation of cell motility,negative regula…
HeLa_Sg44 / HeLa_C1	Q5SNT2	Q5SNT2	0.0842912	0.0842912	0.114119	0.0735869	19	Q5SNT2	TMEM201	Transmembrane protein 201	TM201_HUMAN	6	6.01667	1.06017	HeLa_Sg44	HeLa_C1	spindle pole,integral component of nuclear inner membrane,cytoplasm	lamin binding,actin filament binding	nuclear migration,fibroblast migration
HeLa_Sg44 / HeLa_C1	P39023	P39023	0.81059	0.81059	0.114138	0.0735941	200	P39023	RPL3	60S ribosomal protein L3	RL3_HUMAN	23	75.3929	1.75393	HeLa_Sg44	HeLa_C1	nucleus,nucleolus,cytoplasm,cytosol,focal adhesion,cytosolic large ribosomal subunit,protein complex,extracellular exosome	RNA binding,structural constituent of ribosome,protein binding,5S rRNA binding	ribosomal large subunit assembly,nuclear-transcribed mRNA catabolic process, nonsense-mediated decay,rRNA processing,translation,translational initiation,SRP-dependent cotranslational protein targeting to membrane,viral transcription,cellular response to interleukin-4
HeLa_Sg44 / HeLa_C1	P19525	P19525	0.061194	0.061194	0.114137	0.0735941	113	P19525	EIF2AK2	Interferon-induced, double-stranded RNA-activated protein kinase	E2AK2_HUMAN	22	4.33289	1.04333	HeLa_Sg44	HeLa_C1	nucleus,cytoplasm,cytosol,ribosome,membrane,perinuclear region of cytoplasm	RNA binding,double-stranded RNA binding,protein kinase activity,protein serine/threonine kinase activity,eukaryotic translation initiation factor 2alpha kinase activity,non-membrane spanning protein tyrosine kinase activity,protein binding,ATP binding,protein phosphatase regulator activity,identical protein binding	activation of MAPKK activity,positive regulation of cytokine production,transcription, DNA-templated,translation,protein phosphorylation,negative regulation of cell proliferation,response to virus,response to toxic substance,regulation of translational initiation by eIF2 alpha phosphorylation,negative regulation of translation,peptidyl-tyrosine phosphorylation,evasion or tolerance by virus of hos…
HeLa_Sg44 / HeLa_C1	Q8IXI2	Q8IXI2	-0.115956	0.115956	0.114139	0.0735941	19	Q8IXI2	RHOT1	Mitochondrial Rho GTPase 1	MIRO1_HUMAN	5	-7.72294	0.922771	HeLa_Sg44	HeLa_C1	mitochondrion,mitochondrial outer membrane,cytosol,plasma membrane,membrane,integral component of mitochondrial outer membrane	molecular_function,GTPase activity,calcium ion binding,protein binding,GTP binding	protein deubiquitination,cellular homeostasis,establishment of mitochondrion localization by microtubule attachment,regulation of neurotransmitter secretion,mitochondrion transport along microtubule,regulation of small GTPase mediated signal transduction,mitochondrial outer membrane permeabilization,regulation of organelle transport along microtubule
HeLa_Sg44 / HeLa_C1	Q86WX3	Q86WX3	0.237955	0.237955	0.114284	0.0736715	20	Q86WX3	RPS19BP1	Active regulator of SIRT1	AROS_HUMAN	4	17.932	1.17932	HeLa_Sg44	HeLa_C1	nucleus,nucleoplasm,nucleolus,cytosol	RNA binding,protein binding,enzyme binding
HeLa_Sg44 / HeLa_C1	O95361	O95361	1.14674	1.14674	0.114411	0.0737367	48	O95361	TRIM16	Tripartite motif-containing protein 16	TRI16_HUMAN	16	121.413	2.21413	HeLa_Sg44	HeLa_C1	cytoplasm,cytosol,plasma membrane,PML body	DNA binding,protein binding,zinc ion binding,interleukin-1 binding,NACHT domain binding	response to retinoic acid,histone H3 acetylation,histone H4 acetylation,positive regulation of keratinocyte differentiation,positive regulation of transcription, DNA-templated,response to organophosphorus,positive regulation of retinoic acid receptor signaling pathway,positive regulation of interleukin-1 beta secretion,response to growth hormone
HeLa_Sg44 / HeLa_C1	P61221	P61221	0.168014	0.168014	0.114638	0.0738535	163	P61221	ABCE1	ATP-binding cassette sub-family E member 1	ABCE1_HUMAN	30	12.3511	1.12351	HeLa_Sg44	HeLa_C1	cytoplasm,mitochondrion,mitochondrial matrix,cytosol,membrane,eukaryotic translation initiation factor 3 complex	iron ion binding,protein binding,ATP binding,ATPase activity,ribosomal small subunit binding,endoribonuclease inhibitor activity	ribosomal subunit export from nucleus,translational initiation,translational termination,viral process,regulation of type I interferon-mediated signaling pathway,negative regulation of endoribonuclease activity
HeLa_Sg44 / HeLa_C1	Q9ULX6	Q9ULX6	0.0333271	0.0333271	0.114681	0.0738722	72	Q9ULX6	AKAP8L	A-kinase anchor protein 8-like	AKP8L_HUMAN	13	2.33695	1.02337	HeLa_Sg44	HeLa_C1	chromatin,nucleus,cytoplasm,nuclear matrix,PML body,nuclear speck,intracellular ribonucleoprotein complex	DNA binding,RNA binding,protein binding,lamin binding,DEAD/H-box RNA helicase binding,protein kinase A regulatory subunit binding,histone deacetylase binding,metal ion binding	transcription, DNA-templated,mRNA processing,mitotic chromosome condensation,RNA splicing,regulation of mRNA export from nucleus,positive regulation of histone deacetylation,regulation of histone phosphorylation,cell cycle G2/M phase transition,positive regulation of transcription from RNA polymerase II promoter,nuclear envelope disassembly
HeLa_Sg44 / HeLa_C1	Q9ULT8	Q9ULT8	0.281054	0.281054	0.114685	0.0738733	109	Q9ULT8	HECTD1	E3 ubiquitin-protein ligase HECTD1	HECD1_HUMAN	27	21.5082	1.21508	HeLa_Sg44	HeLa_C1	cytoplasm	protein binding,metal ion binding,ubiquitin protein ligase activity	protein ubiquitination
HeLa_Sg44 / HeLa_C1	Q96BP2	Q96BP2	-0.372026	0.372026	0.114776	0.0739142	7	Q96BP2	CHCHD1	Coiled-coil-helix-coiled-coil-helix domain-containing protein 1	CHCH1_HUMAN	2	-22.7304	0.772696	HeLa_Sg44	HeLa_C1	fibrillar center,nucleoplasm,mitochondrion,mitochondrial inner membrane,mitochondrial ribosome,cytosol	RNA binding,protein binding	mitochondrial translational elongation,mitochondrial translational termination
HeLa_Sg44 / HeLa_C1	Q9BXB5	Q9BXB5	-0.251924	0.251924	0.114796	0.0739255	48	Q9BXB5	OSBPL10	Oxysterol-binding protein-related protein 10	OSB10_HUMAN	10	-16.0224	0.839776	HeLa_Sg44	HeLa_C1	cytosol,cytoskeleton	phosphatidylserine binding,phospholipid transporter activity,cholesterol binding	phospholipid transport,phosphatidylserine acyl-chain remodeling
HeLa_Sg44 / HeLa_C1	O43504	O43504	0.00656865	0.00656865	0.114798	0.0739261	22	O43504	LAMTOR5	Ragulator complex protein LAMTOR5	LTOR5_HUMAN	3	0.456342	1.00456	HeLa_Sg44	HeLa_C1	lysosome,lysosomal membrane,cytosol,Ragulator complex	protein binding,guanyl-nucleotide exchange factor activity,protein complex scaffold	cell cycle arrest,regulation of cell size,response to virus,regulation of macroautophagy,viral genome replication,positive regulation of TOR signaling,negative regulation of apoptotic process,negative regulation of cysteine-type endopeptidase activity involved in apoptotic process,protein localization to lysosome,cellular response to amino acid stimulus
HeLa_Sg44 / HeLa_C1	P82664	P82664	0.595363	0.595363	0.114803	0.0739285	34	P82664	MRPS10	28S ribosomal protein S10, mitochondrial	RT10_HUMAN	7	51.0852	1.51085	HeLa_Sg44	HeLa_C1	mitochondrial inner membrane,mitochondrial small ribosomal subunit	molecular_function	biological_process,mitochondrial translational elongation,mitochondrial translational termination
HeLa_Sg44 / HeLa_C1	P60866	P60866	0.0948123	0.0948123	0.115212	0.0741359	55	P60866	RPS20	40S ribosomal protein S20	RS20_HUMAN	7	6.79264	1.06793	HeLa_Sg44	HeLa_C1	nucleoplasm,cytosol,membrane,cytosolic small ribosomal subunit,extracellular matrix,extracellular exosome	RNA binding,structural constituent of ribosome,protein binding	nuclear-transcribed mRNA catabolic process, nonsense-mediated decay,cytoplasmic translation,rRNA processing,translation,translational initiation,SRP-dependent cotranslational protein targeting to membrane,viral transcription
HeLa_Sg44 / HeLa_C1	P28702	P28702	-0.125661	0.125661	0.115227	0.0741432	22	P28702	RXRB	Retinoic acid receptor RXR-beta	RXRB_HUMAN	6	-8.34162	0.916584	HeLa_Sg44	HeLa_C1	nucleus,nucleoplasm	RNA polymerase II regulatory region sequence-specific DNA binding,transcriptional activator activity, RNA polymerase II transcription regulatory region sequence-specific binding,transcription factor activity, sequence-specific DNA binding,steroid hormone receptor activity,transcription coactivator activity,RNA polymerase II transcription factor activity, ligand-activated sequence-specific DNA bin…	transcription initiation from RNA polymerase II promoter,steroid hormone mediated signaling pathway,positive regulation of transcription from RNA polymerase II promoter,retinoic acid receptor signaling pathway
HeLa_Sg44 / HeLa_C1	Q9NVR5	Q9NVR5	0.508902	0.508902	0.115353	0.07421	14	Q9NVR5	DNAAF2	Protein kintoun	KTU_HUMAN	5	42.2967	1.42297	HeLa_Sg44	HeLa_C1	cytoplasm,cytosol	protein binding	cilium-dependent cell motility,axonemal dynein complex assembly
HeLa_Sg44 / HeLa_C1	P14209	P14209	-0.114806	0.114806	0.11543	0.0742522	18	P14209	CD99	CD99 antigen	CD99_HUMAN	4	-7.64936	0.923506	HeLa_Sg44	HeLa_C1	cytoplasm,plasma membrane,integral component of plasma membrane,focal adhesion	protein binding	cell adhesion,regulation of immune response
HeLa_Sg44 / HeLa_C1	P60842	P60842	0.0895204	0.0895204	0.115579	0.0743309	340	P60842	EIF4A1	Eukaryotic initiation factor 4A-I	IF4A1_HUMAN	39	6.40164	1.06402	HeLa_Sg44	HeLa_C1	cytoplasm,cytosol,membrane,eukaryotic translation initiation factor 4F complex,extracellular matrix,extracellular exosome,nucleus	RNA cap binding,RNA binding,double-stranded RNA binding,mRNA binding,translation initiation factor activity,ATP-dependent RNA helicase activity,helicase activity,protein binding,ATP binding,translation factor activity, RNA binding	nuclear-transcribed mRNA poly(A) tail shortening,translational initiation,regulation of gene expression,RNA secondary structure unwinding,viral process
HeLa_Sg44 / HeLa_C1	Q9NRX1	Q9NRX1	0.660109	0.660109	0.115743	0.0744151	56	Q9NRX1	PNO1	RNA-binding protein PNO1	PNO1_HUMAN	10	58.0202	1.5802	HeLa_Sg44	HeLa_C1	nucleus,nucleoplasm,nucleolus,cytosol	RNA binding	rRNA processing
HeLa_Sg44 / HeLa_C1	O95159	O95159	0.0926872	0.0926872	0.115957	0.0745321	7	O95159	ZFPL1	Zinc finger protein-like 1	ZFPL1_HUMAN	2	6.63545	1.06635	HeLa_Sg44	HeLa_C1	nucleus,Golgi apparatus,integral component of membrane	DNA binding,zinc ion binding	regulation of transcription, DNA-templated,vesicle-mediated transport
HeLa_Sg44 / HeLa_C1	Q86TC9	Q86TC9	0.323233	0.323233	0.116006	0.0745565	136	Q86TC9	MYPN	Myopalladin	MYPN_HUMAN	27	25.1131	1.25113	HeLa_Sg44	HeLa_C1	nucleus,Z disc,I band	protein binding,cytoskeletal protein binding,SH3 domain binding,actin filament binding,muscle alpha-actinin binding	regulation of cell migration,sarcomere organization,cardiac muscle fiber development,regulation of cytoskeleton organization
HeLa_Sg44 / HeLa_C1	O14545	O14545	-0.00967323	0.00967323	0.116091	0.0745977	26	O14545	TRAFD1	TRAF-type zinc finger domain-containing protein 1	TRAD1_HUMAN	7	-0.668255	0.993317	HeLa_Sg44	HeLa_C1		protein binding,metal ion binding	response to cytokine,negative regulation of innate immune response
HeLa_Sg44 / HeLa_C1	O60506	O60506	0.268716	0.268716	0.116235	0.0746666	232	O60506	SYNCRIP	Heterogeneous nuclear ribonucleoprotein Q	HNRPQ_HUMAN	31	20.4735	1.20474	HeLa_Sg44	HeLa_C1	nucleus,nucleoplasm,endoplasmic reticulum,membrane,intracellular ribonucleoprotein complex,CRD-mediated mRNA stability complex,catalytic step 2 spliceosome,histone pre-mRNA 3'end processing complex,GAIT complex	RNA binding,protein binding,poly(A) binding	mRNA splicing, via spliceosome,osteoblast differentiation,RNA processing,RNA splicing,viral process,negative regulation of translation,CRD-mediated mRNA stabilization,cellular response to interferon-gamma
HeLa_Sg44 / HeLa_C1	Q8NFH3	Q8NFH3	-0.0793887	0.0793887	0.116245	0.0746696	50	Q8NFH3	NUP43	Nucleoporin Nup43	NUP43_HUMAN	9	-5.35414	0.946459	HeLa_Sg44	HeLa_C1	condensed chromosome kinetochore,nuclear envelope,cytosol,nuclear pore outer ring,host cell,kinetochore	protein binding	regulation of glycolytic process,mRNA export from nucleus,tRNA export from nucleus,sister chromatid cohesion,mitotic nuclear envelope disassembly,viral process,protein sumoylation,viral transcription,cell division,regulation of gene silencing by miRNA,intracellular transport of virus,regulation of cellular response to heat
HeLa_Sg44 / HeLa_C1	O75496	O75496	0.291743	0.291743	0.116688	0.07491	31	O75496	GMNN	Geminin	GEMI_HUMAN	6	22.4118	1.22412	HeLa_Sg44	HeLa_C1	nucleus,nucleoplasm,cytoplasm,cytosol	chromatin binding,transcription corepressor activity,protein binding,histone deacetylase binding,repressing transcription factor binding	protein complex assembly,negative regulation of DNA replication,animal organ morphogenesis,positive regulation of chromatin binding,negative regulation of cell cycle,negative regulation of transcription, DNA-templated,DNA replication preinitiation complex assembly,negative regulation of DNA-dependent DNA replication
HeLa_Sg44 / HeLa_C1	O95563	O95563	-0.0883163	0.0883163	0.116827	0.0749796	16	O95563	MPC2	Mitochondrial pyruvate carrier 2	MPC2_HUMAN	3	-5.93802	0.94062	HeLa_Sg44	HeLa_C1	nucleus,mitochondrion,integral component of mitochondrial inner membrane	pyruvate transmembrane transporter activity	mitochondrial pyruvate transport,positive regulation of insulin secretion involved in cellular response to glucose stimulus,mitochondrial acetyl-CoA biosynthetic process from pyruvate
HeLa_Sg44 / HeLa_C1	O94988	O94988	-0.0967977	0.0967977	0.116889	0.0750148	7	O94988	FAM13A	Protein FAM13A	FA13A_HUMAN	2	-6.48937	0.935106	HeLa_Sg44	HeLa_C1	cytosol	GTPase activator activity	signal transduction,positive regulation of GTPase activity,regulation of small GTPase mediated signal transduction
HeLa_Sg44 / HeLa_C1	O15258	O15258	-0.129026	0.129026	0.116917	0.0750302	30	O15258	RER1	Protein RER1	RER1_HUMAN	5	-8.55512	0.914449	HeLa_Sg44	HeLa_C1	endoplasmic reticulum-Golgi intermediate compartment,Golgi apparatus,plasma membrane,cell surface,integral component of Golgi membrane	molecular_function,acetylcholine receptor binding	retrograde vesicle-mediated transport, Golgi to ER,skeletal muscle acetylcholine-gated channel clustering,positive regulation of protein localization to plasma membrane
HeLa_Sg44 / HeLa_C1	Q99436	Q99436	-0.138313	0.138313	0.117054	0.0750988	89	Q99436	PSMB7	Proteasome subunit beta type-7	PSB7_HUMAN	11	-9.14192	0.908581	HeLa_Sg44	HeLa_C1	proteasome complex,extracellular region,nucleus,nucleoplasm,cytosol,proteasome core complex,proteasome core complex, beta-subunit complex,secretory granule lumen,extracellular exosome,ficolin-1-rich granule lumen	threonine-type endopeptidase activity,protein binding	MAPK cascade,protein polyubiquitination,stimulatory C-type lectin receptor signaling pathway,antigen processing and presentation of exogenous peptide antigen via MHC class I, TAP-dependent,regulation of cellular amino acid metabolic process,negative regulation of G2/M transition of mitotic cell cycle,viral process,protein deubiquitination,anaphase-promoting complex-dependent catabolic process,SCF…
HeLa_Sg44 / HeLa_C1	Q13098	Q13098	0.223905	0.223905	0.11747	0.0753135	81	Q13098	GPS1	COP9 signalosome complex subunit 1	CSN1_HUMAN	15	16.7891	1.16789	HeLa_Sg44	HeLa_C1	nucleoplasm,cytosol,COP9 signalosome	GTPase inhibitor activity,protein binding	inactivation of MAPK activity,protein deneddylation,nucleotide-excision repair, DNA damage recognition,transcription-coupled nucleotide-excision repair,cell cycle,JNK cascade,negative regulation of GTPase activity,post-translational protein modification
HeLa_Sg44 / HeLa_C1	P56211	P56211	0.117374	0.117374	0.117484	0.0753196	38	P56211	ARPP19	cAMP-regulated phosphoprotein 19	ARP19_HUMAN	7	8.47583	1.08476	HeLa_Sg44	HeLa_C1	nucleoplasm,cytoplasm	protein phosphatase inhibitor activity,receptor binding,potassium channel regulator activity,phosphatase inhibitor activity,protein phosphatase regulator activity,protein phosphatase 2A binding	G2/M transition of mitotic cell cycle,mitotic cell cycle,negative regulation of phosphoprotein phosphatase activity,negative regulation of protein dephosphorylation,positive regulation of gluconeogenesis,positive regulation of glucose import,cell division
HeLa_Sg44 / HeLa_C1	Q05D32	Q05D32	-0.132199	0.132199	0.117655	0.0754064	50	Q05D32	CTDSPL2	CTD small phosphatase-like protein 2	CTSL2_HUMAN	12	-8.75605	0.91244	HeLa_Sg44	HeLa_C1	nucleoplasm	phosphoprotein phosphatase activity	protein dephosphorylation,negative regulation of BMP signaling pathway,positive regulation of protein export from nucleus
HeLa_Sg44 / HeLa_C1	Q8N806	Q8N806	0.43213	0.43213	0.117977	0.0755693	29	Q8N806	UBR7	Putative E3 ubiquitin-protein ligase UBR7	UBR7_HUMAN	6	34.9224	1.34922	HeLa_Sg44	HeLa_C1		molecular_function,zinc ion binding,transferase activity	biological_process,protein ubiquitination
HeLa_Sg44 / HeLa_C1	Q7Z7E8	Q7Z7E8	0.42719	0.42719	0.118031	0.0755941	27	Q7Z7E8	UBE2Q1	Ubiquitin-conjugating enzyme E2 Q1	UB2Q1_HUMAN	6	34.4612	1.34461	HeLa_Sg44	HeLa_C1	nucleus,cytosol,filopodium	protein binding,ATP binding,ubiquitin conjugating enzyme activity	suckling behavior,embryo implantation,mating behavior,fertilization,protein ubiquitination,reproductive system development,prolactin secretion
HeLa_Sg44 / HeLa_C1	Q9NQZ5	Q9NQZ5	-0.365961	0.365961	0.118114	0.0756389	20	Q9NQZ5	STARD7	StAR-related lipid transfer protein 7, mitochondrial	STAR7_HUMAN	5	-22.4048	0.775952	HeLa_Sg44	HeLa_C1	mitochondrial outer membrane	lipid binding	phosphatidylcholine biosynthetic process,positive regulation of protein targeting to mitochondrion
HeLa_Sg44 / HeLa_C1	Q8N5P1	Q8N5P1	0.0132099	0.0132099	0.118162	0.0756615	25	Q8N5P1	ZC3H8	Zinc finger CCCH domain-containing protein 8	ZC3H8_HUMAN	5	0.919842	1.0092	HeLa_Sg44	HeLa_C1	nucleus,nucleoplasm,transcription elongation factor complex,Cajal body,nuclear body,transcriptionally active chromatin,histone locus body	RNA polymerase II intronic transcription regulatory region sequence-specific DNA binding,transcriptional repressor activity, RNA polymerase II transcription regulatory region sequence-specific binding,transcription factor activity, sequence-specific DNA binding,RNA binding,protein binding,sequence-specific DNA binding,metal ion binding	negative regulation of transcription from RNA polymerase II promoter,apoptotic process,negative regulation of T cell differentiation in thymus,snRNA transcription from RNA polymerase II promoter,snRNA transcription from RNA polymerase III promoter,T cell homeostasis,negative regulation of transcription, DNA-templated,positive regulation of transcription from RNA polymerase III promoter,response t…
HeLa_Sg44 / HeLa_C1	P20339	P20339	-0.0512575	0.0512575	0.118164	0.0756617	35	P20339	RAB5A	Ras-related protein Rab-5A	RAB5A_HUMAN	8	-3.49053	0.965095	HeLa_Sg44	HeLa_C1	ruffle,cytoplasm,endosome,early endosome,cytosol,plasma membrane,synaptic vesicle,endosome membrane,actin cytoskeleton,endocytic vesicle,axon,dendrite,clathrin-coated vesicle membrane,phagocytic vesicle membrane,early endosome membrane,somatodendritic compartment,melanosome,neuronal cell body,terminal bouton,axon terminus,membrane raft,extracellular exosome,cytoplasmic side of early endosome memb…	GTPase activity,protein binding,GTP binding,GDP binding	phosphatidylinositol biosynthetic process,endocytosis,phagocytosis,blood coagulation,protein transport,regulation of endocytosis,synaptic vesicle recycling,viral RNA genome replication,post-translational protein modification,early endosome to late endosome transport,transcytosis,positive regulation of exocytosis,regulation of endosome size,regulation of filopodium assembly,membrane organization,r…
HeLa_Sg44 / HeLa_C1	Q9H7E2	Q9H7E2	0.195646	0.195646	0.118201	0.0756822	48	Q9H7E2	TDRD3	Tudor domain-containing protein 3	TDRD3_HUMAN	12	14.5237	1.14524	HeLa_Sg44	HeLa_C1	nucleus,nucleoplasm,Golgi apparatus,cytosol,exon-exon junction complex	chromatin binding,transcription coactivator activity,RNA binding,protein binding,methylated histone binding	chromatin modification,regulation of nucleic acid-templated transcription
HeLa_Sg44 / HeLa_C1	Q15018	Q15018	-0.0902508	0.0902508	0.118343	0.0757519	40	Q15018	FAM175B	BRISC complex subunit Abro1	F175B_HUMAN	12	-6.06406	0.939359	HeLa_Sg44	HeLa_C1	cytoplasm,cytosol,BRISC complex,centrosome,midbody,spindle pole centrosome,microtubule minus-end	protein binding,microtubule binding,polyubiquitin binding	mitotic cell cycle,response to ischemia,chromosome segregation,attachment of spindle microtubules to kinetochore,protein deubiquitination,cell division,protein K63-linked deubiquitination,mitotic spindle assembly
HeLa_Sg44 / HeLa_C1	P06756	P06756	0.0483671	0.0483671	0.118422	0.0757891	80	P06756	ITGAV	Integrin alpha-V	ITAV_HUMAN	20	3.40938	1.03409	HeLa_Sg44	HeLa_C1	cytosol,plasma membrane,integral component of plasma membrane,focal adhesion,integrin complex,external side of plasma membrane,cell surface,membrane,lamellipodium membrane,filopodium membrane,microvillus membrane,ruffle membrane,integrin alphav-beta3 complex,integrin alphav-beta5 complex,integrin alphav-beta6 complex,integrin alphav-beta8 complex,specific granule membrane,alphav-beta3 integrin-PK…	virus receptor activity,fibronectin binding,protease binding,integrin binding,voltage-gated calcium channel activity,protein binding,coreceptor activity,peptide binding,metal ion binding,transforming growth factor beta binding,extracellular matrix binding,extracellular matrix protein binding,opsonin binding,protein kinase C binding,fibroblast growth factor binding,C-X3-C chemokine binding,insulin…	angiogenesis,vasculogenesis,antigen processing and presentation of exogenous peptide antigen via MHC class I, TAP-dependent,cell adhesion,cell-matrix adhesion,positive regulation of cytosolic calcium ion concentration,integrin-mediated signaling pathway,positive regulation of cell proliferation,negative regulation of macrophage derived foam cell differentiation,negative regulation of lipid storag…
HeLa_Sg44 / HeLa_C1	Q9NYV6	Q9NYV6	0.367578	0.367578	0.118443	0.0757988	14	Q9NYV6	RRN3	RNA polymerase I-specific transcription initiation factor RRN3	RRN3_HUMAN	4	29.0185	1.29018	HeLa_Sg44	HeLa_C1	nucleus,nucleoplasm,nucleolus	RNA polymerase I core binding,RNA polymerase I CORE element sequence-specific DNA binding,transcription factor activity, core RNA polymerase I binding	transcription initiation from RNA polymerase I promoter for nuclear large rRNA transcript,in utero embryonic development,regulation of transcription from RNA polymerase I promoter,transcription initiation from RNA polymerase I promoter,nucleolus organization,cytoplasm organization,cell proliferation,positive regulation of neuron projection development,ribosome biogenesis,positive regulation of tr…
HeLa_Sg44 / HeLa_C1	O75592	O75592	0.113412	0.113412	0.118926	0.0760427	47	O75592	MYCBP2	E3 ubiquitin-protein ligase MYCBP2	MYCB2_HUMAN	21	8.17834	1.08178	HeLa_Sg44	HeLa_C1	nucleus,membrane,intracellular membrane-bounded organelle	protein binding,transferase activity,metal ion binding	transcription, DNA-templated,regulation of transcription, DNA-templated,protein ubiquitination
HeLa_Sg44 / HeLa_C1	Q96MW1	Q96MW1	0.0494969	0.0494969	0.119071	0.0761186	41	Q96MW1	CCDC43	Coiled-coil domain-containing protein 43	CCD43_HUMAN	10	3.4904	1.0349	HeLa_Sg44	HeLa_C1	cytosol	protein binding
HeLa_Sg44 / HeLa_C1	P17275	P17275	0.163166	0.163166	0.119443	0.0763043	24	P17275	JUNB	Transcription factor jun-B	JUNB_HUMAN	7	11.9741	1.11974	HeLa_Sg44	HeLa_C1	chromatin,nuclear chromatin,nucleoplasm,transcription factor AP-1 complex	RNA polymerase II core promoter proximal region sequence-specific DNA binding,RNA polymerase II transcription factor activity, sequence-specific DNA binding,transcriptional activator activity, RNA polymerase II core promoter proximal region sequence-specific binding,DNA binding,transcription coactivator activity,transcription corepressor activity,protein binding,transcription factor binding	negative regulation of transcription from RNA polymerase II promoter,vasculogenesis,osteoblast differentiation,trophectodermal cell differentiation,regulation of transcription from RNA polymerase II promoter,transcription from RNA polymerase II promoter,response to radiation,response to mechanical stimulus,regulation of cell death,osteoclast differentiation,response to lipopolysaccharide,cellular…
HeLa_Sg44 / HeLa_C1	Q99633	Q99633	0.361367	0.361367	0.119565	0.0763713	21	Q99633	PRPF18	Pre-mRNA-splicing factor 18	PRP18_HUMAN	7	28.4643	1.28464	HeLa_Sg44	HeLa_C1	nucleus,spliceosomal complex,U5 snRNP,nuclear speck,U4/U6 x U5 tri-snRNP complex,U2-type post-spliceosomal complex	second spliceosomal transesterification activity	generation of catalytic spliceosome for second transesterification step,mRNA processing,RNA splicing,nuclear retention of unspliced pre-mRNA at the site of transcription
HeLa_Sg44 / HeLa_C1	Q5T1V6	Q5T1V6	-0.0387628	0.0387628	0.119573	0.076375	49	Q5T1V6	DDX59	Probable ATP-dependent RNA helicase DDX59	DDX59_HUMAN	14	-2.65106	0.973489	HeLa_Sg44	HeLa_C1	intracellular,nucleolus,cytoplasm	RNA binding,ATP-dependent RNA helicase activity,ATP binding,metal ion binding	RNA secondary structure unwinding
HeLa_Sg44 / HeLa_C1	P19338	P19338	1.65028	1.65028	0.119601	0.0763883	223	P19338	NCL	Nucleolin	NUCL_HUMAN	34	213.895	3.13895	HeLa_Sg44	HeLa_C1	nucleus,nucleoplasm,nucleolus,cell cortex,membrane,intracellular ribonucleoprotein complex,cytoplasmic ribonucleoprotein granule,extracellular exosome	RNA binding,protein binding,protein C-terminus binding,telomeric DNA binding,identical protein binding,DNA topoisomerase binding,mRNA 5'-UTR binding	angiogenesis,negative regulation of translation,positive regulation of transcription from RNA polymerase II promoter,cellular response to epidermal growth factor stimulus,positive regulation of transcription of nuclear large rRNA transcript from RNA polymerase I promoter,cellular response to leukemia inhibitory factor
HeLa_Sg44 / HeLa_C1	Q12882	Q12882	0.433019	0.433019	0.119911	0.076556	8	Q12882	DPYD	Dihydropyrimidine dehydrogenase [NADP(+)]	DPYD_HUMAN	2	35.0055	1.35006	HeLa_Sg44	HeLa_C1	cytoplasm,cytosol	protein binding,dihydropyrimidine dehydrogenase (NADP+) activity,protein homodimerization activity,metal ion binding,flavin adenine dinucleotide binding,NADP binding,4 iron, 4 sulfur cluster binding	purine nucleobase catabolic process,pyrimidine nucleobase catabolic process,thymine catabolic process,uracil catabolic process,thymidine catabolic process,beta-alanine biosynthetic process,pyrimidine nucleoside catabolic process,oxidation-reduction process
HeLa_Sg44 / HeLa_C1	P35749	P35749	-0.486987	0.486987	0.119924	0.0765582	15	P35749	MYH11	Myosin-11	MYH11_HUMAN	4	-28.6486	0.713514	HeLa_Sg44	HeLa_C1	cytosol,muscle myosin complex,myosin filament,melanosome,extracellular exosome	motor activity,protein binding,calmodulin binding,ATP binding,structural constituent of muscle,actin filament binding	muscle contraction,smooth muscle contraction,skeletal muscle myosin thick filament assembly,elastic fiber assembly,cardiac muscle fiber development
HeLa_Sg44 / HeLa_C1	Q9P260	Q9P260	-0.149746	0.149746	0.120021	0.0766099	37	Q9P260	KIAA1468	LisH domain and HEAT repeat-containing protein KIAA1468	K1468_HUMAN	11	-9.85908	0.901409	HeLa_Sg44	HeLa_C1
HeLa_Sg44 / HeLa_C1	Q96EV8	Q96EV8	0.119424	0.119424	0.120615	0.0769071	27	Q96EV8	DTNBP1	Dysbindin	DTBP1_HUMAN	7	8.63014	1.0863	HeLa_Sg44	HeLa_C1	nucleus,cytoplasm,endoplasmic reticulum membrane,cytosol,endosome membrane,postsynaptic density,microtubule cytoskeleton,sarcoplasm,cell junction,axon,growth cone,midbody,synaptic vesicle membrane,BLOC-1 complex,melanosome membrane,sarcolemma,neuron projection,dendritic spine,postsynaptic membrane,axon cytoplasm	protein binding	positive regulation of neurotransmitter secretion,blood coagulation,anterograde axonal transport,positive regulation of gene expression,regulation of dopamine secretion,neuron projection development,actin cytoskeleton reorganization,negative regulation of protein binding,melanosome organization,regulation of JUN kinase activity,anterograde synaptic vesicle transport,neuron projection morphogenesi…
HeLa_Sg44 / HeLa_C1	Q7Z4Q2	Q7Z4Q2	0.0856723	0.0856723	0.120776	0.0769928	47	Q7Z4Q2	HEATR3	HEAT repeat-containing protein 3	HEAT3_HUMAN	13	6.11821	1.06118	HeLa_Sg44	HeLa_C1		unfolded protein binding	protein import into nucleus,ribosomal large subunit biogenesis
HeLa_Sg44 / HeLa_C1	Q9H7B4	Q9H7B4	0.403214	0.403214	0.120798	0.0770015	20	Q9H7B4	SMYD3	Histone-lysine N-methyltransferase SMYD3	SMYD3_HUMAN	5	32.245	1.32245	HeLa_Sg44	HeLa_C1	nucleus,nucleoplasm,cytosol	RNA polymerase II core promoter proximal region sequence-specific DNA binding,RNA polymerase II core binding,RNA polymerase II intronic transcription regulatory region sequence-specific DNA binding,protein binding,histone-lysine N-methyltransferase activity,metal ion binding	nucleosome assembly,negative regulation of protein kinase activity,myotube cell development,positive regulation of peptidyl-serine phosphorylation,histone lysine methylation,establishment of protein localization,positive regulation of transcription from RNA polymerase II promoter,cellular response to dexamethasone stimulus
HeLa_Sg44 / HeLa_C1	Q96I15	Q96I15	0.312676	0.312676	0.120832	0.0770173	23	Q96I15	SCLY	Selenocysteine lyase	SCLY_HUMAN	5	24.2009	1.24201	HeLa_Sg44	HeLa_C1	cytosol	protein binding,selenocysteine lyase activity,transferase activity	selenium compound metabolic process,cellular amino acid metabolic process
HeLa_Sg44 / HeLa_C1	Q9P0T7	Q9P0T7	-0.704032	0.704032	0.121037	0.0771152	7	Q9P0T7	TMEM9	Transmembrane protein 9	TMEM9_HUMAN	2	-38.6146	0.613854	HeLa_Sg44	HeLa_C1	lysosome,lysosomal membrane,late endosome,integral component of membrane,late endosome membrane	molecular_function	biological_process
HeLa_Sg44 / HeLa_C1	P55209	P55209	1.45704	1.45704	0.121039	0.0771155	89	P55209	NAP1L1	Nucleosome assembly protein 1-like 1	NP1L1_HUMAN	11	174.544	2.74544	HeLa_Sg44	HeLa_C1	nucleus,membrane,melanosome	RNA binding,protein binding	DNA replication,nucleosome assembly,positive regulation of cell proliferation
HeLa_Sg44 / HeLa_C1	Q8TEB1	Q8TEB1	-0.441437	0.441437	0.121097	0.0771446	8	Q8TEB1	DCAF11	DDB1- and CUL4-associated factor 11	DCA11_HUMAN	2	-26.3599	0.736401	HeLa_Sg44	HeLa_C1	nucleoplasm,Cul4-RING E3 ubiquitin ligase complex	protein binding	protein ubiquitination,post-translational protein modification
HeLa_Sg44 / HeLa_C1	Q8N6S5	Q8N6S5	0.23714	0.23714	0.121098	0.0771446	4	Q8N6S5	ARL6IP6	ADP-ribosylation factor-like protein 6-interacting protein 6	AR6P6_HUMAN	2	17.8654	1.17865	HeLa_Sg44	HeLa_C1	integral component of membrane
HeLa_Sg44 / HeLa_C1	Q96RS6	Q96RS6	0.0673323	0.0673323	0.121142	0.0771684	73	Q96RS6	NUDCD1	NudC domain-containing protein 1	NUDC1_HUMAN	14	4.77774	1.04778	HeLa_Sg44	HeLa_C1	nucleoplasm,cytosol	protein binding	immune system process
HeLa_Sg44 / HeLa_C1	P51532	P51532	0.173351	0.173351	0.121182	0.07719	239	P51532	SMARCA4	Transcription activator BRG1	SMCA4_HUMAN	46	12.7675	1.12768	HeLa_Sg44	HeLa_C1	nuclear chromatin,extracellular space,nucleus,nucleoplasm,nucleolus,membrane,SWI/SNF complex,protein complex,npBAF complex,nBAF complex	RNA polymerase II transcription coactivator activity,RNA polymerase I CORE element sequence-specific DNA binding,p53 binding,transcription coactivator activity,transcription corepressor activity,helicase activity,protein binding,ATP binding,DNA-dependent ATPase activity,transcription factor binding,Tat protein binding,protein N-terminus binding,androgen receptor binding,DNA polymerase binding,lys…	negative regulation of transcription from RNA polymerase II promoter,neural retina development,chromatin organization,nucleosome disassembly,chromatin remodeling,regulation of transcription from RNA polymerase II promoter,transcription from RNA polymerase II promoter,negative regulation of transcription from RNA polymerase II promoter during mitosis,nervous system development,chromatin modificati…
HeLa_Sg44 / HeLa_C1	O60294	O60294	-0.51354	0.51354	0.121325	0.0772618	13	O60294	LCMT2	tRNA wybutosine-synthesizing protein 4	TYW4_HUMAN	3	-29.9499	0.700501	HeLa_Sg44	HeLa_C1	cytoplasm,cytosol	protein binding,tRNA methyltransferase activity,S-adenosylmethionine-dependent methyltransferase activity	tRNA modification,tRNA methylation,wybutosine biosynthetic process
HeLa_Sg44 / HeLa_C1	P04049	P04049	-0.125453	0.125453	0.121351	0.0772723	39	P04049	RAF1	RAF proto-oncogene serine/threonine-protein kinase	RAF1_HUMAN	9	-8.3284	0.916716	HeLa_Sg44	HeLa_C1	cytoplasm,mitochondrial outer membrane,Golgi apparatus,cytosol,plasma membrane,nuclear speck,pseudopodium	protein kinase activity,protein serine/threonine kinase activity,MAP kinase kinase kinase activity,protein binding,ATP binding,adenylate cyclase binding,adenylate cyclase activator activity,kinase activity,enzyme binding,mitogen-activated protein kinase kinase binding,identical protein binding,metal ion binding,protein heterodimerization activity,small GTPase binding	MAPK cascade,activation of MAPKK activity,response to hypoxia,stimulatory C-type lectin receptor signaling pathway,protein phosphorylation,apoptotic process,signal transduction,activation of adenylate cyclase activity,multicellular organism development,heart development,cell proliferation,negative regulation of cell proliferation,negative regulation of signal transduction,cell differentiation,pla…
HeLa_Sg44 / HeLa_C1	Q15025	Q15025	0.150756	0.150756	0.121357	0.0772752	31	Q15025	TNIP1	TNFAIP3-interacting protein 1	TNIP1_HUMAN	11	11.0151	1.11015	HeLa_Sg44	HeLa_C1	intracellular,nucleoplasm,cytoplasm,cytosol	protein binding,polyubiquitin binding,identical protein binding,mitogen-activated protein kinase binding	MyD88-dependent toll-like receptor signaling pathway,translation,defense response,inflammatory response,leukocyte cell-cell adhesion,glycoprotein biosynthetic process,protein deubiquitination,negative regulation of I-kappaB kinase/NF-kappaB signaling,negative regulation of viral genome replication,positive regulation of transcription from RNA polymerase II promoter,positive regulation of inflamma…
HeLa_Sg44 / HeLa_C1	Q9Y426	Q9Y426	0.853735	0.853735	0.121371	0.0772819	6	Q9Y426	C2CD2	C2 domain-containing protein 2	CU025_HUMAN	2	80.7173	1.80717	HeLa_Sg44	HeLa_C1	nucleus,cytosol,integral component of membrane
HeLa_Sg44 / HeLa_C1	P55210	P55210	-0.0201712	0.0201712	0.121433	0.0773136	17	P55210	CASP7	Caspase-7	CASP7_HUMAN	4	-1.38843	0.986116	HeLa_Sg44	HeLa_C1	nucleus,nucleoplasm,cytoplasm,cytosol	cysteine-type endopeptidase activity,protein binding,peptidase activity,cysteine-type peptidase activity,cysteine-type endopeptidase activity involved in execution phase of apoptosis	proteolysis,apoptotic process,activation of cysteine-type endopeptidase activity involved in apoptotic process by cytochrome c,cellular response to staurosporine,execution phase of apoptosis
HeLa_Sg44 / HeLa_C1	Q6UWP8	Q6UWP8	1.53415	1.53415	0.121493	0.077343	6	Q6UWP8	SBSN	Suprabasin	SBSN_HUMAN	23	189.619	2.89619	HeLa_Sg44	HeLa_C1	extracellular matrix,extracellular exosome	molecular_function	biological_process
HeLa_Sg44 / HeLa_C1	Q8N4T8	Q8N4T8	-0.000903586	0.000903586	0.121547	0.0773722	22	Q8N4T8	CBR4	Carbonyl reductase family member 4	CBR4_HUMAN	6	-0.0626122	0.999374	HeLa_Sg44	HeLa_C1	mitochondrial matrix,oxidoreductase complex	NAD(P)H dehydrogenase (quinone) activity,protein binding,NADPH dehydrogenase (quinone) activity,3-oxoacyl-[acyl-carrier-protein] reductase (NADH) activity,quinone binding,NADPH binding	fatty acid biosynthetic process,daunorubicin metabolic process,doxorubicin metabolic process,fatty-acyl-CoA biosynthetic process,protein homotetramerization,protein heterotetramerization,oxidation-reduction process
HeLa_Sg44 / HeLa_C1	Q5EBL4	Q5EBL4	-0.253886	0.253886	0.122157	0.0776927	34	Q5EBL4	RILPL1	RILP-like protein 1	RIPL1_HUMAN	10	-16.1366	0.838634	HeLa_Sg44	HeLa_C1	nucleoplasm,cytoplasm,centrosome,cytosol,plasma membrane,cilium,ciliary basal body	small GTPase binding,protein dimerization activity,dynein light intermediate chain binding	epithelial cell morphogenesis,cilium morphogenesis,regulation of neuron death,protein transport from ciliary membrane to plasma membrane
HeLa_Sg44 / HeLa_C1	Q8IWL3	Q8IWL3	-0.0927663	0.0927663	0.122387	0.0778178	11	Q8IWL3	HSCB	Iron-sulfur cluster co-chaperone protein HscB, mitochondrial	HSC20_HUMAN	3	-6.2277	0.937723	HeLa_Sg44	HeLa_C1	nucleus,cytoplasm,mitochondrion,cytosol	ATPase activator activity,molecular_function,protein binding,identical protein binding,metal ion binding,chaperone binding	iron-sulfur cluster assembly,positive regulation of ATPase activity,protein oligomerization,protein maturation by iron-sulfur cluster transfer
HeLa_Sg44 / HeLa_C1	Q9Y605	Q9Y605	0.412755	0.412755	0.122558	0.0779005	25	Q9Y605	MRFAP1	MORF4 family-associated protein 1	MOFA1_HUMAN	5	33.1225	1.33123	HeLa_Sg44	HeLa_C1	nucleus,cytosol,perinuclear region of cytoplasm	protein binding
HeLa_Sg44 / HeLa_C1	Q8NE71	Q8NE71	0.0919974	0.0919974	0.122661	0.0779525	165	Q8NE71	ABCF1	ATP-binding cassette sub-family F member 1	ABCF1_HUMAN	30	6.58448	1.06584	HeLa_Sg44	HeLa_C1	nuclear envelope,nucleoplasm,cytosol,ribosome,membrane	RNA binding,protein binding,ATP binding,translation factor activity, RNA binding,ATPase activity	translation,inflammatory response,transmembrane transport
HeLa_Sg44 / HeLa_C1	Q16181	Q16181	0.381502	0.381502	0.122789	0.0780107	100	Q16181	2007-09-01	Septin-7	SEPT7_HUMAN	16	30.2698	1.3027	HeLa_Sg44	HeLa_C1	condensed chromosome kinetochore,stress fiber,nucleus,spindle,cytosol,axoneme,midbody,septin complex,cleavage furrow,extracellular exosome,sperm annulus,Requires Ontology,apical plasma membrane	structural molecule activity,protein binding,GTP binding,identical protein binding,cadherin binding	cytokinesis,spermatogenesis,regulation of embryonic cell shape,cell differentiation,protein heterooligomerization,cilium morphogenesis,positive regulation of nonmotile primary cilium assembly
[truncated: 5,376 more rows]

## Sheet: GOCC_TotalProteome_Decreased
Entrez Gene Id	Gene Symbol	Gene Description	GOCC_ENDOSOME	GOCC_LATE_ENDOSOME	GOCC_VACUOLE	GOCC_PLASMA_MEMBRANE_REGION	GOCC_AP_3_ADAPTOR_COMPLEX	GOCC_ORGANELLE_SUBCOMPARTMENT	GOCC_CELL_SUBSTRATE_JUNCTION	GOCC_LATE_ENDOSOME_MEMBRANE	GOCC_SPECIFIC_GRANULE	GOCC_VACUOLAR_MEMBRANE
[truncated: 83 more rows]

[truncated: 3 more sheets: GOBP_TotalProteome_Decreased, GOCC_TotalProteome_Increased, Reactome_TotalProteome_Increase]
