# Supplementary material for: IER3IP1-mutations cause microcephaly by selective inhibition of ER-Golgi transport
Source: Cell Mol Life Sci. 2024 Aug 8;81(1):334. doi: 10.1007/s00018-024-05386-x (PMC11335259; doi:10.1007/s00018-024-05386-x)
Supplement: Supplementary file 5 — Supplementary file5 (XLSX 31 KB) [file 18_2024_5386_MOESM5_ESM.xlsx]

## Sheet: Title
IER3IP1-mutations cause microcephaly by selective inhibition of ER-Golgi transport
Cellular and Molecular Life Sciences
Mihaela Anitei, Francesca Bruno# Christina Valkova, Therese Dau, Emilio Cirri, Iván Mestres Lascano, Federico Calegari and Christoph Kaether
Leibniz Institute on Aging, Fritz-Lipmann-Institute, Beutenbergstr. 11, 07745 Jena, Germany, christoph.kaether@leibniz-fli.de
Suppl Table S4

## Sheet: ER retention motif
From	Entry	Reviewed	Entry Name	Protein names	Gene Names	Organism	Length	Gene Ontology (biological process)	Gene Ontology (cellular component)	Gene Ontology (molecular function)	Subcellular location [CC]	Glycosylation	Motif
Q9BT09	Q9Y4L1	reviewed	HYOU1_HUMAN	Hypoxia up-regulated protein 1 (150 kDa oxygen-regulated protein) (ORP-150) (170 kDa glucose-regulated protein) (GRP-170)	HYOU1 GRP170 ORP150	Homo sapiens (Human)	999	cellular response to hypoxia [GO:0071456]; endoplasmic reticulum to Golgi vesicle-mediated transport [GO:0006888]; negative regulation of endoplasmic reticulum stress-induced neuron intrinsic apoptotic signaling pathway [GO:1903382]; negative regulation of hypoxia-induced intrinsic apoptotic signaling pathway [GO:1903298]; response to endoplasmic reticulum stress [GO:0034976]; response to ischemi…	endocytic vesicle lumen [GO:0071682]; endoplasmic reticulum [GO:0005783]; endoplasmic reticulum chaperone complex [GO:0034663]; endoplasmic reticulum lumen [GO:0005788]; extracellular exosome [GO:0070062]; extracellular region [GO:0005576]; focal adhesion [GO:0005925]; membrane [GO:0016020]; smooth endoplasmic reticulum [GO:0005790]	ATP binding [GO:0005524]; ATP-dependent protein folding chaperone [GO:0140662]; chaperone binding [GO:0051087]; unfolded protein binding [GO:0051082]	SUBCELLULAR LOCATION: Endoplasmic reticulum lumen.	CARBOHYD 155; /note="N-linked (GlcNAc...) asparagine"; /evidence="ECO:0000269|PubMed:12754519"; CARBOHYD 222; /note="N-linked (GlcNAc...) asparagine"; /evidence="ECO:0000255"; CARBOHYD 515; /note="N-linked (GlcNAc...) asparagine"; /evidence="ECO:0000269|PubMed:12754519, ECO:0000269|PubMed:16263699, ECO:0000269|PubMed:16335952, ECO:0000269|PubMed:19159218, ECO:0000269|PubMed:19349973"; CARBOHYD 59…	MOTIF 996..999; /note="Prevents secretion from ER"; /evidence="ECO:0000255"
Q14697	P14625	reviewed	ENPL_HUMAN	Endoplasmin (94 kDa glucose-regulated protein) (GRP-94) (Heat shock protein 90 kDa beta member 1) (Tumor rejection antigen 1) (gp96 homolog)	HSP90B1 GRP94 TRA1	Homo sapiens (Human)	803	actin rod assembly [GO:0031247]; cellular response to ATP [GO:0071318]; negative regulation of apoptotic process [GO:0043066]; protein folding [GO:0006457]; protein folding in endoplasmic reticulum [GO:0034975]; protein transport [GO:0015031]; regulation of phosphoprotein phosphatase activity [GO:0043666]; response to endoplasmic reticulum stress [GO:0034976]; response to hypoxia [GO:0001666]; re…	collagen-containing extracellular matrix [GO:0062023]; cytosol [GO:0005829]; endocytic vesicle lumen [GO:0071682]; endoplasmic reticulum [GO:0005783]; endoplasmic reticulum chaperone complex [GO:0034663]; endoplasmic reticulum lumen [GO:0005788]; endoplasmic reticulum membrane [GO:0005789]; extracellular exosome [GO:0070062]; extracellular region [GO:0005576]; focal adhesion [GO:0005925]; melanos…	ATP binding [GO:0005524]; ATP hydrolysis activity [GO:0016887]; ATP-dependent protein folding chaperone [GO:0140662]; calcium ion binding [GO:0005509]; low-density lipoprotein particle receptor binding [GO:0050750]; protein phosphatase binding [GO:0019903]; RNA binding [GO:0003723]; unfolded protein binding [GO:0051082]	SUBCELLULAR LOCATION: Endoplasmic reticulum lumen {ECO:0000305|PubMed:12475965}. Sarcoplasmic reticulum lumen {ECO:0000250|UniProtKB:P41148}. Melanosome {ECO:0000269|PubMed:12643545, ECO:0000269|PubMed:17081065}. Note=Identified by mass spectrometry in melanosome fractions from stage I to stage IV. {ECO:0000269|PubMed:12643545, ECO:0000269|PubMed:17081065}.	CARBOHYD 62; /note="N-linked (GlcNAc...) asparagine"; /evidence="ECO:0000269|PubMed:19159218"; CARBOHYD 107; /note="N-linked (GlcNAc...) asparagine"; /evidence="ECO:0000269|PubMed:16263699, ECO:0000269|PubMed:19159218"; CARBOHYD 217; /note="N-linked (GlcNAc...) asparagine"; /evidence="ECO:0000269|PubMed:12754519, ECO:0000269|PubMed:19159218"; CARBOHYD 445; /note="N-linked (GlcNAc...) asparagine";…	MOTIF 800..803; /note="Prevents secretion from ER"
Q9UBS4	Q32P28	reviewed	P3H1_HUMAN	Prolyl 3-hydroxylase 1 (EC 1.14.11.7) (Growth suppressor 1) (Leucine- and proline-enriched proteoglycan 1) (Leprecan-1)	P3H1 GROS1 LEPRE1 PSEC0109	Homo sapiens (Human)	736	bone development [GO:0060348]; chaperone-mediated protein folding [GO:0061077]; collagen metabolic process [GO:0032963]; negative regulation of cell population proliferation [GO:0008285]; negative regulation of post-translational protein modification [GO:1901874]; positive regulation of neuron projection development [GO:0010976]; protein folding [GO:0006457]; protein hydroxylation [GO:0018126]; p…	cytoplasm [GO:0005737]; endoplasmic reticulum [GO:0005783]; endoplasmic reticulum lumen [GO:0005788]; extracellular exosome [GO:0070062]; membrane [GO:0016020]; nucleus [GO:0005634]; protein-containing complex [GO:0032991]	iron ion binding [GO:0005506]; L-ascorbic acid binding [GO:0031418]; procollagen-proline 3-dioxygenase activity [GO:0019797]	SUBCELLULAR LOCATION: [Isoform 1]: Endoplasmic reticulum.; SUBCELLULAR LOCATION: Secreted, extracellular space, extracellular matrix {ECO:0000250}. Note=Secreted into the extracellular matrix as a chondroitin sulfate proteoglycan (CSPG). {ECO:0000269|PubMed:19088120}.	CARBOHYD 316; /note="N-linked (GlcNAc...) asparagine"; /evidence="ECO:0000255"; CARBOHYD 467; /note="N-linked (GlcNAc...) asparagine"; /evidence="ECO:0000255"; CARBOHYD 540; /note="N-linked (GlcNAc...) asparagine"; /evidence="ECO:0000269|PubMed:19159218"	MOTIF 733..736; /note="Prevents secretion from ER"; /evidence="ECO:0000255|PROSITE-ProRule:PRU10138"
Q9H173	P11021	reviewed	BIP_HUMAN	Endoplasmic reticulum chaperone BiP (EC 3.6.4.10) (78 kDa glucose-regulated protein) (GRP-78) (Binding-immunoglobulin protein) (BiP) (Heat shock protein 70 family protein 5) (HSP70 family protein 5) (Heat shock protein family A member 5) (Immunoglobulin heavy chain-binding protein)	HSPA5 GRP78	Homo sapiens (Human)	654	cellular response to antibiotic [GO:0071236]; cellular response to calcium ion [GO:0071277]; cellular response to cAMP [GO:0071320]; cellular response to gamma radiation [GO:0071480]; cellular response to glucose starvation [GO:0042149]; cellular response to interleukin-4 [GO:0071353]; cellular response to manganese ion [GO:0071287]; cellular response to nerve growth factor stimulus [GO:1990090];…	cell surface [GO:0009986]; cytoplasm [GO:0005737]; cytosol [GO:0005829]; endoplasmic reticulum [GO:0005783]; endoplasmic reticulum chaperone complex [GO:0034663]; endoplasmic reticulum lumen [GO:0005788]; endoplasmic reticulum membrane [GO:0005789]; endoplasmic reticulum-Golgi intermediate compartment [GO:0005793]; extracellular exosome [GO:0070062]; focal adhesion [GO:0005925]; intracellular mem…	ATP binding [GO:0005524]; ATP hydrolysis activity [GO:0016887]; ATP-dependent protein folding chaperone [GO:0140662]; cadherin binding [GO:0045296]; calcium ion binding [GO:0005509]; chaperone binding [GO:0051087]; enzyme binding [GO:0019899]; heat shock protein binding [GO:0031072]; misfolded protein binding [GO:0051787]; protein domain specific binding [GO:0019904]; protein folding chaperone [G…	SUBCELLULAR LOCATION: Endoplasmic reticulum lumen {ECO:0000269|PubMed:21080038, ECO:0000269|PubMed:21289099, ECO:0000269|PubMed:23990668, ECO:0000269|PubMed:29497057}. Melanosome {ECO:0000269|PubMed:12643545}. Cytoplasm {ECO:0000250|UniProtKB:P20029}. Cell surface {ECO:0000269|PubMed:15098107, ECO:0000269|PubMed:20484814, ECO:0000269|PubMed:24355926, ECO:0000269|PubMed:27159390, ECO:0000269|PubMe…		MOTIF 651..654; /note="Prevents secretion from ER"; /evidence="ECO:0000255"
O14657	Q8NBJ5	reviewed	GT251_HUMAN	Procollagen galactosyltransferase 1 (EC 2.4.1.50) (Collagen beta(1-O)galactosyltransferase 1) (ColGalT 1) (Glycosyltransferase 25 family member 1) (Hydroxylysine galactosyltransferase 1)	COLGALT1 GLT25D1 PSEC0241	Homo sapiens (Human)	622	collagen fibril organization [GO:0030199]; positive regulation of collagen fibril organization [GO:1904028]	endoplasmic reticulum lumen [GO:0005788]; membrane [GO:0016020]	procollagen galactosyltransferase activity [GO:0050211]	SUBCELLULAR LOCATION: Endoplasmic reticulum lumen {ECO:0000255|PROSITE-ProRule:PRU10138, ECO:0000269|PubMed:20470363}. Note=Colocalized with PLOD3 and mannose binding lectin/MBL2. {ECO:0000269|PubMed:20470363}.	CARBOHYD 96; /note="N-linked (GlcNAc...) asparagine"; /evidence="ECO:0000269|PubMed:19159218"; CARBOHYD 184; /note="N-linked (GlcNAc...) asparagine"; /evidence="ECO:0000255"; CARBOHYD 381; /note="N-linked (GlcNAc...) asparagine"; /evidence="ECO:0000269|PubMed:19159218"	MOTIF 619..622; /note="Endoplasmic reticulum retention motif"; /evidence="ECO:0000269|PubMed:20470363"
O15460	Q96AY3	reviewed	FKB10_HUMAN	Peptidyl-prolyl cis-trans isomerase FKBP10 (PPIase FKBP10) (EC 5.2.1.8) (65 kDa FK506-binding protein) (65 kDa FKBP) (FKBP-65) (FK506-binding protein 10) (FKBP-10) (Immunophilin FKBP65) (Rotamase)	FKBP10 FKBP65 PSEC0056	Homo sapiens (Human)	582	aorta morphogenesis [GO:0035909]; collagen fibril organization [GO:0030199]; extracellular matrix assembly [GO:0085029]; in utero embryonic development [GO:0001701]; peptidyl-lysine hydroxylation [GO:0017185]; peptidyl-proline modification [GO:0018208]; protein folding [GO:0006457]; wound healing [GO:0042060]	endoplasmic reticulum [GO:0005783]; endoplasmic reticulum lumen [GO:0005788]; membrane [GO:0016020]; mitochondrial intermembrane space [GO:0005758]	calcium ion binding [GO:0005509]; FK506 binding [GO:0005528]; peptidyl-prolyl cis-trans isomerase activity [GO:0003755]	SUBCELLULAR LOCATION: Endoplasmic reticulum lumen {ECO:0000255|PROSITE-ProRule:PRU10138}.	CARBOHYD 70; /note="N-linked (GlcNAc...) asparagine"; /evidence="ECO:0000255"; CARBOHYD 182; /note="N-linked (GlcNAc...) asparagine"; /evidence="ECO:0000269|PubMed:12754519, ECO:0000269|PubMed:19159218"; CARBOHYD 294; /note="N-linked (GlcNAc...) asparagine"; /evidence="ECO:0000255"; CARBOHYD 310; /note="N-linked (GlcNAc...) asparagine"; /evidence="ECO:0000255"; CARBOHYD 352; /note="N-linked (GlcN…	MOTIF 579..582; /note="Prevents secretion from ER"; /evidence="ECO:0000255|PROSITE-ProRule:PRU10138"
P13674	O95302	reviewed	FKBP9_HUMAN	Peptidyl-prolyl cis-trans isomerase FKBP9 (PPIase FKBP9) (EC 5.2.1.8) (63 kDa FK506-binding protein) (63 kDa FKBP) (FKBP-63) (FK506-binding protein 9) (FKBP-9) (Rotamase)	FKBP9 FKBP60 FKBP63	Homo sapiens (Human)	570	protein folding [GO:0006457]	endoplasmic reticulum [GO:0005783]	calcium ion binding [GO:0005509]; peptidyl-prolyl cis-trans isomerase activity [GO:0003755]	SUBCELLULAR LOCATION: Endoplasmic reticulum {ECO:0000255|PROSITE-ProRule:PRU10138}.	CARBOHYD 174; /note="N-linked (GlcNAc...) asparagine"; /evidence="ECO:0000269|PubMed:12754519"; CARBOHYD 286; /note="N-linked (GlcNAc...) asparagine"; /evidence="ECO:0000269|PubMed:12754519"; CARBOHYD 302; /note="N-linked (GlcNAc...) asparagine"; /evidence="ECO:0000255"; CARBOHYD 397; /note="N-linked (GlcNAc...) asparagine"; /evidence="ECO:0000269|PubMed:12754519"	MOTIF 567..570; /note="Prevents secretion from ER"; /evidence="ECO:0000255|PROSITE-ProRule:PRU10138"
Q9UBQ6	P14314	reviewed	GLU2B_HUMAN	Glucosidase 2 subunit beta (80K-H protein) (Glucosidase II subunit beta) (Protein kinase C substrate 60.1 kDa protein heavy chain) (PKCSH)	PRKCSH G19P1	Homo sapiens (Human)	528	intracellular signal transduction [GO:0035556]; liver development [GO:0001889]; N-glycan processing [GO:0006491]	endoplasmic reticulum [GO:0005783]; endoplasmic reticulum lumen [GO:0005788]; glucosidase II complex [GO:0017177]; intracellular membrane-bounded organelle [GO:0043231]	calcium ion binding [GO:0005509]; phosphoprotein binding [GO:0051219]; protein kinase C binding [GO:0005080]; transmembrane transporter binding [GO:0044325]	SUBCELLULAR LOCATION: Endoplasmic reticulum {ECO:0000255|PROSITE-ProRule:PRU10138, ECO:0000305|PubMed:10929008}.	CARBOHYD 72; /note="N-linked (GlcNAc...) asparagine"; /evidence="ECO:0000255"; CARBOHYD 476; /note="N-linked (GlcNAc...) asparagine"; /evidence="ECO:0000255"	MOTIF 525..528; /note="Prevents secretion from ER"; /evidence="ECO:0000255|PROSITE-ProRule:PRU10138, ECO:0000269|PubMed:10929008"
Q96HE7	P07237	reviewed	PDIA1_HUMAN	Protein disulfide-isomerase (PDI) (EC 5.3.4.1) (Cellular thyroid hormone-binding protein) (Prolyl 4-hydroxylase subunit beta) (p55)	P4HB ERBA2L PDI PDIA1 PO4DB	Homo sapiens (Human)	508	cellular response to hypoxia [GO:0071456]; cellular response to interleukin-7 [GO:0098761]; endoplasmic reticulum to Golgi vesicle-mediated transport [GO:0006888]; insulin processing [GO:0030070]; interleukin-12-mediated signaling pathway [GO:0035722]; interleukin-23-mediated signaling pathway [GO:0038155]; peptidyl-proline hydroxylation to 4-hydroxy-L-proline [GO:0018401]; positive regulation of…	cytoskeleton [GO:0005856]; cytosol [GO:0005829]; endoplasmic reticulum [GO:0005783]; endoplasmic reticulum chaperone complex [GO:0034663]; endoplasmic reticulum lumen [GO:0005788]; endoplasmic reticulum-Golgi intermediate compartment [GO:0005793]; external side of plasma membrane [GO:0009897]; extracellular exosome [GO:0070062]; extracellular region [GO:0005576]; focal adhesion [GO:0005925]; lame…	actin binding [GO:0003779]; enzyme binding [GO:0019899]; integrin binding [GO:0005178]; procollagen-proline 4-dioxygenase activity [GO:0004656]; protein disulfide isomerase activity [GO:0003756]; protein heterodimerization activity [GO:0046982]; protein-disulfide reductase activity [GO:0015035]; RNA binding [GO:0003723]; thiol oxidase activity [GO:0016972]	SUBCELLULAR LOCATION: Endoplasmic reticulum {ECO:0000269|PubMed:23475612, ECO:0000269|PubMed:32149426}. Endoplasmic reticulum lumen {ECO:0000269|PubMed:10636893, ECO:0000269|PubMed:23475612}. Melanosome {ECO:0000269|PubMed:12643545, ECO:0000269|PubMed:17081065}. Cell membrane {ECO:0000269|PubMed:21670307}; Peripheral membrane protein {ECO:0000305}. Note=Highly abundant. In some cell types, seems …		MOTIF 505..508; /note="Prevents secretion from ER"
Q16394	Q7Z4H8	reviewed	PLGT3_HUMAN	Protein O-glucosyltransferase 3 (EC 2.4.1.-) (KDEL motif-containing protein 2) (Protein O-xylosyltransferase POGLUT3) (EC 2.4.2.-)	POGLUT3 KDELC2 UNQ1904/PRO4350	Homo sapiens (Human)	507	protein O-linked glycosylation via serine [GO:0018242]	endomembrane system [GO:0012505]; endoplasmic reticulum lumen [GO:0005788]	EGF-domain serine glucosyltransferase activity [GO:0140561]; EGF-domain serine xylosyltransferase activity [GO:0140562]; glucosyltransferase activity [GO:0046527]; UDP-glucosyltransferase activity [GO:0035251]; UDP-xylosyltransferase activity [GO:0035252]	SUBCELLULAR LOCATION: Endoplasmic reticulum lumen {ECO:0000255|PROSITE-ProRule:PRU10138}.	CARBOHYD 61; /note="N-linked (GlcNAc...) asparagine"; /evidence="ECO:0000269|PubMed:19159218"; CARBOHYD 306; /note="N-linked (GlcNAc...) asparagine"; /evidence="ECO:0000269|PubMed:19159218"	MOTIF 504..507; /note="Prevents secretion from ER"; /evidence="ECO:0000255|PROSITE-ProRule:PRU10138"
Q99941	P30101	reviewed	PDIA3_HUMAN	Protein disulfide-isomerase A3 (EC 5.3.4.1) (58 kDa glucose-regulated protein) (58 kDa microsomal protein) (p58) (Disulfide isomerase ER-60) (Endoplasmic reticulum resident protein 57) (ER protein 57) (ERp57) (Endoplasmic reticulum resident protein 60) (ER protein 60) (ERp60)	PDIA3 ERP57 ERP60 GRP58	Homo sapiens (Human)	505	cellular response to interleukin-7 [GO:0098761]; extrinsic apoptotic signaling pathway [GO:0097191]; peptide antigen assembly with MHC class I protein complex [GO:0002502]; positive regulation of extrinsic apoptotic signaling pathway [GO:2001238]; protein folding [GO:0006457]; protein folding in endoplasmic reticulum [GO:0034975]; response to endoplasmic reticulum stress [GO:0034976]	cell surface [GO:0009986]; endoplasmic reticulum [GO:0005783]; endoplasmic reticulum lumen [GO:0005788]; extracellular exosome [GO:0070062]; extracellular space [GO:0005615]; focal adhesion [GO:0005925]; melanosome [GO:0042470]; MHC class I peptide loading complex [GO:0042824]; nucleus [GO:0005634]; phagocytic vesicle [GO:0045335]; recycling endosome membrane [GO:0055038]; Tapasin-ERp57 complex […	cysteine-type endopeptidase activity [GO:0004197]; disulfide oxidoreductase activity [GO:0015036]; identical protein binding [GO:0042802]; phospholipase C activity [GO:0004629]; protein disulfide isomerase activity [GO:0003756]; protein-disulfide reductase activity [GO:0015035]; RNA binding [GO:0003723]	SUBCELLULAR LOCATION: Endoplasmic reticulum {ECO:0000269|PubMed:23826168}. Endoplasmic reticulum lumen {ECO:0000250}. Melanosome {ECO:0000269|PubMed:12643545, ECO:0000269|PubMed:17081065}. Note=Identified by mass spectrometry in melanosome fractions from stage I to stage IV (PubMed:12643545). {ECO:0000269|PubMed:12643545}.		MOTIF 502..505; /note="Prevents secretion from ER"; /evidence="ECO:0000250"
Q9NXG6	Q6UW63	reviewed	PLGT2_HUMAN	Protein O-glucosyltransferase 2 (EC 2.4.1.-) (Endoplasmic reticulum resident protein 58) (ER protein 58) (ERp58) (KDEL motif-containing protein 1) (Protein O-xylosyltransferase POGLUT2) (EC 2.4.2.-)	POGLUT2 EP58 KDELC1 UNQ1910/PRO4357	Homo sapiens (Human)	502	protein O-linked glycosylation via serine [GO:0018242]	cytosol [GO:0005829]; endomembrane system [GO:0012505]; endoplasmic reticulum lumen [GO:0005788]; nucleoplasm [GO:0005654]	EGF-domain serine glucosyltransferase activity [GO:0140561]; EGF-domain serine xylosyltransferase activity [GO:0140562]; glucosyltransferase activity [GO:0046527]; UDP-glucosyltransferase activity [GO:0035251]; UDP-xylosyltransferase activity [GO:0035252]	SUBCELLULAR LOCATION: Endoplasmic reticulum lumen {ECO:0000255|PROSITE-ProRule:PRU10138}.	CARBOHYD 302; /note="N-linked (GlcNAc...) asparagine"; /evidence="ECO:0000255"; CARBOHYD 414; /note="N-linked (GlcNAc...) asparagine"; /evidence="ECO:0000255"	MOTIF 499..502; /note="Prevents secretion from ER"; /evidence="ECO:0000255|PROSITE-ProRule:PRU10138"
Q15155	Q9UNW1	reviewed	MINP1_HUMAN	Multiple inositol polyphosphate phosphatase 1 (EC 3.1.3.62) (2,3-bisphosphoglycerate 3-phosphatase) (2,3-BPG phosphatase) (EC 3.1.3.80) (Inositol (1,3,4,5)-tetrakisphosphate 3-phosphatase) (Ins(1,3,4,5)P(4) 3-phosphatase)	MINPP1 MIPP UNQ900/PRO1917	Homo sapiens (Human)	487	bone mineralization [GO:0030282]; inositol phosphate metabolic process [GO:0043647]; ossification [GO:0001503]; polyphosphate metabolic process [GO:0006797]	endoplasmic reticulum [GO:0005783]; endoplasmic reticulum lumen [GO:0005788]; extracellular exosome [GO:0070062]	acid phosphatase activity [GO:0003993]; bisphosphoglycerate 3-phosphatase activity [GO:0034417]; inositol hexakisphosphate 2-phosphatase activity [GO:0052826]; inositol phosphate phosphatase activity [GO:0052745]; inositol-1,3,4,5,6-pentakisphosphate 3-phosphatase activity [GO:0030351]; inositol-1,3,4,5-tetrakisphosphate 3-phosphatase activity [GO:0051717]; protein histidine phosphatase activity …	SUBCELLULAR LOCATION: Endoplasmic reticulum lumen {ECO:0000250|UniProtKB:O35217}.	CARBOHYD 242; /note="N-linked (GlcNAc...) asparagine"; /evidence="ECO:0000269|PubMed:16335952"; CARBOHYD 481; /note="N-linked (GlcNAc...) asparagine"; /evidence="ECO:0000255"	MOTIF 484..487; /note="Prevents secretion from ER"; /evidence="ECO:0000255|PROSITE-ProRule:PRU10138"
Q14703	Q8NBS9	reviewed	TXND5_HUMAN	Thioredoxin domain-containing protein 5 (EC 1.8.4.-) (EC 5.3.4.1) (Endoplasmic reticulum resident protein 46) (ER protein 46) (ERp46) (Thioredoxin-like protein p46)	TXNDC5 TLP46 UNQ364/PRO700	Homo sapiens (Human)	432	negative regulation of apoptotic process [GO:0043066]; protein folding [GO:0006457]	azurophil granule lumen [GO:0035578]; endoplasmic reticulum [GO:0005783]; endoplasmic reticulum lumen [GO:0005788]; extracellular exosome [GO:0070062]; extracellular region [GO:0005576]; lysosomal lumen [GO:0043202]	protein disulfide isomerase activity [GO:0003756]; protein-disulfide reductase activity [GO:0015035]	SUBCELLULAR LOCATION: Endoplasmic reticulum lumen {ECO:0000250|UniProtKB:Q91W90, ECO:0000255|PROSITE-ProRule:PRU10138}.		MOTIF 429..432; /note="Prevents secretion from ER"; /evidence="ECO:0000255|PROSITE-ProRule:PRU10138"
Q9NZ08	P50454	reviewed	SERPH_HUMAN	Serpin H1 (47 kDa heat shock protein) (Arsenic-transactivated protein 3) (AsTP3) (Cell proliferation-inducing gene 14 protein) (Collagen-binding protein) (Colligin) (Rheumatoid arthritis-related antigen RA-A47)	SERPINH1 CBP1 CBP2 HSP47 SERPINH2 PIG14	Homo sapiens (Human)	418	chondrocyte development involved in endochondral bone morphogenesis [GO:0003433]; collagen biosynthetic process [GO:0032964]; collagen fibril organization [GO:0030199]; negative regulation of endopeptidase activity [GO:0010951]; protein maturation [GO:0051604]; response to unfolded protein [GO:0006986]	collagen-containing extracellular matrix [GO:0062023]; endoplasmic reticulum [GO:0005783]; endoplasmic reticulum lumen [GO:0005788]; endoplasmic reticulum-Golgi intermediate compartment [GO:0005793]; extracellular space [GO:0005615]; membrane raft [GO:0045121]	collagen binding [GO:0005518]; RNA binding [GO:0003723]; serine-type endopeptidase inhibitor activity [GO:0004867]; unfolded protein binding [GO:0051082]	SUBCELLULAR LOCATION: Endoplasmic reticulum lumen.	CARBOHYD 120; /note="N-linked (GlcNAc...) asparagine"; /evidence="ECO:0000255"; CARBOHYD 125; /note="N-linked (GlcNAc...) asparagine"; /evidence="ECO:0000255"	MOTIF 415..418; /note="Prevents secretion from ER"; /evidence="ECO:0000255|PROSITE-ProRule:PRU10138"
Q12907	P27797	reviewed	CALR_HUMAN	Calreticulin (CRP55) (Calregulin) (Endoplasmic reticulum resident protein 60) (ERp60) (HACBP) (grp60)	CALR CRTC	Homo sapiens (Human)	417	cardiac muscle cell differentiation [GO:0055007]; cellular calcium ion homeostasis [GO:0006874]; cellular response to electrical stimulus [GO:0071257]; cellular response to lithium ion [GO:0071285]; cellular response to virus [GO:0098586]; cellular senescence [GO:0090398]; cortical actin cytoskeleton organization [GO:0030866]; glucocorticoid receptor signaling pathway [GO:0042921]; negative regul…	acrosomal vesicle [GO:0001669]; cell surface [GO:0009986]; collagen-containing extracellular matrix [GO:0062023]; cortical granule [GO:0060473]; cytolytic granule [GO:0044194]; cytoplasm [GO:0005737]; cytosol [GO:0005829]; endocytic vesicle lumen [GO:0071682]; endoplasmic reticulum [GO:0005783]; endoplasmic reticulum lumen [GO:0005788]; endoplasmic reticulum membrane [GO:0005789]; endoplasmic ret…	calcium ion binding [GO:0005509]; carbohydrate binding [GO:0030246]; chaperone binding [GO:0051087]; complement component C1q complex binding [GO:0001849]; DNA binding [GO:0003677]; hormone binding [GO:0042562]; integrin binding [GO:0005178]; iron ion binding [GO:0005506]; mRNA binding [GO:0003729]; nuclear androgen receptor binding [GO:0050681]; peptide binding [GO:0042277]; protein folding chap…	SUBCELLULAR LOCATION: Endoplasmic reticulum lumen {ECO:0000269|PubMed:10358038, ECO:0000269|PubMed:11149926}. Cytoplasm, cytosol {ECO:0000269|PubMed:11149926}. Secreted, extracellular space, extracellular matrix {ECO:0000305}. Cell surface {ECO:0000269|PubMed:10358038}. Sarcoplasmic reticulum lumen {ECO:0000250|UniProtKB:P28491}. Cytoplasmic vesicle, secretory vesicle, Cortical granule {ECO:00002…	CARBOHYD 344; /note="N-linked (GlcNAc...) asparagine"; /evidence="ECO:0000269|PubMed:19159218"	MOTIF 414..417; /note="Prevents secretion from ER"
O60568	Q9BS26	reviewed	ERP44_HUMAN	Endoplasmic reticulum resident protein 44 (ER protein 44) (ERp44) (Thioredoxin domain-containing protein 4)	ERP44 KIAA0573 TXNDC4 UNQ532/PRO1075	Homo sapiens (Human)	406	cell redox homeostasis [GO:0045454]; glycoprotein metabolic process [GO:0009100]; protein folding [GO:0006457]; response to endoplasmic reticulum stress [GO:0034976]; response to unfolded protein [GO:0006986]	cell surface [GO:0009986]; endoplasmic reticulum lumen [GO:0005788]; endoplasmic reticulum membrane [GO:0005789]; endoplasmic reticulum-Golgi intermediate compartment [GO:0005793]; extracellular exosome [GO:0070062]; extracellular region [GO:0005576]; specific granule lumen [GO:0035580]	protein disulfide isomerase activity [GO:0003756]	SUBCELLULAR LOCATION: Endoplasmic reticulum lumen {ECO:0000269|PubMed:11847130, ECO:0000269|PubMed:15652484}.		MOTIF 403..406; /note="Prevents secretion from ER"; /evidence="ECO:0000255|PROSITE-ProRule:PRU10138"
Q02809	Q9H488	reviewed	OFUT1_HUMAN	GDP-fucose protein O-fucosyltransferase 1 (EC 2.4.1.221) (Peptide-O-fucosyltransferase 1) (O-FucT-1)	POFUT1 FUT12 KIAA0180	Homo sapiens (Human)	388	angiogenesis [GO:0001525]; fucose metabolic process [GO:0006004]; heart development [GO:0007507]; nervous system development [GO:0007399]; Notch signaling pathway [GO:0007219]; O-glycan processing [GO:0016266]; protein O-linked fucosylation [GO:0036066]; protein O-linked glycosylation [GO:0006493]; regulation of DNA-templated transcription [GO:0006355]; regulation of Notch signaling pathway [GO:0…	endoplasmic reticulum [GO:0005783]; membrane [GO:0016020]	fucosyltransferase activity [GO:0008417]; peptide-O-fucosyltransferase activity [GO:0046922]	SUBCELLULAR LOCATION: Endoplasmic reticulum {ECO:0000250|UniProtKB:Q6EV70}.	CARBOHYD 62; /note="N-linked (GlcNAc...) asparagine"; /evidence="ECO:0000269|PubMed:28334865, ECO:0007744|PDB:5UX6"; CARBOHYD 160; /note="N-linked (GlcNAc...) asparagine"; /evidence="ECO:0000269|PubMed:19159218"	MOTIF 385..388; /note="Prevents secretion from ER"; /evidence="ECO:0000255"
O00469	P30533	reviewed	AMRP_HUMAN	Alpha-2-macroglobulin receptor-associated protein (Alpha-2-MRAP) (Low density lipoprotein receptor-related protein-associated protein 1) (RAP)	LRPAP1 A2MRAP	Homo sapiens (Human)	357	amyloid-beta clearance by transcytosis [GO:0150093]; extracellular negative regulation of signal transduction [GO:1900116]; negative regulation of amyloid-beta clearance [GO:1900222]; negative regulation of cell death [GO:0060548]; negative regulation of protein binding [GO:0032091]; negative regulation of receptor internalization [GO:0002091]; negative regulation of very-low-density lipoprotein …	cell surface [GO:0009986]; cis-Golgi network [GO:0005801]; endomembrane system [GO:0012505]; endoplasmic reticulum [GO:0005783]; endoplasmic reticulum-Golgi intermediate compartment [GO:0005793]; endosome [GO:0005768]; endosome lumen [GO:0031904]; extracellular region [GO:0005576]; Golgi apparatus [GO:0005794]; Golgi lumen [GO:0005796]; plasma membrane [GO:0005886]; rough endoplasmic reticulum lu…	amyloid-beta binding [GO:0001540]; heparin binding [GO:0008201]; lipase binding [GO:0035473]; low-density lipoprotein particle receptor binding [GO:0050750]; receptor antagonist activity [GO:0048019]; receptor ligand activity [GO:0048018]; signaling receptor binding [GO:0005102]; very-low-density lipoprotein particle receptor binding [GO:0070326]	SUBCELLULAR LOCATION: Rough endoplasmic reticulum lumen {ECO:0000269|PubMed:7774585}. Endoplasmic reticulum-Golgi intermediate compartment lumen {ECO:0000269|PubMed:7774585}. Golgi apparatus, cis-Golgi network {ECO:0000269|PubMed:7774585}. Golgi apparatus lumen {ECO:0000269|PubMed:7774585}. Endosome lumen {ECO:0000269|PubMed:7774585}. Cell surface {ECO:0000269|PubMed:11384978}. Note=May be associ…	CARBOHYD 268; /note="N-linked (GlcNAc...) asparagine"; /evidence="ECO:0000269|PubMed:19159218"	MOTIF 354..357; /note="Prevents secretion from ER"; /evidence="ECO:0000269|PubMed:7774585"
Q9NYU1	Q15293	reviewed	RCN1_HUMAN	Reticulocalbin-1	RCN1 RCN	Homo sapiens (Human)	331	camera-type eye development [GO:0043010]; in utero embryonic development [GO:0001701]	endoplasmic reticulum [GO:0005783]; endoplasmic reticulum lumen [GO:0005788]	calcium ion binding [GO:0005509]	SUBCELLULAR LOCATION: Endoplasmic reticulum lumen.	CARBOHYD 53; /note="N-linked (GlcNAc...) asparagine"; /evidence="ECO:0000269|PubMed:19159218"	MOTIF 328..331; /note="Prevents secretion from ER"
Q9NYU2	Q96D15	reviewed	RCN3_HUMAN	Reticulocalbin-3 (EF-hand calcium-binding protein RLP49)	RCN3 UNQ239/PRO272	Homo sapiens (Human)	328	collagen biosynthetic process [GO:0032964]; ERAD pathway [GO:0036503]; lung epithelium development [GO:0060428]; phospholipid homeostasis [GO:0055091]; positive regulation of peptidase activity [GO:0010952]; protein secretion [GO:0009306]; protein transport [GO:0015031]; regulation of protein kinase B signaling [GO:0051896]; surfactant homeostasis [GO:0043129]	endoplasmic reticulum [GO:0005783]; endoplasmic reticulum lumen [GO:0005788]; intracellular membrane-bounded organelle [GO:0043231]	calcium ion binding [GO:0005509]	SUBCELLULAR LOCATION: Endoplasmic reticulum lumen {ECO:0000269|PubMed:16433634}.	CARBOHYD 140; /note="N-linked (GlcNAc...) asparagine"; /evidence="ECO:0000269|PubMed:19159218"	MOTIF 325..328; /note="Prevents secretion from ER"; /evidence="ECO:0000255|PROSITE-ProRule:PRU10138"
Q8NBJ7	O43852	reviewed	CALU_HUMAN	Calumenin (Crocalbin) (IEF SSP 9302)	CALU	Homo sapiens (Human)	315		endoplasmic reticulum [GO:0005783]; endoplasmic reticulum lumen [GO:0005788]; endoplasmic reticulum membrane [GO:0005789]; extracellular region [GO:0005576]; Golgi apparatus [GO:0005794]; melanosome [GO:0042470]; membrane [GO:0016020]; sarcoplasmic reticulum lumen [GO:0033018]	calcium ion binding [GO:0005509]	SUBCELLULAR LOCATION: Endoplasmic reticulum membrane {ECO:0000269|PubMed:10222138}. Golgi apparatus {ECO:0000269|PubMed:10222138}. Secreted {ECO:0000305}. Melanosome {ECO:0000269|PubMed:12643545}. Sarcoplasmic reticulum lumen {ECO:0000305}. Note=Identified by mass spectrometry in melanosome fractions from stage I to stage IV. {ECO:0000269|PubMed:12643545}.	CARBOHYD 131; /note="N-linked (GlcNAc...) (complex) asparagine"; /evidence="ECO:0000269|PubMed:19139490, ECO:0000269|PubMed:19159218"	MOTIF 312..315; /note="Prevents secretion from ER"; /evidence="ECO:0000250"
O43852	Q8NBJ7	reviewed	SUMF2_HUMAN	Inactive C-alpha-formylglycine-generating enzyme 2 (Paralog of formylglycine-generating enzyme) (pFGE) (Sulfatase-modifying factor 2)	SUMF2 PSEC0171 UNQ1968/PRO4500	Homo sapiens (Human)	301		endoplasmic reticulum [GO:0005783]; endoplasmic reticulum lumen [GO:0005788]	identical protein binding [GO:0042802]; metal ion binding [GO:0046872]	SUBCELLULAR LOCATION: Endoplasmic reticulum lumen {ECO:0000269|PubMed:15708861, ECO:0000269|PubMed:15962010, ECO:0000269|PubMed:18266766}.	CARBOHYD 191; /note="N-linked (GlcNAc...) asparagine"; /evidence="ECO:0000269|PubMed:15687489"	MOTIF 298..301; /note="Non-canonical ER retention motif"; /evidence="ECO:0000269|PubMed:18266766"
Q96D15	Q9NYU2	reviewed	UGGG1_HUMAN	UDP-glucose:glycoprotein glucosyltransferase 1 (UGT1) (hUGT1) (EC 2.4.1.-) (UDP--Glc:glycoprotein glucosyltransferase) (UDP-glucose ceramide glucosyltransferase-like 1)	UGGT1 GT UGCGL1 UGGT UGT1 UGTR	Homo sapiens (Human)	1555	'de novo' post-translational protein folding [GO:0051084]; endoplasmic reticulum mannose trimming [GO:1904380]; ER-associated misfolded protein catabolic process [GO:0071712]; protein N-linked glycosylation via asparagine [GO:0018279]	endoplasmic reticulum [GO:0005783]; endoplasmic reticulum lumen [GO:0005788]; endoplasmic reticulum quality control compartment [GO:0044322]; endoplasmic reticulum-Golgi intermediate compartment [GO:0005793]; extracellular exosome [GO:0070062]; protein-containing complex [GO:0032991]	UDP-glucose:glycoprotein glucosyltransferase activity [GO:0003980]; unfolded protein binding [GO:0051082]	SUBCELLULAR LOCATION: Endoplasmic reticulum lumen {ECO:0000255|PROSITE-ProRule:PRU10138, ECO:0000269|PubMed:10694380}. Endoplasmic reticulum-Golgi intermediate compartment {ECO:0000255|PROSITE-ProRule:PRU10138, ECO:0000269|PubMed:10694380}.	CARBOHYD 536; /note="N-linked (GlcNAc...) asparagine"; /evidence="ECO:0000255"; CARBOHYD 1228; /note="N-linked (GlcNAc...) asparagine"; /evidence="ECO:0000255"	MOTIF 1552..1555; /note="Prevents secretion from ER"; /evidence="ECO:0000255|PROSITE-ProRule:PRU10138"
Q15293	Q9NYU1	reviewed	UGGG2_HUMAN	UDP-glucose:glycoprotein glucosyltransferase 2 (UGT2) (hUGT2) (EC 2.4.1.-) (UDP--Glc:glycoprotein glucosyltransferase 2) (UDP-glucose ceramide glucosyltransferase-like 1)	UGGT2 UGCGL2 UGT2	Homo sapiens (Human)	1516	endoplasmic reticulum mannose trimming [GO:1904380]; ER-associated misfolded protein catabolic process [GO:0071712]; protein N-linked glycosylation via asparagine [GO:0018279]	endoplasmic reticulum [GO:0005783]; endoplasmic reticulum lumen [GO:0005788]; endoplasmic reticulum quality control compartment [GO:0044322]; endoplasmic reticulum-Golgi intermediate compartment [GO:0005793]; protein-containing complex [GO:0032991]	UDP-glucose:glycoprotein glucosyltransferase activity [GO:0003980]; unfolded protein binding [GO:0051082]	SUBCELLULAR LOCATION: Endoplasmic reticulum lumen {ECO:0000255|PROSITE-ProRule:PRU10138, ECO:0000269|PubMed:12913004}. Endoplasmic reticulum-Golgi intermediate compartment {ECO:0000255|PROSITE-ProRule:PRU10138, ECO:0000269|PubMed:12913004}.	CARBOHYD 256; /note="N-linked (GlcNAc...) asparagine"; /evidence="ECO:0000255"; CARBOHYD 286; /note="N-linked (GlcNAc...) asparagine"; /evidence="ECO:0000255"; CARBOHYD 920; /note="N-linked (GlcNAc...) asparagine"; /evidence="ECO:0000255"; CARBOHYD 950; /note="N-linked (GlcNAc...) asparagine"; /evidence="ECO:0000255"	MOTIF 1513..1516; /note="Prevents secretion from ER"; /evidence="ECO:0000255|PROSITE-ProRule:PRU10138"
P30533	Q9BT09	reviewed	CNPY3_HUMAN	Protein canopy homolog 3 (CTG repeat protein 4a) (Expanded repeat-domain protein CAG/CTG 5) (Protein associated with TLR4) (Trinucleotide repeat-containing gene 5 protein)	CNPY3 CTG4A ERDA5 PRAT4A TNRC5 HSPC084 UNQ1934/PRO4409	Homo sapiens (Human)	278	innate immune response [GO:0045087]	endoplasmic reticulum lumen [GO:0005788]	signaling receptor binding [GO:0005102]	SUBCELLULAR LOCATION: Endoplasmic reticulum {ECO:0000250}.	CARBOHYD 153; /note="N-linked (GlcNAc...) asparagine"; /evidence="ECO:0000269|PubMed:19159218"
Q9H488	Q14697	reviewed	GANAB_HUMAN	Neutral alpha-glucosidase AB (EC 3.2.1.207) (Alpha-glucosidase 2) (Glucosidase II subunit alpha)	GANAB G2AN KIAA0088	Homo sapiens (Human)	944	carbohydrate metabolic process [GO:0005975]; N-glycan processing [GO:0006491]	endoplasmic reticulum lumen [GO:0005788]; extracellular exosome [GO:0070062]; glucosidase II complex [GO:0017177]; Golgi apparatus [GO:0005794]; intracellular membrane-bounded organelle [GO:0043231]; melanosome [GO:0042470]; membrane [GO:0016020]	alpha-glucosidase activity [GO:0090599]; carbohydrate binding [GO:0030246]; glucan 1,3-alpha-glucosidase activity [GO:0033919]; hydrolase activity, hydrolyzing O-glycosyl compounds [GO:0004553]; RNA binding [GO:0003723]	SUBCELLULAR LOCATION: Endoplasmic reticulum {ECO:0000269|PubMed:33097077, ECO:0000305|PubMed:10929008}. Golgi apparatus {ECO:0000250|UniProtKB:P79403}. Melanosome {ECO:0000269|PubMed:17081065}. Note=Identified by mass spectrometry in melanosome fractions from stage I to stage IV. {ECO:0000269|PubMed:17081065}.	CARBOHYD 97; /note="N-linked (GlcNAc...) asparagine"; /evidence="ECO:0000269|PubMed:3881423"
Q9BS26	Q9UBS4	reviewed	DJB11_HUMAN	DnaJ homolog subfamily B member 11 (APOBEC1-binding protein 2) (ABBP-2) (DnaJ protein homolog 9) (ER-associated DNAJ) (ER-associated Hsp40 co-chaperone) (Endoplasmic reticulum DNA J domain-containing protein 3) (ER-resident protein ERdj3) (ERdj3) (ERj3p) (HEDJ) (Human DnaJ protein 9) (hDj-9) (PWP1-interacting protein 4)	DNAJB11 EDJ ERJ3 HDJ9 PSEC0121 UNQ537/PRO1080	Homo sapiens (Human)	358	mRNA modification [GO:0016556]; negative regulation of neurogenesis [GO:0050768]; positive regulation of ATP-dependent activity [GO:0032781]; protein folding [GO:0006457]; protein maturation [GO:0051604]	chaperone complex [GO:0101031]; endoplasmic reticulum [GO:0005783]; endoplasmic reticulum chaperone complex [GO:0034663]; endoplasmic reticulum lumen [GO:0005788]; extracellular space [GO:0005615]; membrane [GO:0016020]; nucleus [GO:0005634]	misfolded protein binding [GO:0051787]; signaling receptor binding [GO:0005102]; unfolded protein binding [GO:0051082]	SUBCELLULAR LOCATION: Endoplasmic reticulum lumen {ECO:0000269|PubMed:10827079, ECO:0000269|PubMed:15195998, ECO:0000269|PubMed:15525676, ECO:0000269|PubMed:15544163}. Note=Associated with the ER membrane in a C-terminally epitope-tagged construct.	CARBOHYD 261; /note="N-linked (GlcNAc...) asparagine"; /evidence="ECO:0000269|PubMed:19159218"
P27797	Q9H173	reviewed	SIL1_HUMAN	Nucleotide exchange factor SIL1 (BiP-associated protein) (BAP)	SIL1 UNQ545/PRO836	Homo sapiens (Human)	461	cotranslational protein targeting to membrane [GO:0006613]; intracellular protein transport [GO:0006886]; protein folding [GO:0006457]	endoplasmic reticulum [GO:0005783]; endoplasmic reticulum lumen [GO:0005788]; extracellular space [GO:0005615]	adenyl-nucleotide exchange factor activity [GO:0000774]; identical protein binding [GO:0042802]; unfolded protein binding [GO:0051082]	SUBCELLULAR LOCATION: Endoplasmic reticulum lumen {ECO:0000269|PubMed:12356756, ECO:0000269|PubMed:16282978}.	CARBOHYD 193; /note="N-linked (GlcNAc...) asparagine"; /evidence="ECO:0000269|PubMed:19159218"; CARBOHYD 236; /note="N-linked (GlcNAc...) asparagine"; /evidence="ECO:0000255"
P50454	O14657	reviewed	TOR1B_HUMAN	Torsin-1B (Torsin ATPase-1B) (EC 3.6.4.-) (Torsin family 1 member B)	TOR1B DQ1 FKSG18	Homo sapiens (Human)	336	chaperone cofactor-dependent protein refolding [GO:0051085]; endoplasmic reticulum organization [GO:0007029]; nuclear membrane organization [GO:0071763]; protein localization to nucleus [GO:0034504]; response to unfolded protein [GO:0006986]	endoplasmic reticulum [GO:0005783]; endoplasmic reticulum lumen [GO:0005788]; extracellular exosome [GO:0070062]; nuclear envelope [GO:0005635]; nuclear membrane [GO:0031965]	ATP binding [GO:0005524]; ATP hydrolysis activity [GO:0016887]; identical protein binding [GO:0042802]; kinesin binding [GO:0019894]	SUBCELLULAR LOCATION: Endoplasmic reticulum lumen {ECO:0000269|PubMed:15147511}. Nucleus membrane {ECO:0000269|PubMed:15147511}.	CARBOHYD 64; /note="N-linked (GlcNAc...) asparagine"; /evidence="ECO:0000255"; CARBOHYD 165; /note="N-linked (GlcNAc...) asparagine"; /evidence="ECO:0000250"
Q8NBS9	O15460	reviewed	P4HA2_HUMAN	Prolyl 4-hydroxylase subunit alpha-2 (4-PH alpha-2) (EC 1.14.11.2) (Procollagen-proline,2-oxoglutarate-4-dioxygenase subunit alpha-2)	P4HA2 UNQ290/PRO330	Homo sapiens (Human)	535	peptidyl-proline hydroxylation to 4-hydroxy-L-proline [GO:0018401]	cytosol [GO:0005829]; endoplasmic reticulum [GO:0005783]; endoplasmic reticulum lumen [GO:0005788]; intracellular membrane-bounded organelle [GO:0043231]; nucleoplasm [GO:0005654]	electron transfer activity [GO:0009055]; iron ion binding [GO:0005506]; L-ascorbic acid binding [GO:0031418]; procollagen-proline 4-dioxygenase activity [GO:0004656]	SUBCELLULAR LOCATION: Endoplasmic reticulum lumen.	CARBOHYD 115; /note="N-linked (GlcNAc...) asparagine"; /evidence="ECO:0000255"; CARBOHYD 264; /note="N-linked (GlcNAc...) asparagine"; /evidence="ECO:0000255"
Q9UNW1	P13674	reviewed	P4HA1_HUMAN	Prolyl 4-hydroxylase subunit alpha-1 (4-PH alpha-1) (EC 1.14.11.2) (Procollagen-proline,2-oxoglutarate-4-dioxygenase subunit alpha-1)	P4HA1 P4HA	Homo sapiens (Human)	534	collagen fibril organization [GO:0030199]; peptidyl-proline hydroxylation to 4-hydroxy-L-proline [GO:0018401]	endoplasmic reticulum [GO:0005783]; endoplasmic reticulum lumen [GO:0005788]; intracellular membrane-bounded organelle [GO:0043231]; membrane [GO:0016020]; mitochondrion [GO:0005739]; procollagen-proline 4-dioxygenase complex [GO:0016222]	identical protein binding [GO:0042802]; iron ion binding [GO:0005506]; L-ascorbic acid binding [GO:0031418]; procollagen-proline 4-dioxygenase activity [GO:0004656]	SUBCELLULAR LOCATION: Endoplasmic reticulum lumen.	CARBOHYD 113; /note="N-linked (GlcNAc...) asparagine"; /evidence="ECO:0000269|PubMed:19159218"; CARBOHYD 259; /note="N-linked (GlcNAc...) asparagine"
Q6UW63	Q9UBQ6	reviewed	EXTL2_HUMAN	Exostosin-like 2 (EC 2.4.1.223) (Alpha-1,4-N-acetylhexosaminyltransferase EXTL2) (Alpha-GalNAcT EXTL2) (EXT-related protein 2) (Glucuronyl-galactosyl-proteoglycan 4-alpha-N-acetylglucosaminyltransferase) [Cleaved into: Processed exostosin-like 2]	EXTL2 EXTR2	Homo sapiens (Human)	330	heparan sulfate proteoglycan biosynthetic process [GO:0015012]; N-acetylglucosamine metabolic process [GO:0006044]; UDP-N-acetylgalactosamine metabolic process [GO:0019276]	cytosol [GO:0005829]; endoplasmic reticulum [GO:0005783]; endoplasmic reticulum membrane [GO:0005789]; extracellular region [GO:0005576]; nucleoplasm [GO:0005654]	alpha-1,4-N-acetylgalactosaminyltransferase activity [GO:0035248]; glucuronyl-galactosyl-proteoglycan 4-alpha-N-acetylglucosaminyltransferase activity [GO:0001888]; glucuronylgalactosylproteoglycan 4-beta-N-acetylgalactosaminyltransferase activity [GO:0047237]; glycosaminoglycan binding [GO:0005539]; manganese ion binding [GO:0030145]	SUBCELLULAR LOCATION: Endoplasmic reticulum membrane {ECO:0000250}; Single-pass type II membrane protein {ECO:0000250}.; SUBCELLULAR LOCATION: [Processed exostosin-like 2]: Secreted. Note=A soluble form is found in the serum.	CARBOHYD 74; /note="N-linked (GlcNAc...) asparagine"; /evidence="ECO:0000255"
P30101	Q96HE7	reviewed	ERO1A_HUMAN	ERO1-like protein alpha (ERO1-L) (ERO1-L-alpha) (EC 1.8.4.-) (Endoplasmic oxidoreductin-1-like protein) (Endoplasmic reticulum oxidoreductase alpha) (Oxidoreductin-1-L-alpha)	ERO1A ERO1L UNQ434/PRO865	Homo sapiens (Human)	468	brown fat cell differentiation [GO:0050873]; cell redox homeostasis [GO:0045454]; cellular response to hypoxia [GO:0071456]; chaperone cofactor-dependent protein refolding [GO:0051085]; endoplasmic reticulum unfolded protein response [GO:0030968]; extracellular matrix organization [GO:0030198]; insulin processing [GO:0030070]; intrinsic apoptotic signaling pathway in response to endoplasmic retic…	dendrite [GO:0030425]; endoplasmic reticulum [GO:0005783]; endoplasmic reticulum lumen [GO:0005788]; endoplasmic reticulum membrane [GO:0005789]; extracellular space [GO:0005615]; Golgi lumen [GO:0005796]; intracellular membrane-bounded organelle [GO:0043231]; membrane [GO:0016020]	disulfide oxidoreductase activity [GO:0015036]; FAD binding [GO:0071949]; oxidoreductase activity [GO:0016491]; protein-disulfide reductase activity [GO:0015035]; thiol oxidase activity [GO:0016972]	SUBCELLULAR LOCATION: Endoplasmic reticulum membrane {ECO:0000269|PubMed:10671517, ECO:0000269|PubMed:14517240}; Peripheral membrane protein {ECO:0000269|PubMed:10671517, ECO:0000269|PubMed:14517240}; Lumenal side {ECO:0000269|PubMed:10671517, ECO:0000269|PubMed:14517240}. Golgi apparatus lumen {ECO:0000269|PubMed:29858230}. Secreted {ECO:0000269|PubMed:29858230}. Cell projection, dendrite {ECO:0…	CARBOHYD 280; /note="N-linked (GlcNAc...) asparagine"; /evidence="ECO:0000269|PubMed:19159218"; CARBOHYD 384; /note="N-linked (GlcNAc...) asparagine"; /evidence="ECO:0000255"
Q7Z4H8	Q16394	reviewed	EXT1_HUMAN	Exostosin-1 (EC 2.4.1.224) (EC 2.4.1.225) (Glucuronosyl-N-acetylglucosaminyl-proteoglycan/N-acetylglucosaminyl-proteoglycan 4-alpha-N-acetylglucosaminyltransferase) (Multiple exostoses protein 1) (Putative tumor suppressor protein EXT1)	EXT1	Homo sapiens (Human)	746	antigen processing and presentation [GO:0019882]; axon guidance [GO:0007411]; basement membrane organization [GO:0071711]; blood vessel remodeling [GO:0001974]; BMP signaling pathway [GO:0030509]; bone resorption [GO:0045453]; canonical Wnt signaling pathway [GO:0060070]; cartilage development involved in endochondral bone morphogenesis [GO:0060351]; cell adhesion mediated by integrin [GO:0033627…	endoplasmic reticulum [GO:0005783]; endoplasmic reticulum membrane [GO:0005789]; Golgi apparatus [GO:0005794]; Golgi membrane [GO:0000139]; membrane [GO:0016020]; synapse [GO:0045202]	acetylglucosaminyltransferase activity [GO:0008375]; glucuronosyl-N-acetylglucosaminyl-proteoglycan 4-alpha-N-acetylglucosaminyltransferase activity [GO:0050508]; glucuronosyltransferase activity [GO:0015020]; glycosyltransferase activity [GO:0016757]; heparan sulfate N-acetylglucosaminyltransferase activity [GO:0042328]; metal ion binding [GO:0046872]; N-acetylglucosaminyl-proteoglycan 4-beta-gl…	SUBCELLULAR LOCATION: Endoplasmic reticulum membrane {ECO:0000269|PubMed:10679296}; Single-pass type II membrane protein {ECO:0000269|PubMed:10679296}. Golgi apparatus membrane {ECO:0000269|PubMed:10679296}; Single-pass type II membrane protein {ECO:0000269|PubMed:10679296}. Golgi apparatus, cis-Golgi network membrane {ECO:0000269|PubMed:35137078}; Single-pass type II membrane protein {ECO:000025…	CARBOHYD 89; /note="N-linked (GlcNAc...) asparagine"; /evidence="ECO:0000255"; CARBOHYD 330; /note="N-linked (GlcNAc...) asparagine"; /evidence="ECO:0000255"
P07237	Q99941	reviewed	ATF6B_HUMAN	Cyclic AMP-dependent transcription factor ATF-6 beta (cAMP-dependent transcription factor ATF-6 beta) (Activating transcription factor 6 beta) (ATF6-beta) (Protein G13) (cAMP response element-binding protein-related protein) (Creb-rp) (cAMP-responsive element-binding protein-like 1) [Cleaved into: Processed cyclic AMP-dependent transcription factor ATF-6 beta]	ATF6B CREBL1 G13	Homo sapiens (Human)	703	ATF6-mediated unfolded protein response [GO:0036500]; endoplasmic reticulum unfolded protein response [GO:0030968]; negative regulation of ATF6-mediated unfolded protein response [GO:1903892]; positive regulation of transcription by RNA polymerase II [GO:0045944]; positive regulation of transcription from RNA polymerase II promoter in response to endoplasmic reticulum stress [GO:1990440]; regulat…	chromatin [GO:0000785]; endoplasmic reticulum membrane [GO:0005789]; Golgi apparatus [GO:0005794]; nucleus [GO:0005634]; protein-DNA complex [GO:0032993]; RNA polymerase II transcription regulator complex [GO:0090575]	DNA-binding transcription factor activity [GO:0003700]; DNA-binding transcription factor activity, RNA polymerase II-specific [GO:0000981]; sequence-specific double-stranded DNA binding [GO:1990837]; transcription cis-regulatory region binding [GO:0000976]	SUBCELLULAR LOCATION: Endoplasmic reticulum membrane {ECO:0000269|PubMed:11256944}; Single-pass type II membrane protein {ECO:0000255}.; SUBCELLULAR LOCATION: [Processed cyclic AMP-dependent transcription factor ATF-6 beta]: Nucleus {ECO:0000269|PubMed:11256944}. Note=Under ER stress the cleaved N-terminal cytoplasmic domain translocates into the nucleus. {ECO:0000269|PubMed:11256944}.	CARBOHYD 476; /note="N-linked (GlcNAc...) asparagine"; /evidence="ECO:0000255"; CARBOHYD 505; /note="N-linked (GlcNAc...) asparagine"; /evidence="ECO:0000255"; CARBOHYD 610; /note="N-linked (GlcNAc...) asparagine"; /evidence="ECO:0000255"; CARBOHYD 627; /note="N-linked (GlcNAc...) asparagine"; /evidence="ECO:0000255"; CARBOHYD 676; /note="N-linked (GlcNAc...) asparagine"; /evidence="ECO:0000255"
P14314	Q9NXG6	reviewed	P4HTM_HUMAN	Transmembrane prolyl 4-hydroxylase (P4H-TM) (EC 1.14.11.29) (Hypoxia-inducible factor prolyl hydroxylase 4) (HIF-PH4) (HIF-prolyl hydroxylase 4) (HPH-4)	P4HTM PH4	Homo sapiens (Human)	502	peptidyl-proline hydroxylation to 4-hydroxy-L-proline [GO:0018401]; regulation of erythrocyte differentiation [GO:0045646]	endoplasmic reticulum [GO:0005783]; endoplasmic reticulum membrane [GO:0005789]	2-oxoglutarate-dependent dioxygenase activity [GO:0016706]; calcium ion binding [GO:0005509]; iron ion binding [GO:0005506]; L-ascorbic acid binding [GO:0031418]; procollagen-proline 4-dioxygenase activity [GO:0004656]	SUBCELLULAR LOCATION: Endoplasmic reticulum membrane {ECO:0000269|PubMed:12163023, ECO:0000269|PubMed:17726031}; Single-pass type II membrane protein {ECO:0000269|PubMed:12163023, ECO:0000269|PubMed:17726031}.	CARBOHYD 348; /note="N-linked (GlcNAc...) asparagine"; /evidence="ECO:0000255"; CARBOHYD 368; /note="N-linked (GlcNAc...) asparagine"; /evidence="ECO:0000255"; CARBOHYD 382; /note="N-linked (GlcNAc...) asparagine"; /evidence="ECO:0000255"
O95302	Q15155	reviewed	NOMO1_HUMAN	BOS complex subunit NOMO1 (Nodal modulator 1) (pM5 protein)	NOMO1 PM5	Homo sapiens (Human)	1222		endoplasmic reticulum membrane [GO:0005789]; membrane [GO:0016020]	carbohydrate binding [GO:0030246]; ribosome binding [GO:0043022]	SUBCELLULAR LOCATION: Endoplasmic reticulum membrane {ECO:0000269|PubMed:17261586, ECO:0000269|PubMed:36261522}; Single-pass type I membrane protein {ECO:0000305}.	CARBOHYD 50; /note="N-linked (GlcNAc...) asparagine"; /evidence="ECO:0000255"; CARBOHYD 218; /note="N-linked (GlcNAc...) asparagine"; /evidence="ECO:0000255"; CARBOHYD 618; /note="N-linked (GlcNAc...) asparagine"; /evidence="ECO:0000269|PubMed:19159218"
Q96AY3	Q14703	reviewed	MBTP1_HUMAN	Membrane-bound transcription factor site-1 protease (EC 3.4.21.112) (Endopeptidase S1P) (Subtilisin/kexin-isozyme 1) (SKI-1)	MBTPS1 KIAA0091 S1P SKI1	Homo sapiens (Human)	1052	ATF6-mediated unfolded protein response [GO:0036500]; cholesterol metabolic process [GO:0008203]; endoplasmic reticulum unfolded protein response [GO:0030968]; lysosome organization [GO:0007040]; membrane protein intracellular domain proteolysis [GO:0031293]; protein processing [GO:0016485]; proteolysis [GO:0006508]; regulation of cholesterol biosynthetic process [GO:0045540]; regulation of vesic…	endoplasmic reticulum lumen [GO:0005788]; endoplasmic reticulum membrane [GO:0005789]; Golgi apparatus [GO:0005794]; Golgi membrane [GO:0000139]; Golgi stack [GO:0005795]	serine-type endopeptidase activity [GO:0004252]	SUBCELLULAR LOCATION: Endoplasmic reticulum membrane {ECO:0000269|PubMed:9990022}; Single-pass type I membrane protein {ECO:0000269|PubMed:9990022}. Golgi apparatus membrane {ECO:0000269|PubMed:34349020, ECO:0000269|PubMed:9990022}; Single-pass type I membrane protein {ECO:0000269|PubMed:9990022}. Note=May sort to other organelles, including lysosomal and/or endosomal compartments. {ECO:0000269|P…	CARBOHYD 236; /note="N-linked (GlcNAc...) asparagine"; /evidence="ECO:0000255"; CARBOHYD 305; /note="N-linked (GlcNAc...) asparagine"; /evidence="ECO:0000255"; CARBOHYD 515; /note="N-linked (GlcNAc...) asparagine"; /evidence="ECO:0000255"; CARBOHYD 728; /note="N-linked (GlcNAc...) asparagine"; /evidence="ECO:0000255"; CARBOHYD 939; /note="N-linked (GlcNAc...) asparagine"; /evidence="ECO:0000255"
Q8NBJ5	Q9NZ08	reviewed	ERAP1_HUMAN	Endoplasmic reticulum aminopeptidase 1 (EC 3.4.11.-) (ARTS-1) (Adipocyte-derived leucine aminopeptidase) (A-LAP) (Aminopeptidase PILS) (Puromycin-insensitive leucyl-specific aminopeptidase) (PILS-AP) (Type 1 tumor necrosis factor receptor shedding aminopeptidase regulator)	ERAP1 APPILS ARTS1 KIAA0525 UNQ584/PRO1154	Homo sapiens (Human)	941	adaptive immune response [GO:0002250]; angiogenesis [GO:0001525]; antigen processing and presentation of endogenous peptide antigen via MHC class I [GO:0019885]; antigen processing and presentation of peptide antigen via MHC class I [GO:0002474]; fat cell differentiation [GO:0045444]; membrane protein ectodomain proteolysis [GO:0006509]; peptide catabolic process [GO:0043171]; positive regulation…	cytoplasm [GO:0005737]; cytosol [GO:0005829]; endoplasmic reticulum [GO:0005783]; endoplasmic reticulum lumen [GO:0005788]; endoplasmic reticulum membrane [GO:0005789]; extracellular exosome [GO:0070062]; extracellular region [GO:0005576]; extracellular space [GO:0005615]; membrane [GO:0016020]; plasma membrane [GO:0005886]	aminopeptidase activity [GO:0004177]; endopeptidase activity [GO:0004175]; interleukin-1, type II receptor binding [GO:0005151]; interleukin-6 receptor binding [GO:0005138]; metalloaminopeptidase activity [GO:0070006]; metalloexopeptidase activity [GO:0008235]; peptide binding [GO:0042277]; zinc ion binding [GO:0008270]	SUBCELLULAR LOCATION: Endoplasmic reticulum membrane {ECO:0000305|PubMed:15908954}; Single-pass type II membrane protein {ECO:0000305|PubMed:15908954}.	CARBOHYD 70; /note="N-linked (GlcNAc...) asparagine"; /evidence="ECO:0000269|PubMed:21478864, ECO:0000269|Ref.16"; CARBOHYD 154; /note="N-linked (GlcNAc...) asparagine"; /evidence="ECO:0000269|PubMed:21478864, ECO:0000269|Ref.16"; CARBOHYD 414; /note="N-linked (GlcNAc...) asparagine"; /evidence="ECO:0000269|PubMed:19159218, ECO:0000269|Ref.16"; CARBOHYD 760; /note="N-linked (GlcNAc...) asparagine…
P11021	Q12907	reviewed	LMAN2_HUMAN	Vesicular integral-membrane protein VIP36 (Glycoprotein GP36b) (Lectin mannose-binding 2) (Vesicular integral-membrane protein 36) (VIP36)	LMAN2 C5orf8	Homo sapiens (Human)	356	endoplasmic reticulum to Golgi vesicle-mediated transport [GO:0006888]; positive regulation of phagocytosis [GO:0050766]; protein transport [GO:0015031]; retrograde vesicle-mediated transport, Golgi to endoplasmic reticulum [GO:0006890]	cell surface [GO:0009986]; COPII-coated ER to Golgi transport vesicle [GO:0030134]; endoplasmic reticulum membrane [GO:0005789]; endoplasmic reticulum-Golgi intermediate compartment [GO:0005793]; endoplasmic reticulum-Golgi intermediate compartment membrane [GO:0033116]; extracellular exosome [GO:0070062]; extracellular space [GO:0005615]; Golgi apparatus [GO:0005794]; Golgi membrane [GO:0000139]…	carbohydrate binding [GO:0030246]; heat shock protein binding [GO:0031072]; mannose binding [GO:0005537]; metal ion binding [GO:0046872]	SUBCELLULAR LOCATION: Endoplasmic reticulum-Golgi intermediate compartment membrane {ECO:0000269|PubMed:10444376}; Single-pass type I membrane protein {ECO:0000269|PubMed:10444376}. Golgi apparatus membrane {ECO:0000269|PubMed:10444376}; Single-pass membrane protein {ECO:0000269|PubMed:10444376}. Endoplasmic reticulum membrane {ECO:0000269|PubMed:10444376}; Single-pass type I membrane protein {EC…	CARBOHYD 183; /note="N-linked (GlcNAc...) asparagine"; /evidence="ECO:0000269|PubMed:12754519"
Q32P28	O60568	reviewed	PLOD3_HUMAN	Multifunctional procollagen lysine hydroxylase and glycosyltransferase LH3 [Includes: Procollagen-lysine,2-oxoglutarate 5-dioxygenase 3 (EC 1.14.11.4) (Lysyl hydroxylase 3) (LH3); Procollagen glycosyltransferase (EC 2.4.1.50) (EC 2.4.1.66) (Galactosylhydroxylysine-glucosyltransferase) (Procollagen galactosyltransferase) (Procollagen glucosyltransferase)]	PLOD3	Homo sapiens (Human)	738	basement membrane assembly [GO:0070831]; collagen fibril organization [GO:0030199]; collagen metabolic process [GO:0032963]; endothelial cell morphogenesis [GO:0001886]; epidermis morphogenesis [GO:0048730]; hydroxylysine biosynthetic process [GO:0046947]; in utero embryonic development [GO:0001701]; lung morphogenesis [GO:0060425]; neural tube development [GO:0021915]; peptidyl-lysine hydroxylat…	collagen-containing extracellular matrix [GO:0062023]; endoplasmic reticulum [GO:0005783]; endoplasmic reticulum lumen [GO:0005788]; endoplasmic reticulum membrane [GO:0005789]; extracellular exosome [GO:0070062]; extracellular space [GO:0005615]; Golgi apparatus [GO:0005794]; rough endoplasmic reticulum [GO:0005791]; trans-Golgi network [GO:0005802]	iron ion binding [GO:0005506]; L-ascorbic acid binding [GO:0031418]; metal ion binding [GO:0046872]; procollagen galactosyltransferase activity [GO:0050211]; procollagen glucosyltransferase activity [GO:0033823]; procollagen-lysine 5-dioxygenase activity [GO:0008475]; small molecule binding [GO:0036094]	SUBCELLULAR LOCATION: Rough endoplasmic reticulum {ECO:0000269|PubMed:10934207}. Endoplasmic reticulum lumen {ECO:0000269|PubMed:20470363}. Endoplasmic reticulum membrane {ECO:0000250|UniProtKB:Q9R0E1}; Peripheral membrane protein {ECO:0000250|UniProtKB:Q9R0E1}; Lumenal side {ECO:0000250|UniProtKB:Q9R0E1}. Secreted {ECO:0000269|PubMed:21465473}. Secreted, extracellular space {ECO:0000250|UniProtK…	CARBOHYD 63; /note="N-linked (GlcNAc...) asparagine"; /evidence="ECO:0000269|PubMed:30089812, ECO:0007744|PDB:6FXY"; CARBOHYD 548; /note="N-linked (GlcNAc...) asparagine"; /evidence="ECO:0000269|PubMed:30089812, ECO:0007744|PDB:6FXY"
P14625	Q02809	reviewed	PLOD1_HUMAN	Procollagen-lysine,2-oxoglutarate 5-dioxygenase 1 (EC 1.14.11.4) (Lysyl hydroxylase 1) (LH1)	PLOD1 LLH PLOD	Homo sapiens (Human)	727	epidermis development [GO:0008544]; peptidyl-lysine hydroxylation [GO:0017185]; response to hypoxia [GO:0001666]	catalytic complex [GO:1902494]; endoplasmic reticulum [GO:0005783]; endoplasmic reticulum membrane [GO:0005789]; extracellular exosome [GO:0070062]; rough endoplasmic reticulum membrane [GO:0030867]	iron ion binding [GO:0005506]; L-ascorbic acid binding [GO:0031418]; procollagen-lysine 5-dioxygenase activity [GO:0008475]	SUBCELLULAR LOCATION: Rough endoplasmic reticulum membrane; Peripheral membrane protein; Lumenal side.	CARBOHYD 163; /note="N-linked (GlcNAc...) asparagine"; /evidence="ECO:0000255"; CARBOHYD 197; /note="N-linked (GlcNAc...) asparagine"; /evidence="ECO:0000305"; CARBOHYD 538; /note="N-linked (GlcNAc...) asparagine"; /evidence="ECO:0000305"; CARBOHYD 686; /note="N-linked (GlcNAc...) asparagine"; /evidence="ECO:0000255"
Q9Y4L1	O00469	reviewed	PLOD2_HUMAN	Procollagen-lysine,2-oxoglutarate 5-dioxygenase 2 (EC 1.14.11.4) (Lysyl hydroxylase 2) (LH2)	PLOD2	Homo sapiens (Human)	737	hydroxylysine biosynthetic process [GO:0046947]; peptidyl-lysine hydroxylation [GO:0017185]; protein modification process [GO:0036211]; response to hypoxia [GO:0001666]	endoplasmic reticulum [GO:0005783]; endoplasmic reticulum membrane [GO:0005789]; extracellular exosome [GO:0070062]; rough endoplasmic reticulum membrane [GO:0030867]	iron ion binding [GO:0005506]; L-ascorbic acid binding [GO:0031418]; procollagen-lysine 5-dioxygenase activity [GO:0008475]	SUBCELLULAR LOCATION: Rough endoplasmic reticulum membrane; Peripheral membrane protein; Lumenal side.	CARBOHYD 63; /note="N-linked (GlcNAc...) asparagine"; /evidence="ECO:0000255"; CARBOHYD 209; /note="N-linked (GlcNAc...) asparagine"; /evidence="ECO:0000269|PubMed:19159218"; CARBOHYD 297; /note="N-linked (GlcNAc...) asparagine"; /evidence="ECO:0000255"; CARBOHYD 365; /note="N-linked (GlcNAc...) asparagine"; /evidence="ECO:0000255"; CARBOHYD 522; /note="N-linked (GlcNAc...) asparagine"; /evidence…
