# Supplementary material for: IER3IP1-mutations cause microcephaly by selective inhibition of ER-Golgi transport
Source: Cell Mol Life Sci. 2024 Aug 8;81(1):334. doi: 10.1007/s00018-024-05386-x (PMC11335259; doi:10.1007/s00018-024-05386-x)
Supplement: Supplementary file 6 — Supplementary file6 (XLSX 935 KB) [file 18_2024_5386_MOESM6_ESM.xlsx]

## Sheet: Title
IER3IP1-mutations cause microcephaly by selective inhibition of ER-Golgi transport
Cellular and Molecular Life Sciences
Mihaela Anitei, Francesca Bruno# Christina Valkova, Therese Dau, Emilio Cirri, Iván Mestres Lascano, Federico Calegari and Christoph Kaether
Leibniz Institute on Aging, Fritz-Lipmann-Institute, Beutenbergstr. 11, 07745 Jena, Germany, christoph.kaether@leibniz-fli.de
Suppl Table S5

## Sheet: Control Biotin_Control noBiotin
Comparison (group1/group2)	Group	ProteinGroups	AVG Log2 Ratio	Absolute AVG Log2 Ratio	Pvalue	Qvalue	# of Ratios	UniProtIds	Genes	ProteinDescriptions	ProteinNames	# Unique Total Peptides	% Change	Ratio
HeLa_C1_biot / HeLa_C1_nobiot	Q92616	Q92616	4.174333624847145	4.174333624847145	1.3005971018445076E-41	3.931656868612915E-39	209	Q92616	GCN1L1	Translational activator GCN1	GCN1L_HUMAN	149	1705.5088976161167	18.055088976161166
HeLa_C1_biot / HeLa_C1_nobiot	Q9Y4D7	Q9Y4D7	4.146911439349401	4.146911439349401	1.819444011583468E-25	2.1295206410544243E-23	68	Q9Y4D7	PLXND1	Plexin-D1	PLXD1_HUMAN	47	1671.5145864128142	17.715145864128143
HeLa_C1_biot / HeLa_C1_nobiot	O14917	O14917	4.516430306672768	4.516430306672768	3.466628828824298E-24	3.6841958985499897E-22	75	O14917	PCDH17	Protocadherin-17	PCD17_HUMAN	52	2188.658505076819	22.88658505076819
HeLa_C1_biot / HeLa_C1_nobiot	O15031	O15031	5.468461802718232	5.468461802718232	2.892922434581031E-22	2.555414817213244E-20	134	O15031	PLXNB2	Plexin-B2	PLXB2_HUMAN	76	4327.627057281407	44.27627057281408
HeLa_C1_biot / HeLa_C1_nobiot	P10586	P10586	4.58336574657801	4.58336574657801	6.609024706302875E-22	5.696183701461886E-20	137	P10586	PTPRF	Receptor-type tyrosine-protein phosphatase F	PTPRF_HUMAN	85	2297.3451839094732	23.973451839094732
HeLa_C1_biot / HeLa_C1_nobiot	P02786	P02786	6.745986410684601	6.745986410684601	7.54866237624871E-21	6.028589267606847E-19	109	P02786	TFRC	Transferrin receptor protein 1	TFR1_HUMAN	64	10633.57165660953	107.3357165660953
HeLa_C1_biot / HeLa_C1_nobiot	Q63HN8	Q63HN8	2.4110390141620424	2.4110390141620424	1.0604685350372945E-19	7.659773613251679E-18	112	Q63HN8	RNF213	E3 ubiquitin-protein ligase RNF213	RN213_HUMAN	111	431.85722585725256	5.318572258572526
HeLa_C1_biot / HeLa_C1_nobiot	Q14204	Q14204	2.5942358042351583	2.5942358042351583	4.559033802855204E-19	3.121714253263773E-17	152	Q14204	DYNC1H1	Cytoplasmic dynein 1 heavy chain 1	DYHC1_HUMAN	128	503.8690799566295	6.038690799566295
HeLa_C1_biot / HeLa_C1_nobiot	P14625	P14625	4.580145071030457	4.580145071030457	1.2401906201374517E-18	8.156676745819405E-17	85	P14625	HSP90B1	Endoplasmin	ENPL_HUMAN	55	2291.9993145913018	23.91999314591302
HeLa_C1_biot / HeLa_C1_nobiot	Q9NU22	Q9NU22	1.964497828155683	1.964497828155683	1.4245249121378921E-19	1.0217023139604109E-17	74	Q9NU22	MDN1	Midasin	MDN1_HUMAN	81	290.2768334958098	3.9027683349580977
HeLa_C1_biot / HeLa_C1_nobiot	Q01082	Q01082	2.0757217003750803	2.0757217003750803	2.3161716968819977E-19	1.6255024410963772E-17	64	Q01082	SPTBN1	Spectrin beta chain, non-erythrocytic 1	SPTB2_HUMAN	74	321.55524237000736	4.215552423700074
HeLa_C1_biot / HeLa_C1_nobiot	Q13535	Q13535	2.5073792089390112	2.5073792089390112	2.9933309408621137E-17	1.727833602497636E-15	66	Q13535	ATR	Serine/threonine-protein kinase ATR	ATR_HUMAN	63	468.58624916769605	5.685862491676961
HeLa_C1_biot / HeLa_C1_nobiot	Q13332	Q13332	4.4323648720011875	4.4323648720011875	1.5551140841310064E-16	8.242104645894333E-15	77	Q13332	PTPRS	Receptor-type tyrosine-protein phosphatase S	PTPRS_HUMAN	57	2059.110046416695	21.591100464166946
HeLa_C1_biot / HeLa_C1_nobiot	P32004	P32004	5.716946361749436	5.716946361749436	9.170864726761332E-15	3.90263805525683E-13	105	P32004	L1CAM	Neural cell adhesion molecule L1	L1CAM_HUMAN	67	5159.83763848485	52.5983763848485
HeLa_C1_biot / HeLa_C1_nobiot	Q13813	Q13813	1.8731990819268634	1.8731990819268634	9.48856717231603E-17	5.1768506190135984E-15	77	Q13813	SPTAN1	Spectrin alpha chain, non-erythrocytic 1	SPTN1_HUMAN	81	266.3440240182936	3.6634402401829362
HeLa_C1_biot / HeLa_C1_nobiot	P42892	P42892	4.674696139772266	4.674696139772266	1.3785491858639804E-15	6.507645144604864E-14	51	P42892	ECE1	Endothelin-converting enzyme 1	ECE1_HUMAN	38	2454.016853015908	25.540168530159082
HeLa_C1_biot / HeLa_C1_nobiot	Q7L1W4	Q7L1W4	3.8429643229637476	3.8429643229637476	2.0767102398726827E-15	9.581746171758529E-14	61	Q7L1W4	LRRC8D	Volume-regulated anion channel subunit LRRC8D	LRC8D_HUMAN	39	1334.9855686350973	14.349855686350972
HeLa_C1_biot / HeLa_C1_nobiot	Q07954	Q07954	3.669463892104567	3.669463892104567	3.9091168859426985E-16	1.9683042580545528E-14	91	Q07954	LRP1	Prolow-density lipoprotein receptor-related protein 1	LRP1_HUMAN	78	1172.3854655747546	12.723854655747544
HeLa_C1_biot / HeLa_C1_nobiot	Q6V0I7	Q6V0I7	3.42471612932599	3.42471612932599	1.685119015414068E-14	6.935926073529815E-13	83	Q6V0I7	FAT4	Protocadherin Fat 4	FAT4_HUMAN	80	973.8466868967985	10.738466868967985
HeLa_C1_biot / HeLa_C1_nobiot	Q9ULH0	Q9ULH0	3.138016016969143	3.138016016969143	2.9474782813161705E-15	1.3380043232537588E-13	87	Q9ULH0	KIDINS220	Kinase D-interacting substrate of 220 kDa	KDIS_HUMAN	68	780.3126607728163	8.803126607728164
HeLa_C1_biot / HeLa_C1_nobiot	Q5VYK3	Q5VYK3	3.338030128117406	3.338030128117406	4.3817878453453606E-14	1.710385097738347E-12	91	Q5VYK3	ECM29	Proteasome-associated protein ECM29 homolog	ECM29_HUMAN	64	911.2235961462037	10.112235961462037
HeLa_C1_biot / HeLa_C1_nobiot	P08069	P08069	3.93952270247116	3.93952270247116	1.7142305550712523E-13	6.232316165029649E-12	66	P08069	IGF1R	Insulin-like growth factor 1 receptor	IGF1R_HUMAN	39	1434.3148981356292	15.343148981356292
HeLa_C1_biot / HeLa_C1_nobiot	Q92538	Q92538	2.6302966231974927	2.6302966231974927	1.8077329695544895E-13	6.563485986434049E-12	46	Q92538	GBF1	Golgi-specific brefeldin A-resistance guanine nucleotide exchange factor 1	GBF1_HUMAN	37	519.1532844339445	6.191532844339445
HeLa_C1_biot / HeLa_C1_nobiot	O75691	O75691	2.669586909498467	2.669586909498467	2.793663811115989E-14	1.1171917700308036E-12	46	O75691	UTP20	Small subunit processome component 20 homolog	UTP20_HUMAN	52	536.2469827200258	6.362469827200258
HeLa_C1_biot / HeLa_C1_nobiot	Q5UIP0	Q5UIP0	2.299104482927098	2.299104482927098	5.669605276691208E-14	2.1931430458935376E-12	47	Q5UIP0	RIF1	Telomere-associated protein RIF1	RIF1_HUMAN	54	392.1521792777627	4.921521792777627
HeLa_C1_biot / HeLa_C1_nobiot	O60245	O60245	4.531653587941327	4.531653587941327	6.166150573717988E-14	2.3762096781249396E-12	87	O60245	PCDH7	Protocadherin-7	PCDH7_HUMAN	53	2212.9362349674684	23.129362349674686
HeLa_C1_biot / HeLa_C1_nobiot	Q14118	Q14118	6.059812340238284	6.059812340238284	1.1993732342749832E-13	4.4618433628771255E-12	60	Q14118	DAG1	Dystroglycan	DAG1_HUMAN	27	6570.913088357295	66.70913088357295
HeLa_C1_biot / HeLa_C1_nobiot	Q16891	Q16891	3.4070421055765348	3.4070421055765348	1.493961855729917E-12	4.812042883373158E-11	73	Q16891	IMMT	MICOS complex subunit MIC60	MIC60_HUMAN	51	960.7715667889721	10.607715667889721
HeLa_C1_biot / HeLa_C1_nobiot	Q9H5I5	Q9H5I5	3.3484927325223657	3.3484927325223657	1.5440297019771104E-12	4.959610557865869E-11	44	Q9H5I5	PIEZO2	Piezo-type mechanosensitive ion channel component 2	PIEZ2_HUMAN	43	918.5837720089262	10.185837720089262
HeLa_C1_biot / HeLa_C1_nobiot	P20020	P20020	4.954069803603148	4.954069803603148	1.5571544585241655E-12	4.998370663902667E-11	37	P20020	ATP2B1	Plasma membrane calcium-transporting ATPase 1	AT2B1_HUMAN	45	2999.7281796744064	30.997281796744062
HeLa_C1_biot / HeLa_C1_nobiot	Q12913	Q12913	4.908774306082546	4.908774306082546	2.2742836437693832E-11	6.15066371784152E-10	60	Q12913	PTPRJ	Receptor-type tyrosine-protein phosphatase eta	PTPRJ_HUMAN	38	2903.919624159634	30.039196241596343
HeLa_C1_biot / HeLa_C1_nobiot	P05362	P05362	5.251134700748403	5.251134700748403	2.2987850746799562E-11	6.21075265790725E-10	32	P05362	ICAM1	Intercellular adhesion molecule 1	ICAM1_HUMAN	23	3708.4569974771457	38.084569974771455
HeLa_C1_biot / HeLa_C1_nobiot	Q04721	Q04721	4.49562059517542	4.49562059517542	2.042135210450652E-12	6.447933302784612E-11	55	Q04721	NOTCH2	Neurogenic locus notch homolog protein 2	NOTC2_HUMAN	35	2155.883398908276	22.55883398908276
HeLa_C1_biot / HeLa_C1_nobiot	Q14789	Q14789	1.1249979409318096	1.1249979409318096	3.4807367373246E-13	1.2078985225358583E-11	80	Q14789	GOLGB1	Golgin subfamily B member 1	GOGB1_HUMAN	92	118.10123525060891	2.181012352506089
HeLa_C1_biot / HeLa_C1_nobiot	Q6YHK3	Q6YHK3	4.330463860748479	4.330463860748479	4.938740730201705E-13	1.6866109556446158E-11	90	Q6YHK3	CD109	CD109 antigen	CD109_HUMAN	60	1911.8681586901698	20.118681586901698
HeLa_C1_biot / HeLa_C1_nobiot	P08473	P08473	4.798589054663588	4.798589054663588	5.322679878243566E-13	1.8086475090018315E-11	53	P08473	MME	Neprilysin	NEP_HUMAN	36	2683.038679427156	27.830386794271558
HeLa_C1_biot / HeLa_C1_nobiot	Q15058	Q15058	1.4474489734693567	1.4474489734693567	8.441671317686686E-12	2.445029144604639E-10	70	Q15058	KIF14	Kinesin-like protein KIF14	KIF14_HUMAN	62	172.72538167043444	2.7272538167043443
HeLa_C1_biot / HeLa_C1_nobiot	P40189	P40189	4.277261213199405	4.277261213199405	1.4967346173258676E-11	4.165137383775565E-10	50	P40189	IL6ST	Interleukin-6 receptor subunit beta	IL6RB_HUMAN	31	1839.027303625495	19.39027303625495
HeLa_C1_biot / HeLa_C1_nobiot	Q96J84	Q96J84	3.7495527861513938	3.7495527861513938	1.56457873855025E-11	4.339140898419008E-10	42	Q96J84	KIRREL	Kin of IRRE-like protein 1	KIRR1_HUMAN	26	1245.0172645761006	13.450172645761006
HeLa_C1_biot / HeLa_C1_nobiot	Q9NZM1	Q9NZM1	3.232774746737024	3.232774746737024	1.8087300965756608E-12	5.7554990441522595E-11	103	Q9NZM1	MYOF	Myoferlin	MYOF_HUMAN	85	840.0742740358133	9.400742740358133
HeLa_C1_biot / HeLa_C1_nobiot	Q9H583	Q9H583	2.865263846733356	2.865263846733356	2.235619491858922E-11	6.052114856567999E-10	59	Q9H583	HEATR1	HEAT repeat-containing protein 1	HEAT1_HUMAN	56	628.6691170625948	7.286691170625947
HeLa_C1_biot / HeLa_C1_nobiot	O75581	O75581	3.5513786841468833	3.5513786841468833	2.3119571306410386E-11	6.240143551683914E-10	63	O75581	LRP6	Low-density lipoprotein receptor-related protein 6	LRP6_HUMAN	52	1072.3883923225592	11.723883923225591
HeLa_C1_biot / HeLa_C1_nobiot	P43121	P43121	5.126272647073447	5.126272647073447	2.413155024717615E-11	6.498241937230345E-10	56	P43121	MCAM	Cell surface glycoprotein MUC18	MUC18_HUMAN	34	3392.7044113808074	34.92704411380807
HeLa_C1_biot / HeLa_C1_nobiot	Q9BQG0	Q9BQG0	2.5967511881004	2.5967511881004	2.5363578897060635E-11	6.807547877599767E-10	48	Q9BQG0	MYBBP1A	Myb-binding protein 1A	MBB1A_HUMAN	46	504.9228629437388	6.049228629437388
HeLa_C1_biot / HeLa_C1_nobiot	A5YKK6	A5YKK6	2.759831831564474	2.759831831564474	3.706965205464685E-11	9.663446185564597E-10	34	A5YKK6	CNOT1	CCR4-NOT transcription complex subunit 1	CNOT1_HUMAN	40	577.3172934749585	6.773172934749586
HeLa_C1_biot / HeLa_C1_nobiot	P00533	P00533	5.742813468904351	5.742813468904351	3.856062367662931E-12	1.1704418387826272E-10	61	P00533	EGFR	Epidermal growth factor receptor	EGFR_HUMAN	37	5254.9955422801495	53.549955422801496
HeLa_C1_biot / HeLa_C1_nobiot	P78527	P78527	1.1709533655230187	1.1709533655230187	4.823485474361754E-11	1.230290263804395E-09	351	P78527	PRKDC	DNA-dependent protein kinase catalytic subunit	PRKDC_HUMAN	210	125.16043889844934	2.2516043889844934
HeLa_C1_biot / HeLa_C1_nobiot	Q5T4S7	Q5T4S7	2.070152644739891	2.070152644739891	5.137204512613138E-12	1.5346220721852578E-10	77	Q5T4S7	UBR4	E3 ubiquitin-protein ligase UBR4	UBR4_HUMAN	69	319.93110202288244	4.199311020228825
HeLa_C1_biot / HeLa_C1_nobiot	Q07075	Q07075	4.814705820796553	4.814705820796553	8.076738995513451E-11	1.980839653887644E-09	22	Q07075	ENPEP	Glutamyl aminopeptidase	AMPE_HUMAN	25	2714.303121338384	28.143031213383836
HeLa_C1_biot / HeLa_C1_nobiot	P21359	P21359	2.488611488570747	2.488611488570747	8.747135378150534E-11	2.130531750416731E-09	41	P21359	NF1	Neurofibromin	NF1_HUMAN	38	461.2375312645606	5.6123753126456055
HeLa_C1_biot / HeLa_C1_nobiot	P04920	P04920	4.459066890522531	4.459066890522531	7.778549273299536E-12	2.2682572050257526E-10	42	P04920	SLC4A2	Anion exchange protein 2	B3A2_HUMAN	37	2099.443887716683	21.994438877166832
HeLa_C1_biot / HeLa_C1_nobiot	P43003	P43003	2.5903031749198506	2.5903031749198506	1.0765407817221127E-10	2.590426256018834E-09	30	P43003	SLC1A3	Excitatory amino acid transporter 1	EAA1_HUMAN	14	502.22524019526105	6.022252401952611
HeLa_C1_biot / HeLa_C1_nobiot	Q99715	Q99715	3.0790714443917806	3.0790714443917806	1.3420270386813244E-10	3.171286823890263E-09	81	Q99715	COL12A1	Collagen alpha-1(XII) chain	COCA1_HUMAN	92	745.0703483785695	8.450703483785695
HeLa_C1_biot / HeLa_C1_nobiot	P08195	P08195	6.038124775579101	6.038124775579101	2.1194716710859863E-10	4.810658448110072E-09	112	P08195	SLC3A2	4F2 cell-surface antigen heavy chain	4F2_HUMAN	52	6471.381412621072	65.71381412621072
HeLa_C1_biot / HeLa_C1_nobiot	P28827	P28827	3.3280573938384403	3.3280573938384403	2.1905725936419474E-10	4.955502635616845E-09	45	P28827	PTPRM	Receptor-type tyrosine-protein phosphatase mu	PTPRM_HUMAN	37	904.2575439839549	10.042575439839549
HeLa_C1_biot / HeLa_C1_nobiot	Q6P996	Q6P996	3.0874960331053267	3.0874960331053267	2.6959411203256956E-10	5.974551024734816E-09	25	Q6P996	PDXDC1	Pyridoxal-dependent decarboxylase domain-containing protein 1	PDXD1_HUMAN	23	750.019556039557	8.50019556039557
HeLa_C1_biot / HeLa_C1_nobiot	P46939	P46939	1.446307197750981	1.446307197750981	4.381074136277614E-09	7.49650463318614E-08	28	P46939	UTRN	Utrophin	UTRO_HUMAN	33	172.50962711257588	2.725096271125759
HeLa_C1_biot / HeLa_C1_nobiot	Q12797	Q12797	3.561756148862341	3.561756148862341	5.023953458423865E-09	8.48975323553946E-08	33	Q12797	ASPH	Aspartyl/asparaginyl beta-hydroxylase	ASPH_HUMAN	26	1080.8519145029245	11.808519145029244
HeLa_C1_biot / HeLa_C1_nobiot	O75051	O75051	3.6982688601989504	3.6982688601989504	5.2704541830209464E-11	1.3330476306729768E-09	63	O75051	PLXNA2	Plexin-A2	PLXA2_HUMAN	58	1198.0453297079341	12.980453297079341
HeLa_C1_biot / HeLa_C1_nobiot	Q92797	Q92797	2.3394070217102665	2.3394070217102665	1.1395047578906063E-08	1.77459222169493E-07	20	Q92797	SYMPK	Symplekin	SYMPK_HUMAN	23	406.0945792165623	5.060945792165623
HeLa_C1_biot / HeLa_C1_nobiot	Q9NZ08	Q9NZ08	3.0655727440342897	3.0655727440342897	7.451966917521697E-11	1.8403314366357667E-09	19	Q9NZ08	ERAP1	Endoplasmic reticulum aminopeptidase 1	ERAP1_HUMAN	22	737.200250946576	8.37200250946576
HeLa_C1_biot / HeLa_C1_nobiot	Q9BUJ2	Q9BUJ2	3.306426952554686	3.306426952554686	9.434920937117803E-10	1.877323858819003E-08	29	Q9BUJ2	HNRNPUL1	Heterogeneous nuclear ribonucleoprotein U-like protein 1	HNRL1_HUMAN	21	889.3129436403001	9.893129436403001
HeLa_C1_biot / HeLa_C1_nobiot	Q08174	Q08174	3.891938986532144	3.891938986532144	1.0112049687324675E-09	1.998415243291622E-08	41	Q08174	PCDH1	Protocadherin-1	PCDH1_HUMAN	28	1384.5347781011596	14.845347781011597
HeLa_C1_biot / HeLa_C1_nobiot	Q9BY67	Q9BY67	4.864206446366248	4.864206446366248	1.7995169934662893E-07	2.0928551867586E-06	19	Q9BY67	CADM1	Cell adhesion molecule 1	CADM1_HUMAN	11	2812.5409852050952	29.12540985205095
HeLa_C1_biot / HeLa_C1_nobiot	Q7Z3U7	Q7Z3U7	2.926394821206343	2.926394821206343	1.1658832040044555E-09	2.275995864885043E-08	45	Q7Z3U7	MON2	Protein MON2 homolog	MON2_HUMAN	34	660.2083234429401	7.602083234429401
HeLa_C1_biot / HeLa_C1_nobiot	P42345	P42345	2.3574141743309553	2.3574141743309553	1.344094878562955E-10	3.1752539504575514E-09	69	P42345	MTOR	Serine/threonine-protein kinase mTOR	MTOR_HUMAN	59	412.45103979288905	5.124510397928891
HeLa_C1_biot / HeLa_C1_nobiot	Q04656	Q04656	2.9426743962262147	2.9426743962262147	1.757903202364744E-09	3.288564276346789E-08	33	Q04656	ATP7A	Copper-transporting ATPase 1	ATP7A_HUMAN	28	668.8352036829674	7.688352036829674
HeLa_C1_biot / HeLa_C1_nobiot	Q13315	Q13315	1.9750197818214843	1.9750197818214843	1.6300046546457938E-10	3.7817219986409806E-09	53	Q13315	ATM	Serine-protein kinase ATM	ATM_HUMAN	53	293.1336299169578	3.931336299169578
HeLa_C1_biot / HeLa_C1_nobiot	Q16832	Q16832	4.842816314560817	4.842816314560817	2.1648468986631726E-09	3.974242102314173E-08	30	Q16832	DDR2	Discoidin domain-containing receptor 2	DDR2_HUMAN	19	2769.676717421394	28.696767174213942
HeLa_C1_biot / HeLa_C1_nobiot	A8MVW0	A8MVW0	3.8345059993513573	3.8345059993513573	2.430513924440477E-09	4.420199342977534E-08	21	A8MVW0	FAM171A2	Protein FAM171A2	F1712_HUMAN	18	1326.597058974035	14.26597058974035
HeLa_C1_biot / HeLa_C1_nobiot	P36897	P36897	5.0025174748919445	5.0025174748919445	2.581575723142101E-09	4.670986710770523E-08	17	P36897	TGFBR1	TGF-beta receptor type-1	TGFR1_HUMAN	13	3105.5888127619896	32.055888127619895
HeLa_C1_biot / HeLa_C1_nobiot	P33527	P33527	2.5683451999331215	2.5683451999331215	3.272472215211442E-09	5.772880886670762E-08	75	P33527	ABCC1	Multidrug resistance-associated protein 1	MRP1_HUMAN	55	493.1287074356111	5.931287074356111
HeLa_C1_biot / HeLa_C1_nobiot	Q96PQ0	Q96PQ0	4.220743387693608	4.220743387693608	3.6137330474934784E-09	6.312346396472524E-08	17	Q96PQ0	SORCS2	VPS10 domain-containing receptor SorCS2	SORC2_HUMAN	18	1764.5342426327059	18.64534242632706
HeLa_C1_biot / HeLa_C1_nobiot	P55011	P55011	3.000859656512977	3.000859656512977	4.959858799655392E-08	6.62017457445418E-07	30	P55011	SLC12A2	Solute carrier family 12 member 2	S12A2_HUMAN	27	700.4768368424916	8.004768368424916
HeLa_C1_biot / HeLa_C1_nobiot	Q9P2E9	Q9P2E9	2.711359590461156	2.711359590461156	3.9869904072821935E-09	6.900300191738182E-08	79	Q9P2E9	RRBP1	Ribosome-binding protein 1	RRBP1_HUMAN	63	554.9385677882107	6.549385677882107
HeLa_C1_biot / HeLa_C1_nobiot	O75197	O75197	4.175015169499956	4.175015169499956	5.6352617707095304E-08	7.41854944718245E-07	19	O75197	LRP5	Low-density lipoprotein receptor-related protein 5	LRP5_HUMAN	29	1706.3620409379084	18.063620409379084
HeLa_C1_biot / HeLa_C1_nobiot	Q9H9B4	Q9H9B4	4.110777028232529	4.110777028232529	4.410728892597596E-09	7.542503503327378E-08	21	Q9H9B4	SFXN1	Sideroflexin-1	SFXN1_HUMAN	14	1627.6954558739192	17.27695455873919
HeLa_C1_biot / HeLa_C1_nobiot	Q9HCU4	Q9HCU4	3.671979483622687	3.671979483622687	4.712302466335755E-09	8.016217742857947E-08	63	Q9HCU4	CELSR2	Cadherin EGF LAG seven-pass G-type receptor 2	CELR2_HUMAN	55	1174.6060279225837	12.746060279225837
HeLa_C1_biot / HeLa_C1_nobiot	P16066	P16066	4.333824576930706	4.333824576930706	4.9125666186536365E-09	8.325657961264739E-08	44	P16066	1	Atrial natriuretic peptide receptor 1	ANPRA_HUMAN	38	1916.5602099906034	20.165602099906035
HeLa_C1_biot / HeLa_C1_nobiot	P23634	P23634	3.8083775160708533	3.8083775160708533	6.739040534108551E-08	8.71420292132351E-07	23	P23634	ATP2B4	Plasma membrane calcium-transporting ATPase 4	AT2B4_HUMAN	22	1300.9926831894074	14.009926831894074
HeLa_C1_biot / HeLa_C1_nobiot	P35052	P35052	3.3208235914410005	3.3208235914410005	5.243852180720246E-09	8.813904756803675E-08	21	P35052	GPC1	Glypican-1	GPC1_HUMAN	15	899.2347095344719	9.99234709534472
HeLa_C1_biot / HeLa_C1_nobiot	Q92887	Q92887	2.8325513349913094	2.8325513349913094	5.499606874145731E-09	9.202089238781767E-08	24	Q92887	ABCC2	Canalicular multispecific organic anion transporter 1	MRP2_HUMAN	26	612.3327570399354	7.123327570399353
HeLa_C1_biot / HeLa_C1_nobiot	Q9HAV4	Q9HAV4	3.5863323932523294	3.5863323932523294	5.478825385020093E-10	1.1460321064206561E-08	35	Q9HAV4	XPO5	Exportin-5	XPO5_HUMAN	27	1101.139985718523	12.011399857185229
HeLa_C1_biot / HeLa_C1_nobiot	Q9Y6D5	Q9Y6D5	2.177681162042452	2.177681162042452	9.497962761018053E-09	1.508217355163995E-07	33	Q9Y6D5	ARFGEF2	Brefeldin A-inhibited guanine nucleotide-exchange protein 2	BIG2_HUMAN	33	352.42578725188076	4.524257872518808
HeLa_C1_biot / HeLa_C1_nobiot	Q9NYQ6	Q9NYQ6	3.5350544970313775	3.5350544970313775	7.785171985415866E-10	1.5767388026045733E-08	57	Q9NYQ6	CELSR1	Cadherin EGF LAG seven-pass G-type receptor 1	CELR1_HUMAN	52	1059.197510881114	11.591975108811141
HeLa_C1_biot / HeLa_C1_nobiot	Q14980	Q14980	1.9933743864680138	1.9933743864680138	7.894929272940148E-10	1.5965909991510774E-08	42	Q14980	NUMA1	Nuclear mitotic apparatus protein 1	NUMA1_HUMAN	49	298.16720167204966	3.9816720167204966
HeLa_C1_biot / HeLa_C1_nobiot	Q8WXI7	Q8WXI7	3.586367248299941	3.586367248299941	1.5627583201190628E-07	1.84804888565804E-06	31	Q8WXI7	MUC16	Mucin-16	MUC16_HUMAN	35	1101.169005224337	12.01169005224337
HeLa_C1_biot / HeLa_C1_nobiot	P30530	P30530	4.695105670695751	4.695105670695751	1.2748570061956628E-09	2.4639788976009946E-08	27	P30530	AXL	Tyrosine-protein kinase receptor UFO	UFO_HUMAN	20	2490.404821097634	25.904048210976338
HeLa_C1_biot / HeLa_C1_nobiot	Q9H7F0	Q9H7F0	3.9827662217931104	3.9827662217931104	1.7377660369419817E-08	2.592514420310813E-07	23	Q9H7F0	ATP13A3	Probable cation-transporting ATPase 13A3	AT133_HUMAN	21	1481.0008319918238	15.81000831991824
HeLa_C1_biot / HeLa_C1_nobiot	P50748	P50748	2.887644425272569	2.887644425272569	1.895480769812179E-08	2.804734235534265E-07	30	P50748	KNTC1	Kinetochore-associated protein 1	KNTC1_HUMAN	36	640.0611203281073	7.400611203281073
HeLa_C1_biot / HeLa_C1_nobiot	Q14152	Q14152	2.235589884442029	2.235589884442029	1.4963956577204983E-09	2.8480871027186102E-08	38	Q14152	EIF3A	Eukaryotic translation initiation factor 3 subunit A	EIF3A_HUMAN	38	370.9552181589547	4.709552181589547
HeLa_C1_biot / HeLa_C1_nobiot	P12270	P12270	1.9162269710600723	1.9162269710600723	1.5117545058047342E-09	2.8715243836114128E-08	73	P12270	TPR	Nucleoprotein TPR	TPR_HUMAN	72	277.43467535255775	3.7743467535255775
HeLa_C1_biot / HeLa_C1_nobiot	Q8N8Z6	Q8N8Z6	3.51479200823897	3.51479200823897	1.5567085039753083E-09	2.9493627691379912E-08	34	Q8N8Z6	DCBLD1	Discoidin, CUB and LCCL domain-containing protein 1	DCBD1_HUMAN	24	1043.030510459057	11.430305104590571
HeLa_C1_biot / HeLa_C1_nobiot	Q13421	Q13421	5.243591972903075	5.243591972903075	1.8457202646359323E-09	3.4394779383175984E-08	20	Q13421	MSLN	Mesothelin	MSLN_HUMAN	13	3688.5975045198634	37.885975045198634
HeLa_C1_biot / HeLa_C1_nobiot	P04626	P04626	5.03863280200977	5.03863280200977	2.3615537667554105E-09	4.3072629819570196E-08	31	P04626	ERBB2	Receptor tyrosine-protein kinase erbB-2	ERBB2_HUMAN	23	3186.8479236057574	32.868479236057574
HeLa_C1_biot / HeLa_C1_nobiot	O14981	O14981	3.207241137530192	3.207241137530192	3.5631105419395414E-08	4.928335577581857E-07	32	O14981	BTAF1	TATA-binding protein-associated factor 172	BTAF1_HUMAN	42	823.5826922331382	9.235826922331382
HeLa_C1_biot / HeLa_C1_nobiot	Q96KP1	Q96KP1	2.645243774457489	2.645243774457489	4.000537696910085E-08	5.465749695711435E-07	18	Q96KP1	EXOC2	Exocyst complex component 2	EXOC2_HUMAN	21	525.601414430615	6.25601414430615
HeLa_C1_biot / HeLa_C1_nobiot	O60503	O60503	2.8924449824736604	2.8924449824736604	4.184846907256334E-08	5.686152897790278E-07	21	O60503	ADCY9	Adenylate cyclase type 9	ADCY9_HUMAN	22	642.5277698987204	7.425277698987204
HeLa_C1_biot / HeLa_C1_nobiot	Q15149	Q15149	0.7569625121387599	0.7569625121387599	4.561644854691808E-08	6.145492438642388E-07	429	Q15149	PLEC	Plectin	PLEC_HUMAN	389	68.99288561201506	1.6899288561201506
HeLa_C1_biot / HeLa_C1_nobiot	Q13873	Q13873	2.875021619990151	2.875021619990151	4.6554966106145184E-08	6.255871474454346E-07	25	Q13873	BMPR2	Bone morphogenetic protein receptor type-2	BMPR2_HUMAN	22	633.6142283032998	7.3361422830329985
HeLa_C1_biot / HeLa_C1_nobiot	O00592	O00592	6.258102021014367	6.258102021014367	5.299170049950681E-08	7.036249544118669E-07	28	O00592	PODXL	Podocalyxin	PODXL_HUMAN	14	7553.787922270903	76.53787922270904
HeLa_C1_biot / HeLa_C1_nobiot	Q9C0B5	Q9C0B5	3.744878246539857	3.744878246539857	5.742906910524965E-08	7.550516463225638E-07	24	Q9C0B5	ZDHHC5	Palmitoyltransferase ZDHHC5	ZDHC5_HUMAN	20	1240.666267755351	13.406662677553511
HeLa_C1_biot / HeLa_C1_nobiot	Q70CQ2	Q70CQ2	1.68490369044079	1.68490369044079	1.0620026619696905E-05	7.5549086398762E-05	28	Q70CQ2	USP34	Ubiquitin carboxyl-terminal hydrolase 34	UBP34_HUMAN	28	221.51893203812065	3.2151893203812065
HeLa_C1_biot / HeLa_C1_nobiot	Q9UIQ6	Q9UIQ6	3.136621051202913	3.136621051202913	6.418104506407253E-08	8.341275694191302E-07	50	Q9UIQ6	LNPEP	Leucyl-cystinyl aminopeptidase	LCAP_HUMAN	40	779.4618832403687	8.794618832403687
HeLa_C1_biot / HeLa_C1_nobiot	Q96A65	Q96A65	1.7366422567713413	1.7366422567713413	6.473375669789339E-08	8.406633606494922E-07	30	Q96A65	EXOC4	Exocyst complex component 4	EXOC4_HUMAN	29	233.2586349031604	3.332586349031604
HeLa_C1_biot / HeLa_C1_nobiot	Q9H8M5	Q9H8M5	4.363816064382307	4.363816064382307	8.997393472123308E-07	8.69163567256022E-06	12	Q9H8M5	CNNM2	Metal transporter CNNM2	CNNM2_HUMAN	21	1958.9202780292758	20.58920278029276
HeLa_C1_biot / HeLa_C1_nobiot	P18084	P18084	4.613405789615261	4.613405789615261	7.481561252415634E-08	9.557755977808171E-07	33	P18084	ITGB5	Integrin beta-5	ITB5_HUMAN	22	2347.7864414055625	24.477864414055624
HeLa_C1_biot / HeLa_C1_nobiot	Q14974	Q14974	3.540910523741953	3.540910523741953	7.520009513407863E-08	9.599361534006096E-07	38	Q14974	KPNB1	Importin subunit beta-1	IMB1_HUMAN	24	1063.912358573386	11.63912358573386
HeLa_C1_biot / HeLa_C1_nobiot	Q8NFY4	Q8NFY4	4.506846555067668	4.506846555067668	6.064278964675226E-09	1.0050080184706434E-07	57	Q8NFY4	SEMA6D	Semaphorin-6D	SEM6D_HUMAN	39	2173.5054463678443	22.73505446367844
HeLa_C1_biot / HeLa_C1_nobiot	O75096	O75096	3.366464213047594	3.366464213047594	6.3776194864234255E-09	1.0501135817669557E-07	19	O75096	LRP4	Low-density lipoprotein receptor-related protein 4	LRP4_HUMAN	25	931.3515068791339	10.31351506879134
HeLa_C1_biot / HeLa_C1_nobiot	Q4KMQ2	Q4KMQ2	3.678369143837001	3.678369143837001	7.177941104263003E-09	1.1698553373201802E-07	27	Q4KMQ2	ANO6	Anoctamin-6	ANO6_HUMAN	21	1180.26374580406	12.802637458040598
HeLa_C1_biot / HeLa_C1_nobiot	Q9NYU2	Q9NYU2	3.3782313674348905	3.3782313674348905	9.807811558394866E-08	1.220853407650128E-06	43	Q9NYU2	UGGT1	UDP-glucose:glycoprotein glucosyltransferase 1	UGGG1_HUMAN	42	939.7979907497547	10.397979907497547
HeLa_C1_biot / HeLa_C1_nobiot	P08582	P08582	3.8512044955961344	3.8512044955961344	9.823721073050016E-08	1.222647322327451E-06	11	P08582	MFI2	Melanotransferrin	TRFM_HUMAN	9	1343.2051588170684	14.432051588170685
HeLa_C1_biot / HeLa_C1_nobiot	Q06481	Q06481	3.0497733456332092	3.0497733456332092	7.86911906909948E-09	1.2730971227351825E-07	28	Q06481	APLP2	Amyloid-like protein 2	APLP2_HUMAN	19	728.0818331932174	8.280818331932174
HeLa_C1_biot / HeLa_C1_nobiot	P49368	P49368	2.335509907344064	2.335509907344064	8.356738890235733E-09	1.3448224254229413E-07	47	P49368	CCT3	T-complex protein 1 subunit gamma	TCPG_HUMAN	27	404.72932396588004	5.0472932396588
HeLa_C1_biot / HeLa_C1_nobiot	Q15262	Q15262	3.6401879158569392	3.6401879158569392	1.1391792273921112E-07	1.392955933179687E-06	67	Q15262	PTPRK	Receptor-type tyrosine-protein phosphatase kappa	PTPRK_HUMAN	42	1146.8257201029235	12.468257201029234
HeLa_C1_biot / HeLa_C1_nobiot	P08758	P08758	3.602066814154352	3.602066814154352	1.1710885225901365E-07	1.427482754089112E-06	24	P08758	ANXA5	Annexin A5	ANXA5_HUMAN	17	1114.3116383294907	12.143116383294908
HeLa_C1_biot / HeLa_C1_nobiot	P08581	P08581	5.6541387584117295	5.6541387584117295	9.599712186665679E-09	1.5231891692761523E-07	73	P08581	MET	Hepatocyte growth factor receptor	MET_HUMAN	45	4935.763966759402	50.35763966759402
HeLa_C1_biot / HeLa_C1_nobiot	P78310	P78310	6.103339463906277	6.103339463906277	9.831475983120612E-09	1.5569364954255032E-07	29	P78310	CXADR	Coxsackievirus and adenovirus receptor	CXAR_HUMAN	17	6775.246162820786	68.75246162820785
HeLa_C1_biot / HeLa_C1_nobiot	O15440	O15440	3.326966676895246	3.326966676895246	9.970464230341888E-09	1.5749744348374392E-07	20	O15440	ABCC5	Multidrug resistance-associated protein 5	MRP5_HUMAN	16	903.4985847233321	10.03498584723332
HeLa_C1_biot / HeLa_C1_nobiot	P54709	P54709	5.811323245196079	5.811323245196079	1.0922052547103498E-08	1.7087558537369895E-07	36	P54709	ATP1B3	Sodium/potassium-transporting ATPase subunit beta-3	AT1B3_HUMAN	18	5515.424743342921	56.15424743342921
HeLa_C1_biot / HeLa_C1_nobiot	P30153	P30153	2.7360377831577813	2.7360377831577813	1.6361607449510304E-07	1.925089231698185E-06	30	P30153	PPP2R1A	Serine/threonine-protein phosphatase 2A 65 kDa regulatory subunit A alpha isoform	2AAA_HUMAN	22	566.2380647773755	6.662380647773754
HeLa_C1_biot / HeLa_C1_nobiot	Q8NB49	Q8NB49	3.563541554994071	3.563541554994071	1.580863268182042E-08	2.3793114502861564E-07	33	Q8NB49	ATP11C	Phospholipid-transporting ATPase IG	AT11C_HUMAN	30	1082.3141815032393	11.823141815032393
HeLa_C1_biot / HeLa_C1_nobiot	Q6T4R5	Q6T4R5	1.675408543405289	1.675408543405289	3.575438124029295E-06	2.92793478161203E-05	9	Q6T4R5	NHS	Nance-Horan syndrome protein	NHS_HUMAN	11	219.40979242856838	3.1940979242856837
HeLa_C1_biot / HeLa_C1_nobiot	P14314	P14314	3.8180923781132043	3.8180923781132043	2.6715298884060947E-07	2.981272484163323E-06	34	P14314	PRKCSH	Glucosidase 2 subunit beta	GLU2B_HUMAN	22	1310.4585637191258	14.104585637191258
HeLa_C1_biot / HeLa_C1_nobiot	Q9BXW9	Q9BXW9	3.362455212825869	3.362455212825869	2.0417799086346767E-08	2.9989216509404775E-07	33	Q9BXW9	FANCD2	Fanconi anemia group D2 protein	FACD2_HUMAN	31	928.4895375592325	10.284895375592326
HeLa_C1_biot / HeLa_C1_nobiot	Q9P273	Q9P273	3.8156607666644113	3.8156607666644113	2.7940020349355664E-07	3.101406855588752E-06	74	Q9P273	TENM3	Teneurin-3	TEN3_HUMAN	67	1308.083287995977	14.08083287995977
HeLa_C1_biot / HeLa_C1_nobiot	Q9UHN6	Q9UHN6	4.322999396639046	4.322999396639046	2.981601485766889E-07	3.285517932608255E-06	71	Q9UHN6	TMEM2	Transmembrane protein 2	TMEM2_HUMAN	58	1901.4856911238207	20.01485691123821
HeLa_C1_biot / HeLa_C1_nobiot	Q9NPH3	Q9NPH3	4.770488385321211	4.770488385321211	2.3864421501386055E-08	3.4474585538816456E-07	46	Q9NPH3	IL1RAP	Interleukin-1 receptor accessory protein	IL1AP_HUMAN	26	2629.355446630013	27.29355446630013
HeLa_C1_biot / HeLa_C1_nobiot	Q14114	Q14114	3.9153851876162866	3.9153851876162866	3.180504435124714E-07	3.477465130540913E-06	26	Q14114	LRP8	Low-density lipoprotein receptor-related protein 8	LRP8_HUMAN	19	1408.8580562877387	15.088580562877386
HeLa_C1_biot / HeLa_C1_nobiot	Q14203	Q14203	1.780838318819232	1.780838318819232	4.932948845100999E-06	3.87700803791183E-05	20	Q14203	DCTN1	Dynactin subunit 1	DCTN1_HUMAN	25	243.62579007221754	3.4362579007221754
HeLa_C1_biot / HeLa_C1_nobiot	P07099	P07099	4.049120093454032	4.049120093454032	3.695107283188039E-07	3.965220305729788E-06	13	P07099	EPHX1	Epoxide hydrolase 1	HYEP_HUMAN	13	1555.4139253877945	16.554139253877945
HeLa_C1_biot / HeLa_C1_nobiot	Q9Y5L0	Q9Y5L0	1.9952416795364485	1.9952416795364485	2.796583970007995E-08	3.9676200874683217E-07	20	Q9Y5L0	TNPO3	Transportin-3	TNPO3_HUMAN	16	298.682886690951	3.98682886690951
HeLa_C1_biot / HeLa_C1_nobiot	P54760	P54760	4.545761059221502	4.545761059221502	3.968124200909503E-07	4.228728257974065E-06	37	P54760	EPHB4	Ephrin type-B receptor 4	EPHB4_HUMAN	28	2235.6643496496768	23.356643496496766
HeLa_C1_biot / HeLa_C1_nobiot	P04844	P04844	3.112768762259963	3.112768762259963	3.9916247455822765E-07	4.248779495754113E-06	33	P04844	RPN2	Dolichyl-diphosphooligosaccharide--protein glycosyltransferase subunit 2	RPN2_HUMAN	24	765.0411493330226	8.650411493330227
HeLa_C1_biot / HeLa_C1_nobiot	Q9Y6M7	Q9Y6M7	2.56918647292296	2.56918647292296	3.065568963482759E-08	4.3028673912203405E-07	49	Q9Y6M7	SLC4A7	Sodium bicarbonate cotransporter 3	S4A7_HUMAN	38	493.47467706899	5.9347467706899
HeLa_C1_biot / HeLa_C1_nobiot	Q9C0C2	Q9C0C2	1.9068275249859876	1.9068275249859876	4.1966004409556087E-07	4.437446923057349E-06	46	Q9C0C2	TNKS1BP1	182 kDa tankyrase-1-binding protein	TB182_HUMAN	45	274.9836063992752	3.7498360639927517
HeLa_C1_biot / HeLa_C1_nobiot	Q9UI26	Q9UI26	1.6158474749593255	1.6158474749593255	4.4768931803911553E-07	4.693693274033733E-06	21	Q9UI26	IPO11	Importin-11	IPO11_HUMAN	17	206.49158733250826	3.0649158733250825
HeLa_C1_biot / HeLa_C1_nobiot	Q6ZXV5	Q6ZXV5	3.033289094950773	3.033289094950773	4.5459522049001087E-07	4.756321227585526E-06	11	Q6ZXV5	TMTC3	Transmembrane and TPR repeat-containing protein 3	TMTC3_HUMAN	11	718.6740096299976	8.186740096299976
HeLa_C1_biot / HeLa_C1_nobiot	Q92854	Q92854	2.8446799708643455	2.8446799708643455	5.474574821203972E-07	5.612797348406836E-06	19	Q92854	SEMA4D	Semaphorin-4D	SEM4D_HUMAN	14	618.3465317652447	7.183465317652447
HeLa_C1_biot / HeLa_C1_nobiot	Q8IYH5	Q8IYH5	2.80125521771931	2.80125521771931	6.18674829517738E-07	6.244341314233327E-06	10	Q8IYH5	ZZZ3	ZZ-type zinc finger-containing protein 3	ZZZ3_HUMAN	14	597.0466527599747	6.970466527599747
HeLa_C1_biot / HeLa_C1_nobiot	Q96D15	Q96D15	2.6033131168924855	2.6033131168924855	8.60959542678786E-06	6.29053064841487E-05	13	Q96D15	RCN3	Reticulocalbin-3	RCN3_HUMAN	13	507.6805502258795	6.076805502258795
HeLa_C1_biot / HeLa_C1_nobiot	Q12959	Q12959	3.7612575445497938	3.7612575445497938	6.3173227043847E-07	6.357828349344996E-06	13	Q12959	DLG1	Disks large homolog 1	DLG1_HUMAN	20	1255.9739377301298	13.559739377301298
HeLa_C1_biot / HeLa_C1_nobiot	P98155	P98155	4.996666665211942	4.996666665211942	6.341617815174023E-07	6.375517845735716E-06	20	P98155	VLDLR	Very low-density lipoprotein receptor	VLDLR_HUMAN	16	3092.614961667238	31.92614961667238
HeLa_C1_biot / HeLa_C1_nobiot	Q9UP95	Q9UP95	1.9665526792544705	1.9665526792544705	6.340641444438741E-07	6.375517845735716E-06	17	Q9UP95	SLC12A4	Solute carrier family 12 member 4	S12A4_HUMAN	13	290.8331064091599	3.9083310640915987
HeLa_C1_biot / HeLa_C1_nobiot	Q8TC07	Q8TC07	4.125362036762526	4.125362036762526	6.370549140041552E-07	6.400509934197104E-06	17	Q8TC07	TBC1D15	TBC1 domain family member 15	TBC15_HUMAN	14	1645.2502787313842	17.452502787313843
HeLa_C1_biot / HeLa_C1_nobiot	Q9NZ53	Q9NZ53	5.765329425920977	5.765329425920977	9.289301111444542E-06	6.71739839386997E-05	13	Q9NZ53	PODXL2	Podocalyxin-like protein 2	PDXL2_HUMAN	13	5339.225849055805	54.39225849055805
HeLa_C1_biot / HeLa_C1_nobiot	Q9Y4L1	Q9Y4L1	2.9537920495421375	2.9537920495421375	7.492257204906352E-07	7.385483491116625E-06	48	Q9Y4L1	HYOU1	Hypoxia up-regulated protein 1	HYOU1_HUMAN	40	674.7828659180631	7.74782865918063
HeLa_C1_biot / HeLa_C1_nobiot	Q99569	Q99569	1.7908668697482621	1.7908668697482621	7.507609128261198E-07	7.397043180210997E-06	21	Q99569	PKP4	Plakophilin-4	PKP4_HUMAN	28	246.0227441767952	3.4602274417679517
HeLa_C1_biot / HeLa_C1_nobiot	Q969P0	Q969P0	5.735308575228635	5.735308575228635	7.899150005233959E-07	7.741698167953838E-06	23	Q969P0	IGSF8	Immunoglobulin superfamily member 8	IGSF8_HUMAN	16	5227.211207123085	53.27211207123085
HeLa_C1_biot / HeLa_C1_nobiot	P06213	P06213	3.750273565549387	3.750273565549387	8.071243396238593E-07	7.889519592826276E-06	45	P06213	INSR	Insulin receptor	INSR_HUMAN	38	1245.6894114411032	13.456894114411032
HeLa_C1_biot / HeLa_C1_nobiot	P21860	P21860	3.4471031232102036	3.4471031232102036	8.342371746824821E-07	8.124381123682637E-06	14	P21860	ERBB3	Receptor tyrosine-protein kinase erbB-3	ERBB3_HUMAN	13	990.6400415127599	10.9064004151276
HeLa_C1_biot / HeLa_C1_nobiot	O94874	O94874	1.4984421057417208	1.4984421057417208	1.1857242601981407E-05	8.31004758005944E-05	21	O94874	UFL1	E3 UFM1-protein ligase 1	UFL1_HUMAN	21	182.53744961666465	2.8253744961666465
HeLa_C1_biot / HeLa_C1_nobiot	Q15293	Q15293	1.9372816061647846	1.9372816061647846	8.748597075826496E-07	8.479521355289855E-06	37	Q15293	RCN1	Reticulocalbin-1	RCN1_HUMAN	23	282.9833322299654	3.829833322299654
HeLa_C1_biot / HeLa_C1_nobiot	P78347	P78347	2.732568849493784	2.732568849493784	1.011238081357461E-06	9.633199369794114E-06	38	P78347	GTF2I	General transcription factor II-I	GTF2I_HUMAN	34	564.6380320124432	6.6463803201244325
HeLa_C1_biot / HeLa_C1_nobiot	Q92692	Q92692	5.679194498771936	5.679194498771936	1.0360855236299257E-06	9.841184736259111E-06	21	Q92692	PVRL2	Nectin-2	PVRL2_HUMAN	13	5023.985538282536	51.23985538282536
HeLa_C1_biot / HeLa_C1_nobiot	Q9NV96	Q9NV96	2.7037047791633935	2.7037047791633935	1.0423269736607641E-06	9.897013446974356E-06	19	Q9NV96	TMEM30A	Cell cycle control protein 50A	CC50A_HUMAN	13	551.4727249805854	6.514727249805855
HeLa_C1_biot / HeLa_C1_nobiot	Q96F46	Q96F46	3.5795927908516654	3.5795927908516654	1.4542770798422789E-05	9.90967567680137E-05	11	Q96F46	IL17RA	Interleukin-17 receptor A	I17RA_HUMAN	10	1095.5419025565343	11.955419025565343
HeLa_C1_biot / HeLa_C1_nobiot	Q02818	Q02818	2.8847516917295004	2.8847516917295004	8.296812685353566E-08	1.0492498471933034E-06	25	Q02818	NUCB1	Nucleobindin-1	NUCB1_HUMAN	23	638.578717774715	7.38578717774715
HeLa_C1_biot / HeLa_C1_nobiot	Q9Y6N8	Q9Y6N8	3.9448048674643603	3.9448048674643603	1.252811554938788E-06	1.163966751441137E-05	56	Q9Y6N8	CDH10	Cadherin-10	CAD10_HUMAN	37	1439.9428090386057	15.399428090386056
HeLa_C1_biot / HeLa_C1_nobiot	O00429	O00429	2.3208652956661333	2.3208652956661333	1.0227061910301184E-07	1.2662815429593184E-06	32	O00429	DNM1L	Dynamin-1-like protein	DNM1L_HUMAN	24	399.63179749782904	4.99631797497829
HeLa_C1_biot / HeLa_C1_nobiot	O14672	O14672	4.36082243729781	4.36082243729781	1.1912263652318524E-07	1.4496480681411033E-06	26	O14672	ADAM10	Disintegrin and metalloproteinase domain-containing protein 10	ADA10_HUMAN	19	1954.6523981898115	20.546523981898115
HeLa_C1_biot / HeLa_C1_nobiot	Q9H9E3	Q9H9E3	2.7010710781685683	2.7010710781685683	1.2032199858582345E-07	1.4633708127812412E-06	16	Q9H9E3	COG4	Conserved oligomeric Golgi complex subunit 4	COG4_HUMAN	15	550.2845187767103	6.502845187767104
HeLa_C1_biot / HeLa_C1_nobiot	Q9UPT5	Q9UPT5	2.6824159250002633	2.6824159250002633	1.255456707578766E-07	1.5182229746270183E-06	18	Q9UPT5	EXOC7	Exocyst complex component 7	EXOC7_HUMAN	20	541.9299730477613	6.419299730477613
HeLa_C1_biot / HeLa_C1_nobiot	O43264	O43264	1.70716557356877	1.70716557356877	1.6911648902396958E-06	1.521023452797399E-05	22	O43264	ZW10	Centromere/kinetochore protein zw10 homolog	ZW10_HUMAN	18	226.51868983235522	3.2651868983235524
HeLa_C1_biot / HeLa_C1_nobiot	P11166	P11166	4.797635997324816	4.797635997324816	1.259246978384024E-07	1.5219863523723386E-06	26	P11166	SLC2A1	Solute carrier family 2, facilitated glucose transporter member 1	GTR1_HUMAN	11	2681.2007861391817	27.812007861391816
HeLa_C1_biot / HeLa_C1_nobiot	Q9P035	Q9P035	3.8266716944019197	3.8266716944019197	1.8319236383259812E-06	1.629663295478655E-05	19	Q9P035	HACD3	Very-long-chain (3R)-3-hydroxyacyl-CoA dehydratase 3	HACD3_HUMAN	16	1318.8711673624834	14.188711673624834
HeLa_C1_biot / HeLa_C1_nobiot	O43157	O43157	2.1207468555436764	2.1207468555436764	1.388329001962813E-07	1.6578699801054103E-06	40	O43157	PLXNB1	Plexin-B1	PLXB1_HUMAN	38	334.91903598349654	4.3491903598349655
HeLa_C1_biot / HeLa_C1_nobiot	Q8NB90	Q8NB90	1.9728076761616828	1.9728076761616828	2.06479122374846E-06	1.812521614135828E-05	18	Q8NB90	SPATA5	Spermatogenesis-associated protein 5	SPAT5_HUMAN	16	292.53129420650015	3.9253129420650015
HeLa_C1_biot / HeLa_C1_nobiot	Q92508	Q92508	2.833483035868984	2.833483035868984	2.1177681276758853E-06	1.849874085840173E-05	21	Q92508	PIEZO1	Piezo-type mechanosensitive ion channel component 1	PIEZ1_HUMAN	26	612.7929342685277	7.1279293426852774
HeLa_C1_biot / HeLa_C1_nobiot	Q9NVI1	Q9NVI1	1.3181267246181183	1.3181267246181183	1.6743118362404283E-07	1.9631853479951697E-06	49	Q9NVI1	FANCI	Fanconi anemia group I protein	FANCI_HUMAN	45	149.34213981041015	2.4934213981041013
HeLa_C1_biot / HeLa_C1_nobiot	O43852	O43852	3.4295707550979966	3.4295707550979966	2.287909911425272E-06	1.979637516914351E-05	42	O43852	CALU	Calumenin	CALU_HUMAN	27	977.4662353826275	10.774662353826274
HeLa_C1_biot / HeLa_C1_nobiot	P98196	P98196	2.6401862664066615	2.6401862664066615	1.8679562289694E-07	2.1613635867377716E-06	21	P98196	ATP11A	Probable phospholipid-transporting ATPase IH	AT11A_HUMAN	20	523.412147296584	6.234121472965839
HeLa_C1_biot / HeLa_C1_nobiot	P25445	P25445	4.069509834980381	4.069509834980381	2.616341528234694E-06	2.225826511721031E-05	23	P25445	FAS	Tumor necrosis factor receptor superfamily member 6	TNR6_HUMAN	12	1578.9761538161777	16.789761538161777
HeLa_C1_biot / HeLa_C1_nobiot	Q01973	Q01973	3.8931138365356817	3.8931138365356817	2.2117699482986798E-07	2.5118222231826665E-06	14	Q01973	ROR1	Inactive tyrosine-protein kinase transmembrane receptor ROR1	ROR1_HUMAN	12	1385.7441924150887	14.857441924150887
HeLa_C1_biot / HeLa_C1_nobiot	P56199	P56199	2.417631651889527	2.417631651889527	3.039587970990113E-06	2.539315969214054E-05	77	P56199	ITGA1	Integrin alpha-1	ITA1_HUMAN	39	434.2931984919561	5.342931984919561
HeLa_C1_biot / HeLa_C1_nobiot	O15439	O15439	2.760734473837049	2.760734473837049	3.055732371724192E-06	2.551236458471037E-05	57	O15439	ABCC4	Multidrug resistance-associated protein 4	MRP4_HUMAN	40	577.7411990830839	6.777411990830839
HeLa_C1_biot / HeLa_C1_nobiot	Q9ULM3	Q9ULM3	1.993995201687084	1.993995201687084	2.3743429994632427E-07	2.6793014740244695E-06	28	Q9ULM3	YEATS2	YEATS domain-containing protein 2	YETS2_HUMAN	31	298.33857638654285	3.9833857638654284
HeLa_C1_biot / HeLa_C1_nobiot	Q9NR30	Q9NR30	1.6983213246444322	1.6983213246444322	2.3967492568883266E-07	2.7027172471293898E-06	38	Q9NR30	DDX21	Nucleolar RNA helicase 2	DDX21_HUMAN	34	224.52313368518242	3.245231336851824
HeLa_C1_biot / HeLa_C1_nobiot	P07237	P07237	4.803988869932721	4.803988869932721	2.513425101888149E-07	2.8229772508065322E-06	72	P07237	P4HB	Protein disulfide-isomerase	PDIA1_HUMAN	41	2693.474740516506	27.93474740516506
HeLa_C1_biot / HeLa_C1_nobiot	Q7Z2K6	Q7Z2K6	3.4156152883087163	3.4156152883087163	2.674307387983142E-07	2.9839640329075057E-06	13	Q7Z2K6	ERMP1	Endoplasmic reticulum metallopeptidase 1	ERMP1_HUMAN	14	967.0939445813099	10.670939445813099
HeLa_C1_biot / HeLa_C1_nobiot	Q14126	Q14126	1.359750715258059	1.359750715258059	2.754074417882894E-07	3.0629180268102165E-06	121	Q14126	DSG2	Desmoglein-2	DSG2_HUMAN	49	156.64083045128226	2.5664083045128225
HeLa_C1_biot / HeLa_C1_nobiot	O95470	O95470	2.293036695847255	2.293036695847255	2.764864493222538E-07	3.0728246178761377E-06	21	O95470	SGPL1	Sphingosine-1-phosphate lyase 1	SGPL1_HUMAN	16	390.08659826131736	4.9008659826131735
HeLa_C1_biot / HeLa_C1_nobiot	Q658P3	Q658P3	4.862562067382998	4.862562067382998	2.7844021165759257E-07	3.0924329943519806E-06	27	Q658P3	STEAP3	Metalloreductase STEAP3	STEA3_HUMAN	13	2809.2231719051047	29.092231719051046
HeLa_C1_biot / HeLa_C1_nobiot	P37173	P37173	3.784345483285503	3.784345483285503	3.1053629719514383E-07	3.4071746978179376E-06	16	P37173	TGFBR2	TGF-beta receptor type-2	TGFR2_HUMAN	14	1277.8486163007574	13.778486163007573
HeLa_C1_biot / HeLa_C1_nobiot	Q9HC07	Q9HC07	3.961178668864732	3.961178668864732	4.318155972143374E-06	3.456049131656621E-05	13	Q9HC07	TMEM165	Transmembrane protein 165	TM165_HUMAN	8	1457.5198759205207	15.575198759205207
HeLa_C1_biot / HeLa_C1_nobiot	Q9HD45	Q9HD45	3.0511549131873332	3.0511549131873332	4.32680547204808E-06	3.462292770868278E-05	19	Q9HD45	TM9SF3	Transmembrane 9 superfamily member 3	TM9S3_HUMAN	14	728.8752087327036	8.288752087327037
HeLa_C1_biot / HeLa_C1_nobiot	Q8WUX1	Q8WUX1	4.530816950939105	4.530816950939105	3.168866086378261E-07	3.4665976406673856E-06	22	Q8WUX1	SLC38A5	Sodium-coupled neutral amino acid transporter 5	S38A5_HUMAN	11	2211.595322993265	23.115953229932654
HeLa_C1_biot / HeLa_C1_nobiot	P34932	P34932	2.316019176873629	2.316019176873629	3.2157999771605226E-07	3.5113524299109277E-06	49	P34932	HSPA4	Heat shock 70 kDa protein 4	HSP74_HUMAN	36	397.95631314132595	4.97956313141326
HeLa_C1_biot / HeLa_C1_nobiot	P05067	P05067	3.3384240744235134	3.3384240744235134	4.532039347537724E-06	3.600399567315836E-05	30	P05067	APP	Amyloid beta A4 protein	A4_HUMAN	22	911.4997613673472	10.114997613673472
HeLa_C1_biot / HeLa_C1_nobiot	Q03701	Q03701	1.5807814885826355	1.5807814885826355	5.224093445346165E-06	4.076780829994779E-05	18	Q03701	CEBPZ	CCAAT/enhancer-binding protein zeta	CEBPZ_HUMAN	17	199.1318415611315	2.991318415611315
HeLa_C1_biot / HeLa_C1_nobiot	P55884	P55884	2.168774578426053	2.168774578426053	5.260926194921432E-06	4.100427769571116E-05	16	P55884	EIF3B	Eukaryotic translation initiation factor 3 subunit B	EIF3B_HUMAN	16	349.6413074203975	4.496413074203975
HeLa_C1_biot / HeLa_C1_nobiot	P28288	P28288	2.878913309254008	2.878913309254008	5.433106981774405E-06	4.218112735208094E-05	37	P28288	ABCD3	ATP-binding cassette sub-family D member 3	ABCD3_HUMAN	30	635.5958340470075	7.3559583404700755
HeLa_C1_biot / HeLa_C1_nobiot	P17181	P17181	3.6805903187262037	3.6805903187262037	5.657520889731451E-06	4.371964164172326E-05	17	P17181	IFNAR1	Interferon alpha/beta receptor 1	INAR1_HUMAN	14	1182.236359420135	12.822363594201349
HeLa_C1_biot / HeLa_C1_nobiot	Q15233	Q15233	4.387111459065613	4.387111459065613	4.499422702166115E-07	4.7136809260787875E-06	76	Q15233	NONO	Non-POU domain-containing octamer-binding protein	NONO_HUMAN	33	1992.435807851394	20.92435807851394
HeLa_C1_biot / HeLa_C1_nobiot	Q86VI3	Q86VI3	1.0173632974177294	1.0173632974177294	6.270948478899172E-06	4.779682104666994E-05	23	Q86VI3	IQGAP3	Ras GTPase-activating-like protein IQGAP3	IQGA3_HUMAN	30	102.42160730976124	2.0242160730976124
HeLa_C1_biot / HeLa_C1_nobiot	Q8NE01	Q8NE01	3.8007601050213533	3.8007601050213533	6.271209955755799E-06	4.779682104666994E-05	18	Q8NE01	CNNM3	Metal transporter CNNM3	CNNM3_HUMAN	22	1293.614954342122	13.93614954342122
HeLa_C1_biot / HeLa_C1_nobiot	Q9UGP8	Q9UGP8	3.1060921587928862	3.1060921587928862	4.932479314307925E-07	5.1180900283983325E-06	32	Q9UGP8	SEC63	Translocation protein SEC63 homolog	SEC63_HUMAN	25	761.0471014211163	8.610471014211162
HeLa_C1_biot / HeLa_C1_nobiot	Q00059	Q00059	4.1963731507284585	4.1963731507284585	6.914108839554291E-06	5.205992283066616E-05	13	Q00059	TFAM	Transcription factor A, mitochondrial	TFAM_HUMAN	12	1733.3027562292862	18.333027562292862
HeLa_C1_biot / HeLa_C1_nobiot	Q96RT1	Q96RT1	1.6584296519401516	1.6584296519401516	7.001625389580739E-06	5.263148501543377E-05	41	Q96RT1	ERBB2IP	Protein LAP2	LAP2_HUMAN	38	215.6727334814216	3.156727334814216
HeLa_C1_biot / HeLa_C1_nobiot	Q9ULI3	Q9ULI3	3.5484459026618254	3.5484459026618254	7.024905108358446E-06	5.278217388789619E-05	18	Q9ULI3	HEG1	Protein HEG homolog 1	HEG1_HUMAN	12	1070.0075242893083	11.700075242893083
HeLa_C1_biot / HeLa_C1_nobiot	Q9Y6N7	Q9Y6N7	5.017758517052684	5.017758517052684	7.762731465861112E-06	5.760470426798653E-05	93	Q9Y6N7	ROBO1	Roundabout homolog 1	ROBO1_HUMAN	69	3139.633077906977	32.39633077906977
HeLa_C1_biot / HeLa_C1_nobiot	P14868	P14868	2.028736133498385	2.028736133498385	7.82407483753502E-06	5.801244442583651E-05	12	P14868	DARS	Aspartate--tRNA ligase, cytoplasmic	SYDC_HUMAN	12	308.04722572127696	4.08047225721277
HeLa_C1_biot / HeLa_C1_nobiot	P25391	P25391	2.5942990884973125	2.5942990884973125	8.168648653181918E-06	6.018460941259326E-05	41	P25391	LAMA1	Laminin subunit alpha-1	LAMA1_HUMAN	47	503.89556944072507	6.03895569440725
HeLa_C1_biot / HeLa_C1_nobiot	Q93008	Q93008	1.6666403130001073	1.6666403130001073	8.466591122426148E-06	6.203260030632156E-05	25	Q93008	USP9X	Probable ubiquitin carboxyl-terminal hydrolase FAF-X	USP9X_HUMAN	42	217.47441104523327	3.1747441104523326
HeLa_C1_biot / HeLa_C1_nobiot	Q9BTV4	Q9BTV4	3.0349039449518904	3.0349039449518904	8.584480851715062E-06	6.274989495942893E-05	10	Q9BTV4	TMEM43	Transmembrane protein 43	TMM43_HUMAN	13	719.5908880140611	8.19590888014061
HeLa_C1_biot / HeLa_C1_nobiot	P48960	P48960	5.96154294183969	5.96154294183969	8.650803016103553E-06	6.318376216325477E-05	34	P48960	CD97	CD97 antigen	CD97_HUMAN	15	6131.652764882066	62.31652764882066
HeLa_C1_biot / HeLa_C1_nobiot	P18433	P18433	2.393641766139475	2.393641766139475	9.195684390600655E-06	6.659731676671033E-05	16	P18433	PTPRA	Receptor-type tyrosine-protein phosphatase alpha	PTPRA_HUMAN	18	425.4821528207681	5.254821528207681
HeLa_C1_biot / HeLa_C1_nobiot	Q9H0P0	Q9H0P0	2.4581347284468937	2.4581347284468937	9.223287215367693E-06	6.675575973382203E-05	14	Q9H0P0	NT5C3A	Cytosolic 5'-nucleotidase 3A	5NT3A_HUMAN	15	449.505807478513	5.49505807478513
HeLa_C1_biot / HeLa_C1_nobiot	P18859	P18859	3.8316823737900836	3.8316823737900836	9.2632649573989E-06	6.700351699954788E-05	8	P18859	ATP5J	ATP synthase-coupling factor 6, mitochondrial	ATP5J_HUMAN	5	1323.8076707604673	14.238076707604673
HeLa_C1_biot / HeLa_C1_nobiot	P29692	P29692	4.036891357713996	4.036891357713996	1.0366066929667167E-05	7.400965559827101E-05	16	P29692	EEF1D	Elongation factor 1-delta	EF1D_HUMAN	15	1541.4414189843822	16.41441418984382
HeLa_C1_biot / HeLa_C1_nobiot	P07900	P07900	3.56793380892478	3.56793380892478	1.0390306745597266E-05	7.414380456160595E-05	30	P07900	HSP90AA1	Heat shock protein HSP 90-alpha	HS90A_HUMAN	25	1085.919196434956	11.85919196434956
HeLa_C1_biot / HeLa_C1_nobiot	P04843	P04843	4.145385343626556	4.145385343626556	1.1057514198019442E-05	7.827530865935359E-05	67	P04843	RPN1	Dolichyl-diphosphooligosaccharide--protein glycosyltransferase subunit 1	RPN1_HUMAN	42	1669.6416532099781	17.696416532099782
HeLa_C1_biot / HeLa_C1_nobiot	O00264	O00264	4.663997287803107	4.663997287803107	1.2127151165908771E-05	8.471568625140995E-05	11	O00264	PGRMC1	Membrane-associated progesterone receptor component 1	PGRC1_HUMAN	11	2435.1466290023845	25.351466290023847
HeLa_C1_biot / HeLa_C1_nobiot	O95140	O95140	1.9666662060804636	1.9666662060804636	1.2524573521748543E-05	8.710426813608693E-05	11	O95140	MFN2	Mitofusin-2	MFN2_HUMAN	12	290.8638625888159	3.908638625888159
HeLa_C1_biot / HeLa_C1_nobiot	O95672	O95672	3.984337170320981	3.984337170320981	1.2523788060162549E-05	8.710426813608693E-05	27	O95672	ECEL1	Endothelin-converting enzyme-like 1	ECEL1_HUMAN	19	1482.7233191307728	15.827233191307727
HeLa_C1_biot / HeLa_C1_nobiot	Q15075	Q15075	0.7742101867605472	0.7742101867605472	1.2565745488295445E-05	8.734595015795217E-05	31	Q15075	EEA1	Early endosome antigen 1	EEA1_HUMAN	39	71.02535050838202	1.7102535050838201
HeLa_C1_biot / HeLa_C1_nobiot	Q9H1A4	Q9H1A4	1.5681132677325496	1.5681132677325496	1.3242016151756139E-05	9.132227667388906E-05	13	Q9H1A4	ANAPC1	Anaphase-promoting complex subunit 1	APC1_HUMAN	18	196.51668092997144	2.9651668092997143
HeLa_C1_biot / HeLa_C1_nobiot	Q15021	Q15021	2.371758825795847	2.371758825795847	1.329827408946923E-05	9.163403386935235E-05	30	Q15021	NCAPD2	Condensin complex subunit 1	CND1_HUMAN	26	417.57173249819994	5.175717324981999
HeLa_C1_biot / HeLa_C1_nobiot	Q8N441	Q8N441	3.027741940629765	3.027741940629765	1.3773491041292336E-05	9.445406980257775E-05	12	Q8N441	FGFRL1	Fibroblast growth factor receptor-like 1	FGRL1_HUMAN	10	715.5322565478731	8.15532256547873
HeLa_C1_biot / HeLa_C1_nobiot	Q24JP5	Q24JP5	3.749225181884227	3.749225181884227	1.3965969868013277E-05	9.562940105933252E-05	31	Q24JP5	TMEM132A	Transmembrane protein 132A	T132A_HUMAN	29	1244.71187545538	13.4471187545538
HeLa_C1_biot / HeLa_C1_nobiot	P36894	P36894	5.20921449996087	5.20921449996087	1.4027382298444606E-05	9.600867053870137E-05	12	P36894	BMPR1A	Bone morphogenetic protein receptor type-1A	BMR1A_HUMAN	13	3599.3874451733254	36.993874451733255
HeLa_C1_biot / HeLa_C1_nobiot	Q9Y6G9	Q9Y6G9	2.6910355244248065	2.6910355244248065	1.4492643944637037E-05	9.880467747755386E-05	12	Q9Y6G9	DYNC1LI1	Cytoplasmic dynein 1 light intermediate chain 1	DC1L1_HUMAN	13	545.7767607921357	6.457767607921357
HeLa_C1_biot / HeLa_C1_nobiot	O95297	O95297	6.176846035215151	6.176846035215151	1.1448415417397885E-06	1.0736753606434738E-05	22	O95297	MPZL1	Myelin protein zero-like protein 1	MPZL1_HUMAN	13	7134.623507521013	72.34623507521013
HeLa_C1_biot / HeLa_C1_nobiot	Q9UIW2	Q9UIW2	4.558272778712357	4.558272778712357	1.2768469918355253E-06	1.1838719922028351E-05	55	Q9UIW2	PLXNA1	Plexin-A1	PLXA1_HUMAN	60	2256.0084015209504	23.560084015209505
HeLa_C1_biot / HeLa_C1_nobiot	P20700	P20700	2.2857523041867345	2.2857523041867345	1.3486742748419043E-06	1.2438281843231213E-05	35	P20700	LMNB1	Lamin-B1	LMNB1_HUMAN	35	387.6183114237994	4.876183114237994
HeLa_C1_biot / HeLa_C1_nobiot	Q96JB2	Q96JB2	1.8441497620555567	1.8441497620555567	1.4166410958377554E-06	1.2991713060930068E-05	16	Q96JB2	COG3	Conserved oligomeric Golgi complex subunit 3	COG3_HUMAN	21	259.04128938422036	3.5904128938422035
HeLa_C1_biot / HeLa_C1_nobiot	Q96A33	Q96A33	2.8482278615411487	2.8482278615411487	1.454086755653412E-06	1.3302237278237108E-05	27	Q96A33	CCDC47	Coiled-coil domain-containing protein 47	CCD47_HUMAN	16	620.1152710005932	7.201152710005933
HeLa_C1_biot / HeLa_C1_nobiot	Q06418	Q06418	3.632284135398549	3.632284135398549	1.6215511965687285E-06	1.4663306964761757E-05	18	Q06418	TYRO3	Tyrosine-protein kinase receptor TYRO3	TYRO3_HUMAN	17	1140.0136832685794	12.400136832685794
HeLa_C1_biot / HeLa_C1_nobiot	O94910	O94910	4.152708723405659	4.152708723405659	1.6467291075205825E-06	1.4866279145650916E-05	28	O94910	ADGRL1	Adhesion G protein-coupled receptor L1	AGRL1_HUMAN	21	1678.6475111987081	17.78647511198708
HeLa_C1_biot / HeLa_C1_nobiot	O43156	O43156	2.196055482593222	2.196055482593222	1.9320927598956677E-06	1.7105695960807505E-05	19	O43156	TTI1	TELO2-interacting protein 1 homolog	TTI1_HUMAN	20	358.2247810797968	4.582247810797968
HeLa_C1_biot / HeLa_C1_nobiot	O60443	O60443	2.3646125971356073	2.3646125971356073	2.038431372746702E-06	1.7915017620715607E-05	14	O60443	DFNA5	Non-syndromic hearing impairment protein 5	DFNA5_HUMAN	11	415.0143378744804	5.150143378744804
HeLa_C1_biot / HeLa_C1_nobiot	Q8WWI5	Q8WWI5	3.519995317798328	3.519995317798328	2.1473729550904244E-06	1.8732335022334364E-05	23	Q8WWI5	SLC44A1	Choline transporter-like protein 1	CTL1_HUMAN	14	1047.1604753490483	11.471604753490483
HeLa_C1_biot / HeLa_C1_nobiot	P28331	P28331	3.087415189098265	3.087415189098265	2.3408536285661884E-06	2.0192398347450043E-05	22	P28331	NDUFS1	NADH-ubiquinone oxidoreductase 75 kDa subunit, mitochondrial	NDUS1_HUMAN	18	749.9719250020314	8.499719250020314
HeLa_C1_biot / HeLa_C1_nobiot	O94991	O94991	3.631932901481827	3.631932901481827	2.4128793776382633E-06	2.0726004407610498E-05	19	O94991	SLITRK5	SLIT and NTRK-like protein 5	SLIK5_HUMAN	16	1139.711830251995	12.39711830251995
HeLa_C1_biot / HeLa_C1_nobiot	P11717	P11717	3.924191552048828	3.924191552048828	2.6260335286153644E-06	2.2336062589160696E-05	69	P11717	IGF2R	Cation-independent mannose-6-phosphate receptor	MPRI_HUMAN	51	1418.0964542223337	15.180964542223336
HeLa_C1_biot / HeLa_C1_nobiot	P15260	P15260	4.900005801457558	4.900005801457558	2.786186825089761E-06	2.3538822964892485E-05	20	P15260	IFNGR1	Interferon gamma receptor 1	INGR1_HUMAN	13	2885.7175792521084	29.857175792521083
HeLa_C1_biot / HeLa_C1_nobiot	Q6YHU6	Q6YHU6	2.9672169338502887	2.9672169338502887	2.8550414375394563E-06	2.4058278147013257E-05	24	Q6YHU6	THADA	Thyroid adenoma-associated protein	THADA_HUMAN	27	682.0261952888844	7.820261952888845
HeLa_C1_biot / HeLa_C1_nobiot	Q7Z7H5	Q7Z7H5	4.164546332242816	4.164546332242816	2.9085440330449696E-06	2.4448544178901173E-05	8	Q7Z7H5	TMED4	Transmembrane emp24 domain-containing protein 4	TMED4_HUMAN	5	1693.3017171556576	17.933017171556575
HeLa_C1_biot / HeLa_C1_nobiot	Q6UXM1	Q6UXM1	1.7001175778018438	1.7001175778018438	2.9670345297403914E-06	2.4878709504562433E-05	17	Q6UXM1	LRIG3	Leucine-rich repeats and immunoglobulin-like domains protein 3	LRIG3_HUMAN	15	224.9274386343736	3.249274386343736
HeLa_C1_biot / HeLa_C1_nobiot	Q06124	Q06124	1.9352937942125137	1.9352937942125137	3.0074610687721483E-06	2.5177994525527727E-05	28	Q06124	PTPN11	Tyrosine-protein phosphatase non-receptor type 11	PTN11_HUMAN	25	282.4560034541775	3.824560034541775
HeLa_C1_biot / HeLa_C1_nobiot	P06858	P06858	3.847119748302284	3.847119748302284	3.1375279185466156E-06	2.6120463964889305E-05	12	P06858	LPL	Lipoprotein lipase	LIPL_HUMAN	9	1339.1247464355192	14.391247464355192
HeLa_C1_biot / HeLa_C1_nobiot	Q01974	Q01974	5.200707156182628	5.200707156182628	3.15147834815258E-06	2.6207573781822045E-05	43	Q01974	ROR2	Tyrosine-protein kinase transmembrane receptor ROR2	ROR2_HUMAN	22	3577.6369369774934	36.77636936977493
HeLa_C1_biot / HeLa_C1_nobiot	Q9UHG3	Q9UHG3	2.845462645460981	2.845462645460981	3.1745653999812496E-06	2.6368541725623543E-05	14	Q9UHG3	PCYOX1	Prenylcysteine oxidase 1	PCYOX_HUMAN	16	618.7363467305678	7.187363467305678
HeLa_C1_biot / HeLa_C1_nobiot	Q14257	Q14257	2.6628525552201587	2.6628525552201587	3.28787787944319E-06	2.7183609453013894E-05	18	Q14257	RCN2	Reticulocalbin-2	RCN2_HUMAN	14	533.2839671769945	6.3328396717699444
HeLa_C1_biot / HeLa_C1_nobiot	P52292	P52292	4.437874636964909	4.437874636964909	3.503653014800005E-06	2.8763546127915137E-05	19	P52292	KPNA2	Importin subunit alpha-1	IMA1_HUMAN	14	2067.37162196224	21.673716219622403
HeLa_C1_biot / HeLa_C1_nobiot	Q03167	Q03167	1.0885625213025207	1.0885625213025207	3.6980532899191723E-06	3.0141313113960742E-05	40	Q03167	TGFBR3	Transforming growth factor beta receptor type 3	TGBR3_HUMAN	26	112.66203777513533	2.1266203777513533
HeLa_C1_biot / HeLa_C1_nobiot	Q8TCG1	Q8TCG1	3.577952169461714	3.577952169461714	4.102069544792613E-06	3.3015572058571454E-05	32	Q8TCG1	KIAA1524	Protein CIP2A	CIP2A_HUMAN	30	1094.1831145086564	11.941831145086566
HeLa_C1_biot / HeLa_C1_nobiot	Q9NYL9	Q9NYL9	1.7621761730745318	1.7621761730745318	8.096921871136475E-06	5.9753233555348925E-05	14	Q9NYL9	TMOD3	Tropomodulin-3	TMOD3_HUMAN	13	239.2094054974637	3.392094054974637
HeLa_C1_biot / HeLa_C1_nobiot	Q6NUK1	Q6NUK1	3.333485604174878	3.333485604174878	1.5256280609951646E-05	0.0001033718764224019	32	Q6NUK1	SLC25A24	Calcium-binding mitochondrial carrier protein SCaMC-1	SCMC1_HUMAN	27	908.0432293373274	10.080432293373274
HeLa_C1_biot / HeLa_C1_nobiot	P35670	P35670	2.7858756508032263	2.7858756508032263	1.568909249026458E-05	0.00010582131468931453	14	P35670	ATP7B	Copper-transporting ATPase 2	ATP7B_HUMAN	17	589.6553904712734	6.896553904712734
HeLa_C1_biot / HeLa_C1_nobiot	Q6P4Q7	Q6P4Q7	3.3810328814068136	3.3810328814068136	1.5742944687892277E-05	0.00010612315373519721	21	Q6P4Q7	CNNM4	Metal transporter CNNM4	CNNM4_HUMAN	17	941.8190961654473	10.418190961654473
HeLa_C1_biot / HeLa_C1_nobiot	Q03519	Q03519	2.51195182209122	2.51195182209122	1.582302622696241E-05	0.00010655737629081451	11	Q03519	TAP2	Antigen peptide transporter 2	TAP2_HUMAN	8	470.3912387648976	5.703912387648976
HeLa_C1_biot / HeLa_C1_nobiot	O14980	O14980	1.8614853325501266	1.8614853325501266	1.7141274861325805E-05	0.00011423784226189372	62	O14980	XPO1	Exportin-1	XPO1_HUMAN	40	263.38159059935975	3.6338159059935977
HeLa_C1_biot / HeLa_C1_nobiot	O43556	O43556	4.2603205190709	4.2603205190709	1.7364403970023528E-05	0.00011549854551652843	11	O43556	SGCE	Epsilon-sarcoglycan	SGCE_HUMAN	9	1816.391638870061	19.16391638870061
HeLa_C1_biot / HeLa_C1_nobiot	P50895	P50895	1.8355669013624534	1.8355669013624534	1.8511566855777588E-05	0.00012194625397647834	27	P50895	BCAM	Basal cell adhesion molecule	BCAM_HUMAN	17	256.91162724208885	3.5691162724208887
HeLa_C1_biot / HeLa_C1_nobiot	P30154	P30154	2.5669649140488318	2.5669649140488318	1.912694392492642E-05	0.00012549366263283718	16	P30154	PPP2R1B	Serine/threonine-protein phosphatase 2A 65 kDa regulatory subunit A beta isoform	2AAB_HUMAN	13	492.5615080981146	5.925615080981146
HeLa_C1_biot / HeLa_C1_nobiot	Q9H845	Q9H845	3.197966841224818	3.197966841224818	1.9382410812760117E-05	0.00012697587049823267	21	Q9H845	ACAD9	Acyl-CoA dehydrogenase family member 9, mitochondrial	ACAD9_HUMAN	16	817.664527618232	9.17664527618232
HeLa_C1_biot / HeLa_C1_nobiot	Q9Y6D6	Q9Y6D6	0.6204925290128867	0.6204925290128867	1.9483954240508808E-05	0.00012754895292832282	28	Q9Y6D6	ARFGEF1	Brefeldin A-inhibited guanine nucleotide-exchange protein 1	BIG1_HUMAN	32	53.739995251109505	1.537399952511095
HeLa_C1_biot / HeLa_C1_nobiot	Q9H6A9	Q9H6A9	2.6643128007783	2.6643128007783	1.9967054218599978E-05	0.00013024142614258212	12	Q9H6A9	PCNXL3	Pecanex-like protein 3	PCX3_HUMAN	14	533.9252796038845	6.339252796038845
HeLa_C1_biot / HeLa_C1_nobiot	Q8IWT6	Q8IWT6	2.153034588791981	2.153034588791981	2.0689417482196215E-05	0.00013437337907988025	29	Q8IWT6	LRRC8A	Volume-regulated anion channel subunit LRRC8A	LRC8A_HUMAN	23	344.76232611077666	4.447623261107767
HeLa_C1_biot / HeLa_C1_nobiot	Q6PGP7	Q6PGP7	1.7060781120151538	1.7060781120151538	2.0772928424304193E-05	0.00013486210769899046	34	Q6PGP7	TTC37	Tetratricopeptide repeat protein 37	TTC37_HUMAN	34	226.27266227829062	3.2627266227829064
HeLa_C1_biot / HeLa_C1_nobiot	P21583	P21583	6.663726893998136	6.663726893998136	2.1006662952922887E-05	0.0001360872950406831	10	P21583	KITLG	Kit ligand	SCF_HUMAN	7	10038.686117963489	101.38686117963489
HeLa_C1_biot / HeLa_C1_nobiot	P47897	P47897	1.82083249184915	1.82083249184915	2.129688364185262E-05	0.00013765169001251742	18	P47897	QARS	Glutamine--tRNA ligase	SYQ_HUMAN	16	253.28499906628093	3.5328499906628092
HeLa_C1_biot / HeLa_C1_nobiot	Q6PIU2	Q6PIU2	3.479706983094778	3.479706983094778	2.1687479346912482E-05	0.00013971050231215444	15	Q6PIU2	NCEH1	Neutral cholesterol ester hydrolase 1	NCEH1_HUMAN	9	1015.5683338552194	11.155683338552194
HeLa_C1_biot / HeLa_C1_nobiot	Q70UQ0	Q70UQ0	2.9634135398589714	2.9634135398589714	2.1904546135340943E-05	0.00014091976476444612	14	Q70UQ0	IKBIP	Inhibitor of nuclear factor kappa-B kinase-interacting protein	IKIP_HUMAN	16	679.9672455946206	7.799672455946206
HeLa_C1_biot / HeLa_C1_nobiot	P29144	P29144	1.9557447637550183	1.9557447637550183	2.2246681197425866E-05	0.00014272709631613735	21	P29144	TPP2	Tripeptidyl-peptidase 2	TPP2_HUMAN	22	287.91612938561644	3.8791612938561646
HeLa_C1_biot / HeLa_C1_nobiot	P21802	P21802	4.390215486384628	4.390215486384628	2.2342828858454887E-05	0.0001432538642126542	16	P21802	FGFR2	Fibroblast growth factor receptor 2	FGFR2_HUMAN	17	1996.9426300612074	20.969426300612074
HeLa_C1_biot / HeLa_C1_nobiot	Q8NFZ8	Q8NFZ8	2.981513026549679	2.981513026549679	2.3972666636814066E-05	0.00015189016075894767	8	Q8NFZ8	CADM4	Cell adhesion molecule 4	CADM4_HUMAN	7	689.8140469479052	7.898140469479053
HeLa_C1_biot / HeLa_C1_nobiot	O14936	O14936	2.745535175940927	2.745535175940927	2.448442170528937E-05	0.00015470030187224944	10	O14936	CASK	Peripheral plasma membrane protein CASK	CSKP_HUMAN	13	570.6384387452555	6.706384387452555
HeLa_C1_biot / HeLa_C1_nobiot	Q92859	Q92859	3.7468217531689496	3.7468217531689496	2.5035937817362216E-05	0.0001577575268009808	74	Q92859	NEO1	Neogenin	NEO1_HUMAN	49	1242.473544787585	13.42473544787585
HeLa_C1_biot / HeLa_C1_nobiot	Q96P70	Q96P70	2.33244761584913	2.33244761584913	2.7236280256180196E-05	0.00016951541821789138	34	Q96P70	IPO9	Importin-9	IPO9_HUMAN	27	403.65911228392787	5.036591122839279
HeLa_C1_biot / HeLa_C1_nobiot	Q5JTH9	Q5JTH9	1.5295559778976455	1.5295559778976455	2.821755177004009E-05	0.00017457110403021846	22	Q5JTH9	RRP12	RRP12-like protein	RRP12_HUMAN	20	188.6969723922894	2.886969723922894
HeLa_C1_biot / HeLa_C1_nobiot	O00481	O00481	4.832453495633916	4.832453495633916	2.835906436770793E-05	0.00017531370398336145	9	O00481	BTN3A1	Butyrophilin subfamily 3 member A1	BT3A1_HUMAN	9	2749.1378014166003	28.491378014166003
HeLa_C1_biot / HeLa_C1_nobiot	Q96PD2	Q96PD2	4.088249351243686	4.088249351243686	2.858159944165061E-05	0.00017648888987952208	24	Q96PD2	DCBLD2	Discoidin, CUB and LCCL domain-containing protein 2	DCBD2_HUMAN	19	1600.9270368855136	17.009270368855137
HeLa_C1_biot / HeLa_C1_nobiot	Q9C0H2	Q9C0H2	3.4160904263139225	3.4160904263139225	2.8714797187541328E-05	0.00017716393880468084	11	Q9C0H2	TTYH3	Protein tweety homolog 3	TTYH3_HUMAN	7	967.4454397854972	10.674454397854973
HeLa_C1_biot / HeLa_C1_nobiot	P78380	P78380	3.5790871118484913	3.5790871118484913	2.954675180612304E-05	0.0001813783004223648	13	P78380	OLR1	Oxidized low-density lipoprotein receptor 1	OLR1_HUMAN	9	1095.1229266256878	11.951229266256878
HeLa_C1_biot / HeLa_C1_nobiot	O60291	O60291	1.9768531801362403	1.9768531801362403	2.9709781470521723E-05	0.00018219040611926744	13	O60291	MGRN1	E3 ubiquitin-protein ligase MGRN1	MGRN1_HUMAN	13	293.63354756493305	3.9363354756493303
HeLa_C1_biot / HeLa_C1_nobiot	P06576	P06576	3.7073074982893655	3.7073074982893655	3.2657553557703245E-05	0.00019765012022688263	55	P06576	ATP5B	ATP synthase subunit beta, mitochondrial	ATPB_HUMAN	28	1206.2032503881135	13.062032503881134
HeLa_C1_biot / HeLa_C1_nobiot	Q96AY3	Q96AY3	5.102499924307408	5.102499924307408	3.298257032924998E-05	0.0001993068327736273	16	Q96AY3	FKBP10	Peptidyl-prolyl cis-trans isomerase FKBP10	FKB10_HUMAN	18	3335.6232262359904	34.3562322623599
HeLa_C1_biot / HeLa_C1_nobiot	P21926	P21926	7.29325236951773	7.29325236951773	3.38556630647789E-05	0.00020369299862503713	9	P21926	CD9	CD9 antigen	CD9_HUMAN	5	15585.115793476001	156.85115793476
HeLa_C1_biot / HeLa_C1_nobiot	Q9UJZ1	Q9UJZ1	3.547274973659959	3.547274973659959	3.4441367654379696E-05	0.0002066561804446324	16	Q9UJZ1	STOML2	Stomatin-like protein 2, mitochondrial	STML2_HUMAN	13	1069.0583008623303	11.690583008623303
HeLa_C1_biot / HeLa_C1_nobiot	Q99650	Q99650	3.3556212568128827	3.3556212568128827	3.518503422511703E-05	0.00021051091018896664	30	Q99650	OSMR	Oncostatin-M-specific receptor subunit beta	OSMR_HUMAN	22	923.6291677842796	10.236291677842797
HeLa_C1_biot / HeLa_C1_nobiot	P17931	P17931	2.843371432275533	2.843371432275533	3.577649142217501E-05	0.0002133547118278246	14	P17931	LGALS3	Galectin-3	LEG3_HUMAN	10	617.6952797877015	7.176952797877014
HeLa_C1_biot / HeLa_C1_nobiot	Q99985	Q99985	4.0658937019457415	4.0658937019457415	3.59322378545602E-05	0.0002141816441750678	25	Q99985	SEMA3C	Semaphorin-3C	SEM3C_HUMAN	18	1574.773049005704	16.74773049005704
HeLa_C1_biot / HeLa_C1_nobiot	Q96QT4	Q96QT4	1.8751859563357334	1.8751859563357334	3.599085601740831E-05	0.00021448405871355624	16	Q96QT4	TRPM7	Transient receptor potential cation channel subfamily M member 7	TRPM7_HUMAN	22	266.8488992637532	3.6684889926375317
HeLa_C1_biot / HeLa_C1_nobiot	Q8N766	Q8N766	2.50739439299594	2.50739439299594	3.761052506645031E-05	0.0002227862004444208	11	Q8N766	EMC1	ER membrane protein complex subunit 1	EMC1_HUMAN	12	468.5922334479247	5.685922334479247
HeLa_C1_biot / HeLa_C1_nobiot	Q14254	Q14254	2.556369872525043	2.556369872525043	3.793196096793067E-05	0.00022447844070493775	18	Q14254	FLOT2	Flotillin-2	FLOT2_HUMAN	16	488.22572224096393	5.882257222409639
HeLa_C1_biot / HeLa_C1_nobiot	O94822	O94822	1.366798416783369	1.366798416783369	3.935522593706115E-05	0.00023160758922324384	26	O94822	LTN1	E3 ubiquitin-protein ligase listerin	LTN1_HUMAN	30	157.89761239554258	2.578976123955426
HeLa_C1_biot / HeLa_C1_nobiot	Q9Y2B0	Q9Y2B0	2.992495623987293	2.992495623987293	3.949533882369688E-05	0.00023221506661793255	12	Q9Y2B0	CNPY2	Protein canopy homolog 2	CNPY2_HUMAN	8	695.8494944101805	7.958494944101805
HeLa_C1_biot / HeLa_C1_nobiot	Q8NEY1	Q8NEY1	2.1738574010037244	2.1738574010037244	4.160540985554363E-05	0.00024277397873841294	31	Q8NEY1	NAV1	Neuron navigator 1	NAV1_HUMAN	30	351.2282524337972	4.512282524337972
HeLa_C1_biot / HeLa_C1_nobiot	P16615	P16615	1.777425769082718	1.777425769082718	4.528352531462701E-05	0.0002609830063677345	55	P16615	ATP2A2	Sarcoplasmic/endoplasmic reticulum calcium ATPase 2	AT2A2_HUMAN	40	242.81393844866287	3.4281393844866286
HeLa_C1_biot / HeLa_C1_nobiot	P98175	P98175	1.6727994410654747	1.6727994410654747	4.73176348819376E-05	0.0002709650851795234	9	P98175	RBM10	RNA-binding protein 10	RBM10_HUMAN	9	218.83266441936772	3.188326644193677
HeLa_C1_biot / HeLa_C1_nobiot	P55072	P55072	2.9839195062351584	2.9839195062351584	4.8244957057618954E-05	0.0002756758187512503	41	P55072	VCP	Transitional endoplasmic reticulum ATPase	TERA_HUMAN	31	691.1325914008404	7.911325914008404
HeLa_C1_biot / HeLa_C1_nobiot	Q9HD20	Q9HD20	1.986215730184926	1.986215730184926	5.169786765974926E-05	0.00029253882129705593	20	Q9HD20	ATP13A1	Manganese-transporting ATPase 13A1	AT131_HUMAN	20	296.196388687189	3.9619638868718905
HeLa_C1_biot / HeLa_C1_nobiot	P12429	P12429	2.7533670909575685	2.7533670909575685	5.25203461864084E-05	0.00029659659971871955	21	P12429	ANXA3	Annexin A3	ANXA3_HUMAN	18	574.2890133091819	6.742890133091819
HeLa_C1_biot / HeLa_C1_nobiot	P16435	P16435	4.0730660170781965	4.0730660170781965	5.2725528252966395E-05	0.0002975833851313982	19	P16435	POR	NADPH--cytochrome P450 reductase	NCPR_HUMAN	18	1583.1198637743391	16.83119863774339
HeLa_C1_biot / HeLa_C1_nobiot	Q92621	Q92621	3.3398319293505825	3.3398319293505825	5.39350513004209E-05	0.0003032848010430833	42	Q92621	NUP205	Nuclear pore complex protein Nup205	NU205_HUMAN	32	912.4873158650477	10.124873158650477
HeLa_C1_biot / HeLa_C1_nobiot	Q14697	Q14697	2.380664468582219	2.380664468582219	5.4463080880390435E-05	0.00030591677527062606	43	Q14697	GANAB	Neutral alpha-glucosidase AB	GANAB_HUMAN	35	420.77654335811934	5.207765433581193
HeLa_C1_biot / HeLa_C1_nobiot	P57678	P57678	3.3817959927510435	3.3817959927510435	5.562933615007018E-05	0.0003115268432981861	22	P57678	GEMIN4	Gem-associated protein 4	GEMI4_HUMAN	17	942.3703105585222	10.423703105585222
HeLa_C1_biot / HeLa_C1_nobiot	Q9H173	Q9H173	4.097814719374713	4.097814719374713	5.6393699095694034E-05	0.00031496193514373523	12	Q9H173	SIL1	Nucleotide exchange factor SIL1	SIL1_HUMAN	11	1612.2420056975525	17.122420056975525
HeLa_C1_biot / HeLa_C1_nobiot	Q8TB96	Q8TB96	4.720799036329697	4.720799036329697	5.699309900367616E-05	0.000317809437772771	13	Q8TB96	ITFG1	T-cell immunomodulatory protein	TIP_HUMAN	13	2536.9513257983135	26.369513257983137
HeLa_C1_biot / HeLa_C1_nobiot	O14763	O14763	2.6311985363583776	2.6311985363583776	5.936282571700143E-05	0.00032923191623913646	18	O14763	TNFRSF10B	Tumor necrosis factor receptor superfamily member 10B	TR10B_HUMAN	10	519.5404744274546	6.195404744274546
HeLa_C1_biot / HeLa_C1_nobiot	Q96RD7	Q96RD7	3.1297415903342136	3.1297415903342136	6.0326373088600803E-05	0.00033380796580035005	16	Q96RD7	PANX1	Pannexin-1	PANX1_HUMAN	12	775.2781707025248	8.752781707025248
HeLa_C1_biot / HeLa_C1_nobiot	Q8WUM9	Q8WUM9	3.055282732965875	3.055282732965875	6.103176575280738E-05	0.0003369689995768206	19	Q8WUM9	SLC20A1	Sodium-dependent phosphate transporter 1	S20A1_HUMAN	14	731.250171392802	8.31250171392802
HeLa_C1_biot / HeLa_C1_nobiot	P39656	P39656	3.8717276104302507	3.8717276104302507	6.148512252861946E-05	0.0003389218410742163	10	P39656	DDOST	Dolichyl-diphosphooligosaccharide--protein glycosyltransferase 48 kDa subunit	OST48_HUMAN	10	1363.8822530671523	14.638822530671524
HeLa_C1_biot / HeLa_C1_nobiot	Q14444	Q14444	2.723277048417634	2.723277048417634	6.154410986046363E-05	0.0003392240847387251	24	Q14444	CAPRIN1	Caprin-1	CAPR1_HUMAN	18	560.3711292218977	6.603711292218978
HeLa_C1_biot / HeLa_C1_nobiot	Q8WTV0	Q8WTV0	4.901076280242293	4.901076280242293	6.36216159520222E-05	0.0003488610207594257	19	Q8WTV0	SCARB1	Scavenger receptor class B member 1	SCRB1_HUMAN	14	2887.933801875834	29.87933801875834
HeLa_C1_biot / HeLa_C1_nobiot	Q9Y6M5	Q9Y6M5	4.197125097722308	4.197125097722308	6.439826083223778E-05	0.0003523385205206628	27	Q9Y6M5	SLC30A1	Zinc transporter 1	ZNT1_HUMAN	15	1734.2585409071105	18.342585409071106
HeLa_C1_biot / HeLa_C1_nobiot	Q8IUH4	Q8IUH4	3.046897193248125	3.046897193248125	6.495464627017164E-05	0.00035507321871083045	8	Q8IUH4	ZDHHC13	Palmitoyltransferase ZDHHC13	ZDH13_HUMAN	10	726.4326162869799	8.264326162869798
HeLa_C1_biot / HeLa_C1_nobiot	O95202	O95202	3.1014203951347494	3.1014203951347494	6.626801694962455E-05	0.00036118835014546614	20	O95202	LETM1	LETM1 and EF-hand domain-containing protein 1, mitochondrial	LETM1_HUMAN	19	758.2633512717623	8.582633512717623
HeLa_C1_biot / HeLa_C1_nobiot	O75340	O75340	2.1855263290716196	2.1855263290716196	6.78483124929234E-05	0.00036852352298646067	10	O75340	PDCD6	Programmed cell death protein 6	PDCD6_HUMAN	9	354.89271458357763	4.548927145835776
HeLa_C1_biot / HeLa_C1_nobiot	Q9H3N1	Q9H3N1	2.0582568697666885	2.0582568697666885	7.636588167793646E-05	0.0004074644219489556	9	Q9H3N1	TMX1	Thioredoxin-related transmembrane protein 1	TMX1_HUMAN	8	316.48278663067106	4.164827866306711
HeLa_C1_biot / HeLa_C1_nobiot	Q9Y666	Q9Y666	3.3793085562664666	3.3793085562664666	7.698632923997153E-05	0.00041018501159125766	10	Q9Y666	SLC12A7	Solute carrier family 12 member 7	S12A7_HUMAN	13	940.5746462460538	10.405746462460538
HeLa_C1_biot / HeLa_C1_nobiot	Q96JG6	Q96JG6	1.5426583672363003	1.5426583672363003	7.727071040326295E-05	0.00041150591850706077	14	Q96JG6	VPS50	Syndetin	VPS50_HUMAN	15	191.3308269503427	2.913308269503427
HeLa_C1_biot / HeLa_C1_nobiot	P31930	P31930	2.654278494118101	2.654278494118101	7.966405385696358E-05	0.00042227432626349966	18	P31930	UQCRC1	Cytochrome b-c1 complex subunit 1, mitochondrial	QCR1_HUMAN	13	529.531467680127	6.2953146768012695
HeLa_C1_biot / HeLa_C1_nobiot	P27797	P27797	4.970426074417593	4.970426074417593	8.58774206822737E-05	0.00044980335984915804	34	P27797	CALR	Calreticulin	CALR_HUMAN	25	3035.070703152061	31.35070703152061
HeLa_C1_biot / HeLa_C1_nobiot	Q9Y4R8	Q9Y4R8	1.7102340617784022	1.7102340617784022	8.862456104138129E-05	0.00046166352698156967	16	Q9Y4R8	TELO2	Telomere length regulation protein TEL2 homolog	TELO2_HUMAN	19	227.2139060595142	3.272139060595142
HeLa_C1_biot / HeLa_C1_nobiot	Q92896	Q92896	2.8939773999866314	2.8939773999866314	9.394670977609342E-05	0.0004849744135048223	14	Q92896	GLG1	Golgi apparatus protein 1	GSLG1_HUMAN	11	643.3168951496094	7.433168951496095
HeLa_C1_biot / HeLa_C1_nobiot	Q86VP6	Q86VP6	3.760530087284694	3.760530087284694	9.653757210150955E-05	0.0004962149149773418	60	Q86VP6	CAND1	Cullin-associated NEDD8-dissociated protein 1	CAND1_HUMAN	46	1255.2903806275174	13.552903806275173
HeLa_C1_biot / HeLa_C1_nobiot	P05556	P05556	4.532690024490296	4.532690024490296	9.671196656430841E-05	0.0004969497297474143	54	P05556	ITGB1	Integrin beta-1	ITB1_HUMAN	26	2214.598452463012	23.14598452463012
HeLa_C1_biot / HeLa_C1_nobiot	Q13501	Q13501	3.081004047581799	3.081004047581799	9.977338888638099E-05	0.000510099441668524	10	Q13501	SQSTM1	Sequestosome-1	SQSTM_HUMAN	10	746.2031449734942	8.462031449734942
HeLa_C1_biot / HeLa_C1_nobiot	P08648	P08648	2.2182013526316493	2.2182013526316493	0.00010113229904464772	0.0005161592201115649	31	P08648	ITGA5	Integrin alpha-5	ITA5_HUMAN	22	365.3129544247109	4.653129544247109
HeLa_C1_biot / HeLa_C1_nobiot	O75146	O75146	2.172814327248679	2.172814327248679	0.00010350527484528049	0.0005260664134050559	33	O75146	HIP1R	Huntingtin-interacting protein 1-related protein	HIP1R_HUMAN	33	350.9021306760485	4.509021306760485
HeLa_C1_biot / HeLa_C1_nobiot	Q12907	Q12907	2.762607911478863	2.762607911478863	0.00010568645413478685	0.0005349868758671114	14	Q12907	LMAN2	Vesicular integral-membrane protein VIP36	LMAN2_HUMAN	11	578.6218638073979	6.786218638073978
HeLa_C1_biot / HeLa_C1_nobiot	P06756	P06756	4.376583904129752	4.376583904129752	0.00010646889445248797	0.000538480057331272	88	P06756	ITGAV	Integrin alpha-V	ITAV_HUMAN	47	1977.2225744042116	20.772225744042117
HeLa_C1_biot / HeLa_C1_nobiot	Q99570	Q99570	2.8843734417006366	2.8843734417006366	0.00010658020762691479	0.0005389785844875667	18	Q99570	PIK3R4	Phosphoinositide 3-kinase regulatory subunit 4	PI3R4_HUMAN	16	638.3851004169823	7.383851004169823
HeLa_C1_biot / HeLa_C1_nobiot	P27105	P27105	3.890566022687997	3.890566022687997	0.00011047179828561943	0.000555455441142873	18	P27105	STOM	Erythrocyte band 7 integral membrane protein	STOM_HUMAN	10	1383.122668835699	14.83122668835699
HeLa_C1_biot / HeLa_C1_nobiot	Q9Y2V7	Q9Y2V7	1.6554250378948023	1.6554250378948023	0.00011070064320770384	0.000556468959697776	3	Q9Y2V7	COG6	Conserved oligomeric Golgi complex subunit 6	COG6_HUMAN	5	215.01598501996298	3.1501598501996297
HeLa_C1_biot / HeLa_C1_nobiot	Q08345	Q08345	3.9280392392996117	3.9280392392996117	0.00011691028393281327	0.0005822541722409368	23	Q08345	DDR1	Epithelial discoidin domain-containing receptor 1	DDR1_HUMAN	22	1422.150641949376	15.22150641949376
HeLa_C1_biot / HeLa_C1_nobiot	Q8N201	Q8N201	1.8681493807097775	1.8681493807097775	0.00012127055921486731	0.0005999577550683398	12	Q8N201	INTS1	Integrator complex subunit 1	INT1_HUMAN	12	265.0639932150411	3.6506399321504106
HeLa_C1_biot / HeLa_C1_nobiot	Q969X5	Q969X5	3.4852036842332152	3.4852036842332152	0.00012153414654056811	0.0006010432041105895	13	Q969X5	ERGIC1	Endoplasmic reticulum-Golgi intermediate compartment protein 1	ERGI1_HUMAN	11	1019.8267819908565	11.198267819908565
HeLa_C1_biot / HeLa_C1_nobiot	P60228	P60228	2.5703868871309776	2.5703868871309776	0.00012455523851221024	0.0006135674191180276	10	P60228	EIF3E	Eukaryotic translation initiation factor 3 subunit E	EIF3E_HUMAN	9	493.96869131593303	5.93968691315933
HeLa_C1_biot / HeLa_C1_nobiot	Q6ZSS7	Q6ZSS7	2.9364283699456983	2.9364283699456983	0.00012669320562768628	0.0006225211873657067	4	Q6ZSS7	MFSD6	Major facilitator superfamily domain-containing protein 6	MFSD6_HUMAN	4	665.5137917048098	7.655137917048098
HeLa_C1_biot / HeLa_C1_nobiot	Q9NQS3	Q9NQS3	4.926357669717214	4.926357669717214	0.00012822175119745236	0.0006284428831283289	21	Q9NQS3	PVRL3	Nectin-3	PVRL3_HUMAN	14	2940.754988913645	30.407549889136448
HeLa_C1_biot / HeLa_C1_nobiot	P62258	P62258	2.4346303766310817	2.4346303766310817	0.0001302938656805897	0.0006369159320147171	20	P62258	YWHAE	14-3-3 protein epsilon	1433E_HUMAN	13	440.62580529904557	5.406258052990456
HeLa_C1_biot / HeLa_C1_nobiot	Q86Y56	Q86Y56	2.8273219774750276	2.8273219774750276	0.0001314205556703268	0.0006413863760949577	15	Q86Y56	DNAAF5	Dynein assembly factor 5, axonemal	DAAF5_HUMAN	19	609.755428087259	7.09755428087259
HeLa_C1_biot / HeLa_C1_nobiot	Q13433	Q13433	4.779711659732373	4.779711659732373	0.00013178212447715934	0.0006430356310053055	27	Q13433	SLC39A6	Zinc transporter ZIP6	S39A6_HUMAN	15	2646.860348063727	27.46860348063727
HeLa_C1_biot / HeLa_C1_nobiot	Q9UGJ1	Q9UGJ1	3.076821382171353	3.076821382171353	0.00013360126697323354	0.0006504027695679784	9	Q9UGJ1	TUBGCP4	Gamma-tubulin complex component 4	GCP4_HUMAN	8	743.7533833936408	8.437533833936408
HeLa_C1_biot / HeLa_C1_nobiot	Q8N1F7	Q8N1F7	2.703517335004175	2.703517335004175	0.00013526553311768097	0.0006573606914596678	48	Q8N1F7	NUP93	Nuclear pore complex protein Nup93	NUP93_HUMAN	34	551.3880869794099	6.513880869794099
HeLa_C1_biot / HeLa_C1_nobiot	Q68DH5	Q68DH5	3.539693849089563	3.539693849089563	0.00013670196065311948	0.0006633934257986569	10	Q68DH5	LMBRD2	LMBR1 domain-containing protein 2	LMBD2_HUMAN	8	1062.9312047828798	11.629312047828797
HeLa_C1_biot / HeLa_C1_nobiot	Q86SQ4	Q86SQ4	2.9621579096405424	2.9621579096405424	0.00013981517539177446	0.0006761696163700084	16	Q86SQ4	GPR126	G-protein coupled receptor 126	GP126_HUMAN	15	679.2887069176436	7.792887069176436
HeLa_C1_biot / HeLa_C1_nobiot	Q96T76	Q96T76	1.708579548386314	1.708579548386314	0.0001406185825201889	0.0006797460139906695	14	Q96T76	MMS19	MMS19 nucleotide excision repair protein homolog	MMS19_HUMAN	14	226.8388652781854	3.268388652781854
HeLa_C1_biot / HeLa_C1_nobiot	P78552	P78552	3.6756400211004285	3.6756400211004285	0.000141849825770845	0.0006847813451275695	10	P78552	IL13RA1	Interleukin-13 receptor subunit alpha-1	I13R1_HUMAN	9	1177.844180952943	12.77844180952943
HeLa_C1_biot / HeLa_C1_nobiot	P61073	P61073	3.0183823880343006	3.0183823880343006	0.00014368052341050976	0.0006918704614021125	6	P61073	CXCR4	C-X-C chemokine receptor type 4	CXCR4_HUMAN	3	710.2585774201273	8.102585774201273
HeLa_C1_biot / HeLa_C1_nobiot	P33151	P33151	2.4890277916903596	2.4890277916903596	0.0001495185948745699	0.0007156340651886703	9	P33151	CDH5	Cadherin-5	CADH5_HUMAN	15	461.39950496097066	5.613995049609707
HeLa_C1_biot / HeLa_C1_nobiot	Q8TEM1	Q8TEM1	3.1936602892005754	3.1936602892005754	0.00015147675999956987	0.0007233943684491775	29	Q8TEM1	NUP210	Nuclear pore membrane glycoprotein 210	PO210_HUMAN	28	814.9293151723444	9.149293151723445
HeLa_C1_biot / HeLa_C1_nobiot	Q9BUK6	Q9BUK6	2.204853180926392	2.204853180926392	0.00016589464635273325	0.000779343906717514	10	Q9BUK6	MSTO1	Protein misato homolog 1	MSTO1_HUMAN	10	361.02761882982907	4.610276188298291
HeLa_C1_biot / HeLa_C1_nobiot	Q13459	Q13459	0.8436606130645653	0.8436606130645653	0.00017148754279890763	0.0008014207410962978	29	Q13459	MYO9B	Unconventional myosin-IXb	MYO9B_HUMAN	27	79.4597881320463	1.794597881320463
HeLa_C1_biot / HeLa_C1_nobiot	Q96F81	Q96F81	3.1937682726907224	3.1937682726907224	0.00018133756095043503	0.0008382856663329466	30	Q96F81	DISP1	Protein dispatched homolog 1	DISP1_HUMAN	26	814.9977987779528	9.149977987779527
HeLa_C1_biot / HeLa_C1_nobiot	Q9C0C9	Q9C0C9	2.5309459928957394	2.5309459928957394	0.0001817547369682659	0.0008398336521371072	10	Q9C0C9	UBE2O	(E3-independent) E2 ubiquitin-conjugating enzyme	UBE2O_HUMAN	11	477.95052326055537	5.779505232605554
HeLa_C1_biot / HeLa_C1_nobiot	Q9UHW9	Q9UHW9	3.090084969411095	3.090084969411095	0.00019305906866443526	0.0008825248493078245	17	Q9UHW9	SLC12A6	Solute carrier family 12 member 6	S12A6_HUMAN	20	751.5462974185886	8.515462974185885
HeLa_C1_biot / HeLa_C1_nobiot	P48067	P48067	5.867682230422871	5.867682230422871	0.00019417959550005126	0.0008868523633100657	7	P48067	SLC6A9	Sodium- and chloride-dependent glycine transporter 1	SC6A9_HUMAN	5	5739.13285127931	58.3913285127931
HeLa_C1_biot / HeLa_C1_nobiot	Q9BXB1	Q9BXB1	4.171179077677539	4.171179077677539	0.00020216497912047096	0.0009166040215427641	10	Q9BXB1	LGR4	Leucine-rich repeat-containing G-protein coupled receptor 4	LGR4_HUMAN	10	1701.5653471797912	18.01565347179791
HeLa_C1_biot / HeLa_C1_nobiot	Q9P0V3	Q9P0V3	2.800346806005656	2.800346806005656	0.00020538185896322675	0.0009289702038558364	10	Q9P0V3	SH3BP4	SH3 domain-binding protein 4	SH3B4_HUMAN	14	596.6078864128044	6.966078864128044
HeLa_C1_biot / HeLa_C1_nobiot	P60900	P60900	3.054672690865235	3.054672690865235	0.00020643029728702276	0.0009327303401553806	7	P60900	PSMA6	Proteasome subunit alpha type-6	PSA6_HUMAN	6	730.8987524244072	8.308987524244072
HeLa_C1_biot / HeLa_C1_nobiot	P49257	P49257	4.811113197258935	4.811113197258935	0.0002070155939968052	0.0009351160984016404	22	P49257	LMAN1	Protein ERGIC-53	LMAN1_HUMAN	17	2707.3036149732275	28.073036149732275
HeLa_C1_biot / HeLa_C1_nobiot	O15126	O15126	2.9356492604477347	2.9356492604477347	0.00020881462473457463	0.0009420954989130495	8	O15126	SCAMP1	Secretory carrier-associated membrane protein 1	SCAM1_HUMAN	7	665.1004971181642	7.651004971181642
HeLa_C1_biot / HeLa_C1_nobiot	Q8WWZ7	Q8WWZ7	2.845302202683116	2.845302202683116	0.00021177230480814673	0.0009532264665770107	9	Q8WWZ7	ABCA5	ATP-binding cassette sub-family A member 5	ABCA5_HUMAN	18	618.6564201758797	7.186564201758797
HeLa_C1_biot / HeLa_C1_nobiot	P78410	P78410	3.8568929043484874	3.8568929043484874	0.00021260614672919542	0.0009562941527629741	15	P78410	BTN3A2	Butyrophilin subfamily 3 member A2	BT3A2_HUMAN	8	1348.906812066058	14.48906812066058
HeLa_C1_biot / HeLa_C1_nobiot	Q14643	Q14643	1.1225433621646295	1.1225433621646295	0.00021696330507816298	0.0009723558620953033	14	Q14643	ITPR1	Inositol 1,4,5-trisphosphate receptor type 1	ITPR1_HUMAN	22	117.73047671264014	2.1773047671264014
HeLa_C1_biot / HeLa_C1_nobiot	Q8IY17	Q8IY17	1.7586889567184036	1.7586889567184036	0.00022172111205848497	0.0009898198964181776	21	Q8IY17	PNPLA6	Neuropathy target esterase	PLPL6_HUMAN	24	238.39047420361692	3.383904742036169
HeLa_C1_biot / HeLa_C1_nobiot	O60462	O60462	0.9324140034127048	0.9324140034127048	0.00022242986433732852	0.0009925496433881556	21	O60462	NRP2	Neuropilin-2	NRP2_HUMAN	24	90.84666862342236	1.9084666862342237
HeLa_C1_biot / HeLa_C1_nobiot	Q8N5G2	Q8N5G2	1.3123490101642021	1.3123490101642021	0.00022854089968760342	0.0010149359721694428	19	Q8N5G2	TMEM57	Macoilin	MACOI_HUMAN	14	148.34556965946587	2.4834556965946586
HeLa_C1_biot / HeLa_C1_nobiot	P55786	P55786	1.7067107072180117	1.7067107072180117	0.00024141296943207957	0.0010622743309637358	34	P55786	NPEPPS	Puromycin-sensitive aminopeptidase	PSA_HUMAN	40	226.41575820135088	3.264157582013509
HeLa_C1_biot / HeLa_C1_nobiot	O60664	O60664	3.077907102313838	3.077907102313838	0.00024535243060306146	0.0010765907954315293	16	O60664	PLIN3	Perilipin-3	PLIN3_HUMAN	10	744.3886006838644	8.443886006838644
HeLa_C1_biot / HeLa_C1_nobiot	O15260	O15260	1.7729948243932876	1.7729948243932876	0.00024546241276092337	0.0010770154891703346	11	O15260	SURF4	Surfeit locus protein 4	SURF4_HUMAN	3	241.7626702947416	3.417626702947416
HeLa_C1_biot / HeLa_C1_nobiot	P55268	P55268	2.6275493140023496	2.6275493140023496	0.0002461824490161681	0.00107936245641919	9	P55268	LAMB2	Laminin subunit beta-2	LAMB2_HUMAN	13	517.9753591709002	6.179753591709002
HeLa_C1_biot / HeLa_C1_nobiot	Q96AQ6	Q96AQ6	3.372511581562056	3.372511581562056	0.0002462827442389631	0.001079686195336995	8	Q96AQ6	PBXIP1	Pre-B-cell leukemia transcription factor-interacting protein 1	PBIP1_HUMAN	7	935.6837132885652	10.356837132885651
HeLa_C1_biot / HeLa_C1_nobiot	Q6NSJ5	Q6NSJ5	2.2402366325008205	2.2402366325008205	0.00024802694469496054	0.0010855833990777927	27	Q6NSJ5	LRRC8E	Volume-regulated anion channel subunit LRRC8E	LRC8E_HUMAN	25	372.4745540367468	4.724745540367468
HeLa_C1_biot / HeLa_C1_nobiot	Q96BD0	Q96BD0	4.6957294081782734	4.6957294081782734	0.00024874224845466725	0.001088072368233557	11	Q96BD0	SLCO4A1	Solute carrier organic anion transporter family member 4A1	SO4A1_HUMAN	7	2491.5250037147453	25.91525003714745
HeLa_C1_biot / HeLa_C1_nobiot	Q16637	Q16637	3.6363817035706067	3.6363817035706067	0.00025090972078047573	0.0010959211518186368	12	Q16637	SMN1	Survival motor neuron protein	SMN_HUMAN	8	1143.5405984685935	12.435405984685936
HeLa_C1_biot / HeLa_C1_nobiot	Q9Y613	Q9Y613	2.309168713163409	2.309168713163409	0.0002529797630879321	0.0011035331229350125	12	Q9Y613	FHOD1	FH1/FH2 domain-containing protein 1	FHOD1_HUMAN	12	395.597432401952	4.95597432401952
HeLa_C1_biot / HeLa_C1_nobiot	P78536	P78536	3.3003325201773657	3.3003325201773657	0.000257087726536915	0.001118285026643733	28	P78536	ADAM17	Disintegrin and metalloproteinase domain-containing protein 17	ADA17_HUMAN	19	885.142565512159	9.85142565512159
HeLa_C1_biot / HeLa_C1_nobiot	Q9NZJ4	Q9NZJ4	0.8386275250947153	0.8386275250947153	0.00026013490915493355	0.0011294330169277981	9	Q9NZJ4	SACS	Sacsin	SACS_HUMAN	14	78.83480283876855	1.7883480283876856
HeLa_C1_biot / HeLa_C1_nobiot	Q10472	Q10472	3.0168165502605357	3.0168165502605357	0.0002604008376642294	0.0011303470919616233	11	Q10472	GALNT1	Polypeptide N-acetylgalactosaminyltransferase 1	GALT1_HUMAN	13	709.379635449473	8.09379635449473
HeLa_C1_biot / HeLa_C1_nobiot	Q9Y262	Q9Y262	2.8489649911691486	2.8489649911691486	0.0002637699538269402	0.0011422987017220172	17	Q9Y262	EIF3L	Eukaryotic translation initiation factor 3 subunit L	EIF3L_HUMAN	14	620.4833002221902	7.2048330022219025
HeLa_C1_biot / HeLa_C1_nobiot	O14975	O14975	1.0014830012471472	1.0014830012471472	0.00026410227730585216	0.0011434951924939607	14	O14975	SLC27A2	Very long-chain acyl-CoA synthetase	S27A2_HUMAN	13	100.20569332854122	2.002056933285412
HeLa_C1_biot / HeLa_C1_nobiot	Q99707	Q99707	2.120413699304729	2.120413699304729	0.000265609327054362	0.0011487406355541027	9	Q99707	MTR	Methionine synthase	METH_HUMAN	14	334.8186133319255	4.348186133319255
HeLa_C1_biot / HeLa_C1_nobiot	Q08211	Q08211	2.5141920479813478	2.5141920479813478	0.0002675097598309044	0.0011560331817990007	27	Q08211	DHX9	ATP-dependent RNA helicase A	DHX9_HUMAN	30	471.2776338726787	5.712776338726787
HeLa_C1_biot / HeLa_C1_nobiot	P98194	P98194	3.4006531618728455	3.4006531618728455	0.00026902037637974787	0.0011615021158590277	26	P98194	ATP2C1	Calcium-transporting ATPase type 2C member 1	AT2C1_HUMAN	20	956.0843491893079	10.56084349189308
HeLa_C1_biot / HeLa_C1_nobiot	O60568	O60568	3.0356306895700165	3.0356306895700165	0.00027175918939850236	0.0011711803705953727	14	O60568	PLOD3	Procollagen-lysine,2-oxoglutarate 5-dioxygenase 3	PLOD3_HUMAN	17	720.003853538778	8.20003853538778
HeLa_C1_biot / HeLa_C1_nobiot	Q8NBQ5	Q8NBQ5	2.302059914783816	2.302059914783816	0.00027594795179121525	0.0011855391001789131	11	Q8NBQ5	HSD17B11	Estradiol 17-beta-dehydrogenase 11	DHB11_HUMAN	9	393.16141063698484	4.931614106369849
HeLa_C1_biot / HeLa_C1_nobiot	P53985	P53985	3.975260412828074	3.975260412828074	0.0002767770702858641	0.001188663218980912	27	P53985	SLC16A1	Monocarboxylate transporter 1	MOT1_HUMAN	16	1472.796828827161	15.727968288271612
HeLa_C1_biot / HeLa_C1_nobiot	O75947	O75947	4.474780679305584	4.474780679305584	0.00027722874682934015	0.0011904777353717443	15	O75947	ATP5H	ATP synthase subunit d, mitochondrial	ATP5H_HUMAN	12	2123.531101472956	22.23531101472956
HeLa_C1_biot / HeLa_C1_nobiot	Q86WK6	Q86WK6	4.863020924507896	4.863020924507896	0.0002796341850128616	0.0011989970623277719	6	Q86WK6	AMIGO1	Amphoterin-induced protein 1	AMGO1_HUMAN	5	2810.1486135639448	29.101486135639448
HeLa_C1_biot / HeLa_C1_nobiot	Q9H0X4	Q9H0X4	2.562632764368243	2.562632764368243	0.0002834482960127246	0.0012120841368763336	18	Q9H0X4	ITFG3	Protein ITFG3	ITFG3_HUMAN	15	490.7848229938735	5.907848229938735
HeLa_C1_biot / HeLa_C1_nobiot	Q9UBH6	Q9UBH6	3.144207255839807	3.144207255839807	0.0002927173406206451	0.0012450669311301814	19	Q9UBH6	XPR1	Xenotropic and polytropic retrovirus receptor 1	XPR1_HUMAN	18	784.0985872604449	8.840985872604449
HeLa_C1_biot / HeLa_C1_nobiot	Q9HAV7	Q9HAV7	2.255659973623863	2.255659973623863	0.0003032481158129151	0.0012817768623847815	12	Q9HAV7	GRPEL1	GrpE protein homolog 1, mitochondrial	GRPE1_HUMAN	8	377.5527079676776	4.775527079676776
HeLa_C1_biot / HeLa_C1_nobiot	Q8NBJ4	Q8NBJ4	1.8831844060510716	1.8831844060510716	0.00030469863825589936	0.0012867085500024062	11	Q8NBJ4	GOLM1	Golgi membrane protein 1	GOLM1_HUMAN	14	268.88839566357484	3.6888839566357485
HeLa_C1_biot / HeLa_C1_nobiot	P36957	P36957	2.310489433863312	2.310489433863312	0.0003052989977632413	0.001288777046673688	15	P36957	DLST	Dihydrolipoyllysine-residue succinyltransferase component of 2-oxoglutarate dehydrogenase complex, mitochondrial	ODO2_HUMAN	13	396.05133670182255	4.960513367018225
HeLa_C1_biot / HeLa_C1_nobiot	Q9NQ84	Q9NQ84	4.322958222286102	4.322958222286102	0.0003057788551430801	0.00129046898432152	13	Q9NQ84	GPRC5C	G-protein coupled receptor family C group 5 member C	GPC5C_HUMAN	7	1901.4285697641772	20.01428569764177
HeLa_C1_biot / HeLa_C1_nobiot	Q9BRK5	Q9BRK5	1.779092112117679	1.779092112117679	0.00031783319686573753	0.0013316331568287818	12	Q9BRK5	SDF4	45 kDa calcium-binding protein	CAB45_HUMAN	11	243.21012449617015	3.4321012449617014
HeLa_C1_biot / HeLa_C1_nobiot	Q08334	Q08334	4.088342963956463	4.088342963956463	0.00031952912991953404	0.0013366117047987067	11	Q08334	IL10RB	Interleukin-10 receptor subunit beta	I10R2_HUMAN	9	1601.037409178836	17.01037409178836
HeLa_C1_biot / HeLa_C1_nobiot	P15509	P15509	4.338004565505205	4.338004565505205	0.00032325615850417025	0.0013492977220573986	10	P15509	CSF2RA	Granulocyte-macrophage colony-stimulating factor receptor subunit alpha	CSF2R_HUMAN	10	1922.4113575707297	20.224113575707296
HeLa_C1_biot / HeLa_C1_nobiot	Q03518	Q03518	1.9208517687797082	1.9208517687797082	0.00032951706413819214	0.001371014057957855	6	Q03518	TAP1	Antigen peptide transporter 1	TAP1_HUMAN	7	278.6465460581099	3.786465460581099
HeLa_C1_biot / HeLa_C1_nobiot	Q9NX40	Q9NX40	2.2365013969777365	2.2365013969777365	0.0003391919636926916	0.0014034699420357644	9	Q9NX40	OCIAD1	OCIA domain-containing protein 1	OCAD1_HUMAN	7	371.2528674987013	4.712528674987013
HeLa_C1_biot / HeLa_C1_nobiot	Q76M96	Q76M96	0.8879677518068826	0.8879677518068826	0.0003399231041182859	0.0014055688615499517	11	Q76M96	CCDC80	Coiled-coil domain-containing protein 80	CCD80_HUMAN	11	85.05674903517664	1.8505674903517664
HeLa_C1_biot / HeLa_C1_nobiot	P14735	P14735	2.6503079299762855	2.6503079299762855	0.00034193245873011317	0.0014125893243686711	18	P14735	IDE	Insulin-degrading enzyme	IDE_HUMAN	19	527.8012624185277	6.278012624185277
HeLa_C1_biot / HeLa_C1_nobiot	P30519	P30519	2.600153130015494	2.600153130015494	0.0003432263453039416	0.0014169305702143398	22	P30519	HMOX2	Heme oxygenase 2	HMOX2_HUMAN	16	506.3509822754548	6.063509822754548
HeLa_C1_biot / HeLa_C1_nobiot	Q9NRK6	Q9NRK6	2.5527986034531915	2.5527986034531915	0.00035972236202106074	0.0014706741729192034	12	Q9NRK6	ABCB10	ATP-binding cassette sub-family B member 10, mitochondrial	ABCBA_HUMAN	10	486.77142015616266	5.867714201561626
HeLa_C1_biot / HeLa_C1_nobiot	Q16851	Q16851	2.2244678881149205	2.2244678881149205	0.00036488570487932945	0.0014884287686666435	11	Q16851	UGP2	UTP--glucose-1-phosphate uridylyltransferase	UGPA_HUMAN	13	367.33849830868525	4.673384983086852
HeLa_C1_biot / HeLa_C1_nobiot	Q6KC79	Q6KC79	1.4528829055708605	1.4528829055708605	0.0003731060581148369	0.0015166550357753367	14	Q6KC79	NIPBL	Nipped-B-like protein	NIPBL_HUMAN	15	173.7545427923508	2.737545427923508
HeLa_C1_biot / HeLa_C1_nobiot	Q6PJF5	Q6PJF5	4.555744932695518	4.555744932695518	0.000379882672392245	0.0015387947450718256	10	Q6PJF5	RHBDF2	Inactive rhomboid protein 2	RHDF2_HUMAN	7	2251.883890312551	23.518838903125513
HeLa_C1_biot / HeLa_C1_nobiot	Q00610	Q00610	1.3898101180672726	1.3898101180672726	0.0003846697233469525	0.0015550860225599758	35	Q00610	CLTC	Clathrin heavy chain 1	CLH1_HUMAN	41	162.04418926079055	2.6204418926079054
HeLa_C1_biot / HeLa_C1_nobiot	Q32P28	Q32P28	2.9621267655664414	2.9621267655664414	0.0003852004684620316	0.0015568238255938543	13	Q32P28	P3H1	Prolyl 3-hydroxylase 1	P3H1_HUMAN	9	679.2718842610303	7.792718842610303
HeLa_C1_biot / HeLa_C1_nobiot	Q687X5	Q687X5	6.476513869148567	6.476513869148567	0.0003981094415715785	0.0016007533681990365	17	Q687X5	STEAP4	Metalloreductase STEAP4	STEA4_HUMAN	8	8804.815833343197	89.04815833343197
HeLa_C1_biot / HeLa_C1_nobiot	Q7Z434	Q7Z434	3.2127267528730545	3.2127267528730545	0.0004172787581790535	0.0016636524151316112	10	Q7Z434	MAVS	Mitochondrial antiviral-signaling protein	MAVS_HUMAN	9	827.10115149472	9.271011514947201
HeLa_C1_biot / HeLa_C1_nobiot	Q8TCJ2	Q8TCJ2	4.045789418938564	4.045789418938564	0.0004289442674567511	0.0017020968987223504	14	Q8TCJ2	STT3B	Dolichyl-diphosphooligosaccharide--protein glycosyltransferase subunit STT3B	STT3B_HUMAN	10	1551.5965660838572	16.51596566083857
HeLa_C1_biot / HeLa_C1_nobiot	P14209	P14209	5.341462799610632	5.341462799610632	0.0004354484019172984	0.0017243013081937653	19	P14209	CD99	CD99 antigen	CD99_HUMAN	7	3954.530048900491	40.54530048900491
HeLa_C1_biot / HeLa_C1_nobiot	Q5R3F8	Q5R3F8	3.803105957045352	3.803105957045352	0.00043810548160374413	0.0017329732193708245	10	Q5R3F8	ELFN2	Protein phosphatase 1 regulatory subunit 29	PPR29_HUMAN	10	1295.8828444470957	13.958828444470956
HeLa_C1_biot / HeLa_C1_nobiot	Q86X29	Q86X29	4.0674071341592	4.0674071341592	0.00046846328419634085	0.0018310794597628873	35	Q86X29	LSR	Lipolysis-stimulated lipoprotein receptor	LSR_HUMAN	22	1576.5308601453848	16.76530860145385
HeLa_C1_biot / HeLa_C1_nobiot	Q96CW5	Q96CW5	0.9512581812782855	0.9512581812782855	0.0004747540380390583	0.0018502327548463899	11	Q96CW5	TUBGCP3	Gamma-tubulin complex component 3	GCP3_HUMAN	11	93.35581881512658	1.9335581881512658
HeLa_C1_biot / HeLa_C1_nobiot	P42695	P42695	1.7725746407999576	1.7725746407999576	0.0004784175291834437	0.001862020825518701	13	P42695	NCAPD3	Condensin-2 complex subunit D3	CNDD3_HUMAN	15	241.66314672759742	3.416631467275974
HeLa_C1_biot / HeLa_C1_nobiot	Q9BS26	Q9BS26	2.75052410923613	2.75052410923613	0.0004856974852387276	0.0018835287093260298	11	Q9BS26	ERP44	Endoplasmic reticulum resident protein 44	ERP44_HUMAN	8	572.9615645348498	6.729615645348498
HeLa_C1_biot / HeLa_C1_nobiot	P08621	P08621	3.575799091121041	3.575799091121041	0.0004914115277188532	0.0019009909897347171	12	P08621	SNRNP70	U1 small nuclear ribonucleoprotein 70 kDa	RU17_HUMAN	10	1092.4022446277893	11.924022446277892
HeLa_C1_biot / HeLa_C1_nobiot	Q9Y624	Q9Y624	5.64340965613353	5.64340965613353	0.0005085721968619144	0.001957079807065981	23	Q9Y624	F11R	Junctional adhesion molecule A	JAM1_HUMAN	13	4898.452671799768	49.984526717997674
HeLa_C1_biot / HeLa_C1_nobiot	P53396	P53396	1.5919098160821066	1.5919098160821066	0.0005112250568227113	0.0019660834536997453	49	P53396	ACLY	ATP-citrate synthase	ACLY_HUMAN	40	201.44813758003494	3.0144813758003495
HeLa_C1_biot / HeLa_C1_nobiot	Q8IUH5	Q8IUH5	2.2584512787856106	2.2584512787856106	0.000511395428328669	0.00196657252184758	9	Q8IUH5	ZDHHC17	Palmitoyltransferase ZDHHC17	ZDH17_HUMAN	7	378.4775643391852	4.7847756433918525
HeLa_C1_biot / HeLa_C1_nobiot	Q8NC42	Q8NC42	3.4627356712261297	3.4627356712261297	0.0005169447811367427	0.001984683858615678	8	Q8NC42	RNF149	E3 ubiquitin-protein ligase RNF149	RN149_HUMAN	7	1002.5221011590409	11.025221011590409
HeLa_C1_biot / HeLa_C1_nobiot	O15403	O15403	3.0649381877171056	3.0649381877171056	0.0005193380486212898	0.001992590209583494	14	O15403	SLC16A6	Monocarboxylate transporter 7	MOT7_HUMAN	9	736.832096986689	8.36832096986689
HeLa_C1_biot / HeLa_C1_nobiot	Q9BSJ2	Q9BSJ2	1.764766095283122	1.764766095283122	0.0005233442627504163	0.002005444245764751	19	Q9BSJ2	TUBGCP2	Gamma-tubulin complex component 2	GCP2_HUMAN	22	239.81890021640524	3.3981890021640524
HeLa_C1_biot / HeLa_C1_nobiot	P51511	P51511	2.5309352534029137	2.5309352534029137	0.0005250287566620088	0.0020105492689665556	27	P51511	MMP15	Matrix metalloproteinase-15	MMP15_HUMAN	22	477.946220984454	5.77946220984454
HeLa_C1_biot / HeLa_C1_nobiot	Q7Z333	Q7Z333	2.5718225279814373	2.5718225279814373	0.0005339564007137119	0.0020395125453177817	20	Q7Z333	SETX	Probable helicase senataxin	SETX_HUMAN	25	494.56004992731994	5.9456004992731994
HeLa_C1_biot / HeLa_C1_nobiot	P28066	P28066	3.8889865790552025	3.8889865790552025	0.0005338707375760643	0.0020395125453177817	15	P28066	PSMA5	Proteasome subunit alpha type-5	PSA5_HUMAN	11	1381.4998540456668	14.814998540456669
HeLa_C1_biot / HeLa_C1_nobiot	P05026	P05026	4.164043804440655	4.164043804440655	0.0005363580517048507	0.002046349001082126	15	P05026	ATP1B1	Sodium/potassium-transporting ATPase subunit beta-1	AT1B1_HUMAN	11	1692.6771728060644	17.926771728060643
HeLa_C1_biot / HeLa_C1_nobiot	P46531	P46531	2.2059057888068216	2.2059057888068216	0.000540763464883889	0.0020602676564357475	30	P46531	NOTCH1	Neurogenic locus notch homolog protein 1	NOTC1_HUMAN	24	361.364112938117	4.61364112938117
HeLa_C1_biot / HeLa_C1_nobiot	Q9Y4F1	Q9Y4F1	2.3687086972750575	2.3687086972750575	0.0005487725248408278	0.00208659337918142	12	Q9Y4F1	FARP1	FERM, RhoGEF and pleckstrin domain-containing protein 1	FARP1_HUMAN	11	416.4786444641695	5.164786444641695
HeLa_C1_biot / HeLa_C1_nobiot	Q10471	Q10471	3.207343952458752	3.207343952458752	0.0005512653729497177	0.0020939259000444877	23	Q10471	GALNT2	Polypeptide N-acetylgalactosaminyltransferase 2	GALT2_HUMAN	23	823.6485145098814	9.236485145098813
HeLa_C1_biot / HeLa_C1_nobiot	Q8IZP9	Q8IZP9	3.43590527468047	3.43590527468047	0.0005523187535642298	0.0020971762258570497	7	Q8IZP9	ADGRG2	Adhesion G-protein coupled receptor G2	AGRG2_HUMAN	7	982.2075262891708	10.822075262891708
HeLa_C1_biot / HeLa_C1_nobiot	Q8N350	Q8N350	2.4671507332009637	2.4671507332009637	0.0005572929191900618	0.0021116126486371498	10	Q8N350	DOS	Protein Dos	DOS_HUMAN	14	452.9506520397831	5.529506520397831
HeLa_C1_biot / HeLa_C1_nobiot	Q9Y678	Q9Y678	3.084373879606359	3.084373879606359	0.0005652200713519807	0.002135403731889866	33	Q9Y678	COPG1	Coatomer subunit gamma-1	COPG1_HUMAN	24	748.1820076545974	8.481820076545974
HeLa_C1_biot / HeLa_C1_nobiot	Q9UBT7	Q9UBT7	2.088622923915889	2.088622923915889	0.000570433102375964	0.0021516128201823645	10	Q9UBT7	CTNNAL1	Alpha-catulin	CTNL1_HUMAN	11	325.3418833494095	4.253418833494095
HeLa_C1_biot / HeLa_C1_nobiot	Q9H6X2	Q9H6X2	4.729201529572302	4.729201529572302	0.0005708290219031798	0.0021528077242277763	27	Q9H6X2	ANTXR1	Anthrax toxin receptor 1	ANTR1_HUMAN	24	2552.354174924032	26.523541749240323
HeLa_C1_biot / HeLa_C1_nobiot	Q9HCJ1	Q9HCJ1	3.046825997931706	3.046825997931706	0.000576295890792162	0.0021690155218323467	7	Q9HCJ1	ANKH	Progressive ankylosis protein homolog	ANKH_HUMAN	8	726.3918338082331	8.26391833808233
HeLa_C1_biot / HeLa_C1_nobiot	Q9HD67	Q9HD67	1.7024992119653004	1.7024992119653004	0.0005816605096375968	0.002185100394865344	13	Q9HD67	MYO10	Unconventional myosin-X	MYO10_HUMAN	13	225.4642793177556	3.254642793177556
HeLa_C1_biot / HeLa_C1_nobiot	Q9NPF4	Q9NPF4	2.9550990379157875	2.9550990379157875	0.0005841790517601301	0.002192316621668206	3	Q9NPF4	OSGEP	Probable tRNA N6-adenosine threonylcarbamoyltransferase	OSGEP_HUMAN	4	675.4850871064091	7.754850871064091
HeLa_C1_biot / HeLa_C1_nobiot	Q99436	Q99436	2.202488626935388	2.202488626935388	0.0005845245835510758	0.002193310799440916	5	Q99436	PSMB7	Proteasome subunit beta type-7	PSB7_HUMAN	4	360.2726208540774	4.602726208540774
HeLa_C1_biot / HeLa_C1_nobiot	O94776	O94776	2.0161782590211694	2.0161782590211694	0.0006024949077363823	0.0022491600059203957	9	O94776	MTA2	Metastasis-associated protein MTA2	MTA2_HUMAN	8	304.51081050255056	4.0451081050255056
HeLa_C1_biot / HeLa_C1_nobiot	P57740	P57740	2.7919217736437845	2.7919217736437845	0.0006115210994583839	0.0022761926367107486	14	P57740	NUP107	Nuclear pore complex protein Nup107	NU107_HUMAN	14	592.5516995974166	6.925516995974166
HeLa_C1_biot / HeLa_C1_nobiot	Q9NVU7	Q9NVU7	1.7129522138769633	1.7129522138769633	0.0006173804574236688	0.0022949671145839523	8	Q9NVU7	SDAD1	Protein SDA1 homolog	SDA1_HUMAN	8	227.83098418965287	3.2783098418965286
HeLa_C1_biot / HeLa_C1_nobiot	P28838	P28838	1.6330625425150374	1.6330625425150374	0.0006200469088264107	0.0023026767084544384	9	P28838	LAP3	Cytosol aminopeptidase	AMPL_HUMAN	10	210.17072851069946	3.1017072851069947
HeLa_C1_biot / HeLa_C1_nobiot	P40937	P40937	1.4592348975187217	1.4592348975187217	0.000621595814134314	0.0023070642694576282	15	P40937	RFC5	Replication factor C subunit 5	RFC5_HUMAN	14	174.9625044670497	2.749625044670497
HeLa_C1_biot / HeLa_C1_nobiot	Q6PJG6	Q6PJG6	1.8865634610678463	1.8865634610678463	0.0006237907158401428	0.0023141583667502593	6	Q6PJG6	BRAT1	BRCA1-associated ATM activator 1	BRAT1_HUMAN	8	269.7534122106442	3.6975341221064424
HeLa_C1_biot / HeLa_C1_nobiot	O75027	O75027	2.273921330372604	2.273921330372604	0.0006343023652096511	0.0023454790489925124	21	O75027	ABCB7	ATP-binding cassette sub-family B member 7, mitochondrial	ABCB7_HUMAN	18	383.63589712755976	4.836358971275597
HeLa_C1_biot / HeLa_C1_nobiot	Q9UDY2	Q9UDY2	0.8002598673396338	0.8002598673396338	0.0006353515596028732	0.0023485075084817945	13	Q9UDY2	TJP2	Tight junction protein ZO-2	ZO2_HUMAN	20	74.1414772967246	1.741414772967246
HeLa_C1_biot / HeLa_C1_nobiot	Q5VWQ8	Q5VWQ8	2.2973861744664053	2.2973861744664053	0.0006842960933291692	0.0024984230435037705	11	Q5VWQ8	DAB2IP	Disabled homolog 2-interacting protein	DAB2P_HUMAN	13	391.56635495848917	4.915663549584892
HeLa_C1_biot / HeLa_C1_nobiot	O75122	O75122	0.8945777810212914	0.8945777810212914	0.0006914705355251952	0.002519208369841826	16	O75122	CLASP2	CLIP-associating protein 2	CLAP2_HUMAN	17	85.90657316230366	1.8590657316230366
HeLa_C1_biot / HeLa_C1_nobiot	Q8TCZ2	Q8TCZ2	3.5525677642457962	3.5525677642457962	0.0006920013170550918	0.0025206920827436337	11	Q8TCZ2	CD99L2	CD99 antigen-like protein 2	C99L2_HUMAN	6	1073.3550819712666	11.733550819712665
HeLa_C1_biot / HeLa_C1_nobiot	Q8NBI6	Q8NBI6	3.6708161976108813	3.6708161976108813	0.0006975738338275234	0.002537366919960892	13	Q8NBI6	XXYLT1	Xyloside xylosyltransferase 1	XXLT1_HUMAN	11	1173.5786910999993	12.735786910999993
HeLa_C1_biot / HeLa_C1_nobiot	Q9Y3T9	Q9Y3T9	1.7318158679985403	1.7318158679985403	0.0007039156598825023	0.0025556512681646653	10	Q9Y3T9	NOC2L	Nucleolar complex protein 2 homolog	NOC2L_HUMAN	9	232.14561499427896	3.3214561499427897
HeLa_C1_biot / HeLa_C1_nobiot	Q14344	Q14344	3.0857603024843403	3.0857603024843403	0.0007049504582375781	0.0025584977723042877	11	Q14344	GNA13	Guanine nucleotide-binding protein subunit alpha-13	GNA13_HUMAN	8	748.9974981938919	8.48997498193892
HeLa_C1_biot / HeLa_C1_nobiot	Q01518	Q01518	2.164835577305798	2.164835577305798	0.0007091975995366092	0.0025705972144141596	24	Q01518	CAP1	Adenylyl cyclase-associated protein 1	CAP1_HUMAN	17	348.4153227962376	4.484153227962376
HeLa_C1_biot / HeLa_C1_nobiot	Q8NBU5	Q8NBU5	2.548210939782639	2.548210939782639	0.00071864939834831	0.0025986250174193275	15	Q8NBU5	ATAD1	ATPase family AAA domain-containing protein 1	ATAD1_HUMAN	10	484.90849393353363	5.849084939335336
HeLa_C1_biot / HeLa_C1_nobiot	O75489	O75489	3.059687277621089	3.059687277621089	0.0007233183142714049	0.002611342923338291	9	O75489	NDUFS3	NADH dehydrogenase [ubiquinone] iron-sulfur protein 3, mitochondrial	NDUS3_HUMAN	8	733.7918541636425	8.337918541636425
HeLa_C1_biot / HeLa_C1_nobiot	Q96TA2	Q96TA2	1.826678147522939	1.826678147522939	0.0007241271088507948	0.002613453664576691	11	Q96TA2	YME1L1	ATP-dependent zinc metalloprotease YME1L1	YMEL1_HUMAN	14	254.71937848360002	3.5471937848360002
HeLa_C1_biot / HeLa_C1_nobiot	P22607	P22607	3.873922437431434	3.873922437431434	0.0007266681378500243	0.002621679210367806	6	P22607	FGFR3	Fibroblast growth factor receptor 3	FGFR3_HUMAN	12	1366.111007897473	14.66111007897473
HeLa_C1_biot / HeLa_C1_nobiot	Q9UBS4	Q9UBS4	4.35444878263071	4.35444878263071	0.0007300863501084406	0.002631121860466749	16	Q9UBS4	DNAJB11	DnaJ homolog subfamily B member 11	DJB11_HUMAN	11	1945.5952104056053	20.455952104056053
HeLa_C1_biot / HeLa_C1_nobiot	Q5JPH6	Q5JPH6	3.175251389504253	3.175251389504253	0.0007330623306875386	0.002639637465306313	11	Q5JPH6	EARS2	Probable glutamate--tRNA ligase, mitochondrial	SYEM_HUMAN	13	803.3289151284981	9.033289151284981
HeLa_C1_biot / HeLa_C1_nobiot	P13010	P13010	3.004643740298037	3.004643740298037	0.0007417874894614404	0.002666110127695749	34	P13010	XRCC5	X-ray repair cross-complementing protein 5	XRCC5_HUMAN	28	702.579185103731	8.02579185103731
HeLa_C1_biot / HeLa_C1_nobiot	Q9UHI6	Q9UHI6	2.5613862565769496	2.5613862565769496	0.0007534149859410234	0.0027004097642941475	29	Q9UHI6	DDX20	Probable ATP-dependent RNA helicase DDX20	DDX20_HUMAN	24	490.2745974658608	5.9027459746586075
HeLa_C1_biot / HeLa_C1_nobiot	Q96QD8	Q96QD8	4.902678247325494	4.902678247325494	0.0007561638842915609	0.0027087160954960368	13	Q96QD8	SLC38A2	Sodium-coupled neutral amino acid transporter 2	S38A2_HUMAN	6	2891.2534432051752	29.912534432051753
HeLa_C1_biot / HeLa_C1_nobiot	O94901	O94901	1.8081562264094562	1.8081562264094562	0.0007584297605220294	0.002715521892165645	11	O94901	SUN1	SUN domain-containing protein 1	SUN1_HUMAN	11	250.19445164463718	3.501944516446372
HeLa_C1_biot / HeLa_C1_nobiot	Q8IZJ1	Q8IZJ1	3.957341963717818	3.957341963717818	0.0007707891263745938	0.00275060520159849	8	Q8IZJ1	UNC5B	Netrin receptor UNC5B	UNC5B_HUMAN	13	1453.383308286457	15.53383308286457
HeLa_C1_biot / HeLa_C1_nobiot	O00461	O00461	1.5637163854286347	1.5637163854286347	0.0008143251129833091	0.0028728049672241394	11	O00461	GOLIM4	Golgi integral membrane protein 4	GOLI4_HUMAN	14	195.6143667069555	2.956143667069555
HeLa_C1_biot / HeLa_C1_nobiot	Q8IXB1	Q8IXB1	1.7674436418007902	1.7674436418007902	0.0008255353462271175	0.002905070059457503	14	Q8IXB1	DNAJC10	DnaJ homolog subfamily C member 10	DJC10_HUMAN	13	240.4501672195264	3.404501672195264
HeLa_C1_biot / HeLa_C1_nobiot	Q96GQ5	Q96GQ5	2.4864245404710204	2.4864245404710204	0.0008301193173873922	0.0029178045168235197	9	Q96GQ5	C16orf58	RUS1 family protein C16orf58	RUS1_HUMAN	7	460.3874087535848	5.603874087535848
HeLa_C1_biot / HeLa_C1_nobiot	P42356	P42356	1.9587098730352364	1.9587098730352364	0.000838432465941497	0.0029418303615400647	21	P42356	PI4KA	Phosphatidylinositol 4-kinase alpha	PI4KA_HUMAN	31	288.71421663566656	3.8871421663566657
HeLa_C1_biot / HeLa_C1_nobiot	P56589	P56589	2.3393140725536856	2.3393140725536856	0.0008492064686841669	0.0029733629507739854	9	P56589	PEX3	Peroxisomal biogenesis factor 3	PEX3_HUMAN	6	406.0619738858307	5.060619738858307
HeLa_C1_biot / HeLa_C1_nobiot	Q92544	Q92544	2.89979935025928	2.89979935025928	0.0008878413191910663	0.003080365928687559	12	Q92544	TM9SF4	Transmembrane 9 superfamily member 4	TM9S4_HUMAN	8	646.3225876132226	7.463225876132226
HeLa_C1_biot / HeLa_C1_nobiot	O75110	O75110	3.319414570681094	3.319414570681094	0.0008914095550528238	0.0030913004709131322	9	O75110	ATP9A	Probable phospholipid-transporting ATPase IIA	ATP9A_HUMAN	9	898.2592746061079	9.982592746061078
HeLa_C1_biot / HeLa_C1_nobiot	Q15477	Q15477	2.13583610850937	2.13583610850937	0.0008916206558290142	0.0030919011738439113	15	Q15477	SKIV2L	Helicase SKI2W	SKIV2_HUMAN	16	339.49175752475645	4.394917575247565
HeLa_C1_biot / HeLa_C1_nobiot	Q53TN4	Q53TN4	3.03676663201061	3.03676663201061	0.0009057130449732926	0.003132783774662887	8	Q53TN4	CYBRD1	Cytochrome b reductase 1	CYBR1_HUMAN	7	720.6497585704038	8.206497585704039
HeLa_C1_biot / HeLa_C1_nobiot	Q92973	Q92973	3.342214402354384	3.342214402354384	0.0009165844500233365	0.0031640572729333856	18	Q92973	TNPO1	Transportin-1	TNPO1_HUMAN	25	914.1607232752395	10.141607232752396
HeLa_C1_biot / HeLa_C1_nobiot	P27824	P27824	3.4267861583709407	3.4267861583709407	0.0009168820852352289	0.0031645769535224707	61	P27824	CANX	Calnexin	CALX_HUMAN	41	975.3885854092129	10.753885854092129
HeLa_C1_biot / HeLa_C1_nobiot	O94905	O94905	3.0956433376159898	3.0956433376159898	0.0009197446920114995	0.0031719086391168543	8	O94905	ERLIN2	Erlin-2	ERLN2_HUMAN	8	754.8334353274198	8.548334353274198
HeLa_C1_biot / HeLa_C1_nobiot	Q08AM6	Q08AM6	4.4666800979973384	4.4666800979973384	0.0009266621215924285	0.0031911802187407287	13	Q08AM6	VAC14	Protein VAC14 homolog	VAC14_HUMAN	12	2111.0811927730642	22.110811927730644
HeLa_C1_biot / HeLa_C1_nobiot	P55017	P55017	3.185175763814119	3.185175763814119	0.0009354341211666164	0.0032156208445134286	6	P55017	SLC12A3	Solute carrier family 12 member 3	S12A3_HUMAN	10	809.5643842426887	9.095643842426886
HeLa_C1_biot / HeLa_C1_nobiot	Q8NBN3	Q8NBN3	2.399713009605732	2.399713009605732	0.0009393203237695279	0.0032263318952181486	6	Q8NBN3	TMEM87A	Transmembrane protein 87A	TM87A_HUMAN	5	427.6981806717422	5.276981806717422
HeLa_C1_biot / HeLa_C1_nobiot	Q6UWP7	Q6UWP7	2.661905203395514	2.661905203395514	0.0009432890545591774	0.003236830599223075	7	Q6UWP7	LCLAT1	Lysocardiolipin acyltransferase 1	LCLT1_HUMAN	5	532.8682550753612	6.328682550753611
HeLa_C1_biot / HeLa_C1_nobiot	Q7Z402	Q7Z402	3.416668005022242	3.416668005022242	0.0009449539429791221	0.0032411809054444423	12	Q7Z402	TMC7	Transmembrane channel-like protein 7	TMC7_HUMAN	10	967.8728739770924	10.678728739770923
HeLa_C1_biot / HeLa_C1_nobiot	Q29RF7	Q29RF7	0.8436906734809788	0.8436906734809788	0.0009459976367925773	0.003244079119155084	56	Q29RF7	PDS5A	Sister chromatid cohesion protein PDS5 homolog A	PDS5A_HUMAN	47	79.46352744770924	1.7946352744770924
HeLa_C1_biot / HeLa_C1_nobiot	O75844	O75844	3.5887859872944037	3.5887859872944037	0.0009488463174465009	0.0032523448861911386	19	O75844	ZMPSTE24	CAAX prenyl protease 1 homolog	FACE1_HUMAN	13	1103.1845047110435	12.031845047110435
HeLa_C1_biot / HeLa_C1_nobiot	Q9NR09	Q9NR09	1.504846835208013	1.504846835208013	0.0009498914102379979	0.0032553802865143344	14	Q9NR09	BIRC6	Baculoviral IAP repeat-containing protein 6	BIRC6_HUMAN	23	183.794540382227	2.8379454038222702
HeLa_C1_biot / HeLa_C1_nobiot	P34741	P34741	3.130365613972563	3.130365613972563	0.0009615971948457064	0.0032889530831622807	16	P34741	SDC2	Syndecan-2	SDC2_HUMAN	12	775.6568456100384	8.756568456100384
HeLa_C1_biot / HeLa_C1_nobiot	Q92990	Q92990	1.8523861587085253	1.8523861587085253	0.0009645759802558543	0.0032968463780771702	13	Q92990	GLMN	Glomulin	GLMN_HUMAN	15	261.0969309958897	3.610969309958897
HeLa_C1_biot / HeLa_C1_nobiot	Q9NPL8	Q9NPL8	2.542115141391964	2.542115141391964	0.0009773695096865927	0.003331227267742084	9	Q9NPL8	TIMMDC1	Complex I assembly factor TIMMDC1, mitochondrial	TIDC1_HUMAN	11	482.4423024248021	5.824423024248021
HeLa_C1_biot / HeLa_C1_nobiot	Q9UPN7	Q9UPN7	2.6507074734435174	2.6507074734435174	0.0009843758345926064	0.003350490225998688	12	Q9UPN7	PPP6R1	Serine/threonine-protein phosphatase 6 regulatory subunit 1	PP6R1_HUMAN	12	527.9751513018256	6.2797515130182555
HeLa_C1_biot / HeLa_C1_nobiot	P19256	P19256	4.8251516127640315	4.8251516127640315	0.0009912658734390443	0.003368743831040296	6	P19256	CD58	Lymphocyte function-associated antigen 3	LFA3_HUMAN	3	2734.7539496537	28.347539496537003
HeLa_C1_biot / HeLa_C1_nobiot	Q8WUM0	Q8WUM0	1.8932082317956371	1.8932082317956371	0.0009913655319224051	0.003368942239799596	9	Q8WUM0	NUP133	Nuclear pore complex protein Nup133	NU133_HUMAN	10	271.46035188828137	3.7146035188828135
HeLa_C1_biot / HeLa_C1_nobiot	Q6ZRQ5	Q6ZRQ5	2.667132015852585	2.667132015852585	0.0009919273195505684	0.0033702900600165427	5	Q6ZRQ5	MMS22L	Protein MMS22-like	MMS22_HUMAN	6	535.1652637830108	6.351652637830108
HeLa_C1_biot / HeLa_C1_nobiot	Q9Y639	Q9Y639	6.13689853439692	6.13689853439692	0.0009980789613608086	0.0033854134906815105	16	Q9Y639	NPTN	Neuroplastin	NPTN_HUMAN	7	6937.048418394454	70.37048418394454
HeLa_C1_biot / HeLa_C1_nobiot	Q6P1M0	Q6P1M0	2.885717276520014	2.885717276520014	0.0010025467887779089	0.0033971797608690546	8	Q6P1M0	SLC27A4	Long-chain fatty acid transport protein 4	S27A4_HUMAN	10	639.0732083398829	7.390732083398828
HeLa_C1_biot / HeLa_C1_nobiot	P43304	P43304	3.290886998531034	3.290886998531034	0.001020991298550295	0.0034455184729874746	33	P43304	GPD2	Glycerol-3-phosphate dehydrogenase, mitochondrial	GPDM_HUMAN	31	878.7137705326028	9.787137705326028
HeLa_C1_biot / HeLa_C1_nobiot	Q14165	Q14165	2.7103836390916616	2.7103836390916616	0.0010313647613629422	0.0034726576308149707	23	Q14165	MLEC	Malectin	MLEC_HUMAN	16	554.4956661184573	6.544956661184573
HeLa_C1_biot / HeLa_C1_nobiot	P10155	P10155	2.3514027338867214	2.3514027338867214	0.0010335417100525972	0.003479097388315791	20	P10155	TROVE2	60 kDa SS-A/Ro ribonucleoprotein	RO60_HUMAN	15	410.3201946406371	5.103201946406371
HeLa_C1_biot / HeLa_C1_nobiot	P13667	P13667	1.4540673752062296	1.4540673752062296	0.0010765782181137277	0.003598587687871343	95	P13667	PDIA4	Protein disulfide-isomerase A4	PDIA4_HUMAN	46	173.97939078785808	2.739793907878581
HeLa_C1_biot / HeLa_C1_nobiot	Q16740	Q16740	3.237196947255239	3.237196947255239	0.001080970280888398	0.003610311577302195	6	Q16740	CLPP	ATP-dependent Clp protease proteolytic subunit, mitochondrial	CLPP_HUMAN	6	842.9602442049912	9.429602442049912
HeLa_C1_biot / HeLa_C1_nobiot	P43007	P43007	4.691490697427307	4.691490697427307	0.0011084590486948173	0.0036818054570851655	9	P43007	SLC1A4	Neutral amino acid transporter A	SATT_HUMAN	7	2483.9221468821756	25.83922146882176
HeLa_C1_biot / HeLa_C1_nobiot	Q9ULQ1	Q9ULQ1	3.809629345495932	3.809629345495932	0.0011090955741332	0.003683446482777986	10	Q9ULQ1	TPCN1	Two pore calcium channel protein 1	TPC1_HUMAN	8	1302.2088549548355	14.022088549548355
HeLa_C1_biot / HeLa_C1_nobiot	Q5M775	Q5M775	2.6983192154701245	2.6983192154701245	0.0011155551895248388	0.0037005330042274884	11	Q5M775	SPECC1	Cytospin-B	CYTSB_HUMAN	14	549.0453184860393	6.490453184860392
HeLa_C1_biot / HeLa_C1_nobiot	Q08357	Q08357	2.898015359143595	2.898015359143595	0.001116584858125088	0.0037033465854024823	9	Q08357	SLC20A2	Sodium-dependent phosphate transporter 2	S20A2_HUMAN	11	645.4002790425799	7.454002790425799
HeLa_C1_biot / HeLa_C1_nobiot	Q9UBF2	Q9UBF2	2.601530991591687	2.601530991591687	0.0011230988988187073	0.0037207181118473387	11	Q9UBF2	COPG2	Coatomer subunit gamma-2	COPG2_HUMAN	11	506.93036099706757	6.069303609970675
HeLa_C1_biot / HeLa_C1_nobiot	Q92643	Q92643	3.894524629649142	3.894524629649142	0.0011303717601692652	0.0037410162624692007	5	Q92643	PIGK	GPI-anchor transamidase	GPI8_HUMAN	8	1387.1977933588585	14.871977933588584
HeLa_C1_biot / HeLa_C1_nobiot	Q5JTV8	Q5JTV8	1.5385281019600683	1.5385281019600683	0.001152882187528513	0.0038014884719459146	12	Q5JTV8	TOR1AIP1	Torsin-1A-interacting protein 1	TOIP1_HUMAN	12	190.49797399673324	2.9049797399673323
HeLa_C1_biot / HeLa_C1_nobiot	Q5T3F8	Q5T3F8	2.7849207129867777	2.7849207129867777	0.0011618507718002507	0.0038234924600571113	8	Q5T3F8	TMEM63B	CSC1-like protein 2	CSCL2_HUMAN	7	589.1990500239805	6.891990500239805
HeLa_C1_biot / HeLa_C1_nobiot	Q6ZRP7	Q6ZRP7	1.8523963519132478	1.8523963519132478	0.0012061059625902008	0.003942109909763423	15	Q6ZRP7	QSOX2	Sulfhydryl oxidase 2	QSOX2_HUMAN	13	261.0994822959504	3.610994822959504
HeLa_C1_biot / HeLa_C1_nobiot	P55084	P55084	2.4222520168496686	2.4222520168496686	0.0012110292526311796	0.003954544332209753	26	P55084	HADHB	Trifunctional enzyme subunit beta, mitochondrial	ECHB_HUMAN	21	436.0070650637834	5.360070650637834
HeLa_C1_biot / HeLa_C1_nobiot	Q9UID3	Q9UID3	2.5511262598515083	2.5511262598515083	0.0012279075374923957	0.0039981574663952345	9	Q9UID3	VPS51	Vacuolar protein sorting-associated protein 51 homolog	VPS51_HUMAN	11	486.0916403829877	5.860916403829877
HeLa_C1_biot / HeLa_C1_nobiot	Q96SB4	Q96SB4	2.153517931464786	2.153517931464786	0.0012294850659018627	0.004002336021972242	6	Q96SB4	SRPK1	SRSF protein kinase 1	SRPK1_HUMAN	6	344.91135873393944	4.4491135873393945
HeLa_C1_biot / HeLa_C1_nobiot	P42285	P42285	1.491830981780138	1.491830981780138	0.00123329686100106	0.004011162106958676	10	P42285	SKIV2L2	Superkiller viralicidic activity 2-like 2	SK2L2_HUMAN	12	181.24568885369996	2.8124568885369996
HeLa_C1_biot / HeLa_C1_nobiot	P07686	P07686	3.419189740762618	3.419189740762618	0.001249654260335832	0.004054328197357415	8	P07686	HEXB	Beta-hexosaminidase subunit beta	HEXB_HUMAN	14	969.7410775736674	10.697410775736675
HeLa_C1_biot / HeLa_C1_nobiot	Q9Y2G3	Q9Y2G3	2.5412598245544085	2.5412598245544085	0.0012726473462196383	0.004112986592692412	11	Q9Y2G3	ATP11B	Probable phospholipid-transporting ATPase IF	AT11B_HUMAN	12	482.0970977559129	5.820970977559129
HeLa_C1_biot / HeLa_C1_nobiot	Q96AY4	Q96AY4	1.5429661951749518	1.5429661951749518	0.0013193121384042549	0.004230797451538397	7	Q96AY4	TTC28	Tetratricopeptide repeat protein 28	TTC28_HUMAN	9	191.3929948607834	2.913929948607834
HeLa_C1_biot / HeLa_C1_nobiot	O00159	O00159	2.1931927177683215	2.1931927177683215	0.0013348236362401619	0.0042698034640979	18	O00159	MYO1C	Unconventional myosin-Ic	MYO1C_HUMAN	19	357.3164192258752	4.573164192258752
HeLa_C1_biot / HeLa_C1_nobiot	Q9NZB2	Q9NZB2	1.9090585435074918	1.9090585435074918	0.001352305623543872	0.004312709920433354	11	Q9NZB2	FAM120A	Constitutive coactivator of PPAR-gamma-like protein 1	F120A_HUMAN	15	275.56393872637324	3.7556393872637326
HeLa_C1_biot / HeLa_C1_nobiot	P07996	P07996	2.7898104855523864	2.7898104855523864	0.0013526885867001057	0.004313594156923721	15	P07996	THBS1	Thrombospondin-1	TSP1_HUMAN	9	591.5389375530197	6.9153893755301965
HeLa_C1_biot / HeLa_C1_nobiot	P17813	P17813	4.216668329735289	4.216668329735289	0.0014288551894291325	0.0045094409002090245	11	P17813	ENG	Endoglin	EGLN_HUMAN	8	1759.2750824131253	18.592750824131254
HeLa_C1_biot / HeLa_C1_nobiot	Q08257	Q08257	1.6842779415083466	1.6842779415083466	0.0014598100026130551	0.004590095246678387	12	Q08257	CRYZ	Quinone oxidoreductase	QOR_HUMAN	10	221.379507906632	3.21379507906632
HeLa_C1_biot / HeLa_C1_nobiot	O75695	O75695	3.205539604949331	3.205539604949331	0.0014705161726504044	0.004617355159333924	6	O75695	RP2	Protein XRP2	XRP2_HUMAN	7	822.4940493566322	9.224940493566322
HeLa_C1_biot / HeLa_C1_nobiot	Q8TAG9	Q8TAG9	2.560449397774125	2.560449397774125	0.0014747650900344615	0.0046282038852896315	5	Q8TAG9	EXOC6	Exocyst complex component 6	EXOC6_HUMAN	7	489.89140876639794	5.89891408766398
HeLa_C1_biot / HeLa_C1_nobiot	P35613	P35613	1.0303738307071377	1.0303738307071377	0.0014800587259848085	0.004641069315566486	30	P35613	BSG	Basigin	BASI_HUMAN	15	104.25534486869101	2.04255344868691
HeLa_C1_biot / HeLa_C1_nobiot	P56192	P56192	1.23114644591039	1.23114644591039	0.001483101046984694	0.004647930711676037	36	P56192	MARS	Methionine--tRNA ligase, cytoplasmic	SYMC_HUMAN	22	134.75346393526388	2.347534639352639
HeLa_C1_biot / HeLa_C1_nobiot	Q9Y2U8	Q9Y2U8	1.8504374024167227	1.8504374024167227	0.0015268528581387014	0.004757099296914945	9	Q9Y2U8	LEMD3	Inner nuclear membrane protein Man1	MAN1_HUMAN	11	260.6094995936399	3.606094995936399
HeLa_C1_biot / HeLa_C1_nobiot	O60518	O60518	1.0355852677863595	1.0355852677863595	0.0015432553060257975	0.004797033211890685	10	O60518	RANBP6	Ran-binding protein 6	RNBP6_HUMAN	9	104.99450923980302	2.0499450923980302
HeLa_C1_biot / HeLa_C1_nobiot	Q96HE7	Q96HE7	1.3192211310385598	1.3192211310385598	0.0015518359456440957	0.004817284063570954	14	Q96HE7	ERO1A	ERO1-like protein alpha	ERO1A_HUMAN	12	149.53135870910748	2.4953135870910748
HeLa_C1_biot / HeLa_C1_nobiot	P07384	P07384	2.4001721962179854	2.4001721962179854	0.0015570652827287088	0.004830026922176847	11	P07384	CAPN1	Calpain-1 catalytic subunit	CAN1_HUMAN	16	427.8661652416569	5.278661652416569
HeLa_C1_biot / HeLa_C1_nobiot	P11387	P11387	3.2352307369673046	3.2352307369673046	0.0015705400557188747	0.004862769976395984	19	P11387	1	DNA topoisomerase 1	TOP1_HUMAN	21	841.6759843777035	9.416759843777035
HeLa_C1_biot / HeLa_C1_nobiot	Q9NSG2	Q9NSG2	4.151526392780489	4.151526392780489	0.0015858030383070212	0.004901474759973456	7	Q9NSG2	C1orf112	Uncharacterized protein C1orf112	CA112_HUMAN	6	1677.190454866301	17.77190454866301
HeLa_C1_biot / HeLa_C1_nobiot	Q9H269	Q9H269	1.6278399755171489	1.6278399755171489	0.0015895127546562457	0.004911081161185705	3	Q9H269	VPS16	Vacuolar protein sorting-associated protein 16 homolog	VPS16_HUMAN	5	209.04993797839694	3.0904993797839695
HeLa_C1_biot / HeLa_C1_nobiot	Q9NTJ3	Q9NTJ3	0.5821610667881424	0.5821610667881424	0.0016087767219738842	0.004958213044122963	40	Q9NTJ3	SMC4	Structural maintenance of chromosomes protein 4	SMC4_HUMAN	44	49.70901170801494	1.4970901170801494
HeLa_C1_biot / HeLa_C1_nobiot	Q96EB6	Q96EB6	2.281940731194568	2.281940731194568	0.0016166908747423617	0.004976215604950468	11	Q96EB6	SIRT1	NAD-dependent protein deacetylase sirtuin-1	SIR1_HUMAN	11	386.3317333799473	4.863317333799473
HeLa_C1_biot / HeLa_C1_nobiot	Q15599	Q15599	3.3084336841443927	3.3084336841443927	0.0016188173349291285	0.004980882530135917	7	Q15599	SLC9A3R2	Na(+)/H(+) exchange regulatory cofactor NHE-RF2	NHRF2_HUMAN	9	890.6899962029898	9.906899962029899
HeLa_C1_biot / HeLa_C1_nobiot	Q9Y2R0	Q9Y2R0	2.1493871833268843	2.1493871833268843	0.0016882221397806895	0.005153623799376523	4	Q9Y2R0	COA3	Cytochrome c oxidase assembly factor 3 homolog, mitochondrial	COA3_HUMAN	3	343.6393031779776	4.436393031779776
HeLa_C1_biot / HeLa_C1_nobiot	Q9Y653	Q9Y653	2.406094060956599	2.406094060956599	0.0016996868574068234	0.005182041810225428	12	Q9Y653	GPR56	G-protein coupled receptor 56	GPR56_HUMAN	8	430.0373631136116	5.300373631136116
HeLa_C1_biot / HeLa_C1_nobiot	Q9Y223	Q9Y223	1.9929753281087013	1.9929753281087013	0.0017116287998983533	0.0052120259158224	7	Q9Y223	GNE	Bifunctional UDP-N-acetylglucosamine 2-epimerase/N-acetylmannosamine kinase	GLCNE_HUMAN	7	298.0570813954097	3.9805708139540967
HeLa_C1_biot / HeLa_C1_nobiot	Q8NFQ8	Q8NFQ8	1.3292880515861405	1.3292880515861405	0.0017289925125378918	0.005257054420851688	23	Q8NFQ8	TOR1AIP2	Torsin-1A-interacting protein 2	TOIP2_HUMAN	17	151.27864205304274	2.5127864205304276
HeLa_C1_biot / HeLa_C1_nobiot	O15397	O15397	2.197322793157202	2.197322793157202	0.0017442975442770346	0.005293139218644888	19	O15397	IPO8	Importin-8	IPO8_HUMAN	20	358.62747757675413	4.586274775767541
HeLa_C1_biot / HeLa_C1_nobiot	Q9BVK6	Q9BVK6	3.7068498482861294	3.7068498482861294	0.0017887769361485816	0.005401005235589199	5	Q9BVK6	TMED9	Transmembrane emp24 domain-containing protein 9	TMED9_HUMAN	4	1205.7889638613697	13.057889638613696
HeLa_C1_biot / HeLa_C1_nobiot	P25788	P25788	2.1803786978227144	2.1803786978227144	0.0018051415835072346	0.0054405544863875225	7	P25788	PSMA3	Proteasome subunit alpha type-3	PSA3_HUMAN	7	353.2725195160082	4.532725195160082
HeLa_C1_biot / HeLa_C1_nobiot	Q9H488	Q9H488	3.805270828502939	3.805270828502939	0.0018263097005063792	0.005489151486055777	6	Q9H488	POFUT1	GDP-fucose protein O-fucosyltransferase 1	OFUT1_HUMAN	4	1297.9790430720209	13.97979043072021
HeLa_C1_biot / HeLa_C1_nobiot	P33897	P33897	1.9934665884671152	1.9934665884671152	0.0018396310121868745	0.005521868395289376	7	P33897	ABCD1	ATP-binding cassette sub-family D member 1	ABCD1_HUMAN	15	298.19264917417115	3.9819264917417114
HeLa_C1_biot / HeLa_C1_nobiot	Q8IVL5	Q8IVL5	2.3721453349289865	2.3721453349289865	0.0018588565007823367	0.005568684339966714	10	Q8IVL5	P3H2	Prolyl 3-hydroxylase 2	P3H2_HUMAN	11	417.71041253476244	5.177104125347625
HeLa_C1_biot / HeLa_C1_nobiot	Q04912	Q04912	2.774018949018138	2.774018949018138	0.0018696044504710248	0.005594966460638155	15	Q04912	MST1R	Macrophage-stimulating protein receptor	RON_HUMAN	16	584.0107263650746	6.840107263650745
HeLa_C1_biot / HeLa_C1_nobiot	P11021	P11021	1.8594553680994417	1.8594553680994417	0.0019157762821231594	0.005705318354686476	92	P11021	HSPA5	78 kDa glucose-regulated protein	GRP78_HUMAN	51	262.870648943817	3.62870648943817
HeLa_C1_biot / HeLa_C1_nobiot	P55060	P55060	1.1730175054287804	1.1730175054287804	0.0019264731570863096	0.005730901304128898	54	P55060	CSE1L	Exportin-2	XPO2_HUMAN	36	125.48281838461159	2.254828183846116
HeLa_C1_biot / HeLa_C1_nobiot	P14384	P14384	5.757601807923172	5.757601807923172	0.0019314649868866277	0.005742554536719723	21	P14384	CPM	Carboxypeptidase M	CBPM_HUMAN	15	5310.169195506983	54.101691955069825
HeLa_C1_biot / HeLa_C1_nobiot	P54136	P54136	2.4880875088396066	2.4880875088396066	0.00199210940854917	0.0058909448906120515	24	P54136	RARS	Arginine--tRNA ligase, cytoplasmic	SYRC_HUMAN	22	461.0337295703742	5.610337295703742
HeLa_C1_biot / HeLa_C1_nobiot	O00622	O00622	4.267966317842031	4.267966317842031	0.0020115477206877515	0.0059363749940884725	8	O00622	CYR61	Protein CYR61	CYR61_HUMAN	6	1826.5748302944246	19.265748302944246
HeLa_C1_biot / HeLa_C1_nobiot	P10909	P10909	1.385916285133192	1.385916285133192	0.002029658451001155	0.00597902056414315	14	P10909	CLU	Clusterin	CLUS_HUMAN	9	161.33788575730952	2.613378857573095
HeLa_C1_biot / HeLa_C1_nobiot	Q8IWK6	Q8IWK6	2.310644660105724	2.310644660105724	0.0020699550789315077	0.0060714318303226955	21	Q8IWK6	ADGRA3	Adhesion G protein-coupled receptor A3	AGRA3_HUMAN	19	396.1047120343834	4.961047120343834
HeLa_C1_biot / HeLa_C1_nobiot	P22455	P22455	3.0477312427007015	3.0477312427007015	0.002083638592990236	0.006104766385234514	9	P22455	FGFR4	Fibroblast growth factor receptor 4	FGFR4_HUMAN	9	726.9105308390133	8.269105308390133
HeLa_C1_biot / HeLa_C1_nobiot	Q9UP83	Q9UP83	1.6550937421308989	1.6550937421308989	0.002099676718352536	0.006142935470353931	13	Q9UP83	COG5	Conserved oligomeric Golgi complex subunit 5	COG5_HUMAN	15	214.94365408617804	3.1494365408617804
HeLa_C1_biot / HeLa_C1_nobiot	Q6QNK2	Q6QNK2	3.1492492869629563	3.1492492869629563	0.002121322584449286	0.006192501764762186	6	Q6QNK2	ADGRD1	Adhesion G-protein coupled receptor D1	AGRD1_HUMAN	6	787.1938021229404	8.871938021229404
HeLa_C1_biot / HeLa_C1_nobiot	Q9Y3E5	Q9Y3E5	1.9800788490302823	1.9800788490302823	0.0021295757568622633	0.006211928568496406	7	Q9Y3E5	PTRH2	Peptidyl-tRNA hydrolase 2, mitochondrial	PTH2_HUMAN	4	294.51464300473924	3.945146430047392
HeLa_C1_biot / HeLa_C1_nobiot	Q14684	Q14684	1.65058348180761	1.65058348180761	0.0021598875515854966	0.006282833385381098	16	Q14684	RRP1B	Ribosomal RNA processing protein 1 homolog B	RRP1B_HUMAN	14	213.96059132011766	3.1396059132011764
HeLa_C1_biot / HeLa_C1_nobiot	Q14156	Q14156	1.2145207353967207	1.2145207353967207	0.0021929692916348932	0.0063584424008255765	9	Q14156	EFR3A	Protein EFR3 homolog A	EFR3A_HUMAN	11	132.06367830558463	2.3206367830558463
HeLa_C1_biot / HeLa_C1_nobiot	P07814	P07814	1.9645167424837657	1.9645167424837657	0.002203701094068856	0.006383614039141092	85	P07814	EPRS	Bifunctional glutamate/proline--tRNA ligase	SYEP_HUMAN	59	290.28195021989364	3.9028195021989367
HeLa_C1_biot / HeLa_C1_nobiot	Q27J81	Q27J81	1.8154139466144354	1.8154139466144354	0.0022068848317933973	0.006389937208520242	17	Q27J81	INF2	Inverted formin-2	INF2_HUMAN	19	251.96060250525858	3.519606025052586
HeLa_C1_biot / HeLa_C1_nobiot	P41252	P41252	3.7979667246373148	3.7979667246373148	0.002221238289606412	0.006423066293405915	41	P41252	IARS	Isoleucine--tRNA ligase, cytoplasmic	SYIC_HUMAN	33	1290.9192146065086	13.909192146065086
HeLa_C1_biot / HeLa_C1_nobiot	P25787	P25787	4.240080354314769	4.240080354314769	0.0022233356800607155	0.006427992568685332	8	P25787	PSMA2	Proteasome subunit alpha type-2	PSA2_HUMAN	8	1789.6935063084275	18.896935063084275
HeLa_C1_biot / HeLa_C1_nobiot	Q5H8A4	Q5H8A4	2.636301053442435	2.636301053442435	0.0022562863442394136	0.006502987090533596	9	Q5H8A4	PIGG	GPI ethanolamine phosphate transferase 2	PIGG_HUMAN	11	521.7355417482762	6.2173554174827625
HeLa_C1_biot / HeLa_C1_nobiot	Q9H2D1	Q9H2D1	2.435832329677455	2.435832329677455	0.002278109037025676	0.00655639138230027	4	Q9H2D1	SLC25A32	Mitochondrial folate transporter/carrier	MFTC_HUMAN	4	441.07640475166255	5.410764047516626
HeLa_C1_biot / HeLa_C1_nobiot	Q5VZK9	Q5VZK9	2.4882422320898168	2.4882422320898168	0.0022897419066183217	0.0065811126174392795	18	Q5VZK9	LRRC16A	Leucine-rich repeat-containing protein 16A	LR16A_HUMAN	24	461.09390141166057	5.610939014116606
HeLa_C1_biot / HeLa_C1_nobiot	Q8TEQ8	Q8TEQ8	2.5287454504773277	2.5287454504773277	0.0023698922275633737	0.00675999872837501	8	Q8TEQ8	PIGO	GPI ethanolamine phosphate transferase 3	PIGO_HUMAN	8	477.06964742924214	5.770696474292421
HeLa_C1_biot / HeLa_C1_nobiot	Q9HBL0	Q9HBL0	0.6346566206942242	0.6346566206942242	0.0023743498610476117	0.006771294048172819	19	Q9HBL0	TNS1	Tensin-1	TENS1_HUMAN	26	55.25681755481786	1.5525681755481786
HeLa_C1_biot / HeLa_C1_nobiot	Q13641	Q13641	1.8004047319727092	1.8004047319727092	0.00237586769287247	0.00677467583469295	7	Q13641	TPBG	Trophoblast glycoprotein	TPBG_HUMAN	7	248.31792831566966	3.4831792831566966
HeLa_C1_biot / HeLa_C1_nobiot	Q15043	Q15043	4.838724279131866	4.838724279131866	0.002383399187870889	0.006790221009948757	11	Q15043	SLC39A14	Zinc transporter ZIP14	S39AE_HUMAN	6	2761.5487481455816	28.615487481455816
HeLa_C1_biot / HeLa_C1_nobiot	Q96QU8	Q96QU8	3.147776768871199	3.147776768871199	0.0023987600992883473	0.006824931129219329	6	Q96QU8	XPO6	Exportin-6	XPO6_HUMAN	6	786.288730429384	8.86288730429384
HeLa_C1_biot / HeLa_C1_nobiot	Q14573	Q14573	0.9231942635621863	0.9231942635621863	0.0024226529117568232	0.0068763712149670295	32	Q14573	ITPR3	Inositol 1,4,5-trisphosphate receptor type 3	ITPR3_HUMAN	38	89.63092572529192	1.8963092572529192
HeLa_C1_biot / HeLa_C1_nobiot	Q9H3U1	Q9H3U1	1.9130417884302506	1.9130417884302506	0.0024857236041563283	0.00702144871331509	30	Q9H3U1	UNC45A	Protein unc-45 homolog A	UN45A_HUMAN	30	276.60229414453033	3.7660229414453035
HeLa_C1_biot / HeLa_C1_nobiot	Q9BTW9	Q9BTW9	4.051358926270392	4.051358926270392	0.0024866357486098977	0.007023053039950858	8	Q9BTW9	TBCD	Tubulin-specific chaperone D	TBCD_HUMAN	11	1557.984858340271	16.57984858340271
HeLa_C1_biot / HeLa_C1_nobiot	Q8NCN5	Q8NCN5	0.9503357913337545	0.9503357913337545	0.0025097458014273584	0.007077058293746795	3	Q8NCN5	PDPR	Pyruvate dehydrogenase phosphatase regulatory subunit, mitochondrial	PDPR_HUMAN	4	93.23223589840113	1.9323223589840113
HeLa_C1_biot / HeLa_C1_nobiot	Q92729	Q92729	1.502114759139197	1.502114759139197	0.0025491269607342054	0.00716782320524452	11	Q92729	PTPRU	Receptor-type tyrosine-protein phosphatase U	PTPRU_HUMAN	14	183.25761846662334	2.8325761846662334
HeLa_C1_biot / HeLa_C1_nobiot	P07948	P07948	3.0157175066477047	3.0157175066477047	0.0025560248798973243	0.0071826189633272105	9	P07948	LYN	Tyrosine-protein kinase Lyn	LYN_HUMAN	10	708.76328566463	8.0876328566463
HeLa_C1_biot / HeLa_C1_nobiot	Q16563	Q16563	4.948789535238773	4.948789535238773	0.0026516099034483488	0.007399883759683189	3	Q16563	SYPL1	Synaptophysin-like protein 1	SYPL1_HUMAN	2	2988.403900925752	30.88403900925752
HeLa_C1_biot / HeLa_C1_nobiot	Q9P0L0	Q9P0L0	2.516563439492291	2.516563439492291	0.002742885500739941	0.007606978603546528	18	Q9P0L0	VAPA	Vesicle-associated membrane protein-associated protein A	VAPA_HUMAN	12	472.21742842251035	5.722174284225104
HeLa_C1_biot / HeLa_C1_nobiot	Q9UNQ0	Q9UNQ0	4.50651304029861	4.50651304029861	0.0027592275543383148	0.007641946148119893	15	Q9UNQ0	ABCG2	ATP-binding cassette sub-family G member 2	ABCG2_HUMAN	16	2172.9799298967396	22.729799298967396
HeLa_C1_biot / HeLa_C1_nobiot	Q9P2B2	Q9P2B2	4.563367024187245	4.563367024187245	0.002783993594740095	0.007694089906297584	81	Q9P2B2	PTGFRN	Prostaglandin F2 receptor negative regulator	FPRP_HUMAN	46	2264.342318123798	23.64342318123798
HeLa_C1_biot / HeLa_C1_nobiot	Q9HBR0	Q9HBR0	1.1480357509456114	1.1480357509456114	0.0027966012678670355	0.007721612783170645	11	Q9HBR0	SLC38A10	Putative sodium-coupled neutral amino acid transporter 10	S38AA_HUMAN	15	121.6119611971894	2.216119611971894
HeLa_C1_biot / HeLa_C1_nobiot	Q9UI12	Q9UI12	2.654148197942971	2.654148197942971	0.0028913146649087035	0.007931360419057858	12	Q9UI12	ATP6V1H	V-type proton ATPase subunit H	VATH_HUMAN	12	529.4746144740757	6.294746144740756
HeLa_C1_biot / HeLa_C1_nobiot	Q8TEQ6	Q8TEQ6	1.6282712253693374	1.6282712253693374	0.002904963292732371	0.007963160502193655	23	Q8TEQ6	GEMIN5	Gem-associated protein 5	GEMI5_HUMAN	22	209.14233287679528	3.0914233287679527
HeLa_C1_biot / HeLa_C1_nobiot	Q8NFJ5	Q8NFJ5	4.827155066664619	4.827155066664619	0.0029103288049257495	0.007975114368887244	5	Q8NFJ5	GPRC5A	Retinoic acid-induced protein 3	RAI3_HUMAN	4	2738.693274258598	28.386932742585984
HeLa_C1_biot / HeLa_C1_nobiot	Q9Y2A7	Q9Y2A7	0.9115638730906407	0.9115638730906407	0.0029176440102608647	0.007991479718027173	10	Q9Y2A7	NCKAP1	Nck-associated protein 1	NCKP1_HUMAN	13	88.10834772731602	1.8810834772731602
HeLa_C1_biot / HeLa_C1_nobiot	P42765	P42765	1.2836660048118533	1.2836660048118533	0.002934449370646522	0.008028080633913292	17	P42765	ACAA2	3-ketoacyl-CoA thiolase, mitochondrial	THIM_HUMAN	13	143.45683504608084	2.4345683504608084
HeLa_C1_biot / HeLa_C1_nobiot	Q66K14	Q66K14	2.127999650205894	2.127999650205894	0.002980816449016864	0.008127960397178915	8	Q66K14	TBC1D9B	TBC1 domain family member 9B	TBC9B_HUMAN	11	337.1109896589628	4.371109896589628
HeLa_C1_biot / HeLa_C1_nobiot	Q6UXV4	Q6UXV4	2.5372925434077183	2.5372925434077183	0.003011234478461004	0.008194204111888616	12	Q6UXV4	APOOL	MICOS complex subunit MIC27	MIC27_HUMAN	10	480.4985821705229	5.8049858217052295
HeLa_C1_biot / HeLa_C1_nobiot	P17342	P17342	2.737148318831322	2.737148318831322	0.003101888830276195	0.008386371404390441	24	P17342	3	Atrial natriuretic peptide receptor 3	ANPRC_HUMAN	20	566.7511087383587	6.667511087383587
HeLa_C1_biot / HeLa_C1_nobiot	Q15084	Q15084	2.088473698856051	2.088473698856051	0.0031064527890206396	0.008394817622086038	26	Q15084	PDIA6	Protein disulfide-isomerase A6	PDIA6_HUMAN	17	325.2978904169358	4.252978904169358
HeLa_C1_biot / HeLa_C1_nobiot	O43169	O43169	1.832803562574719	1.832803562574719	0.003152424890482034	0.008497949651930235	8	O43169	CYB5B	Cytochrome b5 type B	CYB5B_HUMAN	6	256.22865283007485	3.5622865283007488
HeLa_C1_biot / HeLa_C1_nobiot	Q5ST30	Q5ST30	1.892177506811184	1.892177506811184	0.0032057160777224556	0.008614576968482099	5	Q5ST30	VARS2	Valine--tRNA ligase, mitochondrial	SYVM_HUMAN	6	271.1950590049651	3.711950590049651
HeLa_C1_biot / HeLa_C1_nobiot	O00161	O00161	3.487916368227274	3.487916368227274	0.003239668300400872	0.008684656178891817	9	O00161	SNAP23	Synaptosomal-associated protein 23	SNP23_HUMAN	7	1021.9343610728089	11.219343610728089
HeLa_C1_biot / HeLa_C1_nobiot	Q9P1T7	Q9P1T7	2.392807571961179	2.392807571961179	0.003284592019225217	0.00877798371399634	2	Q9P1T7	MDFIC	MyoD family inhibitor domain-containing protein	MDFIC_HUMAN	5	425.1783967030445	5.251783967030445
HeLa_C1_biot / HeLa_C1_nobiot	Q96JB5	Q96JB5	1.6728178008065837	1.6728178008065837	0.003285893247537525	0.008781113090944287	7	Q96JB5	CDK5RAP3	CDK5 regulatory subunit-associated protein 3	CK5P3_HUMAN	7	218.836721910561	3.18836721910561
HeLa_C1_biot / HeLa_C1_nobiot	O43399	O43399	1.800286531477988	1.800286531477988	0.0032996278332094683	0.008808648647431047	10	O43399	TPD52L2	Tumor protein D54	TPD54_HUMAN	12	248.2893916785183	3.482893916785183
HeLa_C1_biot / HeLa_C1_nobiot	Q9BZF1	Q9BZF1	1.1851873022518216	1.1851873022518216	0.003321063548435783	0.00885544615561348	9	Q9BZF1	OSBPL8	Oxysterol-binding protein-related protein 8	OSBL8_HUMAN	12	127.39291470453922	2.273929147045392
HeLa_C1_biot / HeLa_C1_nobiot	Q9UMF0	Q9UMF0	3.329864047632858	3.329864047632858	0.0034286066937866183	0.009080500952263735	6	Q9UMF0	ICAM5	Intercellular adhesion molecule 5	ICAM5_HUMAN	8	905.5159403580989	10.055159403580989
HeLa_C1_biot / HeLa_C1_nobiot	Q6P2E9	Q6P2E9	2.541194359210057	2.541194359210057	0.0034547385795180934	0.009130723766116	12	Q6P2E9	EDC4	Enhancer of mRNA-decapping protein 4	EDC4_HUMAN	16	482.07068446600306	5.82070684466003
HeLa_C1_biot / HeLa_C1_nobiot	O76024	O76024	0.9948987130804632	0.9948987130804632	0.003464131448326106	0.009148167367016428	7	O76024	WFS1	Wolframin	WFS1_HUMAN	6	99.29406028759003	1.9929406028759002
HeLa_C1_biot / HeLa_C1_nobiot	O15460	O15460	2.745390179198355	2.745390179198355	0.0034848583544319664	0.009192196583677635	9	O15460	P4HA2	Prolyl 4-hydroxylase subunit alpha-2	P4HA2_HUMAN	9	570.5710402307104	6.705710402307105
HeLa_C1_biot / HeLa_C1_nobiot	O75955	O75955	2.4243546547477095	2.4243546547477095	0.0034916498420751014	0.009207999554047016	15	O75955	FLOT1	Flotillin-1	FLOT1_HUMAN	16	436.7888314266008	5.367888314266008
HeLa_C1_biot / HeLa_C1_nobiot	Q9UJX3	Q9UJX3	1.3979270597479858	1.3979270597479858	0.0034996562783921395	0.00922556506176495	15	Q9UJX3	ANAPC7	Anaphase-promoting complex subunit 7	APC7_HUMAN	14	163.52266674406488	2.635226667440649
HeLa_C1_biot / HeLa_C1_nobiot	Q9H7D0	Q9H7D0	0.6247858921877711	0.6247858921877711	0.003557338916074964	0.00934592983970253	18	Q9H7D0	DOCK5	Dedicator of cytokinesis protein 5	DOCK5_HUMAN	21	54.19819656173923	1.5419819656173923
HeLa_C1_biot / HeLa_C1_nobiot	Q99808	Q99808	3.7622903594685835	3.7622903594685835	0.003570252711369823	0.00937291818275989	8	Q99808	SLC29A1	Equilibrative nucleoside transporter 1	S29A1_HUMAN	5	1256.9450171928825	13.569450171928825
HeLa_C1_biot / HeLa_C1_nobiot	Q9BXS9	Q9BXS9	2.40398945473242	2.40398945473242	0.0035966230913759023	0.009432037895408234	17	Q9BXS9	SLC26A6	Solute carrier family 26 member 6	S26A6_HUMAN	15	429.26470732975366	5.292647073297537
HeLa_C1_biot / HeLa_C1_nobiot	Q9BWH6	Q9BWH6	2.3206820702758173	2.3206820702758173	0.003637253452063484	0.00950996658094697	10	Q9BWH6	RPAP1	RNA polymerase II-associated protein 1	RPAP1_HUMAN	10	399.56834720823815	4.995683472082382
HeLa_C1_biot / HeLa_C1_nobiot	O00232	O00232	2.3668496759642346	2.3668496759642346	0.0036825240523287485	0.009604935727047265	7	O00232	PSMD12	26S proteasome non-ATPase regulatory subunit 12	PSD12_HUMAN	6	415.8135514018161	5.158135514018161
HeLa_C1_biot / HeLa_C1_nobiot	Q96RQ1	Q96RQ1	2.782797618236544	2.782797618236544	0.0037287520181023283	0.009701340082162254	7	Q96RQ1	ERGIC2	Endoplasmic reticulum-Golgi intermediate compartment protein 2	ERGI2_HUMAN	9	588.1855588073943	6.881855588073943
HeLa_C1_biot / HeLa_C1_nobiot	Q9BXS5	Q9BXS5	1.4646964778606102	1.4646964778606102	0.0038041153742162125	0.009859076519973559	6	Q9BXS5	AP1M1	AP-1 complex subunit mu-1	AP1M1_HUMAN	9	176.0053970329725	2.760053970329725
HeLa_C1_biot / HeLa_C1_nobiot	Q9UIA9	Q9UIA9	2.910896445311385	2.910896445311385	0.003930449358290413	0.010114552972338604	15	Q9UIA9	XPO7	Exportin-7	XPO7_HUMAN	21	652.0853764039988	7.5208537640399875
HeLa_C1_biot / HeLa_C1_nobiot	P31431	P31431	3.15165430018868	3.15165430018868	0.0039407704728038305	0.010133764523952383	19	P31431	SDC4	Syndecan-4	SDC4_HUMAN	11	788.6740125871698	8.886740125871698
HeLa_C1_biot / HeLa_C1_nobiot	Q10567	Q10567	1.0292954402937968	1.0292954402937968	0.003944950335418862	0.010142786405968282	8	Q10567	AP1B1	AP-1 complex subunit beta-1	AP1B1_HUMAN	7	104.1027244623709	2.041027244623709
HeLa_C1_biot / HeLa_C1_nobiot	Q08722	Q08722	6.484257757372047	6.484257757372047	0.003982309430782563	0.010214194448509609	7	Q08722	CD47	Leukocyte surface antigen CD47	CD47_HUMAN	4	8852.74231756994	89.52742317569941
HeLa_C1_biot / HeLa_C1_nobiot	P24539	P24539	3.9366626153538964	3.9366626153538964	0.004007934608806773	0.01026475957108189	14	P24539	ATP5F1	ATP synthase F(0) complex subunit B1, mitochondrial	AT5F1_HUMAN	9	1431.276191249743	15.31276191249743
HeLa_C1_biot / HeLa_C1_nobiot	Q9C0E2	Q9C0E2	1.5123855175250414	1.5123855175250414	0.004026194440071332	0.010301504394941133	14	Q9C0E2	XPO4	Exportin-4	XPO4_HUMAN	21	185.28136628491566	2.8528136628491567
HeLa_C1_biot / HeLa_C1_nobiot	Q9NPA0	Q9NPA0	2.609808860875701	2.609808860875701	0.004027653192283831	0.01030449200605082	7	Q9NPA0	EMC7	ER membrane protein complex subunit 7	EMC7_HUMAN	6	510.4228048077432	6.104228048077432
HeLa_C1_biot / HeLa_C1_nobiot	O14786	O14786	2.6323396458560127	2.6323396458560127	0.004030472235883073	0.010310187228281455	27	O14786	NRP1	Neuropilin-1	NRP1_HUMAN	23	520.0306980450835	6.200306980450835
HeLa_C1_biot / HeLa_C1_nobiot	P42702	P42702	3.738760407149109	3.738760407149109	0.0040375848760660134	0.010325469281379496	43	P42702	LIFR	Leukemia inhibitory factor receptor	LIFR_HUMAN	31	1234.9931249790327	13.349931249790327
HeLa_C1_biot / HeLa_C1_nobiot	O00303	O00303	1.5047170074161553	1.5047170074161553	0.004047374385566558	0.010345642082927013	7	O00303	EIF3F	Eukaryotic translation initiation factor 3 subunit F	EIF3F_HUMAN	8	183.7690029264832	2.837690029264832
HeLa_C1_biot / HeLa_C1_nobiot	Q9NRY5	Q9NRY5	0.9309724839979899	0.9309724839979899	0.004047689292073641	0.01034612301199582	12	Q9NRY5	FAM114A2	Protein FAM114A2	F1142_HUMAN	16	90.65607270846587	1.9065607270846587
HeLa_C1_biot / HeLa_C1_nobiot	Q96KC8	Q96KC8	3.1077866285270996	3.1077866285270996	0.0040811279154269135	0.010414308596440353	8	Q96KC8	DNAJC1	DnaJ homolog subfamily C member 1	DNJC1_HUMAN	9	762.0590099451454	8.620590099451453
HeLa_C1_biot / HeLa_C1_nobiot	Q8WVQ1	Q8WVQ1	1.7376940144864195	1.7376940144864195	0.004103133067467388	0.01045738394899885	5	Q8WVQ1	CANT1	Soluble calcium-activated nucleotidase 1	CANT1_HUMAN	4	233.50167665864538	3.335016766586454
HeLa_C1_biot / HeLa_C1_nobiot	P11177	P11177	2.5891910820913013	2.5891910820913013	0.004181715302190607	0.010617545043389453	19	P11177	PDHB	Pyruvate dehydrogenase E1 component subunit beta, mitochondrial	ODPB_HUMAN	14	501.7611973523115	6.017611973523115
HeLa_C1_biot / HeLa_C1_nobiot	Q96K37	Q96K37	1.0163290441198012	1.0163290441198012	0.004216537742450544	0.010688338474449933	9	Q96K37	SLC35E1	Solute carrier family 35 member E1	S35E1_HUMAN	8	102.27654533572994	2.0227654533572994
HeLa_C1_biot / HeLa_C1_nobiot	Q99623	Q99623	3.897648791617883	3.897648791617883	0.00424681922183124	0.010744742246927024	20	Q99623	PHB2	Prohibitin-2	PHB2_HUMAN	16	1390.4218157756864	14.904218157756864
HeLa_C1_biot / HeLa_C1_nobiot	P17252	P17252	2.107715685327012	2.107715685327012	0.004261237333313117	0.01077120443310674	7	P17252	PRKCA	Protein kinase C alpha type	KPCA_HUMAN	13	331.0083100147174	4.310083100147174
HeLa_C1_biot / HeLa_C1_nobiot	Q7Z4H3	Q7Z4H3	2.4809684523353006	2.4809684523353006	0.004285151821890093	0.010815241402104872	3	Q7Z4H3	HDDC2	HD domain-containing protein 2	HDDC2_HUMAN	3	458.2720976818222	5.582720976818222
HeLa_C1_biot / HeLa_C1_nobiot	Q3KQU3	Q3KQU3	1.3205839548440064	1.3205839548440064	0.00433306458330264	0.01090985382019192	10	Q3KQU3	MAP7D1	MAP7 domain-containing protein 1	MA7D1_HUMAN	12	149.76718675103336	2.4976718675103338
HeLa_C1_biot / HeLa_C1_nobiot	Q9H6B4	Q9H6B4	2.7454622286549695	2.7454622286549695	0.004349504950993878	0.01094247122954475	24	Q9H6B4	CLMP	CXADR-like membrane protein	CLMP_HUMAN	17	570.6045299732752	6.706045299732753
HeLa_C1_biot / HeLa_C1_nobiot	Q96TC7	Q96TC7	1.3042553011846776	1.3042553011846776	0.004356675779914718	0.010956459009602196	4	Q96TC7	RMDN3	Regulator of microtubule dynamics protein 3	RMD3_HUMAN	5	146.95621920487457	2.4695621920487456
HeLa_C1_biot / HeLa_C1_nobiot	Q9NZR2	Q9NZR2	3.0944391159843496	3.0944391159843496	0.004386652747130778	0.011016911204062098	7	Q9NZR2	LRP1B	Low-density lipoprotein receptor-related protein 1B	LRP1B_HUMAN	7	754.1202011515528	8.541202011515528
HeLa_C1_biot / HeLa_C1_nobiot	Q6IAN0	Q6IAN0	2.0560180828026495	2.0560180828026495	0.004395479878444994	0.011031273220548563	10	Q6IAN0	DHRS7B	Dehydrogenase/reductase SDR family member 7B	DRS7B_HUMAN	9	315.8369861563925	4.1583698615639255
HeLa_C1_biot / HeLa_C1_nobiot	Q8TCT7	Q8TCT7	3.7674098583551685	3.7674098583551685	0.004396718219487257	0.01103322028076674	4	Q8TCT7	SPPL2B	Signal peptide peptidase-like 2B	SPP2B_HUMAN	4	1261.7687801012808	13.617687801012806
HeLa_C1_biot / HeLa_C1_nobiot	O14925	O14925	3.2073205822045807	3.2073205822045807	0.004410224299299888	0.011061474626908515	2	O14925	TIMM23	Mitochondrial import inner membrane translocase subunit Tim23	TIM23_HUMAN	7	823.6335524249619	9.236335524249618
HeLa_C1_biot / HeLa_C1_nobiot	Q7Z3B4	Q7Z3B4	1.4258767377239354	1.4258767377239354	0.004474668950772772	0.011189757031835341	2	Q7Z3B4	NUP54	Nucleoporin p54	NUP54_HUMAN	3	168.6777286342303	2.686777286342303
HeLa_C1_biot / HeLa_C1_nobiot	O60447	O60447	1.0590261054100258	1.0590261054100258	0.004487701068409753	0.011217444395600974	9	O60447	EVI5	Ecotropic viral integration site 5 protein homolog	EVI5_HUMAN	9	108.35245588258769	2.083524558825877
HeLa_C1_biot / HeLa_C1_nobiot	Q5JRA6	Q5JRA6	1.9230177849599903	1.9230177849599903	0.004562295726539022	0.011363623461201592	35	Q5JRA6	MIA3	Melanoma inhibitory activity protein 3	MIA3_HUMAN	41	279.21546083721466	3.792154608372147
HeLa_C1_biot / HeLa_C1_nobiot	Q9BZE4	Q9BZE4	1.3719965246142642	1.3719965246142642	0.004621476772327668	0.011479501328627904	9	Q9BZE4	GTPBP4	Nucleolar GTP-binding protein 1	NOG1_HUMAN	16	158.828507389897	2.58828507389897
HeLa_C1_biot / HeLa_C1_nobiot	O60353	O60353	4.706908917166764	4.706908917166764	0.004676807117020777	0.01159118780794473	21	O60353	FZD6	Frizzled-6	FZD6_HUMAN	12	2511.6848568647833	26.116848568647832
HeLa_C1_biot / HeLa_C1_nobiot	P55809	P55809	0.6039141288105129	0.6039141288105129	0.004836202080647278	0.011897007559674216	21	P55809	OXCT1	Succinyl-CoA:3-ketoacid coenzyme A transferase 1, mitochondrial	SCOT1_HUMAN	15	51.983439107971854	1.5198343910797185
HeLa_C1_biot / HeLa_C1_nobiot	Q8WYP5	Q8WYP5	1.4860872040778486	1.4860872040778486	0.004842557632348626	0.011908694002780803	25	Q8WYP5	AHCTF1	Protein ELYS	ELYS_HUMAN	28	180.12819608754918	2.801281960875492
HeLa_C1_biot / HeLa_C1_nobiot	O15230	O15230	1.2518515242645651	1.2518515242645651	0.0048878860992147	0.011995587931261766	45	O15230	LAMA5	Laminin subunit alpha-5	LAMA5_HUMAN	48	138.1468595997359	2.381468595997359
HeLa_C1_biot / HeLa_C1_nobiot	O60264	O60264	0.782553928449335	0.782553928449335	0.004945462902091656	0.012103408757682788	10	O60264	SMARCA5	SWI/SNF-related matrix-associated actin-dependent regulator of chromatin subfamily A member 5	SMCA5_HUMAN	14	72.0173313033713	1.720173313033713
HeLa_C1_biot / HeLa_C1_nobiot	Q9BZQ6	Q9BZQ6	0.6516336454758305	0.6516336454758305	0.004952834049540535	0.01211599925441326	12	Q9BZQ6	EDEM3	ER degradation-enhancing alpha-mannosidase-like protein 3	EDEM3_HUMAN	12	57.09460603992198	1.5709460603992198
HeLa_C1_biot / HeLa_C1_nobiot	O14495	O14495	3.4590530529545016	3.4590530529545016	0.004954660565315249	0.01211901451470019	5	O14495	PLPP3	Phospholipid phosphatase 3	PLPP3_HUMAN	5	999.7113959575015	10.997113959575016
HeLa_C1_biot / HeLa_C1_nobiot	Q96EY1	Q96EY1	2.0483445856021	2.0483445856021	0.004996207861246894	0.012198704287743322	6	Q96EY1	DNAJA3	DnaJ homolog subfamily A member 3, mitochondrial	DNJA3_HUMAN	5	313.63107788003646	4.136310778800365
HeLa_C1_biot / HeLa_C1_nobiot	P24928	P24928	1.7868265872887183	1.7868265872887183	0.0050049402945933855	0.012215609968848008	15	P24928	POLR2A	DNA-directed RNA polymerase II subunit RPB1	RPB1_HUMAN	16	245.05505952256698	3.45055059522567
HeLa_C1_biot / HeLa_C1_nobiot	Q9Y426	Q9Y426	1.5481745371491809	1.5481745371491809	0.0050341536674765154	0.012270063676633714	4	Q9Y426	C2CD2	C2 domain-containing protein 2	CU025_HUMAN	6	192.44686774236962	2.9244686774236963
HeLa_C1_biot / HeLa_C1_nobiot	Q96SK2	Q96SK2	2.1977580015029434	2.1977580015029434	0.005049228469415748	0.012301296271079737	7	Q96SK2	TMEM209	Transmembrane protein 209	TM209_HUMAN	10	358.7658495881516	4.587658495881516
HeLa_C1_biot / HeLa_C1_nobiot	P35625	P35625	5.53216660185091	5.53216660185091	0.0050688976952642925	0.012338834913123993	4	P35625	TIMP3	Metalloproteinase inhibitor 3	TIMP3_HUMAN	4	4527.517695599805	46.27517695599805
HeLa_C1_biot / HeLa_C1_nobiot	Q96KP4	Q96KP4	2.7160120523337765	2.7160120523337765	0.005089195330222214	0.012376500889480278	10	Q96KP4	CNDP2	Cytosolic non-specific dipeptidase	CNDP2_HUMAN	9	557.0540496353104	6.570540496353105
HeLa_C1_biot / HeLa_C1_nobiot	Q9Y277	Q9Y277	3.913599788601192	3.913599788601192	0.00512464018368345	0.012442680027137172	12	Q9Y277	VDAC3	Voltage-dependent anion-selective channel protein 3	VDAC3_HUMAN	9	1406.9919325540527	15.069919325540527
HeLa_C1_biot / HeLa_C1_nobiot	P98172	P98172	4.312964184019431	4.312964184019431	0.005190216496934842	0.012565641458185917	19	P98172	EFNB1	Ephrin-B1	EFNB1_HUMAN	12	1887.6119062943633	19.876119062943634
HeLa_C1_biot / HeLa_C1_nobiot	P61201	P61201	0.6076633971535605	0.6076633971535605	0.005197844384435611	0.012579632205881075	9	P61201	COPS2	COP9 signalosome complex subunit 2	CSN2_HUMAN	10	52.37892654911058	1.5237892654911058
HeLa_C1_biot / HeLa_C1_nobiot	Q8IUX1	Q8IUX1	3.0716136723518144	3.0716136723518144	0.005305968350473885	0.012789141772589576	10	Q8IUX1	TMEM126B	Complex I assembly factor TMEM126B, mitochondrial	T126B_HUMAN	8	740.7131693381501	8.407131693381501
HeLa_C1_biot / HeLa_C1_nobiot	P10515	P10515	2.8519921107613446	2.8519921107613446	0.005371292077163382	0.012909222199083166	12	P10515	DLAT	Dihydrolipoyllysine-residue acetyltransferase component of pyruvate dehydrogenase complex, mitochondrial	ODP2_HUMAN	12	621.9966337902074	7.219966337902074
HeLa_C1_biot / HeLa_C1_nobiot	Q9UMX5	Q9UMX5	3.528610650886575	3.528610650886575	0.005398985567791087	0.012959216622841682	11	Q9UMX5	NENF	Neudesin	NENF_HUMAN	7	1054.0314617876204	11.540314617876204
HeLa_C1_biot / HeLa_C1_nobiot	P31350	P31350	2.651611943127033	2.651611943127033	0.005446940264763303	0.013050530299183006	5	P31350	RRM2	Ribonucleoside-diphosphate reductase subunit M2	RIR2_HUMAN	4	528.3689715832392	6.283689715832391
HeLa_C1_biot / HeLa_C1_nobiot	O14641	O14641	1.4529002107118467	1.4529002107118467	0.005500543590919156	0.013154244590999752	2	O14641	DVL2	Segment polarity protein dishevelled homolog DVL-2	DVL2_HUMAN	4	173.7578265004366	2.737578265004366
HeLa_C1_biot / HeLa_C1_nobiot	Q99523	Q99523	4.663622699627495	4.663622699627495	0.0055228606800314765	0.013197174479730922	5	Q99523	SORT1	Sortilin	SORT_HUMAN	10	2434.4884769671758	25.344884769671758
HeLa_C1_biot / HeLa_C1_nobiot	Q96ED9	Q96ED9	1.5641382341526122	1.5641382341526122	0.005595348893543677	0.013327857838412274	4	Q96ED9	HOOK2	Protein Hook homolog 2	HOOK2_HUMAN	5	195.70081794830182	2.9570081794830183
HeLa_C1_biot / HeLa_C1_nobiot	Q14108	Q14108	3.161695142108341	3.161695142108341	0.0056290608051659	0.01338784145106477	4	Q14108	SCARB2	Lysosome membrane protein 2	SCRB2_HUMAN	4	794.8805623940325	8.948805623940325
HeLa_C1_biot / HeLa_C1_nobiot	Q13505	Q13505	2.5680963466057425	2.5680963466057425	0.005645563489920903	0.013416144297657489	10	Q13505	MTX1	Metaxin-1	MTX1_HUMAN	8	493.02640631245396	5.93026406312454
HeLa_C1_biot / HeLa_C1_nobiot	Q9UBB9	Q9UBB9	1.4265344015784482	1.4265344015784482	0.005708388565795153	0.013531953028962283	10	Q9UBB9	TFIP11	Tuftelin-interacting protein 11	TFP11_HUMAN	9	168.80023540572623	2.688002354057262
HeLa_C1_biot / HeLa_C1_nobiot	Q53H12	Q53H12	2.1287383197970766	2.1287383197970766	0.005708597685518913	0.013532055735712525	13	Q53H12	AGK	Acylglycerol kinase, mitochondrial	AGK_HUMAN	13	337.3348507380612	4.373348507380612
HeLa_C1_biot / HeLa_C1_nobiot	P46977	P46977	2.8761680211969836	2.8761680211969836	0.0057839319551044885	0.013669345789194706	12	P46977	STT3A	Dolichyl-diphosphooligosaccharide--protein glycosyltransferase subunit STT3A	STT3A_HUMAN	12	634.1974080103896	7.3419740801038955
HeLa_C1_biot / HeLa_C1_nobiot	O75165	O75165	1.212899857384017	1.212899857384017	0.005788878289235067	0.01367509611783642	4	O75165	DNAJC13	DnaJ homolog subfamily C member 13	DJC13_HUMAN	6	131.80309954131445	2.3180309954131446
HeLa_C1_biot / HeLa_C1_nobiot	Q13200	Q13200	2.1750256418803935	2.1750256418803935	0.005802622368701942	0.01369893459360988	29	Q13200	PSMD2	26S proteasome non-ATPase regulatory subunit 2	PSMD2_HUMAN	27	351.59378829716906	4.5159378829716905
HeLa_C1_biot / HeLa_C1_nobiot	P06865	P06865	3.708507120009308	3.708507120009308	0.005867752377525713	0.013817828882101809	5	P06865	HEXA	Beta-hexosaminidase subunit alpha	HEXA_HUMAN	5	1207.289828907253	13.07289828907253
HeLa_C1_biot / HeLa_C1_nobiot	Q9UI10	Q9UI10	2.173064090956431	2.173064090956431	0.00588275593421371	0.013842010466363954	5	Q9UI10	EIF2B4	Translation initiation factor eIF-2B subunit delta	EI2BD_HUMAN	5	350.98019896756574	4.509801989675657
HeLa_C1_biot / HeLa_C1_nobiot	Q9NXE4	Q9NXE4	2.9131701973981845	2.9131701973981845	0.005925984096150863	0.013924825735650884	6	Q9NXE4	SMPD4	Sphingomyelin phosphodiesterase 4	NSMA3_HUMAN	6	653.2716312367925	7.532716312367925
HeLa_C1_biot / HeLa_C1_nobiot	Q6P2P2	Q6P2P2	1.8373319232085341	1.8373319232085341	0.006135394922258113	0.014302837128833177	8	Q6P2P2	PRMT9	Putative protein arginine N-methyltransferase 9	ANM9_HUMAN	7	257.3485472490158	3.573485472490158
HeLa_C1_biot / HeLa_C1_nobiot	P33981	P33981	2.3417208915160526	2.3417208915160526	0.006159767509606776	0.014344904820078323	25	P33981	TTK	Dual specificity protein kinase TTK	TTK_HUMAN	24	406.9069314600662	5.069069314600662
HeLa_C1_biot / HeLa_C1_nobiot	P19784	P19784	2.1243873049271285	2.1243873049271285	0.006196612143400171	0.0144097415411596	8	P19784	CSNK2A2	Casein kinase II subunit alpha'	CSK22_HUMAN	7	336.01788223815754	4.360178822381576
HeLa_C1_biot / HeLa_C1_nobiot	O43175	O43175	2.3133733040849127	2.3133733040849127	0.006217036120280858	0.014448178814308352	25	O43175	PHGDH	D-3-phosphoglycerate dehydrogenase	SERA_HUMAN	18	397.04390851016126	4.970439085101613
HeLa_C1_biot / HeLa_C1_nobiot	P47712	P47712	2.942567620844126	2.942567620844126	0.006238622985054147	0.014482416917441832	14	P47712	PLA2G4A	Cytosolic phospholipase A2	PA24A_HUMAN	15	668.7783034840324	7.687783034840324
HeLa_C1_biot / HeLa_C1_nobiot	Q13444	Q13444	4.355914811985717	4.355914811985717	0.006252052947084368	0.014507017497605084	13	Q13444	ADAM15	Disintegrin and metalloproteinase domain-containing protein 15	ADA15_HUMAN	12	1947.6749478149222	20.476749478149223
HeLa_C1_biot / HeLa_C1_nobiot	Q9Y320	Q9Y320	2.621685213568201	2.621685213568201	0.006278310268962872	0.014551217746272991	7	Q9Y320	TMX2	Thioredoxin-related transmembrane protein 2	TMX2_HUMAN	6	515.4685822745154	6.1546858227451535
HeLa_C1_biot / HeLa_C1_nobiot	P10253	P10253	1.8398964569778995	1.8398964569778995	0.00629123225205209	0.014572477123832665	3	P10253	GAA	Lysosomal alpha-glucosidase	LYAG_HUMAN	5	257.984334715209	3.57984334715209
HeLa_C1_biot / HeLa_C1_nobiot	O14787	O14787	2.653275496301394	2.653275496301394	0.0064045764467797	0.014773443550115634	9	O14787	TNPO2	Transportin-2	TNPO2_HUMAN	11	529.093953700017	6.29093953700017
HeLa_C1_biot / HeLa_C1_nobiot	Q5R372	Q5R372	1.3768048446169836	1.3768048446169836	0.006417777253696023	0.01479505661479083	8	Q5R372	RABGAP1L	Rab GTPase-activating protein 1-like	RBG1L_HUMAN	8	159.6925891888759	2.596925891888759
HeLa_C1_biot / HeLa_C1_nobiot	Q9GZM5	Q9GZM5	3.202618547757968	3.202618547757968	0.00657132456561776	0.015071133838533259	5	Q9GZM5	YIPF3	Protein YIPF3	YIPF3_HUMAN	5	820.6281444540231	9.206281444540231
HeLa_C1_biot / HeLa_C1_nobiot	Q5SRE5	Q5SRE5	2.0137329247192017	2.0137329247192017	0.006600566647898434	0.015123653473171647	23	Q5SRE5	NUP188	Nucleoporin NUP188 homolog	NU188_HUMAN	28	303.8257548942471	4.038257548942471
HeLa_C1_biot / HeLa_C1_nobiot	Q9UPY5	Q9UPY5	1.8592537854255824	1.8592537854255824	0.006665087201537312	0.015229276016700651	7	Q9UPY5	SLC7A11	Cystine/glutamate transporter	XCT_HUMAN	7	262.8199498539484	3.628199498539484
HeLa_C1_biot / HeLa_C1_nobiot	Q6UXD5	Q6UXD5	1.9299308312718155	1.9299308312718155	0.006671389345668991	0.015239034952784518	7	Q6UXD5	SEZ6L2	Seizure 6-like protein 2	SE6L2_HUMAN	9	281.03693030354447	3.810369303035445
HeLa_C1_biot / HeLa_C1_nobiot	P13861	P13861	2.3525685378264636	2.3525685378264636	0.006714959880029641	0.015313635803521077	6	P13861	PRKAR2A	cAMP-dependent protein kinase type II-alpha regulatory subunit	KAP2_HUMAN	7	410.73273763573417	5.1073273763573415
HeLa_C1_biot / HeLa_C1_nobiot	Q96CW1	Q96CW1	2.925321889004782	2.925321889004782	0.006735044804090126	0.015342920904763037	4	Q96CW1	AP2M1	AP-2 complex subunit mu	AP2M1_HUMAN	5	659.6431667452194	7.596431667452195
HeLa_C1_biot / HeLa_C1_nobiot	O95070	O95070	1.4015700384315304	1.4015700384315304	0.006759419779324887	0.015384014291793443	3	O95070	YIF1A	Protein YIF1A	YIF1A_HUMAN	3	164.1889340551703	2.641889340551703
HeLa_C1_biot / HeLa_C1_nobiot	Q9UNE7	Q9UNE7	1.7354667961757688	1.7354667961757688	0.006815311284211438	0.015484514726014297	6	Q9UNE7	STUB1	E3 ubiquitin-protein ligase CHIP	CHIP_HUMAN	6	232.9872172851985	3.329872172851985
HeLa_C1_biot / HeLa_C1_nobiot	Q8NI22	Q8NI22	2.5879229739923844	2.5879229739923844	0.006841076941948232	0.015530517620276879	3	Q8NI22	MCFD2	Multiple coagulation factor deficiency protein 2	MCFD2_HUMAN	2	501.2324903501854	6.012324903501854
HeLa_C1_biot / HeLa_C1_nobiot	Q9UNS1	Q9UNS1	1.767959656131849	1.767959656131849	0.006932155229648516	0.01569015029655062	6	Q9UNS1	TIMELESS	Protein timeless homolog	TIM_HUMAN	9	240.5719591309348	3.405719591309348
HeLa_C1_biot / HeLa_C1_nobiot	Q6ZNB6	Q6ZNB6	1.776448759916126	1.776448759916126	0.006949236712478535	0.01571965801431456	6	Q6ZNB6	NFXL1	NF-X1-type zinc finger protein NFXL1	NFXL1_HUMAN	5	242.5818596194976	3.425818596194976
HeLa_C1_biot / HeLa_C1_nobiot	Q99470	Q99470	2.721984762670589	2.721984762670589	0.006950537247260993	0.015722164180401912	4	Q99470	SDF2	Stromal cell-derived factor 2	SDF2_HUMAN	3	559.7798704463432	6.5977987044634325
HeLa_C1_biot / HeLa_C1_nobiot	Q9UBB4	Q9UBB4	3.9460250512924158	3.9460250512924158	0.006953758417274323	0.01572839227185733	19	Q9UBB4	ATXN10	Ataxin-10	ATX10_HUMAN	14	1441.2457927504868	15.412457927504867
HeLa_C1_biot / HeLa_C1_nobiot	Q07960	Q07960	2.2119204404947643	2.2119204404947643	0.0069550408699740295	0.015729735814438754	10	Q07960	ARHGAP1	Rho GTPase-activating protein 1	RHG01_HUMAN	9	363.29157288932936	4.632915728893294
HeLa_C1_biot / HeLa_C1_nobiot	P62191	P62191	2.2348044898140964	2.2348044898140964	0.006971569654401671	0.015757155065770436	11	P62191	PSMC1	26S protease regulatory subunit 4	PRS4_HUMAN	12	370.6989027046589	4.706989027046589
HeLa_C1_biot / HeLa_C1_nobiot	Q03135	Q03135	1.5415485639755016	1.5415485639755016	0.006986261286133256	0.015783725362587438	10	Q03135	CAV1	Caveolin-1	CAV1_HUMAN	7	191.10680484837843	2.9110680484837843
HeLa_C1_biot / HeLa_C1_nobiot	Q13395	Q13395	1.723582613725764	1.723582613725764	0.007006843652326089	0.01582060371339228	11	Q13395	TARBP1	Probable methyltransferase TARBP1	TARB1_HUMAN	16	230.255505891932	3.30255505891932
HeLa_C1_biot / HeLa_C1_nobiot	Q5HYK3	Q5HYK3	2.5539666766516835	2.5539666766516835	0.00701616309494824	0.01583667473369238	6	Q5HYK3	COQ5	2-methoxy-6-polyprenyl-1,4-benzoquinol methylase, mitochondrial	COQ5_HUMAN	7	487.2466900417889	5.872466900417889
HeLa_C1_biot / HeLa_C1_nobiot	P56962	P56962	2.7330753374545185	2.7330753374545185	0.007021950075570075	0.01584812424422159	6	P56962	STX17	Syntaxin-17	STX17_HUMAN	6	564.8714079162223	6.6487140791622235
HeLa_C1_biot / HeLa_C1_nobiot	Q13347	Q13347	2.4096633148429896	2.4096633148429896	0.00702547320665963	0.015853228684161592	7	Q13347	EIF3I	Eukaryotic translation initiation factor 3 subunit I	EIF3I_HUMAN	7	431.350308688689	5.3135030868868895
HeLa_C1_biot / HeLa_C1_nobiot	O00522	O00522	1.0104885483799584	1.0104885483799584	0.007052152738458623	0.015896948368122867	5	O00522	KRIT1	Krev interaction trapped protein 1	KRIT1_HUMAN	6	101.45931982610148	2.014593198261015
HeLa_C1_biot / HeLa_C1_nobiot	P30622	P30622	1.1746655406647837	1.1746655406647837	0.007070561770583111	0.015930966230917692	10	P30622	CLIP1	CAP-Gly domain-containing linker protein 1	CLIP1_HUMAN	18	125.74054156746305	2.2574054156746306
HeLa_C1_biot / HeLa_C1_nobiot	O43592	O43592	1.122879672589003	1.122879672589003	0.007119966397171023	0.016014430592402415	28	O43592	XPOT	Exportin-T	XPOT_HUMAN	22	117.78123835141284	2.1778123835141283
HeLa_C1_biot / HeLa_C1_nobiot	Q9Y394	Q9Y394	2.69726395817568	2.69726395817568	0.0071268910724200584	0.016025589545730485	4	Q9Y394	DHRS7	Dehydrogenase/reductase SDR family member 7	DHRS7_HUMAN	5	548.5707487673886	6.485707487673886
HeLa_C1_biot / HeLa_C1_nobiot	P34949	P34949	1.5696202786888005	1.5696202786888005	0.007278927040725697	0.016290200766967525	5	P34949	MPI	Mannose-6-phosphate isomerase	MPI_HUMAN	6	196.82657826994375	2.9682657826994374
HeLa_C1_biot / HeLa_C1_nobiot	P31946	P31946	1.8408314791949423	1.8408314791949423	0.007307269963394948	0.016338018748453517	8	P31946	YWHAB	14-3-3 protein beta/alpha	1433B_HUMAN	12	258.21642243207754	3.5821642243207754
HeLa_C1_biot / HeLa_C1_nobiot	Q10589	Q10589	5.250524662429705	5.250524662429705	0.007321904836931982	0.016364464327894748	10	Q10589	BST2	Bone marrow stromal antigen 2	BST2_HUMAN	5	3706.846945798504	38.06846945798504
HeLa_C1_biot / HeLa_C1_nobiot	Q16706	Q16706	1.4788792423932777	1.4788792423932777	0.007323373886679527	0.016366851308309824	7	Q16706	MAN2A1	Alpha-mannosidase 2	MA2A1_HUMAN	11	178.73211610397476	2.7873211610397477
HeLa_C1_biot / HeLa_C1_nobiot	Q9NYU1	Q9NYU1	1.0950617464024077	1.0950617464024077	0.007334236954694664	0.016383951069933997	7	Q9NYU1	UGGT2	UDP-glucose:glycoprotein glucosyltransferase 2	UGGG2_HUMAN	10	113.62222430514008	2.136222243051401
HeLa_C1_biot / HeLa_C1_nobiot	P82650	P82650	1.148090156797345	1.148090156797345	0.007334740764903117	0.016384179677369177	6	P82650	MRPS22	28S ribosomal protein S22, mitochondrial	RT22_HUMAN	7	121.62031862166684	2.2162031862166685
HeLa_C1_biot / HeLa_C1_nobiot	Q32MZ4	Q32MZ4	0.9924640539007483	0.9924640539007483	0.00736295877389975	0.01643237162653663	12	Q32MZ4	LRRFIP1	Leucine-rich repeat flightless-interacting protein 1	LRRF1_HUMAN	11	98.95801981297025	1.9895801981297025
HeLa_C1_biot / HeLa_C1_nobiot	Q8NFZ4	Q8NFZ4	3.788761398942614	3.788761398942614	0.00754600206873367	0.01674245491206247	5	Q8NFZ4	NLGN2	Neuroligin-2	NLGN2_HUMAN	10	1282.07250597786	13.8207250597786
HeLa_C1_biot / HeLa_C1_nobiot	Q2LD37	Q2LD37	0.9193024996214711	0.9193024996214711	0.007568865119728538	0.016779449074455558	8	Q2LD37	KIAA1109	Uncharacterized protein KIAA1109	K1109_HUMAN	11	89.12007327733653	1.8912007327733653
HeLa_C1_biot / HeLa_C1_nobiot	Q96RL7	Q96RL7	1.823119185671396	1.823119185671396	0.007590619326494603	0.016818132076347508	24	Q96RL7	VPS13A	Vacuolar protein sorting-associated protein 13A	VP13A_HUMAN	32	253.84540523067201	3.53845405230672
HeLa_C1_biot / HeLa_C1_nobiot	Q96L91	Q96L91	1.2531594642832775	1.2531594642832775	0.007628050336290269	0.016888229491889863	5	Q96L91	EP400	E1A-binding protein p400	EP400_HUMAN	7	138.36286023449395	2.3836286023449396
HeLa_C1_biot / HeLa_C1_nobiot	Q9Y3D6	Q9Y3D6	1.0873766758051489	1.0873766758051489	0.007725056121115136	0.017049350511205923	7	Q9Y3D6	FIS1	Mitochondrial fission 1 protein	FIS1_HUMAN	4	112.48730874522694	2.1248730874522694
HeLa_C1_biot / HeLa_C1_nobiot	P21397	P21397	0.6551136422340101	0.6551136422340101	0.00788351076029894	0.017324560082985475	2	P21397	MAOA	Amine oxidase [flavin-containing] A	AOFA_HUMAN	7	57.47399917726794	1.5747399917726794
HeLa_C1_biot / HeLa_C1_nobiot	Q14696	Q14696	1.028777989097176	1.028777989097176	0.007905749564648125	0.017361975068103844	12	Q14696	MESDC2	LDLR chaperone MESD	MESD_HUMAN	8	104.02953209798093	2.0402953209798094
HeLa_C1_biot / HeLa_C1_nobiot	Q9NQX5	Q9NQX5	2.3276767372610596	2.3276767372610596	0.00795728346291237	0.017450520614834427	6	Q9NQX5	NPDC1	Neural proliferation differentiation and control protein 1	NPDC1_HUMAN	3	401.99630227350553	5.019963022735055
HeLa_C1_biot / HeLa_C1_nobiot	O94826	O94826	1.7012257801825812	1.7012257801825812	0.008013165627911595	0.017546670026027375	27	O94826	TOMM70A	Mitochondrial import receptor subunit TOM70	TOM70_HUMAN	19	225.17712667348042	3.251771266734804
HeLa_C1_biot / HeLa_C1_nobiot	P35606	P35606	1.7945778085589	1.7945778085589	0.008023075854505214	0.017564851934310087	12	P35606	COPB2	Coatomer subunit beta'	COPB2_HUMAN	14	246.91393882972096	3.4691393882972097
HeLa_C1_biot / HeLa_C1_nobiot	Q02878	Q02878	3.195068024589471	3.195068024589471	0.008027808960566565	0.017571959898019747	21	Q02878	RPL6	60S ribosomal protein L6	RL6_HUMAN	15	815.8225094560584	9.158225094560583
HeLa_C1_biot / HeLa_C1_nobiot	Q92542	Q92542	3.0785053256827024	3.0785053256827024	0.008108254713418996	0.017708804947934455	9	Q92542	NCSTN	Nicastrin	NICA_HUMAN	10	744.7388047962477	8.447388047962477
HeLa_C1_biot / HeLa_C1_nobiot	P61009	P61009	3.7828995341367118	3.7828995341367118	0.008186678642721651	0.017847795711790175	4	P61009	SPCS3	Signal peptidase complex subunit 3	SPCS3_HUMAN	4	1276.468351647089	13.76468351647089
HeLa_C1_biot / HeLa_C1_nobiot	Q14746	Q14746	1.0039945840562998	1.0039945840562998	0.008197861919961896	0.017864356959212117	5	Q14746	COG2	Conserved oligomeric Golgi complex subunit 2	COG2_HUMAN	9	100.55453428783387	2.0055453428783387
HeLa_C1_biot / HeLa_C1_nobiot	Q13253	Q13253	5.083773353428644	5.083773353428644	0.008219176083906996	0.017898030541370267	5	Q13253	NOG	Noggin	NOGG_HUMAN	3	3291.3160911884906	33.91316091188491
HeLa_C1_biot / HeLa_C1_nobiot	Q8IXI1	Q8IXI1	2.7980116733763905	2.7980116733763905	0.00824840845877972	0.017951021181889952	8	Q8IXI1	RHOT2	Mitochondrial Rho GTPase 2	MIRO2_HUMAN	8	595.4812754441404	6.954812754441404
HeLa_C1_biot / HeLa_C1_nobiot	O60318	O60318	2.6631886220390646	2.6631886220390646	0.008250856959226302	0.017954913616446282	9	O60318	MCM3AP	Germinal-center associated nuclear protein	GANP_HUMAN	10	533.4315039137398	6.334315039137398
HeLa_C1_biot / HeLa_C1_nobiot	Q8IWA5	Q8IWA5	3.413242861259704	3.413242861259704	0.008254707481554584	0.017960898502998646	14	Q8IWA5	SLC44A2	Choline transporter-like protein 2	CTL2_HUMAN	13	965.3406134398475	10.653406134398475
HeLa_C1_biot / HeLa_C1_nobiot	Q2VWP7	Q2VWP7	2.4270926469869805	2.4270926469869805	0.008306167707074581	0.018051693690793142	14	Q2VWP7	PRTG	Protogenin	PRTG_HUMAN	14	437.8085335393567	5.378085335393567
HeLa_C1_biot / HeLa_C1_nobiot	Q8N7H5	Q8N7H5	2.314122134196808	2.314122134196808	0.008358421800123122	0.01813917541414648	4	Q8N7H5	PAF1	RNA polymerase II-associated factor 1 homolog	PAF1_HUMAN	7	397.30196585927075	4.973019658592707
HeLa_C1_biot / HeLa_C1_nobiot	Q96JJ7	Q96JJ7	1.6125264445555045	1.6125264445555045	0.00844827046867872	0.01828651309148078	17	Q96JJ7	TMX3	Protein disulfide-isomerase TMX3	TMX3_HUMAN	13	205.78686651304315	3.0578686651304317
HeLa_C1_biot / HeLa_C1_nobiot	O76082	O76082	1.9787599773084974	1.9787599773084974	0.0085638374700043	0.018465707960649037	5	O76082	SLC22A5	Solute carrier family 22 member 5	S22A5_HUMAN	4	294.1541534793655	3.941541534793655
HeLa_C1_biot / HeLa_C1_nobiot	P78504	P78504	1.2668539991015242	1.2668539991015242	0.008594171072500455	0.01851736339952713	22	P78504	JAG1	Protein jagged-1	JAG1_HUMAN	12	140.63625155222445	2.4063625155222446
HeLa_C1_biot / HeLa_C1_nobiot	O75874	O75874	1.3679671953678239	1.3679671953678239	0.00865969017155836	0.018619702629151563	11	O75874	IDH1	Isocitrate dehydrogenase [NADP] cytoplasmic	IDHC_HUMAN	12	158.10662908196923	2.581066290819692
HeLa_C1_biot / HeLa_C1_nobiot	Q96BN8	Q96BN8	0.654140630521273	0.654140630521273	0.008670984751951346	0.018639077573196442	13	Q96BN8	OTULIN	Ubiquitin thioesterase otulin	OTUL_HUMAN	11	57.3678281690601	1.573678281690601
HeLa_C1_biot / HeLa_C1_nobiot	Q9Y5M8	Q9Y5M8	1.5660727085356014	1.5660727085356014	0.008752904364415354	0.01877561246316902	11	Q9Y5M8	SRPRB	Signal recognition particle receptor subunit beta	SRPRB_HUMAN	7	196.09758186595636	2.9609758186595636
HeLa_C1_biot / HeLa_C1_nobiot	O15270	O15270	1.794185121595492	1.794185121595492	0.008779087177377324	0.018819905852222964	9	O15270	SPTLC2	Serine palmitoyltransferase 2	SPTC2_HUMAN	6	246.81952522254474	3.4681952522254473
HeLa_C1_biot / HeLa_C1_nobiot	O95905	O95905	2.018566037757158	2.018566037757158	0.008786287494911595	0.01883187902982286	3	O95905	ECD	Protein ecdysoneless homolog	ECD_HUMAN	3	305.180863447085	4.05180863447085
HeLa_C1_biot / HeLa_C1_nobiot	Q01151	Q01151	3.993229916689061	3.993229916689061	0.008796735492533993	0.01884981756105604	10	Q01151	CD83	CD83 antigen	CD83_HUMAN	9	1492.5093266985164	15.925093266985163
HeLa_C1_biot / HeLa_C1_nobiot	P50851	P50851	1.100322241023574	1.100322241023574	0.008800554901845205	0.018857007765689937	9	P50851	LRBA	Lipopolysaccharide-responsive and beige-like anchor protein	LRBA_HUMAN	15	114.4025762167912	2.144025762167912
HeLa_C1_biot / HeLa_C1_nobiot	Q5T160	Q5T160	2.51433002775546	2.51433002775546	0.008810697865728037	0.018872304416762166	19	Q5T160	RARS2	Probable arginine--tRNA ligase, mitochondrial	SYRM_HUMAN	20	471.332273644893	5.71332273644893
HeLa_C1_biot / HeLa_C1_nobiot	Q9HDC9	Q9HDC9	2.8164404684981723	2.8164404684981723	0.008864046602913723	0.01896119833656091	11	Q9HDC9	APMAP	Adipocyte plasma membrane-associated protein	APMAP_HUMAN	10	604.4222448245823	7.044222448245823
HeLa_C1_biot / HeLa_C1_nobiot	Q12904	Q12904	1.9719230981480202	1.9719230981480202	0.008866191399097072	0.018964792232147993	4	Q12904	AIMP1	Aminoacyl tRNA synthase complex-interacting multifunctional protein 1	AIMP1_HUMAN	4	292.2906902567153	3.9229069025671532
HeLa_C1_biot / HeLa_C1_nobiot	O95427	O95427	2.0563867183709963	2.0563867183709963	0.00902260511669824	0.019220759819746937	8	O95427	PIGN	GPI ethanolamine phosphate transferase 1	PIGN_HUMAN	7	315.94325386064037	4.159432538606404
HeLa_C1_biot / HeLa_C1_nobiot	O75911	O75911	2.1343248707465703	2.1343248707465703	0.009071951600226044	0.019298201402445977	4	O75911	DHRS3	Short-chain dehydrogenase/reductase 3	DHRS3_HUMAN	4	339.03162646643824	4.390316264664382
HeLa_C1_biot / HeLa_C1_nobiot	Q86TW2	Q86TW2	2.371027848311121	2.371027848311121	0.00907533571808331	0.01930374000713325	8	Q86TW2	ADCK1	Uncharacterized aarF domain-containing protein kinase 1	ADCK1_HUMAN	8	417.30955827381615	5.173095582738162
HeLa_C1_biot / HeLa_C1_nobiot	Q4KMG0	Q4KMG0	3.1903178660887956	3.1903178660887956	0.009134953479200762	0.0194018814690043	15	Q4KMG0	CDON	Cell adhesion molecule-related/down-regulated by oncogenes	CDON_HUMAN	20	812.8120685825517	9.128120685825516
HeLa_C1_biot / HeLa_C1_nobiot	O94915	O94915	1.1450987720083345	1.1450987720083345	0.00916781491137473	0.019456487507902066	12	O94915	FRYL	Protein furry homolog-like	FRYL_HUMAN	16	121.16127162911239	2.211612716291124
HeLa_C1_biot / HeLa_C1_nobiot	O15427	O15427	4.9371823228229	4.9371823228229	0.009248551713226695	0.019589639869497716	27	O15427	SLC16A3	Monocarboxylate transporter 4	MOT4_HUMAN	15	2963.6558160154996	30.636558160154994
HeLa_C1_biot / HeLa_C1_nobiot	Q9H2H9	Q9H2H9	2.7727034367396204	2.7727034367396204	0.009276402026699434	0.019628245279701553	13	Q9H2H9	SLC38A1	Sodium-coupled neutral amino acid transporter 1	S38A1_HUMAN	9	583.3872998205007	6.833872998205007
HeLa_C1_biot / HeLa_C1_nobiot	Q9BV20	Q9BV20	2.2145861693547877	2.2145861693547877	0.009350091799758122	0.019746084159126414	5	Q9BV20	MRI1	Methylthioribose-1-phosphate isomerase	MTNA_HUMAN	5	364.14840775354793	4.6414840775354795
HeLa_C1_biot / HeLa_C1_nobiot	P52306	P52306	0.9131781935339325	0.9131781935339325	0.009368944003372669	0.019776256741949185	6	P52306	RAP1GDS1	Rap1 GTPase-GDP dissociation stimulator 1	GDS1_HUMAN	7	88.31895156389675	1.8831895156389675
HeLa_C1_biot / HeLa_C1_nobiot	Q96AQ8	Q96AQ8	1.3267752763799459	1.3267752763799459	0.009476756571634902	0.019947722080071197	3	Q96AQ8	MCUR1	Mitochondrial calcium uniporter regulator 1	MCUR1_HUMAN	4	150.84136516847616	2.5084136516847617
HeLa_C1_biot / HeLa_C1_nobiot	Q5C9Z4	Q5C9Z4	2.191953646962322	2.191953646962322	0.009506191841415185	0.019993696448999083	13	Q5C9Z4	NOM1	Nucleolar MIF4G domain-containing protein 1	NOM1_HUMAN	14	356.92381778010736	4.569238177801074
HeLa_C1_biot / HeLa_C1_nobiot	Q9UM54	Q9UM54	0.7407302150948308	0.7407302150948308	0.00956380915874704	0.02008072707372555	13	Q9UM54	MYO6	Unconventional myosin-VI	MYO6_HUMAN	17	67.10214065415792	1.6710214065415792
HeLa_C1_biot / HeLa_C1_nobiot	Q9UHB9	Q9UHB9	0.98962150102625	0.98962150102625	0.009668206354577215	0.020255634341100476	7	Q9UHB9	SRP68	Signal recognition particle subunit SRP68	SRP68_HUMAN	7	98.56639726736339	1.9856639726736338
HeLa_C1_biot / HeLa_C1_nobiot	Q9HBM0	Q9HBM0	2.002434471013102	2.002434471013102	0.00971402469881025	0.020328835546156825	6	Q9HBM0	VEZT	Vezatin	VEZA_HUMAN	5	300.67554850330663	4.006755485033066
HeLa_C1_biot / HeLa_C1_nobiot	Q29983	Q29983	3.9945004932918446	3.9945004932918446	0.00972001583637731	0.020337033903232916	7	Q29983	MICA	MHC class I polypeptide-related sequence A	MICA_HUMAN	5	1493.9124620094808	15.939124620094807
HeLa_C1_biot / HeLa_C1_nobiot	Q9H4G0	Q9H4G0	1.5149935768631597	1.5149935768631597	0.009833619394404804	0.0205137252714645	8	Q9H4G0	EPB41L1	Band 4.1-like protein 1	E41L1_HUMAN	11	185.79755552345648	2.8579755552345647
HeLa_C1_biot / HeLa_C1_nobiot	Q16531	Q16531	1.185167373602765	1.185167373602765	0.00984804200026549	0.02053513391896983	10	Q16531	DDB1	DNA damage-binding protein 1	DDB1_HUMAN	11	127.38977363718402	2.2738977363718402
HeLa_C1_biot / HeLa_C1_nobiot	P62753	P62753	1.8919798431189785	1.8919798431189785	0.009877981366737256	0.020579968326350184	14	P62753	RPS6	40S ribosomal protein S6	RS6_HUMAN	10	271.1442050422729	3.711442050422729
HeLa_C1_biot / HeLa_C1_nobiot	P83436	P83436	2.316254972567159	2.316254972567159	0.009885218121267202	0.020588738977692894	6	P83436	COG7	Conserved oligomeric Golgi complex subunit 7	COG7_HUMAN	8	398.0377063302516	4.980377063302516
HeLa_C1_biot / HeLa_C1_nobiot	Q96KA5	Q96KA5	1.4466799776924482	1.4466799776924482	0.01001245542800533	0.020796432513074996	18	Q96KA5	CLPTM1L	Cleft lip and palate transmembrane protein 1-like protein	CLP1L_HUMAN	14	172.58005034519522	2.725800503451952
HeLa_C1_biot / HeLa_C1_nobiot	Q86SF2	Q86SF2	3.167907800557663	3.167907800557663	0.010031553549743109	0.020824971404991035	5	Q86SF2	GALNT7	N-acetylgalactosaminyltransferase 7	GALT7_HUMAN	8	798.7424839498614	8.987424839498614
HeLa_C1_biot / HeLa_C1_nobiot	O95169	O95169	3.4930411486416983	3.4930411486416983	0.010046279736676949	0.020846528502251806	3	O95169	NDUFB8	NADH dehydrogenase [ubiquinone] 1 beta subcomplex subunit 8, mitochondrial	NDUB8_HUMAN	3	1025.9268135600828	11.259268135600827
HeLa_C1_biot / HeLa_C1_nobiot	Q92604	Q92604	2.4734599932575225	2.4734599932575225	0.010083536049546078	0.02090470440345316	10	Q92604	LPGAT1	Acyl-CoA:lysophosphatidylglycerol acyltransferase 1	LGAT1_HUMAN	7	455.3741365515456	5.553741365515456
HeLa_C1_biot / HeLa_C1_nobiot	P05455	P05455	1.4859408167159796	1.4859408167159796	0.010089755057779247	0.020913347752957036	15	P05455	SSB	Lupus La protein	LA_HUMAN	18	180.09977348536498	2.8009977348536497
HeLa_C1_biot / HeLa_C1_nobiot	P35367	P35367	2.821590856160506	2.821590856160506	0.010237496050821386	0.021141725771526492	5	P35367	HRH1	Histamine H1 receptor	HRH1_HUMAN	6	606.941509999725	7.06941509999725
HeLa_C1_biot / HeLa_C1_nobiot	O75477	O75477	3.4395215619963673	3.4395215619963673	0.01024498025029522	0.02115504055529374	8	O75477	ERLIN1	Erlin-1	ERLN1_HUMAN	13	984.9236112964753	10.849236112964753
HeLa_C1_biot / HeLa_C1_nobiot	P17980	P17980	2.527125514369569	2.527125514369569	0.010249339953039047	0.021159760388694753	15	P17980	PSMC3	26S protease regulatory subunit 6A	PRS6A_HUMAN	13	476.42204603222024	5.7642204603222025
HeLa_C1_biot / HeLa_C1_nobiot	O94898	O94898	1.5415951502667136	1.5415951502667136	0.010391114779597048	0.02137891125282224	5	O94898	LRIG2	Leucine-rich repeats and immunoglobulin-like domains protein 2	LRIG2_HUMAN	7	191.11620517551762	2.911162051755176
HeLa_C1_biot / HeLa_C1_nobiot	Q9H9A5	Q9H9A5	0.887632125440869	0.887632125440869	0.010507855894589982	0.021572487133423666	4	Q9H9A5	CNOT10	CCR4-NOT transcription complex subunit 10	CNO10_HUMAN	6	85.0137027236512	1.850137027236512
HeLa_C1_biot / HeLa_C1_nobiot	P15529	P15529	4.123254851992217	4.123254851992217	0.01052992409332708	0.021612744668746072	16	P15529	CD46	Membrane cofactor protein	MCP_HUMAN	8	1642.703045736904	17.42703045736904
HeLa_C1_biot / HeLa_C1_nobiot	Q14145	Q14145	0.9113575215794415	0.9113575215794415	0.01063828103819685	0.021774914693992047	11	Q14145	KEAP1	Kelch-like ECH-associated protein 1	KEAP1_HUMAN	13	88.08144414418932	1.8808144414418932
HeLa_C1_biot / HeLa_C1_nobiot	P17706	P17706	0.8641679332700904	0.8641679332700904	0.010646843900577144	0.021787155550806948	4	P17706	PTPN2	Tyrosine-protein phosphatase non-receptor type 2	PTN2_HUMAN	5	82.02895220316056	1.8202895220316055
HeLa_C1_biot / HeLa_C1_nobiot	Q14160	Q14160	0.625762014327799	0.625762014327799	0.010673505882985556	0.02182730883366609	24	Q14160	SCRIB	Protein scribble homolog	SCRIB_HUMAN	32	54.30256179500918	1.5430256179500919
HeLa_C1_biot / HeLa_C1_nobiot	Q13283	Q13283	2.486431959158499	2.486431959158499	0.010687063384868276	0.021848464920172044	9	Q13283	G3BP1	Ras GTPase-activating protein-binding protein 1	G3BP1_HUMAN	13	460.3902904088367	5.6039029040883666
HeLa_C1_biot / HeLa_C1_nobiot	Q6ZMB5	Q6ZMB5	4.7245340065619486	4.7245340065619486	0.01073209781920204	0.021920217812448902	4	Q6ZMB5	TMEM184A	Transmembrane protein 184A	T184A_HUMAN	3	2543.7869315987946	26.437869315987946
HeLa_C1_biot / HeLa_C1_nobiot	Q99460	Q99460	1.1244890597868744	1.1244890597868744	0.010851341702373575	0.022099436216192078	15	Q99460	PSMD1	26S proteasome non-ATPase regulatory subunit 1	PSMD1_HUMAN	16	118.02431807049865	2.1802431807049865
HeLa_C1_biot / HeLa_C1_nobiot	Q15046	Q15046	1.8477193174457687	1.8477193174457687	0.010853721086437751	0.02210060660300991	24	Q15046	KARS	Lysine--tRNA ligase	SYK_HUMAN	18	259.9307390244516	3.599307390244516
HeLa_C1_biot / HeLa_C1_nobiot	O95139	O95139	1.803419782676145	1.803419782676145	0.010999453966590165	0.02232217192752404	6	O95139	NDUFB6	NADH dehydrogenase [ubiquinone] 1 beta subcomplex subunit 6	NDUB6_HUMAN	4	249.0466300431213	3.490466300431213
HeLa_C1_biot / HeLa_C1_nobiot	Q8TEY7	Q8TEY7	1.4494546169958065	1.4494546169958065	0.011223588641911959	0.0226649249645736	8	Q8TEY7	USP33	Ubiquitin carboxyl-terminal hydrolase 33	UBP33_HUMAN	9	173.1047898414934	2.7310478984149342
HeLa_C1_biot / HeLa_C1_nobiot	P35573	P35573	2.07263478013321	2.07263478013321	0.011245476097165825	0.02269616871617108	6	P35573	AGL	Glycogen debranching enzyme	GDE_HUMAN	8	320.65420911692553	4.206542091169255
HeLa_C1_biot / HeLa_C1_nobiot	P98173	P98173	2.7975229344139527	2.7975229344139527	0.011272995669232828	0.022734844864786722	3	P98173	FAM3A	Protein FAM3A	FAM3A_HUMAN	5	595.2457085234075	6.952457085234076
HeLa_C1_biot / HeLa_C1_nobiot	Q04917	Q04917	1.401774715676893	1.401774715676893	0.011331239057282366	0.02281847800092242	10	Q04917	YWHAH	14-3-3 protein eta	1433F_HUMAN	10	164.2264175826428	2.642264175826428
HeLa_C1_biot / HeLa_C1_nobiot	P35579	P35579	2.3487697728271932	2.3487697728271932	0.01144409213876307	0.02299467763880362	180	P35579	MYH9	Myosin-9	MYH9_HUMAN	140	409.3896945664729	5.093896945664729
HeLa_C1_biot / HeLa_C1_nobiot	Q8N4S9	Q8N4S9	1.8198279047297443	1.8198279047297443	0.011459782862026037	0.02302110453356055	7	Q8N4S9	MARVELD2	MARVEL domain-containing protein 2	MALD2_HUMAN	8	253.0390829072536	3.530390829072536
HeLa_C1_biot / HeLa_C1_nobiot	Q13619	Q13619	1.4000887075913444	1.4000887075913444	0.01164420254124284	0.023297539133603978	15	Q13619	CUL4A	Cullin-4A	CUL4A_HUMAN	17	163.91780928004098	2.63917809280041
HeLa_C1_biot / HeLa_C1_nobiot	P01130	P01130	2.7175697902577296	2.7175697902577296	0.011682707947344835	0.023356830928653656	31	P01130	LDLR	Low-density lipoprotein receptor	LDLR_HUMAN	18	557.7638814075306	6.577638814075306
HeLa_C1_biot / HeLa_C1_nobiot	Q14139	Q14139	1.4807394485406558	1.4807394485406558	0.011752402505793567	0.023466853227391893	5	Q14139	UBE4A	Ubiquitin conjugation factor E4 A	UBE4A_HUMAN	6	179.0917441614805	2.790917441614805
HeLa_C1_biot / HeLa_C1_nobiot	Q9Y512	Q9Y512	1.5579942394198532	1.5579942394198532	0.0118385580368975	0.023605968459960765	8	Q9Y512	SAMM50	Sorting and assembly machinery component 50 homolog	SAM50_HUMAN	6	194.44419673625518	2.9444419673625517
HeLa_C1_biot / HeLa_C1_nobiot	Q96A26	Q96A26	2.5430643046372126	2.5430643046372126	0.011857888846492736	0.0236318126639174	4	Q96A26	FAM162A	Protein FAM162A	F162A_HUMAN	5	482.8256230207903	5.828256230207903
HeLa_C1_biot / HeLa_C1_nobiot	Q9UIG8	Q9UIG8	2.90429504501302	2.90429504501302	0.011914745335015728	0.023723690335772436	3	Q9UIG8	SLCO3A1	Solute carrier organic anion transporter family member 3A1	SO3A1_HUMAN	2	648.6518891228532	7.486518891228531
HeLa_C1_biot / HeLa_C1_nobiot	P20618	P20618	2.114638181246542	2.114638181246542	0.01199698412475003	0.02384729656516153	4	P20618	PSMB1	Proteasome subunit beta type-1	PSB1_HUMAN	3	333.08139052720065	4.330813905272007
HeLa_C1_biot / HeLa_C1_nobiot	Q9NTX5	Q9NTX5	2.183360956680226	2.183360956680226	0.012108152994423685	0.024009218390866848	16	Q9NTX5	ECHDC1	Ethylmalonyl-CoA decarboxylase	ECHD1_HUMAN	12	354.21046833337664	4.542104683333767
HeLa_C1_biot / HeLa_C1_nobiot	Q7Z4H8	Q7Z4H8	1.4218800058530985	1.4218800058530985	0.012213226760328018	0.02416676510986219	3	Q7Z4H8	KDELC2	KDEL motif-containing protein 2	KDEL2_HUMAN	5	167.93443448606263	2.6793443448606262
HeLa_C1_biot / HeLa_C1_nobiot	Q9UBD5	Q9UBD5	1.052333952006335	1.052333952006335	0.012348880173274221	0.02436403103151253	10	Q9UBD5	ORC3	Origin recognition complex subunit 3	ORC3_HUMAN	10	107.38822043624974	2.0738822043624974
HeLa_C1_biot / HeLa_C1_nobiot	Q9Y3P9	Q9Y3P9	1.2385797451640903	1.2385797451640903	0.012480153497573572	0.024560691721848747	7	Q9Y3P9	RABGAP1	Rab GTPase-activating protein 1	RBGP1_HUMAN	10	135.96612208813164	2.3596612208813164
HeLa_C1_biot / HeLa_C1_nobiot	Q96HA7	Q96HA7	1.1827974780525754	1.1827974780525754	0.012610689381502062	0.024748340073596685	3	Q96HA7	TONSL	Tonsoku-like protein	TONSL_HUMAN	3	127.01655017273237	2.2701655017273237
HeLa_C1_biot / HeLa_C1_nobiot	Q15008	Q15008	0.8500405255127824	0.8500405255127824	0.012690387190724758	0.024861730173946394	5	Q15008	PSMD6	26S proteasome non-ATPase regulatory subunit 6	PSMD6_HUMAN	3	80.2551558445023	1.802551558445023
HeLa_C1_biot / HeLa_C1_nobiot	O95163	O95163	2.1815635905942727	2.1815635905942727	0.012775704337789259	0.024979709372613054	9	O95163	IKBKAP	Elongator complex protein 1	ELP1_HUMAN	13	353.64494745821224	4.536449474582122
HeLa_C1_biot / HeLa_C1_nobiot	Q969N2	Q969N2	2.2090426851952825	2.2090426851952825	0.01293721754812139	0.025212762261590405	4	Q969N2	PIGT	GPI transamidase component PIG-T	PIGT_HUMAN	4	362.3683625690477	4.623683625690477
HeLa_C1_biot / HeLa_C1_nobiot	Q6GMR7	Q6GMR7	0.6984768614092653	0.6984768614092653	0.012937209189388206	0.025212762261590405	7	Q6GMR7	FAAH2	Fatty-acid amide hydrolase 2	FAAH2_HUMAN	10	62.27906118403575	1.6227906118403574
HeLa_C1_biot / HeLa_C1_nobiot	O15173	O15173	2.615071472526412	2.615071472526412	0.012956153920171814	0.025240023938812407	8	O15173	PGRMC2	Membrane-associated progesterone receptor component 2	PGRC2_HUMAN	9	512.6535495432942	6.126535495432941
HeLa_C1_biot / HeLa_C1_nobiot	Q14146	Q14146	1.033868683104094	1.033868683104094	0.013043748504358745	0.025373560558386857	2	Q14146	URB2	Unhealthy ribosome biogenesis protein 2 homolog	URB2_HUMAN	4	104.75074242847806	2.0475074242847806
HeLa_C1_biot / HeLa_C1_nobiot	P27037	P27037	1.9564733464766486	1.9564733464766486	0.013101913299451222	0.025455413622066065	5	P27037	ACVR2A	Activin receptor type-2A	AVR2A_HUMAN	5	288.1120823481365	3.881120823481365
HeLa_C1_biot / HeLa_C1_nobiot	Q9C0B7	Q9C0B7	2.552758673539331	2.552758673539331	0.013126661927607072	0.02548702682235386	13	Q9C0B7	TANGO6	Transport and Golgi organization protein 6 homolog	TNG6_HUMAN	12	486.75518012804446	5.867551801280444
HeLa_C1_biot / HeLa_C1_nobiot	O00291	O00291	0.8669593906441073	0.8669593906441073	0.013126608536140186	0.02548702682235386	2	O00291	HIP1	Huntingtin-interacting protein 1	HIP1_HUMAN	3	82.38149930973995	1.8238149930973995
HeLa_C1_biot / HeLa_C1_nobiot	O00411	O00411	3.0446087076634076	3.0446087076634076	0.013182496738504187	0.025566244120154725	8	O00411	POLRMT	DNA-directed RNA polymerase, mitochondrial	RPOM_HUMAN	8	725.1227206814013	8.251227206814013
HeLa_C1_biot / HeLa_C1_nobiot	Q9NUP9	Q9NUP9	3.715291554474112	3.715291554474112	0.013265790032463627	0.02568749928707934	2	Q9NUP9	LIN7C	Protein lin-7 homolog C	LIN7C_HUMAN	5	1213.4519830012732	13.134519830012733
HeLa_C1_biot / HeLa_C1_nobiot	P49815	P49815	1.7507720537781686	1.7507720537781686	0.013290837537578992	0.025722575102961547	6	P49815	TSC2	Tuberin	TSC2_HUMAN	9	236.538615517428	3.36538615517428
HeLa_C1_biot / HeLa_C1_nobiot	O94906	O94906	1.5048644013610386	1.5048644013610386	0.013368954070251519	0.025836388483542378	17	O94906	PRPF6	Pre-mRNA-processing factor 6	PRP6_HUMAN	20	183.79799586556382	2.8379799586556382
HeLa_C1_biot / HeLa_C1_nobiot	Q6DN90	Q6DN90	1.3221566215576739	1.3221566215576739	0.01343371707372472	0.025922878396988244	4	Q6DN90	IQSEC1	IQ motif and SEC7 domain-containing protein 1	IQEC1_HUMAN	3	150.03960379089153	2.5003960379089154
HeLa_C1_biot / HeLa_C1_nobiot	O75821	O75821	2.313526308570221	2.313526308570221	0.013462391196670942	0.025964091906244855	7	O75821	EIF3G	Eukaryotic translation initiation factor 3 subunit G	EIF3G_HUMAN	9	397.0966251121518	4.970966251121518
HeLa_C1_biot / HeLa_C1_nobiot	Q99733	Q99733	2.2632203250116127	2.2632203250116127	0.013590033345331655	0.026152795643929215	10	Q99733	NAP1L4	Nucleosome assembly protein 1-like 4	NP1L4_HUMAN	11	380.06186127580594	4.8006186127580595
HeLa_C1_biot / HeLa_C1_nobiot	Q9NY35	Q9NY35	2.7293822952779925	2.7293822952779925	0.0136400119287388	0.026231039386071832	8	Q9NY35	CLDND1	Claudin domain-containing protein 1	CLDN1_HUMAN	6	563.1716321001727	6.631716321001727
HeLa_C1_biot / HeLa_C1_nobiot	O94919	O94919	2.085159223776217	2.085159223776217	0.013661562507016988	0.026259490187286027	8	O94919	ENDOD1	Endonuclease domain-containing 1 protein	ENDD1_HUMAN	9	324.32192446940684	4.243219244694068
HeLa_C1_biot / HeLa_C1_nobiot	Q9NYY8	Q9NYY8	1.739479547060554	1.739479547060554	0.013667642552664715	0.026267833878062082	10	Q9NYY8	FASTKD2	FAST kinase domain-containing protein 2	FAKD2_HUMAN	10	233.9146861549092	3.339146861549092
HeLa_C1_biot / HeLa_C1_nobiot	Q9Y6Q6	Q9Y6Q6	3.1350430853064597	3.1350430853064597	0.013705345651152806	0.026325049115079945	3	Q9Y6Q6	TNFRSF11A	Tumor necrosis factor receptor superfamily member 11A	TNR11_HUMAN	4	778.5004865793787	8.785004865793788
HeLa_C1_biot / HeLa_C1_nobiot	Q8WXE1	Q8WXE1	2.4835904977413352	2.4835904977413352	0.01390526908083102	0.02661261196279757	4	Q8WXE1	ATRIP	ATR-interacting protein	ATRIP_HUMAN	7	459.2876593692506	5.592876593692506
HeLa_C1_biot / HeLa_C1_nobiot	O15554	O15554	1.6886680848125686	1.6886680848125686	0.013944756566483611	0.026670049464720038	7	O15554	KCNN4	Intermediate conductance calcium-activated potassium channel protein 4	KCNN4_HUMAN	8	222.35896020408705	3.2235896020408705
HeLa_C1_biot / HeLa_C1_nobiot	Q12768	Q12768	0.8434274954712858	0.8434274954712858	0.013983708390425384	0.026719502734959263	11	Q12768	KIAA0196	WASH complex subunit strumpellin	STRUM_HUMAN	11	79.4307925003104	1.794307925003104
HeLa_C1_biot / HeLa_C1_nobiot	Q7L2E3	Q7L2E3	1.737668605034534	1.737668605034534	0.014026348446631417	0.026778409436144655	6	Q7L2E3	DHX30	Putative ATP-dependent RNA helicase DHX30	DHX30_HUMAN	8	233.495802915448	3.33495802915448
HeLa_C1_biot / HeLa_C1_nobiot	P80303	P80303	3.065460094710657	3.065460094710657	0.014089164924614003	0.02686942476627401	19	P80303	NUCB2	Nucleobindin-2	NUCB2_HUMAN	19	737.1348827589463	8.371348827589463
HeLa_C1_biot / HeLa_C1_nobiot	Q9NPR2	Q9NPR2	3.0628373054066302	3.0628373054066302	0.014297243522695112	0.027169755909717697	15	Q9NPR2	SEMA4B	Semaphorin-4B	SEM4B_HUMAN	13	735.6143716598855	8.356143716598854
HeLa_C1_biot / HeLa_C1_nobiot	Q96G23	Q96G23	2.018421204269063	2.018421204269063	0.014360617300540732	0.02725592000907205	6	Q96G23	CERS2	Ceramide synthase 2	CERS2_HUMAN	4	305.1401890075537	4.051401890075537
HeLa_C1_biot / HeLa_C1_nobiot	Q13042	Q13042	1.6072900729767243	1.6072900729767243	0.01445197297970492	0.027389821079355305	4	Q13042	CDC16	Cell division cycle protein 16 homolog	CDC16_HUMAN	4	204.67900153764433	3.0467900153764433
HeLa_C1_biot / HeLa_C1_nobiot	Q9NTI5	Q9NTI5	1.497933836317529	1.497933836317529	0.014500121541605541	0.0274542989752678	23	Q9NTI5	PDS5B	Sister chromatid cohesion protein PDS5 homolog B	PDS5B_HUMAN	27	182.43792764612508	2.8243792764612508
HeLa_C1_biot / HeLa_C1_nobiot	Q96BS2	Q96BS2	1.5495859490204569	1.5495859490204569	0.01453279189100203	0.02750393684774426	3	Q96BS2	TESC	Calcineurin B homologous protein 3	CHP3_HUMAN	3	192.7331132352497	2.927331132352497
HeLa_C1_biot / HeLa_C1_nobiot	Q14680	Q14680	1.5030216113347465	1.5030216113347465	0.014546604005819358	0.027522516028535112	8	Q14680	MELK	Maternal embryonic leucine zipper kinase	MELK_HUMAN	8	183.43572509044947	2.8343572509044948
HeLa_C1_biot / HeLa_C1_nobiot	Q9BZM4	Q9BZM4	2.9851897596185326	2.9851897596185326	0.01459761040011364	0.027587685488035456	2	Q9BZM4	ULBP3	NKG2D ligand 3	N2DL3_HUMAN	2	691.8294686776304	7.918294686776305
HeLa_C1_biot / HeLa_C1_nobiot	P36896	P36896	3.7778931395681834	3.7778931395681834	0.014669301002236438	0.027696237515672868	3	P36896	ACVR1B	Activin receptor type-1B	ACV1B_HUMAN	2	1271.7000530191908	13.717000530191909
HeLa_C1_biot / HeLa_C1_nobiot	Q8IYI6	Q8IYI6	2.6708487089201585	2.6708487089201585	0.014842679588911278	0.02793763134577724	9	Q8IYI6	EXOC8	Exocyst complex component 8	EXOC8_HUMAN	10	536.8036958375124	6.368036958375123
HeLa_C1_biot / HeLa_C1_nobiot	P53618	P53618	1.434355338683716	1.434355338683716	0.01489506321763145	0.02801361951756023	39	P53618	COPB1	Coatomer subunit beta	COPB_HUMAN	30	170.2613746290621	2.702613746290621
HeLa_C1_biot / HeLa_C1_nobiot	P51648	P51648	2.093193385905429	2.093193385905429	0.014911982177284951	0.02803187510790202	11	P51648	ALDH3A2	Fatty aldehyde dehydrogenase	AL3A2_HUMAN	11	326.6915043174131	4.266915043174131
HeLa_C1_biot / HeLa_C1_nobiot	P0C7U0	P0C7U0	2.483623785826527	2.483623785826527	0.014916903506087363	0.028039188986385948	12	P0C7U0	ELFN1	Protein ELFN1	ELFN1_HUMAN	14	459.30056426565153	5.593005642656515
HeLa_C1_biot / HeLa_C1_nobiot	O94829	O94829	1.3091372636981033	1.3091372636981033	0.015050505101100052	0.02823634585339125	7	O94829	IPO13	Importin-13	IPO13_HUMAN	6	147.79331446882478	2.4779331446882478
HeLa_C1_biot / HeLa_C1_nobiot	O43306	O43306	0.651156385436669	0.651156385436669	0.015140625653071588	0.028367602456297845	7	O43306	ADCY6	Adenylate cyclase type 6	ADCY6_HUMAN	12	57.04264594039792	1.5704264594039792
HeLa_C1_biot / HeLa_C1_nobiot	Q9H813	Q9H813	2.378664880267235	2.378664880267235	0.015176087384522592	0.028419039423776764	7	Q9H813	TMEM206	Transmembrane protein 206	TM206_HUMAN	8	420.0552423608793	5.2005524236087926
HeLa_C1_biot / HeLa_C1_nobiot	Q09028	Q09028	2.8807620377684433	2.8807620377684433	0.01525088859393027	0.02852377468003182	3	Q09028	RBBP4	Histone-binding protein RBBP4	RBBP4_HUMAN	3	636.5390608925333	7.365390608925333
HeLa_C1_biot / HeLa_C1_nobiot	Q3SY69	Q3SY69	1.4798164874674398	1.4798164874674398	0.015349016974659513	0.028658708090582182	15	Q3SY69	ALDH1L2	Mitochondrial 10-formyltetrahydrofolate dehydrogenase	AL1L2_HUMAN	19	178.9132529146129	2.789132529146129
HeLa_C1_biot / HeLa_C1_nobiot	O14939	O14939	0.8912997516050645	0.8912997516050645	0.015363176330677382	0.02867137194717933	3	O14939	PLD2	Phospholipase D2	PLD2_HUMAN	4	85.48464379544423	1.8548464379544423
HeLa_C1_biot / HeLa_C1_nobiot	Q9UKF6	Q9UKF6	3.1317275035086896	3.1317275035086896	0.015405760586523085	0.02872785421686119	7	Q9UKF6	CPSF3	Cleavage and polyadenylation specificity factor subunit 3	CPSF3_HUMAN	9	776.4838471004412	8.764838471004412
HeLa_C1_biot / HeLa_C1_nobiot	Q5TCZ1	Q5TCZ1	1.7931218306280172	1.7931218306280172	0.015459366080848226	0.02879952204868035	10	Q5TCZ1	SH3PXD2A	SH3 and PX domain-containing protein 2A	SPD2A_HUMAN	18	246.56400746133062	3.4656400746133063
HeLa_C1_biot / HeLa_C1_nobiot	Q5VU97	Q5VU97	3.223844574877149	3.223844574877149	0.015499942110008987	0.02885008950808268	9	Q5VU97	CACHD1	VWFA and cache domain-containing protein 1	CAHD1_HUMAN	8	834.2732586881029	9.342732586881029
HeLa_C1_biot / HeLa_C1_nobiot	P61026	P61026	1.6867661660386668	1.6867661660386668	0.015583755691566926	0.028978336854297786	9	P61026	RAB10	Ras-related protein Rab-10	RAB10_HUMAN	8	221.9342712779274	3.219342712779274
HeLa_C1_biot / HeLa_C1_nobiot	P15151	P15151	1.5882600054008815	1.5882600054008815	0.015597950954305809	0.028997466219261116	14	P15151	PVR	Poliovirus receptor	PVR_HUMAN	9	200.68648105242235	3.0068648105242235
HeLa_C1_biot / HeLa_C1_nobiot	Q86UD5	Q86UD5	3.681319727719076	3.681319727719076	0.015607598562582618	0.029010776221857697	4	Q86UD5	SLC9B2	Mitochondrial sodium/hydrogen exchanger 9B2	SL9B2_HUMAN	3	1182.884806372974	12.82884806372974
HeLa_C1_biot / HeLa_C1_nobiot	P42704	P42704	0.7635206635019537	0.7635206635019537	0.015886203575779637	0.029403490302168125	106	P42704	LRPPRC	Leucine-rich PPR motif-containing protein, mitochondrial	LPPRC_HUMAN	70	69.76283608994109	1.697628360899411
HeLa_C1_biot / HeLa_C1_nobiot	Q13219	Q13219	2.9515488437079993	2.9515488437079993	0.015898634996220327	0.029415087575461928	4	Q13219	PAPPA	Pappalysin-1	PAPP1_HUMAN	15	673.5791139717245	7.735791139717245
HeLa_C1_biot / HeLa_C1_nobiot	Q86UP0	Q86UP0	2.6785040988512736	2.6785040988512736	0.015937024985225142	0.029467412257754937	4	Q86UP0	CDH24	Cadherin-24	CAD24_HUMAN	7	540.1917559987997	6.401917559987997
HeLa_C1_biot / HeLa_C1_nobiot	Q96CN4	Q96CN4	1.3257365407604544	1.3257365407604544	0.016097925309036445	0.029695625903438834	5	Q96CN4	EVI5L	EVI5-like protein	EVI5L_HUMAN	7	150.66082522373895	2.5066082522373896
HeLa_C1_biot / HeLa_C1_nobiot	Q8IZQ1	Q8IZQ1	0.9056544624131536	0.9056544624131536	0.016131067912753965	0.029737273021772526	8	Q8IZQ1	WDFY3	WD repeat and FYVE domain-containing protein 3	WDFY3_HUMAN	12	87.33941463653653	1.8733941463653654
HeLa_C1_biot / HeLa_C1_nobiot	Q9BT78	Q9BT78	1.460369092637076	1.460369092637076	0.016169238306615867	0.029786783518845915	5	Q9BT78	COPS4	COP9 signalosome complex subunit 4	CSN4_HUMAN	6	175.17875512336	2.7517875512336
HeLa_C1_biot / HeLa_C1_nobiot	Q14966	Q14966	0.9111668298537865	0.9111668298537865	0.016351667068292216	0.030027968008684937	7	Q14966	ZNF638	Zinc finger protein 638	ZN638_HUMAN	10	88.05658566479781	1.8805658566479782
HeLa_C1_biot / HeLa_C1_nobiot	Q9UHW5	Q9UHW5	1.165932660972882	1.165932660972882	0.01637159299570865	0.030052621896803213	3	Q9UHW5	GPN3	GPN-loop GTPase 3	GPN3_HUMAN	3	124.37822281587927	2.2437822281587927
HeLa_C1_biot / HeLa_C1_nobiot	Q8NBX0	Q8NBX0	0.9215419088774598	0.9215419088774598	0.016388857903593654	0.030073935612116146	7	Q8NBX0	SCCPDH	Saccharopine dehydrogenase-like oxidoreductase	SCPDL_HUMAN	6	89.41386101553827	1.8941386101553828
HeLa_C1_biot / HeLa_C1_nobiot	Q13435	Q13435	1.7394662449323663	1.7394662449323663	0.01653537435881224	0.030284921801594446	17	Q13435	SF3B2	Splicing factor 3B subunit 2	SF3B2_HUMAN	18	233.91160736462032	3.339116073646203
HeLa_C1_biot / HeLa_C1_nobiot	P11279	P11279	3.080641509726223	3.080641509726223	0.01661282684975784	0.0303804708346167	5	P11279	LAMP1	Lysosome-associated membrane glycoprotein 1	LAMP1_HUMAN	5	745.9905275302258	8.459905275302258
HeLa_C1_biot / HeLa_C1_nobiot	O43149	O43149	0.9745967571982991	0.9745967571982991	0.016696061076028102	0.030486185794751985	12	O43149	ZZEF1	Zinc finger ZZ-type and EF-hand domain-containing protein 1	ZZEF1_HUMAN	13	96.50918641555737	1.9650918641555737
HeLa_C1_biot / HeLa_C1_nobiot	P30876	P30876	1.5606915029090547	1.5606915029090547	0.01673741817891371	0.030541887181983435	14	P30876	POLR2B	DNA-directed RNA polymerase II subunit RPB2	RPB2_HUMAN	16	194.99520469997105	2.9499520469997105
HeLa_C1_biot / HeLa_C1_nobiot	O15360	O15360	2.152204529994517	2.152204529994517	0.016798290873904786	0.030630367301016682	7	O15360	FANCA	Fanconi anemia group A protein	FANCA_HUMAN	11	344.50650441083263	4.445065044108326
HeLa_C1_biot / HeLa_C1_nobiot	Q9ULG6	Q9ULG6	1.383341403216169	1.383341403216169	0.01680945660432226	0.030645250123850408	9	Q9ULG6	CCPG1	Cell cycle progression protein 1	CCPG1_HUMAN	10	160.87187316625497	2.6087187316625498
HeLa_C1_biot / HeLa_C1_nobiot	O95757	O95757	0.9841202258889592	0.9841202258889592	0.016869094374482394	0.030721038039297894	19	O95757	HSPA4L	Heat shock 70 kDa protein 4L	HS74L_HUMAN	17	97.81066699014673	1.9781066699014673
HeLa_C1_biot / HeLa_C1_nobiot	O95453	O95453	1.6671279892535205	1.6671279892535205	0.016897810371863317	0.03076097962689544	2	O95453	PARN	Poly(A)-specific ribonuclease PARN	PARN_HUMAN	5	217.5817455114267	3.175817455114267
HeLa_C1_biot / HeLa_C1_nobiot	O00487	O00487	2.9838290012144877	2.9838290012144877	0.016932052894259853	0.030809571901852354	5	O00487	PSMD14	26S proteasome non-ATPase regulatory subunit 14	PSDE_HUMAN	7	691.0829625994252	7.910829625994252
HeLa_C1_biot / HeLa_C1_nobiot	Q86VS8	Q86VS8	0.6193982277928349	0.6193982277928349	0.017080461455488336	0.031010482783098096	8	Q86VS8	HOOK3	Protein Hook homolog 3	HOOK3_HUMAN	10	53.62342586497191	1.536234258649719
HeLa_C1_biot / HeLa_C1_nobiot	Q13443	Q13443	6.425785418680294	6.425785418680294	0.017213067439723614	0.03119720304522254	13	Q13443	ADAM9	Disintegrin and metalloproteinase domain-containing protein 9	ADAM9_HUMAN	12	8497.143121082212	85.97143121082212
HeLa_C1_biot / HeLa_C1_nobiot	Q9HAS0	Q9HAS0	1.4273808088883846	1.4273808088883846	0.01757878386132665	0.03168684493731186	6	Q9HAS0	C17orf75	Protein Njmu-R1	NJMU_HUMAN	6	168.95798269840623	2.6895798269840623
HeLa_C1_biot / HeLa_C1_nobiot	Q9UHX3	Q9UHX3	3.917709601248958	3.917709601248958	0.017745522156191174	0.031917616483138095	7	Q9UHX3	ADGRE2	Adhesion G protein-coupled receptor E2	AGRE2_HUMAN	5	1411.2910286027718	15.112910286027718
HeLa_C1_biot / HeLa_C1_nobiot	O75882	O75882	2.1593603781391804	2.1593603781391804	0.017824157265547754	0.032014602256971315	6	O75882	ATRN	Attractin	ATRN_HUMAN	7	346.7167585105571	4.467167585105571
HeLa_C1_biot / HeLa_C1_nobiot	Q07812	Q07812	1.3815093805427454	1.3815093805427454	0.017878425513126652	0.032091598829614425	4	Q07812	BAX	Apoptosis regulator BAX	BAX_HUMAN	5	160.54081230219452	2.6054081230219452
HeLa_C1_biot / HeLa_C1_nobiot	Q9UGH3	Q9UGH3	1.423182603233272	1.423182603233272	0.017942275954389186	0.0321870975295012	8	Q9UGH3	SLC23A2	Solute carrier family 23 member 2	S23A2_HUMAN	6	168.17645950824888	2.681764595082489
HeLa_C1_biot / HeLa_C1_nobiot	P05387	P05387	4.1272314172333004	4.1272314172333004	0.017986556293692942	0.03224925631874093	7	P05387	RPLP2	60S acidic ribosomal protein P2	RLA2_HUMAN	3	1647.5131626631153	17.475131626631153
HeLa_C1_biot / HeLa_C1_nobiot	P05198	P05198	2.291668558099214	2.291668558099214	0.018015710003922478	0.032284772549074615	9	P05198	EIF2S1	Eukaryotic translation initiation factor 2 subunit 1	IF2A_HUMAN	9	389.62205923610276	4.896220592361027
HeLa_C1_biot / HeLa_C1_nobiot	O60674	O60674	2.303956678678357	2.303956678678357	0.018059362411519266	0.03234524500292296	3	O60674	JAK2	Tyrosine-protein kinase JAK2	JAK2_HUMAN	4	393.8102143760095	4.938102143760095
HeLa_C1_biot / HeLa_C1_nobiot	Q86XA9	Q86XA9	1.4584801409746895	1.4584801409746895	0.01833020222284473	0.03271904617566782	7	Q86XA9	HEATR5A	HEAT repeat-containing protein 5A	HTR5A_HUMAN	8	174.81869342740794	2.7481869342740795
HeLa_C1_biot / HeLa_C1_nobiot	Q96KC2	Q96KC2	1.1702809439428965	1.1702809439428965	0.018660190965430833	0.03317963502599971	2	Q96KC2	ARL5B	ADP-ribosylation factor-like protein 5B	ARL5B_HUMAN	3	125.05551897021583	2.2505551897021583
HeLa_C1_biot / HeLa_C1_nobiot	Q15758	Q15758	5.450041996708034	5.450041996708034	0.0187124913977449	0.03324316346531385	21	Q15758	SLC1A5	Neutral amino acid transporter B(0)	AAAT_HUMAN	11	4271.456072410029	43.714560724100295
HeLa_C1_biot / HeLa_C1_nobiot	Q8TBP6	Q8TBP6	1.0168199114099497	1.0168199114099497	0.018962675614977276	0.03358008891769051	4	Q8TBP6	SLC25A40	Solute carrier family 25 member 40	S2540_HUMAN	4	102.34538028026657	2.0234538028026656
HeLa_C1_biot / HeLa_C1_nobiot	Q9Y4B6	Q9Y4B6	1.4758775190080178	1.4758775190080178	0.018982993339144338	0.03360645315679682	8	Q9Y4B6	VPRBP	Protein VPRBP	VPRBP_HUMAN	11	178.15277890455738	2.781527789045574
HeLa_C1_biot / HeLa_C1_nobiot	P52789	P52789	2.007774863268767	2.007774863268767	0.01899072969691414	0.03361723253800061	17	P52789	HK2	Hexokinase-2	HXK2_HUMAN	15	302.16146880266075	4.021614688026608
HeLa_C1_biot / HeLa_C1_nobiot	Q9ULF5	Q9ULF5	2.049416600685989	2.049416600685989	0.019038337240432517	0.03367886355499907	43	Q9ULF5	SLC39A10	Zinc transporter ZIP10	S39AA_HUMAN	28	313.9385465599735	4.139385465599735
HeLa_C1_biot / HeLa_C1_nobiot	P07947	P07947	1.705358485974923	1.705358485974923	0.01907587888525245	0.033731384258726654	6	P07947	YES1	Tyrosine-protein kinase Yes	YES_HUMAN	12	226.10995585137425	3.2610995585137426
HeLa_C1_biot / HeLa_C1_nobiot	P52907	P52907	1.1914581066705985	1.1914581066705985	0.01921263112771976	0.03390732332041072	5	P52907	CAPZA1	F-actin-capping protein subunit alpha-1	CAZA1_HUMAN	8	128.3834497307575	2.283834497307575
HeLa_C1_biot / HeLa_C1_nobiot	P16070	P16070	3.624059265665098	3.624059265665098	0.019248043042336925	0.03395269765329342	37	P16070	CD44	CD44 antigen	CD44_HUMAN	17	1132.9644223003409	12.32964422300341
HeLa_C1_biot / HeLa_C1_nobiot	P29597	P29597	2.6087854376529704	2.6087854376529704	0.01938759751363166	0.03413468460810682	7	P29597	TYK2	Non-receptor tyrosine-protein kinase TYK2	TYK2_HUMAN	6	509.9899348486373	6.099899348486373
HeLa_C1_biot / HeLa_C1_nobiot	Q14534	Q14534	0.7390115048225284	0.7390115048225284	0.019412464413405706	0.03416299069454222	7	Q14534	SQLE	Squalene monooxygenase	ERG1_HUMAN	10	66.90318720113262	1.6690318720113262
HeLa_C1_biot / HeLa_C1_nobiot	Q6NUQ1	Q6NUQ1	0.8797030573904582	0.8797030573904582	0.01941288959662545	0.03416300234748963	8	Q6NUQ1	RINT1	RAD50-interacting protein 1	RINT1_HUMAN	6	83.99965451074922	1.8399965451074922
HeLa_C1_biot / HeLa_C1_nobiot	Q9HCU5	Q9HCU5	3.131230930843225	3.131230930843225	0.019562283317085663	0.034354058229673426	4	Q9HCU5	PREB	Prolactin regulatory element-binding protein	PREB_HUMAN	2	776.182215076727	8.76182215076727
HeLa_C1_biot / HeLa_C1_nobiot	O60884	O60884	1.193219021060301	1.193219021060301	0.01961466738894824	0.03442827363467356	11	O60884	DNAJA2	DnaJ homolog subfamily A member 2	DNJA2_HUMAN	9	128.662378559464	2.28662378559464
HeLa_C1_biot / HeLa_C1_nobiot	P42126	P42126	1.254811651022452	1.254811651022452	0.019690305748758456	0.03452836513510936	6	P42126	ECI1	Enoyl-CoA delta isomerase 1, mitochondrial	ECI1_HUMAN	5	138.63599179364346	2.3863599179364345
HeLa_C1_biot / HeLa_C1_nobiot	P27348	P27348	2.273876880540537	2.273876880540537	0.01983818208454326	0.03471756302108581	10	P27348	YWHAQ	14-3-3 protein theta	1433T_HUMAN	6	383.6209964017442	4.836209964017442
HeLa_C1_biot / HeLa_C1_nobiot	Q13561	Q13561	2.1122377125709426	2.1122377125709426	0.020090309855953465	0.03504351697951805	7	Q13561	DCTN2	Dynactin subunit 2	DCTN2_HUMAN	7	332.361395046823	4.32361395046823
HeLa_C1_biot / HeLa_C1_nobiot	O00203	O00203	0.9376821642341387	0.9376821642341387	0.02016780776128642	0.03513602176985003	14	O00203	AP3B1	AP-3 complex subunit beta-1	AP3B1_HUMAN	16	91.54484033343535	1.9154484033343535
HeLa_C1_biot / HeLa_C1_nobiot	P46060	P46060	1.3912079199053562	1.3912079199053562	0.02021721208530799	0.03518923614191539	12	P46060	RANGAP1	Ran GTPase-activating protein 1	RAGP1_HUMAN	13	162.29820229909723	2.622982022990972
HeLa_C1_biot / HeLa_C1_nobiot	O95674	O95674	1.2513349001309817	1.2513349001309817	0.020222907029285933	0.03519539578937946	5	O95674	CDS2	Phosphatidate cytidylyltransferase 2	CDS2_HUMAN	4	138.06159529549498	2.3806159529549498
HeLa_C1_biot / HeLa_C1_nobiot	P59780	P59780	3.567958169937305	3.567958169937305	0.02027971987048881	0.03527170848596353	3	P59780	AP3S2	AP-3 complex subunit sigma-2	AP3S2_HUMAN	3	1085.9392217594336	11.859392217594335
HeLa_C1_biot / HeLa_C1_nobiot	Q8IZT6	Q8IZT6	2.5630757440733807	2.5630757440733807	0.020388755523317707	0.0354107931867899	6	Q8IZT6	ASPM	Abnormal spindle-like microcephaly-associated protein	ASPM_HUMAN	11	490.9662514051225	5.909662514051225
HeLa_C1_biot / HeLa_C1_nobiot	Q7Z6Z7	Q7Z6Z7	1.3636107247726699	1.3636107247726699	0.020459378331897444	0.035492666357403335	24	Q7Z6Z7	HUWE1	E3 ubiquitin-protein ligase HUWE1	HUWE1_HUMAN	31	157.32840644791025	2.5732840644791026
HeLa_C1_biot / HeLa_C1_nobiot	Q7Z2W4	Q7Z2W4	0.8033489802526295	0.8033489802526295	0.021031438957359993	0.03622253740662002	21	Q7Z2W4	ZC3HAV1	Zinc finger CCCH-type antiviral protein 1	ZCCHV_HUMAN	20	74.51475023821624	1.7451475023821623
HeLa_C1_biot / HeLa_C1_nobiot	Q5VW36	Q5VW36	1.9909082020704825	1.9909082020704825	0.021039298393980953	0.03623530912866843	7	Q5VW36	FOCAD	Focadhesin	FOCAD_HUMAN	9	297.48714462561	3.9748714462561
HeLa_C1_biot / HeLa_C1_nobiot	Q8IX12	Q8IX12	2.0436552926073066	2.0436552926073066	0.02109292652211803	0.036300861610409345	10	Q8IX12	CCAR1	Cell division cycle and apoptosis regulator protein 1	CCAR1_HUMAN	13	312.28880636461633	4.122888063646164
HeLa_C1_biot / HeLa_C1_nobiot	O75962	O75962	0.7222756534613531	0.7222756534613531	0.021116466052158323	0.036330800030723975	12	O75962	TRIO	Triple functional domain protein	TRIO_HUMAN	23	64.97822884021073	1.6497822884021074
HeLa_C1_biot / HeLa_C1_nobiot	Q6DD88	Q6DD88	0.9707922643364771	0.9707922643364771	0.02115983751609101	0.036389160322440495	26	Q6DD88	ATL3	Atlastin-3	ATLA3_HUMAN	17	95.99165992504044	1.9599165992504044
HeLa_C1_biot / HeLa_C1_nobiot	P61981	P61981	2.974901339516234	2.974901339516234	0.021293702310538818	0.03656313339054526	9	P61981	YWHAG	14-3-3 protein gamma	1433G_HUMAN	6	686.2027115534524	7.8620271155345245
HeLa_C1_biot / HeLa_C1_nobiot	P61923	P61923	3.311012170650778	3.311012170650778	0.02135152489897773	0.03663159419545471	5	P61923	COPZ1	Coatomer subunit zeta-1	COPZ1_HUMAN	5	892.4622106000829	9.924622106000829
HeLa_C1_biot / HeLa_C1_nobiot	A0FGR8	A0FGR8	0.88384756624432	0.88384756624432	0.021445738195000053	0.03675382995224996	35	A0FGR8	ESYT2	Extended synaptotagmin-2	ESYT2_HUMAN	28	84.52900034588905	1.8452900034588904
HeLa_C1_biot / HeLa_C1_nobiot	Q8TD19	Q8TD19	1.4549766360718355	1.4549766360718355	0.021626888336202355	0.03699496694320811	3	Q8TD19	NEK9	Serine/threonine-protein kinase Nek9	NEK9_HUMAN	6	174.15212116482647	2.741521211648265
HeLa_C1_biot / HeLa_C1_nobiot	P21796	P21796	4.092902781717424	4.092902781717424	0.021651869775725138	0.03702546849140343	23	P21796	VDAC1	Voltage-dependent anion-selective channel protein 1	VDAC1_HUMAN	17	1606.4222554991281	17.064222554991282
HeLa_C1_biot / HeLa_C1_nobiot	P98160	P98160	1.7143309569686953	1.7143309569686953	0.021910817019430893	0.03734933555670084	12	P98160	HSPG2	Basement membrane-specific heparan sulfate proteoglycan core protein	PGBM_HUMAN	13	228.14443279800386	3.2814443279800387
HeLa_C1_biot / HeLa_C1_nobiot	P49674	P49674	1.206946024947837	1.206946024947837	0.022034400243835527	0.037504384457736864	2	P49674	CSNK1E	Casein kinase I isoform epsilon	KC1E_HUMAN	12	130.84844668845986	2.3084844668845985
HeLa_C1_biot / HeLa_C1_nobiot	Q7KYR7	Q7KYR7	2.1090604431593807	2.1090604431593807	0.022113183415638234	0.037610780907650854	17	Q7KYR7	BTN2A1	Butyrophilin subfamily 2 member A1	BT2A1_HUMAN	16	331.410246665235	4.31410246665235
HeLa_C1_biot / HeLa_C1_nobiot	P13073	P13073	2.290032844998525	2.290032844998525	0.022167143246437933	0.03767375807963069	16	P13073	COX4I1	Cytochrome c oxidase subunit 4 isoform 1, mitochondrial	COX41_HUMAN	7	389.0672452594801	4.890672452594801
HeLa_C1_biot / HeLa_C1_nobiot	P55735	P55735	1.3238493624596568	1.3238493624596568	0.022284432337144666	0.03783213110963137	3	P55735	SEC13	Protein SEC13 homolog	SEC13_HUMAN	4	150.33315208381927	2.5033315208381928
HeLa_C1_biot / HeLa_C1_nobiot	P12814	P12814	0.7098215095744403	0.7098215095744403	0.02238324512419168	0.0379492185154476	21	P12814	ACTN1	Alpha-actinin-1	ACTN1_HUMAN	24	63.560174772781906	1.635601747727819
HeLa_C1_biot / HeLa_C1_nobiot	P35244	P35244	2.7084094433631307	2.7084094433631307	0.0224526505184372	0.03803227841267706	3	P35244	RPA3	Replication protein A 14 kDa subunit	RFA3_HUMAN	3	553.6006613856147	6.536006613856147
HeLa_C1_biot / HeLa_C1_nobiot	Q15042	Q15042	1.4707001973236873	1.4707001973236873	0.022534247331944653	0.03812934608771944	5	Q15042	RAB3GAP1	Rab3 GTPase-activating protein catalytic subunit	RB3GP_HUMAN	6	177.15637600502538	2.771563760050254
HeLa_C1_biot / HeLa_C1_nobiot	Q7L8W6	Q7L8W6	2.087492344887872	2.087492344887872	0.022637644022801304	0.03826146704646917	6	Q7L8W6	DPH6	Diphthine--ammonia ligase	DPH6_HUMAN	5	325.0086914932199	4.250086914932199
HeLa_C1_biot / HeLa_C1_nobiot	Q13617	Q13617	1.1070590707222763	1.1070590707222763	0.022683701472807988	0.038319474174405746	5	Q13617	CUL2	Cullin-2	CUL2_HUMAN	5	115.40609479697173	2.1540609479697173
HeLa_C1_biot / HeLa_C1_nobiot	A7MBM2	A7MBM2	0.89735361939994	0.89735361939994	0.022740952722589473	0.03838883164774038	4	A7MBM2	DISP2	Protein dispatched homolog 2	DISP2_HUMAN	6	86.26461374470482	1.8626461374470482
HeLa_C1_biot / HeLa_C1_nobiot	Q6UWB1	Q6UWB1	3.923372440949259	3.923372440949259	0.0227608500567701	0.038413043430302815	18	Q6UWB1	IL27RA	Interleukin-27 receptor subunit alpha	I27RA_HUMAN	12	1417.2347775112041	15.17234777511204
HeLa_C1_biot / HeLa_C1_nobiot	P22695	P22695	3.0014549959283237	3.0014549959283237	0.02279964086257694	0.03845881511983652	26	P22695	UQCRC2	Cytochrome b-c1 complex subunit 2, mitochondrial	QCR2_HUMAN	17	700.8072280473019	8.00807228047302
HeLa_C1_biot / HeLa_C1_nobiot	Q9BQT8	Q9BQT8	3.1103165524222405	3.1103165524222405	0.022842720985324454	0.03851238121134003	2	Q9BQT8	SLC25A21	Mitochondrial 2-oxodicarboxylate carrier	ODC_HUMAN	2	763.5720511677207	8.635720511677206
HeLa_C1_biot / HeLa_C1_nobiot	O14950;P19105	O14950;P19105	3.536898563780326	3.536898563780326	0.02293887867458851	0.03862068754998496	3	O14950;P19105	MYL12B;MYL12A	Myosin regulatory light chain 12B;Myosin regulatory light chain 12A	ML12B_HUMAN;ML12A_HUMAN	10	1060.6801557100218	11.60680155710022
HeLa_C1_biot / HeLa_C1_nobiot	P49184	P49184	1.5041904663786256	1.5041904663786256	0.022963433051418562	0.038648112965435626	3	P49184	DNASE1L1	Deoxyribonuclease-1-like 1	DNSL1_HUMAN	4	183.66545452707336	2.8366545452707337
HeLa_C1_biot / HeLa_C1_nobiot	Q9UHD8	Q9UHD8	1.4084019183311747	1.4084019183311747	0.02298581098751657	0.03867453912185328	16	Q9UHD8	SEPT9	Septin-9	SEPT9_HUMAN	15	165.44296719314406	2.6544296719314406
HeLa_C1_biot / HeLa_C1_nobiot	A2VDJ0	A2VDJ0	1.99900464449099	1.99900464449099	0.023070094316341116	0.0387803747935282	2	A2VDJ0	KIAA0922	Transmembrane protein 131-like	T131L_HUMAN	2	299.7241240323117	3.997241240323117
HeLa_C1_biot / HeLa_C1_nobiot	P00403	P00403	3.4661809276329043	3.4661809276329043	0.02307763102116573	0.03878984830716339	5	P00403	MT-CO2	Cytochrome c oxidase subunit 2	COX2_HUMAN	5	1005.1581471317796	11.051581471317796
HeLa_C1_biot / HeLa_C1_nobiot	Q9H3R2	Q9H3R2	0.9192032562561658	0.9192032562561658	0.023173284763402358	0.038916166050551426	4	Q9H3R2	MUC13	Mucin-13	MUC13_HUMAN	6	89.1070641059992	1.891070641059992
HeLa_C1_biot / HeLa_C1_nobiot	O95084	O95084	5.11276995139449	5.11276995139449	0.02318953853315259	0.0389338489956785	10	O95084	PRSS23	Serine protease 23	PRS23_HUMAN	8	3360.167449357483	34.601674493574826
HeLa_C1_biot / HeLa_C1_nobiot	P30411	P30411	2.4319641361572235	2.4319641361572235	0.023303179063855883	0.03907973655668832	2	P30411	BDKRB2	B2 bradykinin receptor	BKRB2_HUMAN	2	439.62759900901693	5.396275990090169
HeLa_C1_biot / HeLa_C1_nobiot	O14656	O14656	1.2682408320627445	1.2682408320627445	0.023567207258451888	0.03939935800325352	3	O14656	TOR1A	Torsin-1A	TOR1A_HUMAN	3	140.86768142994285	2.4086768142994286
HeLa_C1_biot / HeLa_C1_nobiot	Q9UNM6	Q9UNM6	2.280224201097048	2.280224201097048	0.023587662721543338	0.03942467248238624	9	Q9UNM6	PSMD13	26S proteasome non-ATPase regulatory subunit 13	PSD13_HUMAN	8	385.7534360937516	4.857534360937516
HeLa_C1_biot / HeLa_C1_nobiot	Q9H6H4	Q9H6H4	1.7857967853243386	1.7857967853243386	0.02367417156811992	0.03952232278721949	5	Q9H6H4	REEP4	Receptor expression-enhancing protein 4	REEP4_HUMAN	5	244.80884561236306	3.4480884561236307
HeLa_C1_biot / HeLa_C1_nobiot	Q9NQS1	Q9NQS1	1.8019893385366421	1.8019893385366421	0.023779547676896405	0.03964660548040244	2	Q9NQS1	AVEN	Cell death regulator Aven	AVEN_HUMAN	3	248.70071891979927	3.4870071891979926
HeLa_C1_biot / HeLa_C1_nobiot	Q13671	Q13671	1.959784107637299	1.959784107637299	0.02383899046864408	0.03971218879195709	6	Q13671	RIN1	Ras and Rab interactor 1	RIN1_HUMAN	9	289.00376207011163	3.8900376207011162
HeLa_C1_biot / HeLa_C1_nobiot	Q05932	Q05932	0.6674039473104729	0.6674039473104729	0.023889401254442357	0.03977587014519462	3	Q05932	FPGS	Folylpolyglutamate synthase, mitochondrial	FOLC_HUMAN	3	58.82124910735473	1.5882124910735473
HeLa_C1_biot / HeLa_C1_nobiot	Q13126	Q13126	2.2954860245477953	2.2954860245477953	0.023901267370103403	0.03979319196205613	8	Q13126	MTAP	S-methyl-5'-thioadenosine phosphorylase	MTAP_HUMAN	10	390.91934716954216	4.9091934716954215
HeLa_C1_biot / HeLa_C1_nobiot	Q9BSJ8	Q9BSJ8	0.9161087975320618	0.9161087975320618	0.024209135518809596	0.040160797210299	24	Q9BSJ8	ESYT1	Extended synaptotagmin-1	ESYT1_HUMAN	23	88.70188016127332	1.8870188016127332
HeLa_C1_biot / HeLa_C1_nobiot	P36507	P36507	3.017929652627325	3.017929652627325	0.024455127714092334	0.04044881196474388	10	P36507	MAP2K2	Dual specificity mitogen-activated protein kinase kinase 2	MP2K2_HUMAN	13	710.0043482281501	8.100043482281501
HeLa_C1_biot / HeLa_C1_nobiot	Q9BVV7	Q9BVV7	3.0468426055493523	3.0468426055493523	0.024661616370922807	0.04070291242583301	7	Q9BVV7	TIMM21	Mitochondrial import inner membrane translocase subunit Tim21	TIM21_HUMAN	7	726.4013468918771	8.26401346891877
HeLa_C1_biot / HeLa_C1_nobiot	Q9H6S0	Q9H6S0	1.232503842321646	1.232503842321646	0.024676354075652888	0.04071982571781951	3	Q9H6S0	YTHDC2	Probable ATP-dependent RNA helicase YTHDC2	YTDC2_HUMAN	3	134.97444165689245	2.3497444165689245
HeLa_C1_biot / HeLa_C1_nobiot	P26012	P26012	3.998174113468933	3.998174113468933	0.02475153728636596	0.04080676416089017	15	P26012	ITGB8	Integrin beta-8	ITB8_HUMAN	10	1497.9763079090249	15.979763079090247
HeLa_C1_biot / HeLa_C1_nobiot	Q9H1E5	Q9H1E5	1.0625117746201018	1.0625117746201018	0.024860628681608904	0.04093172031770093	6	Q9H1E5	TMX4	Thioredoxin-related transmembrane protein 4	TMX4_HUMAN	5	108.85646106987501	2.08856461069875
HeLa_C1_biot / HeLa_C1_nobiot	Q8WVX9	Q8WVX9	2.6976467458181346	2.6976467458181346	0.024973482117637395	0.041065670288531794	25	Q8WVX9	FAR1	Fatty acyl-CoA reductase 1	FACR1_HUMAN	18	548.742855691994	6.48742855691994
HeLa_C1_biot / HeLa_C1_nobiot	P33176	P33176	1.7773035185425414	1.7773035185425414	0.02497525481847614	0.04106775788794695	28	P33176	KIF5B	Kinesin-1 heavy chain	KINH_HUMAN	36	242.78489044310697	3.4278489044310696
HeLa_C1_biot / HeLa_C1_nobiot	Q8NBP7	Q8NBP7	1.9845031876174943	1.9845031876174943	0.025182040754897887	0.04131407234264859	5	Q8NBP7	PCSK9	Proprotein convertase subtilisin/kexin type 9	PCSK9_HUMAN	5	295.72636514500965	3.9572636514500963
HeLa_C1_biot / HeLa_C1_nobiot	Q9P0V9	Q9P0V9	1.8392235349702795	1.8392235349702795	0.02537769750574694	0.04153870791976467	4	Q9P0V9	SEPT10	Septin-10	SEP10_HUMAN	4	257.81739758838216	3.5781739758838214
HeLa_C1_biot / HeLa_C1_nobiot	Q969Z0	Q969Z0	1.1954045599474452	1.1954045599474452	0.025632007093653427	0.04185089557670673	19	Q969Z0	TBRG4	Protein TBRG4	TBRG4_HUMAN	14	129.0090417373883	2.2900904173738827
HeLa_C1_biot / HeLa_C1_nobiot	Q7Z460	Q7Z460	0.6237912661120282	0.6237912661120282	0.025679688818069514	0.04190862778339299	21	Q7Z460	CLASP1	CLIP-associating protein 1	CLAP1_HUMAN	27	54.09192552957718	1.5409192552957718
HeLa_C1_biot / HeLa_C1_nobiot	Q53EU6	Q53EU6	3.2448038940832142	3.2448038940832142	0.025729130137397364	0.04196330432847839	5	Q53EU6	GPAT3	Glycerol-3-phosphate acyltransferase 3	GPAT3_HUMAN	5	847.9453535337477	9.479453535337477
HeLa_C1_biot / HeLa_C1_nobiot	Q8IZY2	Q8IZY2	2.0807552523713677	2.0807552523713677	0.025804998825776283	0.04205007195655367	6	Q8IZY2	ABCA7	ATP-binding cassette sub-family A member 7	ABCA7_HUMAN	5	323.0286141929432	4.230286141929432
HeLa_C1_biot / HeLa_C1_nobiot	Q12906	Q12906	2.525650879141175	2.525650879141175	0.02588894725860182	0.04214563845557334	29	Q12906	ILF3	Interleukin enhancer-binding factor 3	ILF3_HUMAN	24	475.8331634451515	5.758331634451515
HeLa_C1_biot / HeLa_C1_nobiot	O95870	O95870	2.158358676517917	2.158358676517917	0.025902601433219985	0.04216167516917874	3	O95870	ABHD16A	Abhydrolase domain-containing protein 16A	ABHGA_HUMAN	5	346.40669881190604	4.46406698811906
HeLa_C1_biot / HeLa_C1_nobiot	Q8N461	Q8N461	2.608981851389575	2.608981851389575	0.02596714375150429	0.04223334674393791	4	Q8N461	FBXL16	F-box/LRR-repeat protein 16	FXL16_HUMAN	4	510.0729867446238	6.100729867446238
HeLa_C1_biot / HeLa_C1_nobiot	Q99933	Q99933	2.7043332133817217	2.7043332133817217	0.026068728527855883	0.04234793452837348	5	Q99933	BAG1	BAG family molecular chaperone regulator 1	BAG1_HUMAN	6	551.7565666259129	6.517565666259129
HeLa_C1_biot / HeLa_C1_nobiot	Q5HYA8	Q5HYA8	2.3654067384758344	2.3654067384758344	0.026074677200691822	0.0423550690214434	5	Q5HYA8	TMEM67	Meckelin	MKS3_HUMAN	6	415.2979090744896	5.152979090744896
HeLa_C1_biot / HeLa_C1_nobiot	P50402	P50402	2.968162930132847	2.968162930132847	0.02613163186976238	0.042418515554997295	18	P50402	EMD	Emerin	EMD_HUMAN	15	682.539149483983	7.82539149483983
HeLa_C1_biot / HeLa_C1_nobiot	Q6NZI2	Q6NZI2	2.2859179835505925	2.2859179835505925	0.02617483556676094	0.04246705386842841	16	Q6NZI2	PTRF	Polymerase I and transcript release factor	PTRF_HUMAN	12	387.67431281591706	4.876743128159171
HeLa_C1_biot / HeLa_C1_nobiot	P61769	P61769	5.787871943817163	5.787871943817163	0.026222082764781895	0.04252720742039787	8	P61769	B2M	Beta-2-microglobulin	B2MG_HUMAN	6	5424.882754672147	55.248827546721465
HeLa_C1_biot / HeLa_C1_nobiot	Q9NZI8	Q9NZI8	2.0819077708708726	2.0819077708708726	0.026397639633540682	0.042727735279866536	2	Q9NZI8	IGF2BP1	Insulin-like growth factor 2 mRNA-binding protein 1	IF2B1_HUMAN	3	323.36669194627774	4.233666919462777
HeLa_C1_biot / HeLa_C1_nobiot	Q9GZT6	Q9GZT6	2.249110688139954	2.249110688139954	0.026757332252398017	0.043140424686523814	3	Q9GZT6	CCDC90B	Coiled-coil domain-containing protein 90B, mitochondrial	CC90B_HUMAN	6	375.3897140304894	4.753897140304894
HeLa_C1_biot / HeLa_C1_nobiot	O75448	O75448	2.3924113528578053	2.3924113528578053	0.0270092042133004	0.04342370531821023	3	O75448	MED24	Mediator of RNA polymerase II transcription subunit 24	MED24_HUMAN	9	425.03418248171994	5.250341824817199
HeLa_C1_biot / HeLa_C1_nobiot	P62910	P62910	2.4793225762547775	2.4793225762547775	0.027023513843695016	0.043439866074296146	4	P62910	RPL32	60S ribosomal protein L32	RL32_HUMAN	3	457.6355648462009	5.576355648462009
HeLa_C1_biot / HeLa_C1_nobiot	O43674	O43674	4.998751739716306	4.998751739716306	0.02713918106799483	0.04357859450658544	3	O43674	NDUFB5	NADH dehydrogenase [ubiquinone] 1 beta subcomplex subunit 5, mitochondrial	NDUB5_HUMAN	3	3097.232467538083	31.97232467538083
HeLa_C1_biot / HeLa_C1_nobiot	Q9H0V9	Q9H0V9	2.6858820986243455	2.6858820986243455	0.027409244143382774	0.04389997070217626	4	Q9H0V9	LMAN2L	VIP36-like protein	LMA2L_HUMAN	5	543.4741079662422	6.434741079662421
HeLa_C1_biot / HeLa_C1_nobiot	Q9H649	Q9H649	2.5263952140740646	2.5263952140740646	0.02746533472162244	0.0439630644619408	7	Q9H649	NSUN3	Putative methyltransferase NSUN3	NSUN3_HUMAN	6	476.1303318097781	5.761303318097781
HeLa_C1_biot / HeLa_C1_nobiot	Q9Y289	Q9Y289	4.686884209225335	4.686884209225335	0.027533896368769628	0.04405207530371414	3	Q9Y289	SLC5A6	Sodium-dependent multivitamin transporter	SC5A6_HUMAN	5	2475.6849074946363	25.756849074946363
HeLa_C1_biot / HeLa_C1_nobiot	O75718	O75718	2.7213033040740315	2.7213033040740315	0.027575720388037607	0.04409997253113681	6	O75718	CRTAP	Cartilage-associated protein	CRTAP_HUMAN	6	559.4682962875577	6.594682962875576
HeLa_C1_biot / HeLa_C1_nobiot	O43242	O43242	1.7416243895302272	1.7416243895302272	0.02758747537799545	0.04411444967579618	9	O43242	PSMD3	26S proteasome non-ATPase regulatory subunit 3	PSMD3_HUMAN	10	234.41148348476258	3.344114834847626
HeLa_C1_biot / HeLa_C1_nobiot	Q8TER5	Q8TER5	0.6602746481922899	0.6602746481922899	0.0275897879021583	0.04411641894393387	2	Q8TER5	ARHGEF40	Rho guanine nucleotide exchange factor 40	ARH40_HUMAN	2	58.03834552497587	1.5803834552497587
HeLa_C1_biot / HeLa_C1_nobiot	Q7Z4L5	Q7Z4L5	1.4864743264247913	1.4864743264247913	0.02778378102639181	0.04434415101824794	2	Q7Z4L5	TTC21B	Tetratricopeptide repeat protein 21B	TT21B_HUMAN	3	180.2033737463512	2.802033737463512
HeLa_C1_biot / HeLa_C1_nobiot	Q8IWB1	Q8IWB1	3.4239890998014215	3.4239890998014215	0.027782314047417708	0.04434415101824794	3	Q8IWB1	ITPRIP	Inositol 1,4,5-trisphosphate receptor-interacting protein	IPRI_HUMAN	5	973.3056705765259	10.733056705765259
HeLa_C1_biot / HeLa_C1_nobiot	Q92769	Q92769	1.615400805740886	1.615400805740886	0.027884056567581552	0.04446587142305075	5	Q92769	HDAC2	Histone deacetylase 2	HDAC2_HUMAN	7	206.39670992363796	3.0639670992363794
HeLa_C1_biot / HeLa_C1_nobiot	P49721	P49721	2.983887869877747	2.983887869877747	0.02796701676637297	0.04455811958990732	11	P49721	PSMB2	Proteasome subunit beta type-2	PSB2_HUMAN	5	691.1152431198155	7.911152431198155
HeLa_C1_biot / HeLa_C1_nobiot	O75144	O75144	5.224094849647177	5.224094849647177	0.027966496024619647	0.04455811958990732	5	O75144	ICOSLG	ICOS ligand	ICOSL_HUMAN	4	3637.7413916155524	37.377413916155525
HeLa_C1_biot / HeLa_C1_nobiot	P30566	P30566	1.764346019847135	1.764346019847135	0.028149931856682603	0.044762167799671466	6	P30566	ADSL	Adenylosuccinate lyase	PUR8_HUMAN	10	239.71996815651232	3.397199681565123
HeLa_C1_biot / HeLa_C1_nobiot	Q96ND0	Q96ND0	1.7627907610602223	1.7627907610602223	0.028333709660610665	0.04497291786587535	4	Q96ND0	FAM210A	Protein FAM210A	F210A_HUMAN	4	239.35393946383095	3.3935393946383097
HeLa_C1_biot / HeLa_C1_nobiot	P19438	P19438	3.89411384126077	3.89411384126077	0.028565085257327594	0.04524597927677777	5	P19438	TNFRSF1A	Tumor necrosis factor receptor superfamily member 1A	TNR1A_HUMAN	3	1386.7743936801676	14.867743936801675
HeLa_C1_biot / HeLa_C1_nobiot	Q9BVJ6	Q9BVJ6	0.9291969768533884	0.9291969768533884	0.02860389031654055	0.04528215918284732	10	Q9BVJ6	UTP14A	U3 small nucleolar RNA-associated protein 14 homolog A	UT14A_HUMAN	13	90.42157893515747	1.9042157893515748
HeLa_C1_biot / HeLa_C1_nobiot	Q96ER9	Q96ER9	1.5120046493536994	1.5120046493536994	0.028987005830737718	0.04573946208685791	5	Q96ER9	CCDC51	Coiled-coil domain-containing protein 51	CCD51_HUMAN	5	185.20606260104856	2.8520606260104855
HeLa_C1_biot / HeLa_C1_nobiot	Q9Y5Z9	Q9Y5Z9	4.590274872695135	4.590274872695135	0.028988829529770697	0.04574145545304936	3	Q9Y5Z9	UBIAD1	UbiA prenyltransferase domain-containing protein 1	UBIA1_HUMAN	2	2308.853704371586	24.08853704371586
HeLa_C1_biot / HeLa_C1_nobiot	P36941	P36941	6.667680277780925	6.667680277780925	0.029458352934260967	0.04625340527661697	6	P36941	LTBR	Tumor necrosis factor receptor superfamily member 3	TNR3_HUMAN	4	10066.507025630326	101.66507025630327
HeLa_C1_biot / HeLa_C1_nobiot	Q15070	Q15070	3.347184258865562	3.347184258865562	0.029460395758609627	0.046255722949709865	14	Q15070	OXA1L	Mitochondrial inner membrane protein OXA1L	OXA1L_HUMAN	10	917.660371164669	10.17660371164669
HeLa_C1_biot / HeLa_C1_nobiot	Q9BV40	Q9BV40	1.579673741695775	1.579673741695775	0.029916998006525003	0.04677467966616679	6	Q9BV40	VAMP8	Vesicle-associated membrane protein 8	VAMP8_HUMAN	5	198.90224682755098	2.9890224682755098
HeLa_C1_biot / HeLa_C1_nobiot	Q13884	Q13884	2.0702189128693935	2.0702189128693935	0.030037692000364255	0.04690574281467536	5	Q13884	SNTB1	Beta-1-syntrophin	SNTB1_HUMAN	7	319.9503913993569	4.199503913993569
HeLa_C1_biot / HeLa_C1_nobiot	P18031	P18031	1.491172208030417	1.491172208030417	0.030064999445876834	0.04693864180210921	19	P18031	PTPN1	Tyrosine-protein phosphatase non-receptor type 1	PTN1_HUMAN	14	181.11729374807624	2.8111729374807624
HeLa_C1_biot / HeLa_C1_nobiot	Q0VDF9	Q0VDF9	2.3028302674542642	2.3028302674542642	0.0300889571177785	0.046965265149893506	4	Q0VDF9	HSPA14	Heat shock 70 kDa protein 14	HSP7E_HUMAN	4	393.42481325937104	4.93424813259371
HeLa_C1_biot / HeLa_C1_nobiot	P15586	P15586	2.6930496275374813	2.6930496275374813	0.03015863015974073	0.04703533828176785	5	P15586	GNS	N-acetylglucosamine-6-sulfatase	GNS_HUMAN	6	546.6789398920733	6.466789398920733
HeLa_C1_biot / HeLa_C1_nobiot	O00629	O00629	1.3875240987048227	1.3875240987048227	0.030286460637553313	0.047177008993417716	4	O00629	KPNA4	Importin subunit alpha-3	IMA3_HUMAN	3	161.62929649287102	2.6162929649287103
HeLa_C1_biot / HeLa_C1_nobiot	P62314	P62314	2.8259799090822506	2.8259799090822506	0.030298956511110097	0.04719106996482723	4	P62314	SNRPD1	Small nuclear ribonucleoprotein Sm D1	SMD1_HUMAN	3	609.0954844496604	7.090954844496604
HeLa_C1_biot / HeLa_C1_nobiot	Q8N2K0	Q8N2K0	2.4428877191717477	2.4428877191717477	0.030309606722711546	0.04720495545838756	5	Q8N2K0	ABHD12	Monoacylglycerol lipase ABHD12	ABD12_HUMAN	6	443.72897824489365	5.437289782448937
HeLa_C1_biot / HeLa_C1_nobiot	Q9NZN5	Q9NZN5	1.03187341913345	1.03187341913345	0.030324042312674496	0.04721969107440258	8	Q9NZN5	ARHGEF12	Rho guanine nucleotide exchange factor 12	ARHGC_HUMAN	13	104.46776550275567	2.0446776550275567
HeLa_C1_biot / HeLa_C1_nobiot	O43491	O43491	1.7140004580789512	1.7140004580789512	0.03135871817084511	0.04838371601331527	20	O43491	EPB41L2	Band 4.1-like protein 2	E41L2_HUMAN	24	228.06926864595965	3.2806926864595964
HeLa_C1_biot / HeLa_C1_nobiot	Q9NX58	Q9NX58	0.6995802775449754	0.6995802775449754	0.0314569232080163	0.04849490163641377	9	Q9NX58	LYAR	Cell growth-regulating nucleolar protein	LYAR_HUMAN	12	62.40322451911564	1.6240322451911564
HeLa_C1_biot / HeLa_C1_nobiot	Q9UKS6	Q9UKS6	1.3737167010182125	1.3737167010182125	0.03150821468642669	0.0485510484001236	7	Q9UKS6	PACSIN3	Protein kinase C and casein kinase substrate in neurons protein 3	PACN3_HUMAN	5	159.137301844819	2.59137301844819
HeLa_C1_biot / HeLa_C1_nobiot	P55209	P55209	2.641057317258106	2.641057317258106	0.0315677740555368	0.04861987618245298	6	P55209	NAP1L1	Nucleosome assembly protein 1-like 1	NP1L1_HUMAN	4	523.7886562808415	6.237886562808415
HeLa_C1_biot / HeLa_C1_nobiot	Q6P4A7	Q6P4A7	2.575625457896047	2.575625457896047	0.03194538590388769	0.049043212592406904	8	Q6P4A7	SFXN4	Sideroflexin-4	SFXN4_HUMAN	8	496.12937181124624	5.961293718112462
HeLa_C1_biot / HeLa_C1_nobiot	Q9H061	Q9H061	3.7337476946849595	3.7337476946849595	0.03204404998723141	0.04915123205212787	6	Q9H061	TMEM126A	Transmembrane protein 126A	T126A_HUMAN	4	1230.3626769530379	13.303626769530378
HeLa_C1_biot / HeLa_C1_nobiot	P30533	P30533	0.8340171282935629	0.8340171282935629	0.03224674463314858	0.049369806913802924	27	P30533	LRPAP1	Alpha-2-macroglobulin receptor-associated protein	AMRP_HUMAN	20	78.26421559596504	1.7826421559596504
HeLa_C1_biot / HeLa_C1_nobiot	Q9H3M7	Q9H3M7	1.9558341137123818	1.9558341137123818	0.03267488381690016	0.049869114029712315	6	Q9H3M7	TXNIP	Thioredoxin-interacting protein	TXNIP_HUMAN	6	287.9401548116166	3.879401548116166
HeLa_C1_biot / HeLa_C1_nobiot	P18827	P18827	2.262295262634467	2.262295262634467	0.032764880766799995	0.04996299987269903	16	P18827	SDC1	Syndecan-1	SDC1_HUMAN	10	379.75414217433655	4.797541421743365
HeLa_C1_biot / HeLa_C1_nobiot	Q00403	Q00403	0.6925823128116225	0.6925823128116225	0.03276911383733448	0.0499685213055943	8	Q00403	GTF2B	Transcription initiation factor IIB	TF2B_HUMAN	8	61.617375734956426	1.6161737573495643
HeLa_C1_biot / HeLa_C1_nobiot	Q86X95	Q86X95	-6.6042768850949205	6.6042768850949205	0.0003538575507288636	0.0014520060977572696	11	Q86X95	CIR1	Corepressor interacting with RBPJ 1	CIR1_HUMAN	15	-98.97218593150956	0.010278140684904446
HeLa_C1_biot / HeLa_C1_nobiot	Q16658	Q16658	-5.0725735643245695	5.0725735643245695	0.00023376134623933473	0.0010344611299096997	8	Q16658	FSCN1	Fascin	FSCN1_HUMAN	12	-97.028312058957	0.02971687941042995
HeLa_C1_biot / HeLa_C1_nobiot	P63279	P63279	-4.8783055845675545	4.8783055845675545	5.082474545444224E-06	3.9791997352437175E-05	6	P63279	UBE2I	SUMO-conjugating enzyme UBC9	UBC9_HUMAN	5	-96.5999626252499	0.03400037374750094
HeLa_C1_biot / HeLa_C1_nobiot	O75223	O75223	-4.7930848838304945	4.7930848838304945	0.004409124911279227	0.011059736785353283	4	O75223	GGCT	Gamma-glutamylcyclotransferase	GGCT_HUMAN	7	-96.39307029738207	0.03606929702617936
HeLa_C1_biot / HeLa_C1_nobiot	Q00688	Q00688	-4.5392678888477995	4.5392678888477995	0.00013402145729933098	0.000652130162440169	7	Q00688	FKBP3	Peptidyl-prolyl cis-trans isomerase FKBP3	FKBP3_HUMAN	6	-95.69924990997698	0.043007500900230096
HeLa_C1_biot / HeLa_C1_nobiot	Q9Y5S9	Q9Y5S9	-3.9144277138937094	3.9144277138937094	0.018717756580913413	0.03324722622215301	4	Q9Y5S9	RBM8A	RNA-binding protein 8A	RBM8A_HUMAN	5	-93.36807139466113	0.06631928605338877
HeLa_C1_biot / HeLa_C1_nobiot	Q15287	Q15287	-3.9127248509110113	3.9127248509110113	0.00029505169641597556	0.0012532979162878963	4	Q15287	RNPS1	RNA-binding protein with serine-rich domain 1	RNPS1_HUMAN	3	-93.36023887777759	0.06639761122222405
HeLa_C1_biot / HeLa_C1_nobiot	Q9ULC4	Q9ULC4	-3.8746632465349164	3.8746632465349164	0.010555403737732618	0.021647574804411263	3	Q9ULC4	MCTS1	Malignant T-cell-amplified sequence 1	MCTS1_HUMAN	4	-93.18273557262741	0.06817264427372596
HeLa_C1_biot / HeLa_C1_nobiot	P23921	P23921	-3.8619005801485957	3.8619005801485957	3.611999912507367E-05	0.00021520653541050536	17	P23921	RRM1	Ribonucleoside-diphosphate reductase large subunit	RIR1_HUMAN	19	-93.12215973800858	0.06877840261991436
HeLa_C1_biot / HeLa_C1_nobiot	P08865	P08865	-3.8177722323445296	3.8177722323445296	0.025888361328053198	0.0421455252033609	7	P08865	RPSA	40S ribosomal protein SA	RSSA_HUMAN	8	-92.90853373159045	0.07091466268409553
HeLa_C1_biot / HeLa_C1_nobiot	Q9Y383	Q9Y383	-3.6555332202126607	3.6555332202126607	0.002404475882784379	0.006837153594943024	11	Q9Y383	LUC7L2	Putative RNA-binding protein Luc7-like 2	LC7L2_HUMAN	13	-92.06448986644739	0.07935510133552615
HeLa_C1_biot / HeLa_C1_nobiot	Q9UGM6	Q9UGM6	-3.5781509418569755	3.5781509418569755	0.00830968782785514	0.018057420673842826	3	Q9UGM6	WARS2	Tryptophan--tRNA ligase, mitochondrial	SYWM_HUMAN	3	-91.62722853122013	0.08372771468779867
HeLa_C1_biot / HeLa_C1_nobiot	P56545	P56545	-3.4999930503159775	3.4999930503159775	0.03114224460833969	0.048143650994760256	2	P56545	CTBP2	C-terminal-binding protein 2	CTBP2_HUMAN	5	-91.16112265703836	0.08838877342961633
HeLa_C1_biot / HeLa_C1_nobiot	P48507	P48507	-3.4825456592790514	3.4825456592790514	0.009765798109961803	0.020405622900391232	14	P48507	GCLM	Glutamate--cysteine ligase regulatory subunit	GSH0_HUMAN	9	-91.05357974214523	0.08946420257854766
HeLa_C1_biot / HeLa_C1_nobiot	Q8IWX8	Q8IWX8	-3.4660589364767675	3.4660589364767675	0.00029750239100120206	0.001261672303518555	10	Q8IWX8	CHERP	Calcium homeostasis endoplasmic reticulum protein	CHERP_HUMAN	12	-90.95075610674756	0.09049243893252437
HeLa_C1_biot / HeLa_C1_nobiot	P35237	P35237	-3.4499413557331544	3.4499413557331544	3.5498840989079762E-09	6.210736081477094E-08	16	P35237	SERPINB6	Serpin B6	SPB6_HUMAN	15	-90.84909243166793	0.09150907568332069
HeLa_C1_biot / HeLa_C1_nobiot	Q15181	Q15181	-3.4281710416488624	3.4281710416488624	0.0003239060515622028	0.0013513884337017325	13	Q15181	PPA1	Inorganic pyrophosphatase	IPYR_HUMAN	12	-90.70995781247035	0.09290042187529644
HeLa_C1_biot / HeLa_C1_nobiot	P11413	P11413	-3.4266616491954807	3.4266616491954807	0.02060609067412315	0.035680444678743484	10	P11413	G6PD	Glucose-6-phosphate 1-dehydrogenase	G6PD_HUMAN	17	-90.70023319498418	0.09299766805015815
HeLa_C1_biot / HeLa_C1_nobiot	O43768	O43768	-3.4162228369563272	3.4162228369563272	0.02550943548267389	0.04170332340054968	2	O43768	ENSA	Alpha-endosulfine	ENSA_HUMAN	4	-90.63269946284905	0.09367300537150952
HeLa_C1_biot / HeLa_C1_nobiot	P13639	P13639	-3.3682103991047008	3.3682103991047008	1.1370985937098604E-11	3.225929343712159E-10	72	P13639	EEF2	Elongation factor 2	EF2_HUMAN	44	-90.3157132986103	0.09684286701389698
HeLa_C1_biot / HeLa_C1_nobiot	O15145	O15145	-3.3343221451237954	3.3343221451237954	0.005485002057098995	0.01312611818700113	6	O15145	ARPC3	Actin-related protein 2/3 complex subunit 3	ARPC3_HUMAN	5	-90.08554104633943	0.09914458953660574
HeLa_C1_biot / HeLa_C1_nobiot	O75940	O75940	-3.2871752102973644	3.2871752102973644	0.032025611378229034	0.049136800960412313	3	O75940	SMNDC1	Survival of motor neuron-related-splicing factor 30	SPF30_HUMAN	6	-89.75618655560989	0.1024381344439012
HeLa_C1_biot / HeLa_C1_nobiot	Q7L4I2	Q7L4I2	-3.2570928167002355	3.2570928167002355	0.0011954318170518865	0.003916160742836644	9	Q7L4I2	RSRC2	Arginine/serine-rich coiled-coil protein 2	RSRC2_HUMAN	8	-89.54034491664673	0.1045965508335327
HeLa_C1_biot / HeLa_C1_nobiot	P07108	P07108	-3.2356750406499715	3.2356750406499715	0.010070537328698743	0.020884121570414946	5	P07108	DBI	Acyl-CoA-binding protein	ACBP_HUMAN	4	-89.3839059702376	0.10616094029762393
HeLa_C1_biot / HeLa_C1_nobiot	Q14247	Q14247	-3.2335106689657094	3.2335106689657094	1.3482572567862035E-05	9.274737235473236E-05	31	Q14247	CTTN	Src substrate cortactin	SRC8_HUMAN	26	-89.36796745462138	0.1063203254537862
HeLa_C1_biot / HeLa_C1_nobiot	P62942	P62942	-3.2151293274773645	3.2151293274773645	0.012149054334681757	0.024069270712090998	2	P62942	FKBP1A	Peptidyl-prolyl cis-trans isomerase FKBP1A	FKB1A_HUMAN	2	-89.23163835485542	0.10768361645144592
HeLa_C1_biot / HeLa_C1_nobiot	Q16775	Q16775	-3.1539052294985166	3.1539052294985166	0.013413187447213317	0.025898570198749783	7	Q16775	HAGH	Hydroxyacylglutathione hydrolase, mitochondrial	GLO2_HUMAN	7	-88.76482290387615	0.11235177096123845
HeLa_C1_biot / HeLa_C1_nobiot	O43813	O43813	-3.1511138196134163	3.1511138196134163	0.00660644074266053	0.015131668089571322	6	O43813	LANCL1	LanC-like protein 1	LANC1_HUMAN	7	-88.74306338881136	0.1125693661118864
HeLa_C1_biot / HeLa_C1_nobiot	O60869	O60869	-3.1367660941588142	3.1367660941588142	0.00518165334410784	0.012548632048959495	8	O60869	EDF1	Endothelial differentiation-related factor 1	EDF1_HUMAN	8	-88.63055366022775	0.11369446339772261
HeLa_C1_biot / HeLa_C1_nobiot	O76070	O76070	-3.1333028694562293	3.1333028694562293	0.0010287544966265405	0.0034654123819504016	9	O76070	SNCG	Gamma-synuclein	SYUG_HUMAN	9	-88.60322824189451	0.11396771758105487
HeLa_C1_biot / HeLa_C1_nobiot	O00244	O00244	-3.1277339975489746	3.1277339975489746	0.004308266011776086	0.010859810743704885	4	O00244	ATOX1	Copper transport protein ATOX1	ATOX1_HUMAN	4	-88.55915114231459	0.11440848857685419
HeLa_C1_biot / HeLa_C1_nobiot	Q8WWM7	Q8WWM7	-3.1173796568032266	3.1173796568032266	8.752588837764058E-09	1.4037852248738504E-07	26	Q8WWM7	ATXN2L	Ataxin-2-like protein	ATX2L_HUMAN	27	-88.47674386266333	0.11523256137336668
HeLa_C1_biot / HeLa_C1_nobiot	Q96DG6	Q96DG6	-3.1109870199509304	3.1109870199509304	0.0012596195779548162	0.004079767855264766	9	Q96DG6	CMBL	Carboxymethylenebutenolidase homolog	CMBL_HUMAN	9	-88.42557058275837	0.11574429417241626
HeLa_C1_biot / HeLa_C1_nobiot	P37802	P37802	-3.0969382869102167	3.0969382869102167	0.0003257327170701169	0.001357552306334913	17	P37802	TAGLN2	Transgelin-2	TAGL2_HUMAN	11	-88.31231008320502	0.11687689916794973
HeLa_C1_biot / HeLa_C1_nobiot	Q9NP64	Q9NP64	-3.0883326831398454	3.0883326831398454	0.021668851595827973	0.03704985057925841	7	Q9NP64	ZCCHC17	Nucleolar protein of 40 kDa	NO40_HUMAN	6	-88.24238525562834	0.11757614744371671
HeLa_C1_biot / HeLa_C1_nobiot	P39748	P39748	-3.0404665211123865	3.0404665211123865	7.028480382299068E-05	0.0003795584020135305	13	P39748	FEN1	Flap endonuclease 1	FEN1_HUMAN	11	-87.84574408779899	0.12154255912201001
HeLa_C1_biot / HeLa_C1_nobiot	P31327	P31327	-2.9882347120921917	2.9882347120921917	1.0365856963963516E-25	1.235125905691536E-23	133	P31327	CPS1	Carbamoyl-phosphate synthase [ammonia], mitochondrial	CPSM_HUMAN	82	-87.39764475809514	0.1260235524190486
HeLa_C1_biot / HeLa_C1_nobiot	P22061	P22061	-2.9702165416106947	2.9702165416106947	3.423490494849482E-07	3.7073808436992803E-06	33	P22061	PCMT1	Protein-L-isoaspartate(D-aspartate) O-methyltransferase	PIMT_HUMAN	15	-87.23926389773365	0.12760736102266343
HeLa_C1_biot / HeLa_C1_nobiot	P60174	P60174	-2.9685806736732525	2.9685806736732525	0.0009649807313372571	0.0032978154876584565	17	P60174	TPI1	Triosephosphate isomerase	TPIS_HUMAN	10	-87.22478632768986	0.12775213672310134
HeLa_C1_biot / HeLa_C1_nobiot	O43148	O43148	-2.9599404198208252	2.9599404198208252	0.018220841173603435	0.0325665715540996	4	O43148	RNMT	mRNA cap guanine-N7 methyltransferase	MCES_HUMAN	4	-87.14804641992319	0.12851953580076808
HeLa_C1_biot / HeLa_C1_nobiot	Q9Y237	Q9Y237	-2.9596527627954097	2.9596527627954097	0.011523456846069398	0.023116018181679715	4	Q9Y237	PIN4	Peptidyl-prolyl cis-trans isomerase NIMA-interacting 4	PIN4_HUMAN	5	-87.14548363068309	0.12854516369316912
HeLa_C1_biot / HeLa_C1_nobiot	Q15365	Q15365	-2.9542432972964483	2.9542432972964483	0.0006099078776380676	0.002270809277110623	7	Q15365	PCBP1	Poly(rC)-binding protein 1	PCBP1_HUMAN	11	-87.09719442985205	0.12902805570147943
HeLa_C1_biot / HeLa_C1_nobiot	P33992	P33992	-2.9538297086119853	2.9538297086119853	0.0021070165731053485	0.006159331424263405	15	P33992	MCM5	DNA replication licensing factor MCM5	MCM5_HUMAN	16	-87.09349495128933	0.12906505048710668
HeLa_C1_biot / HeLa_C1_nobiot	P30419	P30419	-2.9228189896240377	2.9228189896240377	0.008348269596380176	0.018123889894045907	6	P30419	NMT1	Glycylpeptide N-tetradecanoyltransferase 1	NMT1_HUMAN	7	-86.81306661768677	0.13186933382313226
HeLa_C1_biot / HeLa_C1_nobiot	Q9UG63	Q9UG63	-2.9214342749090068	2.9214342749090068	1.8157978828935973E-07	2.109685739527052E-06	32	Q9UG63	ABCF2	ATP-binding cassette sub-family F member 2	ABCF2_HUMAN	27	-86.80040357655191	0.13199596423448073
HeLa_C1_biot / HeLa_C1_nobiot	P49756	P49756	-2.9128524039772996	2.9128524039772996	0.0015669739233662465	0.004853339339515903	18	P49756	RBM25	RNA-binding protein 25	RBM25_HUMAN	20	-86.72165178669577	0.1327834821330422
HeLa_C1_biot / HeLa_C1_nobiot	P63151	P63151	-2.8985281759885675	2.8985281759885675	0.01850706043880195	0.0329648052946122	7	P63151	PPP2R2A	Serine/threonine-protein phosphatase 2A 55 kDa regulatory subunit B alpha isoform	2ABA_HUMAN	14	-86.58915707810984	0.1341084292189017
HeLa_C1_biot / HeLa_C1_nobiot	P62269	P62269	-2.8970549398839065	2.8970549398839065	0.014049171972889159	0.02680910305349415	13	P62269	RPS18	40S ribosomal protein S18	RS18_HUMAN	10	-86.57545534028175	0.13424544659718252
HeLa_C1_biot / HeLa_C1_nobiot	Q9H8M2	Q9H8M2	-2.8935389651634726	2.8935389651634726	0.002376169812820163	0.0067750639321729105	3	Q9H8M2	BRD9	Bromodomain-containing protein 9	BRD9_HUMAN	5	-86.54269864480291	0.1345730135519708
HeLa_C1_biot / HeLa_C1_nobiot	P30044	P30044	-2.8645523715159635	2.8645523715159635	0.0001108596483261906	0.0005570623958864542	11	P30044	PRDX5	Peroxiredoxin-5, mitochondrial	PRDX5_HUMAN	8	-86.26958031793525	0.1373041968206475
HeLa_C1_biot / HeLa_C1_nobiot	Q99543	Q99543	-2.8187492349956345	2.8187492349956345	0.02800973905749655	0.04459919824176489	6	Q99543	DNAJC2	DnaJ homolog subfamily C member 2	DNJC2_HUMAN	10	-85.82666898769541	0.1417333101230459
HeLa_C1_biot / HeLa_C1_nobiot	P62244	P62244	-2.8076669049537433	2.8076669049537433	0.00015156119408985428	0.0007236705663749799	6	P62244	RPS15A	40S ribosomal protein S15a	RS15A_HUMAN	6	-85.71737466692117	0.1428262533307883
HeLa_C1_biot / HeLa_C1_nobiot	Q9Y2Q3	Q9Y2Q3	-2.8040519497591796	2.8040519497591796	0.00838427712528537	0.018180300708424108	14	Q9Y2Q3	GSTK1	Glutathione S-transferase kappa 1	GSTK1_HUMAN	10	-85.68154187544773	0.14318458124552272
HeLa_C1_biot / HeLa_C1_nobiot	P63173	P63173	-2.8005958002486397	2.8005958002486397	0.008915226180547527	0.01904868123054282	4	P63173	RPL38	60S ribosomal protein L38	RL38_HUMAN	3	-85.64719916703974	0.14352800832960258
HeLa_C1_biot / HeLa_C1_nobiot	Q9HCC0	Q9HCC0	-2.7999977373362026	2.7999977373362026	4.195251438831032E-07	4.436595263505945E-06	26	Q9HCC0	MCCC2	Methylcrotonoyl-CoA carboxylase beta chain, mitochondrial	MCCB_HUMAN	23	-85.64124804287641	0.14358751957123594
HeLa_C1_biot / HeLa_C1_nobiot	P26599	P26599	-2.7418669358949193	2.7418669358949193	0.005951124680816776	0.013973039423746194	17	P26599	PTBP1	Polypyrimidine tract-binding protein 1	PTBP1_HUMAN	14	-85.05087380098676	0.14949126199013232
HeLa_C1_biot / HeLa_C1_nobiot	Q9UQ80	Q9UQ80	-2.7259992156813766	2.7259992156813766	4.612388294737095E-05	0.00026507754725844365	25	Q9UQ80	PA2G4	Proliferation-associated protein 2G4	PA2G4_HUMAN	19	-84.88554583513877	0.1511445416486123
HeLa_C1_biot / HeLa_C1_nobiot	P33316	P33316	-2.6296612315442287	2.6296612315442287	0.001313161015551532	0.00421570964794352	6	P33316	DUT	Deoxyuridine 5'-triphosphate nucleotidohydrolase, mitochondrial	DUT_HUMAN	8	-83.84179585113961	0.16158204148860386
HeLa_C1_biot / HeLa_C1_nobiot	Q9NSD9	Q9NSD9	-2.6230969934363113	2.6230969934363113	9.708879382147615E-05	0.0004986086548611895	18	Q9NSD9	FARSB	Phenylalanine--tRNA ligase beta subunit	SYFB_HUMAN	17	-83.76810878440669	0.1623189121559331
HeLa_C1_biot / HeLa_C1_nobiot	Q6UB35	Q6UB35	-2.6129004562845974	2.6129004562845974	7.087839268361964E-05	0.0003823591811524808	17	Q6UB35	MTHFD1L	Monofunctional C1-tetrahydrofolate synthase, mitochondrial	C1TM_HUMAN	18	-83.65298026324871	0.1634701973675129
HeLa_C1_biot / HeLa_C1_nobiot	O14639	O14639	-2.6109385331086337	2.6109385331086337	0.002102798219766795	0.006149643150860504	3	O14639	ABLIM1	Actin-binding LIM protein 1	ABLM1_HUMAN	4	-83.63073480390696	0.16369265196093039
HeLa_C1_biot / HeLa_C1_nobiot	Q13442	Q13442	-2.5938459624081958	2.5938459624081958	0.0006238991635540455	0.002314334787725969	5	Q13442	PDAP1	28 kDa heat- and acid-stable phosphoprotein	HAP28_HUMAN	4	-83.43564379306898	0.16564356206931016
HeLa_C1_biot / HeLa_C1_nobiot	Q8WX93	Q8WX93	-2.5662235854066564	2.5662235854066564	0.00014345220537979598	0.0006911490703406378	19	Q8WX93	PALLD	Palladin	PALLD_HUMAN	22	-83.1154408744352	0.16884559125564808
HeLa_C1_biot / HeLa_C1_nobiot	P21266	P21266	-2.5657682610263444	2.5657682610263444	0.00852668761952915	0.0184059729577628	4	P21266	GSTM3	Glutathione S-transferase Mu 3	GSTM3_HUMAN	5	-83.11011115157947	0.16889888848420517
HeLa_C1_biot / HeLa_C1_nobiot	Q9P258	Q9P258	-2.5571839767215474	2.5571839767215474	0.0002934330057540083	0.0012475258844484923	7	Q9P258	RCC2	Protein RCC2	RCC2_HUMAN	14	-83.00931381667753	0.16990686183322473
HeLa_C1_biot / HeLa_C1_nobiot	Q8NB16	Q8NB16	-2.5126987742737144	2.5126987742737144	0.019893502166564384	0.034786280518232224	7	Q8NB16	MLKL	Mixed lineage kinase domain-like protein	MLKL_HUMAN	9	-82.47724862721957	0.17522751372780432
HeLa_C1_biot / HeLa_C1_nobiot	Q9UPN9	Q9UPN9	-2.4929893176252462	2.4929893176252462	0.009093748171723866	0.01933398608429544	6	Q9UPN9	TRIM33	E3 ubiquitin-protein ligase TRIM33	TRI33_HUMAN	9	-82.23621792954272	0.1776378207045728
HeLa_C1_biot / HeLa_C1_nobiot	P99999	P99999	-2.4757939286285895	2.4757939286285895	0.0005756766798124181	0.0021676297235023695	8	P99999	CYCS	Cytochrome c	CYC_HUMAN	4	-82.02322576008575	0.1797677423991425
HeLa_C1_biot / HeLa_C1_nobiot	Q13428	Q13428	-2.4540276849770986	2.4540276849770986	2.6654597563584236E-05	0.00016644346786011163	46	Q13428	TCOF1	Treacle protein	TCOF_HUMAN	46	-81.74995008432634	0.18250049915673655
HeLa_C1_biot / HeLa_C1_nobiot	O75694	O75694	-2.4454659176093565	2.4454659176093565	3.310221106906835E-05	0.00019992618524917555	22	O75694	NUP155	Nuclear pore complex protein Nup155	NU155_HUMAN	23	-81.64132196697057	0.18358678033029444
HeLa_C1_biot / HeLa_C1_nobiot	Q5T1V6	Q5T1V6	-2.4356788887978613	2.4356788887978613	0.004921306579863759	0.012060200655992314	5	Q5T1V6	DDX59	Probable ATP-dependent RNA helicase DDX59	DDX59_HUMAN	11	-81.51635602686815	0.18483643973131844
HeLa_C1_biot / HeLa_C1_nobiot	Q7Z417	Q7Z417	-2.4276642159905095	2.4276642159905095	0.00017586647779622175	0.0008177241727702433	12	Q7Z417	NUFIP2	Nuclear fragile X mental retardation-interacting protein 2	NUFP2_HUMAN	16	-81.41338720589374	0.18586612794106264
HeLa_C1_biot / HeLa_C1_nobiot	P20290	P20290	-2.3929650666840008	2.3929650666840008	0.02046342394305431	0.03549817564413281	7	P20290	BTF3	Transcription factor BTF3	BTF3_HUMAN	6	-80.96092974858597	0.1903907025141404
HeLa_C1_biot / HeLa_C1_nobiot	O76031	O76031	-2.3910913107792484	2.3910913107792484	0.0005724199250655511	0.0021579102251097076	21	O76031	CLPX	ATP-dependent Clp protease ATP-binding subunit clpX-like, mitochondrial	CLPX_HUMAN	20	-80.9361859557616	0.1906381404423839
HeLa_C1_biot / HeLa_C1_nobiot	P54819	P54819	-2.3823177341840975	2.3823177341840975	0.0002104626950242019	0.0009483253377429259	14	P54819	AK2	Adenylate kinase 2, mitochondrial	KAD2_HUMAN	11	-80.81989842465414	0.19180101575345854
HeLa_C1_biot / HeLa_C1_nobiot	Q15388	Q15388	-2.3811201592798583	2.3811201592798583	0.013667834317170039	0.026267833878062082	2	Q15388	TOMM20	Mitochondrial import receptor subunit TOM20 homolog	TOM20_HUMAN	2	-80.8039704954794	0.19196029504520593
HeLa_C1_biot / HeLa_C1_nobiot	P49757	P49757	-2.3725609220055373	2.3725609220055373	0.000989691069574415	0.003364792981158152	14	P49757	NUMB	Protein numb homolog	NUMB_HUMAN	10	-80.68974557453681	0.19310254425463186
HeLa_C1_biot / HeLa_C1_nobiot	Q5T6F2	Q5T6F2	-2.3652705843567725	2.3652705843567725	0.01133002699101899	0.02281716309326581	11	Q5T6F2	UBAP2	Ubiquitin-associated protein 2	UBAP2_HUMAN	13	-80.5919185448776	0.19408081455122403
HeLa_C1_biot / HeLa_C1_nobiot	Q96C19	Q96C19	-2.3478523766543464	2.3478523766543464	0.020825050625507782	0.03595128137342044	6	Q96C19	EFHD2	EF-hand domain-containing protein D2	EFHD2_HUMAN	9	-80.35617713775014	0.1964382286224986
HeLa_C1_biot / HeLa_C1_nobiot	Q9ULW0	Q9ULW0	-2.3309080529449453	2.3309080529449453	0.004679849418149285	0.011596615140850829	14	Q9ULW0	TPX2	Targeting protein for Xklp2	TPX2_HUMAN	20	-80.12410201917643	0.19875897980823565
HeLa_C1_biot / HeLa_C1_nobiot	O15347	O15347	-2.3154374832199545	2.3154374832199545	0.0008450708470003638	0.0029616850243535443	6	O15347	HMGB3	High mobility group protein B3	HMGB3_HUMAN	6	-79.90981830713656	0.20090181692863437
HeLa_C1_biot / HeLa_C1_nobiot	Q9UHX1	Q9UHX1	-2.3140607275144243	2.3140607275144243	0.00043764173861560103	0.001731306645298825	13	Q9UHX1	PUF60	Poly(U)-binding-splicing factor PUF60	PUF60_HUMAN	13	-79.8906372097951	0.20109362790204896
HeLa_C1_biot / HeLa_C1_nobiot	Q99615	Q99615	-2.3038942635946356	2.3038942635946356	0.0008024103407066655	0.002839223903709155	22	Q99615	DNAJC7	DnaJ homolog subfamily C member 7	DNJC7_HUMAN	20	-79.74842895789762	0.20251571042102376
HeLa_C1_biot / HeLa_C1_nobiot	Q9BZZ5	Q9BZZ5	-2.3006101665638266	2.3006101665638266	9.8997170514345E-09	1.56561694582074E-07	17	Q9BZZ5	API5	Apoptosis inhibitor 5	API5_HUMAN	16	-79.70227652913312	0.2029772347086689
HeLa_C1_biot / HeLa_C1_nobiot	Q9NQW6	Q9NQW6	-2.2620206829655114	2.2620206829655114	2.616474161956795E-05	0.0001638458041268326	16	Q9NQW6	ANLN	Actin-binding protein anillin	ANLN_HUMAN	20	-79.1520227901919	0.20847977209808105
HeLa_C1_biot / HeLa_C1_nobiot	Q9BQL6	Q9BQL6	-2.2523397827770184	2.2523397827770184	0.0008181164686725748	0.0028840610794737425	9	Q9BQL6	FERMT1	Fermitin family homolog 1	FERM1_HUMAN	12	-79.01165642218517	0.20988343577814822
HeLa_C1_biot / HeLa_C1_nobiot	P14618	P14618	-2.2337366592173638	2.2337366592173638	2.3908468829199487E-05	0.00015154222457398946	48	P14618	PKM	Pyruvate kinase PKM	KPYM_HUMAN	32	-78.73926554733964	0.2126073445266036
HeLa_C1_biot / HeLa_C1_nobiot	Q14258	Q14258	-2.1984079631732234	2.1984079631732234	0.0008472221774733087	0.0029676309778597304	14	Q14258	TRIM25	E3 ubiquitin/ISG15 ligase TRIM25	TRI25_HUMAN	14	-78.21220600298406	0.21787793997015933
HeLa_C1_biot / HeLa_C1_nobiot	Q6YN16	Q6YN16	-2.1698348934203318	2.1698348934203318	0.00010408813363429045	0.0005284693622313254	29	Q6YN16	HSDL2	Hydroxysteroid dehydrogenase-like protein 2	HSDL2_HUMAN	25	-77.77638977617931	0.2222361022382069
HeLa_C1_biot / HeLa_C1_nobiot	Q14671	Q14671	-2.1658246317608767	2.1658246317608767	0.01522566291422471	0.028487692434243886	15	Q14671	PUM1	Pumilio homolog 1	PUM1_HUMAN	18	-77.71452883446824	0.2228547116553176
HeLa_C1_biot / HeLa_C1_nobiot	Q96EI5	Q96EI5	-2.1589239009416086	2.1589239009416086	0.011069202021851073	0.022433040398854957	9	Q96EI5	TCEAL4	Transcription elongation factor A protein-like 4	TCAL4_HUMAN	9	-77.60767713204191	0.22392322867958098
HeLa_C1_biot / HeLa_C1_nobiot	Q5T8P6	Q5T8P6	-2.1544526912697664	2.1544526912697664	0.002157296628683252	0.00627678742092926	13	Q5T8P6	RBM26	RNA-binding protein 26	RBM26_HUMAN	13	-77.53817105098678	0.22461828949013224
HeLa_C1_biot / HeLa_C1_nobiot	P08670	P08670	-2.1515108567420045	2.1515108567420045	0.011420597561700652	0.022961035864374393	53	P08670	VIM	Vimentin	VIME_HUMAN	46	-77.49232185934765	0.22507678140652343
HeLa_C1_biot / HeLa_C1_nobiot	P26583	P26583	-2.1338494768246523	2.1338494768246523	0.0003453133711073109	0.0014236657781708996	8	P26583	HMGB2	High mobility group protein B2	HMGB2_HUMAN	4	-77.2150908510891	0.227849091489109
HeLa_C1_biot / HeLa_C1_nobiot	Q8IYB3	Q8IYB3	-2.1181369393733314	2.1181369393733314	0.0011321097371673123	0.0037450977484536144	19	Q8IYB3	SRRM1	Serine/arginine repetitive matrix protein 1	SRRM1_HUMAN	14	-76.96558185597452	0.23034418144025479
HeLa_C1_biot / HeLa_C1_nobiot	Q13228	Q13228	-2.0723510263933664	2.0723510263933664	0.025273663035367336	0.04141960547870816	4	Q13228	SELENBP1	Selenium-binding protein 1	SBP1_HUMAN	7	-76.22282908929314	0.23777170910706852
HeLa_C1_biot / HeLa_C1_nobiot	P12830	P12830	-2.0546378896844475	2.0546378896844475	1.2442405772886175E-05	8.662138853488311E-05	38	P12830	CDH1	Cadherin-1	CADH1_HUMAN	25	-75.92909798664627	0.24070902013353734
HeLa_C1_biot / HeLa_C1_nobiot	P08243	P08243	-2.0346624905409674	2.0346624905409674	0.009183641992619007	0.01948247802249736	5	P08243	ASNS	Asparagine synthetase [glutamine-hydrolyzing]	ASNS_HUMAN	9	-75.59349690005222	0.2440650309994779
HeLa_C1_biot / HeLa_C1_nobiot	Q93052	Q93052	-2.0324337451819865	2.0324337451819865	0.006513987833185414	0.014968234429746438	10	Q93052	LPP	Lipoma-preferred partner	LPP_HUMAN	10	-75.55576341008114	0.24444236589918858
HeLa_C1_biot / HeLa_C1_nobiot	Q13596	Q13596	-2.0218566298098963	2.0218566298098963	0.022493730525432326	0.038074997106654775	4	Q13596	SNX1	Sorting nexin-1	SNX1_HUMAN	10	-75.37589198800532	0.24624108011994678
HeLa_C1_biot / HeLa_C1_nobiot	O75083	O75083	-2.0132998866852385	2.0132998866852385	6.0511966247874164E-06	4.6358050358095446E-05	11	O75083	WDR1	WD repeat-containing protein 1	WDR1_HUMAN	13	-75.22941040730498	0.24770589592695014
HeLa_C1_biot / HeLa_C1_nobiot	P21912	P21912	-2.0087974346232174	2.0087974346232174	0.011923640473749933	0.023737927105406835	13	P21912	SDHB	Succinate dehydrogenase [ubiquinone] iron-sulfur subunit, mitochondrial	SDHB_HUMAN	9	-75.15198406108064	0.24848015938919357
HeLa_C1_biot / HeLa_C1_nobiot	Q02790	Q02790	-1.9955765558727212	1.9955765558727212	0.0009285450893321858	0.003196585692829432	27	Q02790	FKBP4	Peptidyl-prolyl cis-trans isomerase FKBP4	FKBP4_HUMAN	24	-74.92322992222873	0.25076770077771277
HeLa_C1_biot / HeLa_C1_nobiot	P11310	P11310	-1.9881085606753786	1.9881085606753786	0.013399484927944834	0.025878234816593095	27	P11310	ACADM	Medium-chain specific acyl-CoA dehydrogenase, mitochondrial	ACADM_HUMAN	21	-74.79308548216592	0.2520691451783407
HeLa_C1_biot / HeLa_C1_nobiot	A3KMH1	A3KMH1	-1.9840775678752463	1.9840775678752463	0.0013990744940599183	0.0044356922080939455	23	A3KMH1	VWA8	von Willebrand factor A domain-containing protein 8	VWA8_HUMAN	32	-74.72255708108773	0.2527744291891227
HeLa_C1_biot / HeLa_C1_nobiot	Q13492	Q13492	-1.9809419166391342	1.9809419166391342	0.02102967022849082	0.03622070685648643	8	Q13492	PICALM	Phosphatidylinositol-binding clathrin assembly protein	PICAL_HUMAN	8	-74.66755762437194	0.2533244237562806
HeLa_C1_biot / HeLa_C1_nobiot	Q9BY44	Q9BY44	-1.9769683340216355	1.9769683340216355	0.0005438634493227621	0.0020702422690851525	12	Q9BY44	EIF2A	Eukaryotic translation initiation factor 2A	EIF2A_HUMAN	15	-74.597688871285	0.2540231112871501
HeLa_C1_biot / HeLa_C1_nobiot	P08559	P08559	-1.9740078792646791	1.9740078792646791	0.007589257247829969	0.016816027162772345	10	P08559	PDHA1	Pyruvate dehydrogenase E1 component subunit alpha, somatic form, mitochondrial	ODPA_HUMAN	10	-74.54550902571448	0.2545449097428551
HeLa_C1_biot / HeLa_C1_nobiot	Q9BRR8	Q9BRR8	-1.9715293606093978	1.9715293606093978	0.011199754683485464	0.022631312568480975	8	Q9BRR8	GPATCH1	G patch domain-containing protein 1	GPTC1_HUMAN	17	-74.50174117933513	0.2549825882066487
HeLa_C1_biot / HeLa_C1_nobiot	Q15637	Q15637	-1.9651594793316782	1.9651594793316782	0.016335228822420417	0.030005882353286998	18	Q15637	SF1	Splicing factor 1	SF01_HUMAN	15	-74.38891069832336	0.2561108930167664
HeLa_C1_biot / HeLa_C1_nobiot	P49903	P49903	-1.9605102073383718	1.9605102073383718	0.0012021055955222792	0.003933445265656207	3	P49903	SEPHS1	Selenide, water dikinase 1	SPS1_HUMAN	5	-74.30624250645646	0.2569375749354355
HeLa_C1_biot / HeLa_C1_nobiot	Q15796	Q15796	-1.9262312129704655	1.9262312129704655	0.03252826796012807	0.04970340779739503	2	Q15796	SMAD2	Mothers against decapentaplegic homolog 2	SMAD2_HUMAN	2	-73.68843828258807	0.2631156171741193
HeLa_C1_biot / HeLa_C1_nobiot	P62937	P62937	-1.9188981223619281	1.9188981223619281	0.0006905718155792701	0.0025169452347762805	20	P62937	PPIA	Peptidyl-prolyl cis-trans isomerase A	PPIA_HUMAN	10	-73.55435848482864	0.2644564151517136
HeLa_C1_biot / HeLa_C1_nobiot	Q7KZF4	Q7KZF4	-1.9065175779729469	1.9065175779729469	1.5042907883175387E-06	1.3718459680723743E-05	36	Q7KZF4	SND1	Staphylococcal nuclease domain-containing protein 1	SND1_HUMAN	31	-73.3264376119757	0.2667356238802429
HeLa_C1_biot / HeLa_C1_nobiot	P53992	P53992	-1.9018992815730982	1.9018992815730982	0.031502509577922395	0.0485443889410858	10	P53992	SEC24C	Protein transport protein Sec24C	SC24C_HUMAN	11	-73.24091448070288	0.26759085519297116
HeLa_C1_biot / HeLa_C1_nobiot	P50991	P50991	-1.8985042867435324	1.8985042867435324	0.00029058949275744667	0.001237434882812271	39	P50991	CCT4	T-complex protein 1 subunit delta	TCPD_HUMAN	26	-73.17787001860758	0.2682212998139242
HeLa_C1_biot / HeLa_C1_nobiot	O60678	O60678	-1.8767627508836016	1.8767627508836016	0.0005523141336711405	0.0020971762258570497	6	O60678	PRMT3	Protein arginine N-methyltransferase 3	ANM3_HUMAN	6	-72.77059714878105	0.2722940285121896
HeLa_C1_biot / HeLa_C1_nobiot	P54886	P54886	-1.8733056222042397	1.8733056222042397	0.018651273317976322	0.033169559390199964	30	P54886	ALDH18A1	Delta-1-pyrroline-5-carboxylate synthase	P5CS_HUMAN	26	-72.70526911655335	0.27294730883446644
HeLa_C1_biot / HeLa_C1_nobiot	P60866	P60866	-1.8729166380218611	1.8729166380218611	0.0074588733898637806	0.01659566877686644	10	P60866	RPS20	40S ribosomal protein S20	RS20_HUMAN	4	-72.6979088292242	0.27302091170775794
HeLa_C1_biot / HeLa_C1_nobiot	P32969	P32969	-1.8507218762993916	1.8507218762993916	0.009514871515614462	0.020008342688319997	4	P32969	RPL9	60S ribosomal protein L9	RL9_HUMAN	5	-72.27463951182432	0.27725360488175693
HeLa_C1_biot / HeLa_C1_nobiot	P28482	P28482	-1.8330866909555559	1.8330866909555559	0.002094742917044026	0.006130698396770417	10	P28482	MAPK1	Mitogen-activated protein kinase 1	MK01_HUMAN	14	-71.93365099427572	0.2806634900572428
HeLa_C1_biot / HeLa_C1_nobiot	P46063	P46063	-1.8171585262901302	1.8171585262901302	0.009798619546846275	0.020457967600685363	11	P46063	RECQL	ATP-dependent DNA helicase Q1	RECQ1_HUMAN	15	-71.62206584328284	0.28377934156717166
HeLa_C1_biot / HeLa_C1_nobiot	Q969S3	Q969S3	-1.8129364997110677	1.8129364997110677	0.0033105745875892717	0.008832383154284848	6	Q969S3	ZNF622	Zinc finger protein 622	ZN622_HUMAN	6	-71.538896583914	0.28461103416086003
HeLa_C1_biot / HeLa_C1_nobiot	Q9Y606	Q9Y606	-1.7895618566219662	1.7895618566219662	0.02076813974280214	0.035878835131918946	8	Q9Y606	PUS1	tRNA pseudouridine synthase A, mitochondrial	TRUA_HUMAN	8	-71.07401197589913	0.2892598802410087
HeLa_C1_biot / HeLa_C1_nobiot	O14776	O14776	-1.7886440711073717	1.7886440711073717	0.008202892716350827	0.017870071625168273	14	O14776	TCERG1	Transcription elongation regulator 1	TCRG1_HUMAN	17	-71.0556045521616	0.289443954478384
HeLa_C1_biot / HeLa_C1_nobiot	P30085	P30085	-1.7657410760231962	1.7657410760231962	4.430032496548751E-05	0.00025613037640313737	8	P30085	CMPK1	UMP-CMP kinase	KCY_HUMAN	8	-70.59244137046554	0.2940755862953446
HeLa_C1_biot / HeLa_C1_nobiot	P38919	P38919	-1.7358012995835044	1.7358012995835044	0.023417651693037327	0.03921921899508501	11	P38919	EIF4A3	Eukaryotic initiation factor 4A-III	IF4A3_HUMAN	12	-69.97577940275022	0.30024220597249784
HeLa_C1_biot / HeLa_C1_nobiot	Q9BTE3	Q9BTE3	-1.7324197646102029	1.7324197646102029	0.019645937809915203	0.034469076613183124	8	Q9BTE3	MCMBP	Mini-chromosome maintenance complex-binding protein	MCMBP_HUMAN	8	-69.90532304995976	0.30094676950040244
HeLa_C1_biot / HeLa_C1_nobiot	P49748	P49748	-1.7018381853118756	1.7018381853118756	0.011551677907477553	0.023162382715283196	21	P49748	ACADVL	Very long-chain specific acyl-CoA dehydrogenase, mitochondrial	ACADV_HUMAN	21	-69.26058073584049	0.307394192641595
HeLa_C1_biot / HeLa_C1_nobiot	P41240	P41240	-1.6938715825211625	1.6938715825211625	0.0067163592894875935	0.015315491615293508	8	P41240	CSK	Tyrosine-protein kinase CSK	CSK_HUMAN	9	-69.09036726459891	0.30909632735401094
HeLa_C1_biot / HeLa_C1_nobiot	O15014	O15014	-1.6832395555941848	1.6832395555941848	0.00018702299911987346	0.0008598928114107746	12	O15014	ZNF609	Zinc finger protein 609	ZN609_HUMAN	14	-68.86173546433068	0.3113826453566932
HeLa_C1_biot / HeLa_C1_nobiot	Q92541	Q92541	-1.6775122970764467	1.6775122970764467	0.0012696821712357587	0.0041050290677862	5	Q92541	RTF1	RNA polymerase-associated protein RTF1 homolog	RTF1_HUMAN	6	-68.73787606337991	0.31262123936620084
HeLa_C1_biot / HeLa_C1_nobiot	P23588	P23588	-1.6649405608454206	1.6649405608454206	0.015385486665421534	0.028702413128974	20	P23588	EIF4B	Eukaryotic translation initiation factor 4B	IF4B_HUMAN	19	-68.46426553112448	0.3153573446887552
HeLa_C1_biot / HeLa_C1_nobiot	Q15459	Q15459	-1.6584118245899737	1.6584118245899737	0.023310607192581396	0.039087265984437784	25	Q15459	SF3A1	Splicing factor 3A subunit 1	SF3A1_HUMAN	19	-68.3212311045954	0.31678768895404597
HeLa_C1_biot / HeLa_C1_nobiot	P22314	P22314	-1.6577126168359304	1.6577126168359304	1.6855528672830845E-05	0.00011251723646654564	38	P22314	UBA1	Ubiquitin-like modifier-activating enzyme 1	UBA1_HUMAN	33	-68.30587414512637	0.3169412585487363
HeLa_C1_biot / HeLa_C1_nobiot	Q9NSE4	Q9NSE4	-1.6513216248410432	1.6513216248410432	2.4024365260113387E-05	0.00015215866319007174	31	Q9NSE4	IARS2	Isoleucine--tRNA ligase, mitochondrial	SYIM_HUMAN	25	-68.16516095535178	0.3183483904464822
HeLa_C1_biot / HeLa_C1_nobiot	P14635	P14635	-1.6391312865420737	1.6391312865420737	0.010573631152168842	0.021671532163839092	9	P14635	CCNB1	G2/mitotic-specific cyclin-B1	CCNB1_HUMAN	6	-67.8950264895727	0.32104973510427304
HeLa_C1_biot / HeLa_C1_nobiot	P35658	P35658	-1.6354212784870885	1.6354212784870885	0.0005152721132218588	0.001979968451634486	37	P35658	NUP214	Nuclear pore complex protein Nup214	NU214_HUMAN	39	-67.81235968301722	0.32187640316982785
HeLa_C1_biot / HeLa_C1_nobiot	P30048	P30048	-1.6140276331789563	1.6140276331789563	0.004489246192195066	0.011217961430577758	14	P30048	PRDX3	Thioredoxin-dependent peroxide reductase, mitochondrial	PRDX3_HUMAN	7	-67.33149438664891	0.3266850561335109
HeLa_C1_biot / HeLa_C1_nobiot	Q9NSV4	Q9NSV4	-1.6084553045227743	1.6084553045227743	0.00394047195110777	0.01013375433855434	18	Q9NSV4	DIAPH3	Protein diaphanous homolog 3	DIAP3_HUMAN	18	-67.20507012036595	0.32794929879634066
HeLa_C1_biot / HeLa_C1_nobiot	Q9UJV9	Q9UJV9	-1.6083529311652807	1.6083529311652807	0.004129804205954525	0.010512556739334093	14	Q9UJV9	DDX41	Probable ATP-dependent RNA helicase DDX41	DDX41_HUMAN	15	-67.20274291599783	0.3279725708400217
HeLa_C1_biot / HeLa_C1_nobiot	O75369	O75369	-1.5974128646073418	1.5974128646073418	2.598889550709271E-05	0.0001629947480627714	130	O75369	FLNB	Filamin-B	FLNB_HUMAN	121	-66.95309345427678	0.33046906545723215
HeLa_C1_biot / HeLa_C1_nobiot	Q05682	Q05682	-1.5911084267490023	1.5911084267490023	0.0004092713685047145	0.0016374867204585685	19	Q05682	CALD1	Caldesmon	CALD1_HUMAN	24	-66.80836567453899	0.33191634325461006
HeLa_C1_biot / HeLa_C1_nobiot	Q13616	Q13616	-1.5625124333535798	1.5625124333535798	0.012989065320022055	0.025288046424127696	5	Q13616	CUL1	Cullin-1	CUL1_HUMAN	7	-66.14390310455256	0.3385609689544743
HeLa_C1_biot / HeLa_C1_nobiot	Q9Y305	Q9Y305	-1.5588774540060066	1.5588774540060066	0.007714556192159022	0.017030782116304755	15	Q9Y305	ACOT9	Acyl-coenzyme A thioesterase 9, mitochondrial	ACOT9_HUMAN	15	-66.05849255199465	0.3394150744800535
HeLa_C1_biot / HeLa_C1_nobiot	Q08J23	Q08J23	-1.5274503317892372	1.5274503317892372	0.023014989873513247	0.03871405699427376	35	Q08J23	NSUN2	tRNA (cytosine(34)-C(5))-methyltransferase	NSUN2_HUMAN	28	-65.31101175096288	0.3468898824903713
HeLa_C1_biot / HeLa_C1_nobiot	P54578	P54578	-1.5250108053955085	1.5250108053955085	0.0032411999694904416	0.008687335528366277	5	P54578	USP14	Ubiquitin carboxyl-terminal hydrolase 14	UBP14_HUMAN	6	-65.25230475575192	0.3474769524424807
HeLa_C1_biot / HeLa_C1_nobiot	P62847	P62847	-1.4983645781451127	1.4983645781451127	0.0024853159031345187	0.007020783027509757	4	P62847	RPS24	40S ribosomal protein S24	RS24_HUMAN	4	-64.60455982611329	0.35395440173886716
HeLa_C1_biot / HeLa_C1_nobiot	P13995	P13995	-1.4802754083757155	1.4802754083757155	0.01638521200406834	0.03006887370551331	9	P13995	MTHFD2	Bifunctional methylenetetrahydrofolate dehydrogenase/cyclohydrolase, mitochondrial	MTDC_HUMAN	11	-64.15796164548948	0.35842038354510514
HeLa_C1_biot / HeLa_C1_nobiot	Q14527	Q14527	-1.4582213891325657	1.4582213891325657	3.270456420714688E-05	0.00019789061684241443	26	Q14527	HLTF	Helicase-like transcription factor	HLTF_HUMAN	23	-63.60584657758166	0.3639415342241834
HeLa_C1_biot / HeLa_C1_nobiot	Q9BY77	Q9BY77	-1.4473568519842048	1.4473568519842048	0.014879329361715772	0.02799112320518223	7	Q9BY77	POLDIP3	Polymerase delta-interacting protein 3	PDIP3_HUMAN	9	-63.33073769441494	0.3666926230558506
HeLa_C1_biot / HeLa_C1_nobiot	P09884	P09884	-1.4440487807905737	1.4440487807905737	0.007423690837976199	0.016535619458998948	11	P09884	POLA1	DNA polymerase alpha catalytic subunit	DPOLA_HUMAN	14	-63.246559328449514	0.3675344067155049
HeLa_C1_biot / HeLa_C1_nobiot	Q8NE71	Q8NE71	-1.4368017580581063	1.4368017580581063	0.013514126081194587	0.026042646449511406	16	Q8NE71	ABCF1	ATP-binding cassette sub-family F member 1	ABCF1_HUMAN	21	-63.06147300501487	0.3693852699498513
HeLa_C1_biot / HeLa_C1_nobiot	A1X283	A1X283	-1.4033244521127424	1.4033244521127424	2.6281532894910993E-05	0.00016446359847294603	8	A1X283	SH3PXD2B	SH3 and PX domain-containing protein 2B	SPD2B_HUMAN	16	-62.19430326311575	0.3780569673688425
HeLa_C1_biot / HeLa_C1_nobiot	Q8WU90	Q8WU90	-1.3887796344845293	1.3887796344845293	0.023617410319967128	0.03945823245892201	10	Q8WU90	ZC3H15	Zinc finger CCCH domain-containing protein 15	ZC3HF_HUMAN	11	-61.81122982465838	0.3818877017534162
HeLa_C1_biot / HeLa_C1_nobiot	P09874	P09874	-1.3845123222623306	1.3845123222623306	8.400330124459674E-07	8.167182188902902E-06	57	P09874	PARP1	Poly [ADP-ribose] polymerase 1	PARP1_HUMAN	43	-61.69810497732329	0.3830189502267672
HeLa_C1_biot / HeLa_C1_nobiot	O60841	O60841	-1.3739572185797786	1.3739572185797786	0.001483771634925797	0.004649139730609373	42	O60841	EIF5B	Eukaryotic translation initiation factor 5B	IF2P_HUMAN	36	-61.416851502718785	0.3858314849728121
HeLa_C1_biot / HeLa_C1_nobiot	Q15390	Q15390	-1.3663164744983038	1.3663164744983038	0.008391566386751105	0.018192641415865463	8	Q15390	MTFR1	Mitochondrial fission regulator 1	MTFR1_HUMAN	7	-61.21196689463392	0.3878803310536608
HeLa_C1_biot / HeLa_C1_nobiot	P00966	P00966	-1.3572899433436176	1.3572899433436176	0.0003240909552882874	0.0013520907672577192	32	P00966	ASS1	Argininosuccinate synthase	ASSY_HUMAN	24	-60.968520447517996	0.3903147955248201
HeLa_C1_biot / HeLa_C1_nobiot	P22102	P22102	-1.3262059392322736	1.3262059392322736	0.012051413212766492	0.023919495437483874	39	P22102	GART	Trifunctional purine biosynthetic protein adenosine-3	PUR2_HUMAN	29	-60.11843135819317	0.39881568641806825
HeLa_C1_biot / HeLa_C1_nobiot	Q92945	Q92945	-1.3183713434573563	1.3183713434573563	0.01756023938267755	0.03166390673620107	30	Q92945	KHSRP	Far upstream element-binding protein 2	FUBP2_HUMAN	30	-59.90126425178457	0.40098735748215425
HeLa_C1_biot / HeLa_C1_nobiot	Q9Y2Z2	Q9Y2Z2	-1.3108271714842117	1.3108271714842117	0.027567731779793936	0.04409238047200292	5	Q9Y2Z2	MTO1	Protein MTO1 homolog, mitochondrial	MTO1_HUMAN	5	-59.69102987737849	0.40308970122621507
HeLa_C1_biot / HeLa_C1_nobiot	P51151	P51151	-1.3047643805950673	1.3047643805950673	0.0066046526577835845	0.015129964849087895	3	P51151	RAB9A	Ras-related protein Rab-9A	RAB9A_HUMAN	5	-59.52127877116049	0.40478721228839515
HeLa_C1_biot / HeLa_C1_nobiot	P23919	P23919	-1.3040667081970527	1.3040667081970527	0.0059736587895503354	0.014011035673527928	9	P23919	DTYMK	Thymidylate kinase	KTHY_HUMAN	10	-59.501698946381964	0.40498301053618035
HeLa_C1_biot / HeLa_C1_nobiot	P43487	P43487	-1.2873144591821908	1.2873144591821908	0.01123984104401027	0.022689284149385855	5	P43487	RANBP1	Ran-specific GTPase-activating protein	RANG_HUMAN	4	-59.02870096192455	0.4097129903807545
HeLa_C1_biot / HeLa_C1_nobiot	Q13555	Q13555	-1.2798289927836546	1.2798289927836546	0.03265243363249261	0.04984274608348695	3	Q13555	CAMK2G	Calcium/calmodulin-dependent protein kinase type II subunit gamma	KCC2G_HUMAN	9	-58.815567704623795	0.4118443229537621
HeLa_C1_biot / HeLa_C1_nobiot	P23381	P23381	-1.2222375274796964	1.2222375274796964	0.003962019068727823	0.010175902211824314	7	P23381	WARS	Tryptophan--tRNA ligase, cytoplasmic	SYWC_HUMAN	9	-57.13825557126402	0.42861744428735987
HeLa_C1_biot / HeLa_C1_nobiot	Q96AE4	Q96AE4	-1.2187116381273222	1.2187116381273222	0.032004972847000636	0.04911806185758968	19	Q96AE4	FUBP1	Far upstream element-binding protein 1	FUBP1_HUMAN	23	-57.033375061357575	0.4296662493864243
HeLa_C1_biot / HeLa_C1_nobiot	P13797	P13797	-1.1553955474707147	1.1553955474707147	0.00010459515188890016	0.0005303837162755983	17	P13797	PLS3	Plastin-3	PLST_HUMAN	20	-55.10569183315253	0.4489430816684748
HeLa_C1_biot / HeLa_C1_nobiot	Q92499	Q92499	-1.1463363352811486	1.1463363352811486	7.200430940276804E-05	0.0003874088156528627	20	Q92499	DDX1	ATP-dependent RNA helicase DDX1	DDX1_HUMAN	17	-54.82289702154265	0.4517710297845735
HeLa_C1_biot / HeLa_C1_nobiot	P17987	P17987	-1.0960335945724826	1.0960335945724826	0.02616848878677427	0.042461287545142945	50	P17987	TCP1	T-complex protein 1 subunit alpha	TCPA_HUMAN	28	-53.219914441399375	0.46780085558600626
HeLa_C1_biot / HeLa_C1_nobiot	Q96QK1	Q96QK1	-1.0930285216444364	1.0930285216444364	0.005225766977169224	0.01263334850906353	12	Q96QK1	VPS35	Vacuolar protein sorting-associated protein 35	VPS35_HUMAN	15	-53.12237194282816	0.4687762805717184
HeLa_C1_biot / HeLa_C1_nobiot	Q96PK6	Q96PK6	-1.0912982742276802	1.0912982742276802	0.029010143280128676	0.045761816213600225	17	Q96PK6	RBM14	RNA-binding protein 14	RBM14_HUMAN	16	-53.06611712098326	0.4693388287901675
HeLa_C1_biot / HeLa_C1_nobiot	Q99584	Q99584	-1.0138365082624725	1.0138365082624725	0.01871457290579109	0.0332444651570433	5	Q99584	S100A13	Protein S100-A13	S10AD_HUMAN	4	-50.477244612674646	0.49522755387325357
HeLa_C1_biot / HeLa_C1_nobiot	P68431;P84243;Q16695;Q71DI3	P68431;P84243;Q16695;Q71DI3	-8.947610290204622	8.947610290204622	0.01973074216052904	0.03458144205678414	3	P68431;P84243;Q16695;Q71DI3	HIST1H3A;H3F3A;HIST3H3;HIST2H3A	Histone H3.1;Histone H3.3;Histone H3.1t;Histone H3.2	H31_HUMAN;H33_HUMAN;H31T_HUMAN;H32_HUMAN	5	-99.79746461347212	0.002025353865278846
HeLa_C1_biot / HeLa_C1_nobiot	Q13085	Q13085	-7.985710428191851	7.985710428191851	1.1722726956727361E-124	2.8994211339639006E-121	318	Q13085	ACACA	Acetyl-CoA carboxylase 1	ACACA_HUMAN	169	-99.60548672224195	0.003945132777580444
HeLa_C1_biot / HeLa_C1_nobiot	Q14498	Q14498	-7.444199093241749	7.444199093241749	2.4494874939428266E-10	5.481962414467055E-09	19	Q14498	RBM39	RNA-binding protein 39	RBM39_HUMAN	19	-99.42578731906877	0.0057421268093121435
HeLa_C1_biot / HeLa_C1_nobiot	Q08554	Q08554	-7.359187426457411	7.359187426457411	0.00667442160331994	0.015243864465774418	6	Q08554	DSC1	Desmocollin-1	DSC1_HUMAN	6	-99.39093472302972	0.006090652769702747
HeLa_C1_biot / HeLa_C1_nobiot	P11498	P11498	-7.133377577675115	7.133377577675115	3.828847436967444E-68	2.6483943034346005E-65	200	P11498	PC	Pyruvate carboxylase, mitochondrial	PYC_HUMAN	91	-99.28773864966651	0.007122613503334841
HeLa_C1_biot / HeLa_C1_nobiot	P05165	P05165	-7.030462000849417	7.030462000849417	2.7491201606756243E-42	8.499363163422139E-40	97	P05165	PCCA	Propionyl-CoA carboxylase alpha chain, mitochondrial	PCCA_HUMAN	51	-99.23507288785333	0.0076492711214666545
HeLa_C1_biot / HeLa_C1_nobiot	Q8TA86	Q8TA86	-6.992994607913359	6.992994607913359	9.698893028666575E-05	0.0004981898357456047	14	Q8TA86	RP9	Retinitis pigmentosa 9 protein	RP9_HUMAN	11	-99.214947206157	0.007850527938429941
HeLa_C1_biot / HeLa_C1_nobiot	O00763	O00763	-6.648294495567843	6.648294495567843	1.0354311375620574E-27	1.4179847222787772E-25	68	O00763	ACACB	Acetyl-CoA carboxylase 2	ACACB_HUMAN	100	-99.00307167188001	0.009969283281199975
HeLa_C1_biot / HeLa_C1_nobiot	Q66PJ3	Q66PJ3	-6.633519355503811	6.633519355503811	0.0006879622216326335	0.002509114640048954	7	Q66PJ3	ARL6IP4	ADP-ribosylation factor-like protein 6-interacting protein 4	AR6P4_HUMAN	4	-98.99280932281881	0.010071906771811827
HeLa_C1_biot / HeLa_C1_nobiot	P62805	P62805	-6.619764181778523	6.619764181778523	1.4873965892013893E-05	0.00010111719940914325	14	P62805	HIST1H4A	Histone H4	H4_HUMAN	16	-98.98316047975092	0.010168395202490845
HeLa_C1_biot / HeLa_C1_nobiot	Q96RQ3	Q96RQ3	-6.507036739267969	6.507036739267969	5.927545472971842E-33	1.1686141582221298E-30	81	Q96RQ3	MCCC1	Methylcrotonoyl-CoA carboxylase subunit alpha, mitochondrial	MCCA_HUMAN	41	-98.9005214561463	0.010994785438537038
HeLa_C1_biot / HeLa_C1_nobiot	Q8WXA9	Q8WXA9	-6.409792835657932	6.409792835657932	8.828080602827435E-07	8.549453474166769E-06	11	Q8WXA9	SREK1	Splicing regulatory glutamine/lysine-rich protein 1	SREK1_HUMAN	7	-98.82385710202442	0.011761428979755786
HeLa_C1_biot / HeLa_C1_nobiot	P62826	P62826	-6.022062130163355	6.022062130163355	0.004325572678737759	0.010894015120913845	15	P62826	RAN	GTP-binding nuclear protein Ran	RAN_HUMAN	10	-98.4612124528232	0.015387875471768056
HeLa_C1_biot / HeLa_C1_nobiot	Q96IZ7	Q96IZ7	-5.880672239190196	5.880672239190196	0.007616717655723042	0.01686634187200181	6	Q96IZ7	RSRC1	Serine/Arginine-related protein 53	RSRC1_HUMAN	7	-98.30276780508315	0.016972321949168537
HeLa_C1_biot / HeLa_C1_nobiot	Q7L014	Q7L014	-5.750572014697922	5.750572014697922	7.541925348568714E-22	6.459306893496101E-20	59	Q7L014	DDX46	Probable ATP-dependent RNA helicase DDX46	DDX46_HUMAN	52	-98.14260046985986	0.018573995301401403
HeLa_C1_biot / HeLa_C1_nobiot	Q05519	Q05519	-5.698039517549392	5.698039517549392	4.4414902711078406E-06	3.540525792829592E-05	18	Q05519	SRSF11	Serine/arginine-rich splicing factor 11	SRS11_HUMAN	13	-98.07372100581404	0.01926278994185972
HeLa_C1_biot / HeLa_C1_nobiot	Q13427	Q13427	-5.384844815837557	5.384844815837557	0.007101722703671581	0.015987053729588065	4	Q13427	PPIG	Peptidyl-prolyl cis-trans isomerase G	PPIG_HUMAN	10	-97.60668320515214	0.02393316794847867
HeLa_C1_biot / HeLa_C1_nobiot	O75531	O75531	-5.379435091320569	5.379435091320569	0.03088754334174129	0.04785121547979357	6	O75531	BANF1	Barrier-to-autointegration factor	BAF_HUMAN	11	-97.59769205400727	0.024023079459927366
HeLa_C1_biot / HeLa_C1_nobiot	Q8N5F7	Q8N5F7	-5.319310022171423	5.319310022171423	8.896334702832321E-05	0.0004632632630121054	6	Q8N5F7	NKAP	NF-kappa-B-activating protein	NKAP_HUMAN	7	-97.4954591067407	0.025045408932592963
HeLa_C1_biot / HeLa_C1_nobiot	P22626	P22626	-5.257214252327739	5.257214252327739	0.0006043780951198484	0.0022550555485111785	17	P22626	HNRNPA2B1	Heterogeneous nuclear ribonucleoproteins A2/B1	ROA2_HUMAN	19	-97.38530632441518	0.026146936755848237
HeLa_C1_biot / HeLa_C1_nobiot	P24666	P24666	-5.205568112231565	5.205568112231565	0.013713054289032564	0.026336756813752124	2	P24666	ACP1	Low molecular weight phosphotyrosine protein phosphatase	PPAC_HUMAN	5	-97.29000896767214	0.02709991032327865
HeLa_C1_biot / HeLa_C1_nobiot	P00390	P00390	-5.193088573785514	5.193088573785514	0.0001754404030282308	0.0008162949318871394	10	P00390	GSR	Glutathione reductase, mitochondrial	GSHR_HUMAN	11	-97.26646543927264	0.027335345607273537
HeLa_C1_biot / HeLa_C1_nobiot	O75400	O75400	-5.153334859530491	5.153334859530491	4.660488590876975E-17	2.6324503722309944E-15	45	O75400	PRPF40A	Pre-mRNA-processing factor 40 homolog A	PR40A_HUMAN	35	-97.1900950486724	0.028099049513275968
HeLa_C1_biot / HeLa_C1_nobiot	P60981	P60981	-5.080058435406129	5.080058435406129	0.0036932887207857916	0.009627486359124152	6	P60981	DSTN	Destrin	DEST_HUMAN	5	-97.04368959980035	0.029563104001996545
HeLa_C1_biot / HeLa_C1_nobiot	P01040	P01040	-5.024579650280341	5.024579650280341	0.018198724044914124	0.032539154341735654	5	P01040	CSTA	Cystatin-A	CYTA_HUMAN	4	-96.92779062804148	0.030722093719585182
HeLa_C1_biot / HeLa_C1_nobiot	Q9H3K6	Q9H3K6	-4.975347679981379	4.975347679981379	0.0015725934538782253	0.004868389065258515	5	Q9H3K6	BOLA2	BolA-like protein 2	BOLA2_HUMAN	4	-96.82114213825758	0.031788578617424165
HeLa_C1_biot / HeLa_C1_nobiot	Q6FI81	Q6FI81	-4.885081012017973	4.885081012017973	0.0017496748547056772	0.005306497534225527	7	Q6FI81	CIAPIN1	Anamorsin	CPIN1_HUMAN	7	-96.61589301667867	0.03384106983321333
HeLa_C1_biot / HeLa_C1_nobiot	P82979	P82979	-4.829790592151982	4.829790592151982	0.001144833725945297	0.003779836119560501	10	P82979	SARNP	SAP domain-containing ribonucleoprotein	SARNP_HUMAN	10	-96.48368187719666	0.03516318122803339
HeLa_C1_biot / HeLa_C1_nobiot	Q99439	Q99439	-4.821335528639485	4.821335528639485	0.0009410472405659915	0.0032304961210883336	11	Q99439	CNN2	Calponin-2	CNN2_HUMAN	7	-96.46301362607244	0.035369863739275594
HeLa_C1_biot / HeLa_C1_nobiot	Q9Y3A5	Q9Y3A5	-4.813888899597473	4.813888899597473	0.00042426413084536665	0.0016864772979885464	5	Q9Y3A5	SBDS	Ribosome maturation protein SBDS	SBDS_HUMAN	7	-96.44470988434986	0.03555290115650131
HeLa_C1_biot / HeLa_C1_nobiot	Q15428	Q15428	-4.694805640894875	4.694805640894875	0.012679764899056778	0.024848227308180208	6	Q15428	SF3A2	Splicing factor 3A subunit 2	SF3A2_HUMAN	8	-96.13879661475876	0.03861203385241241
HeLa_C1_biot / HeLa_C1_nobiot	Q9H0C8	Q9H0C8	-4.676199578848927	4.676199578848927	0.002086020903460084	0.006109772352259377	5	Q9H0C8	ILKAP	Integrin-linked kinase-associated serine/threonine phosphatase 2C	ILKAP_HUMAN	9	-96.08867718681795	0.03911322813182047
HeLa_C1_biot / HeLa_C1_nobiot	Q5VTL8	Q5VTL8	-4.663576324440771	4.663576324440771	4.9067459224424766E-05	0.0002797489537508766	13	Q5VTL8	PRPF38B	Pre-mRNA-splicing factor 38B	PR38B_HUMAN	12	-96.05430383907985	0.039456961609201584
HeLa_C1_biot / HeLa_C1_nobiot	Q12872	Q12872	-4.629060255681908	4.629060255681908	1.2627664364965316E-06	1.1722815803781495E-05	20	Q12872	SFSWAP	Splicing factor, suppressor of white-apricot homolog	SFSWA_HUMAN	20	-95.95876587778719	0.04041234122212811
HeLa_C1_biot / HeLa_C1_nobiot	Q96EK6	Q96EK6	-4.591773099597132	4.591773099597132	0.006330046298835715	0.01464077698180654	3	Q96EK6	GNPNAT1	Glucosamine 6-phosphate N-acetyltransferase	GNA1_HUMAN	3	-95.85295675914203	0.04147043240857975
HeLa_C1_biot / HeLa_C1_nobiot	P04183	P04183	-4.566732528029123	4.566732528029123	0.0039015692516143783	0.010058945047595096	2	P04183	TK1	Thymidine kinase, cytosolic	KITH_HUMAN	3	-95.78034905651317	0.042196509434868266
HeLa_C1_biot / HeLa_C1_nobiot	P07737	P07737	-4.522845332019128	4.522845332019128	0.0012681770574359786	0.004101462591747219	10	P07737	PFN1	Profilin-1	PROF1_HUMAN	7	-95.6500136986081	0.04349986301391896
HeLa_C1_biot / HeLa_C1_nobiot	Q9BY42	Q9BY42	-4.494923198689399	4.494923198689399	0.0011773793980218933	0.003865555368726747	9	Q9BY42	RTFDC1	Protein RTF2 homolog	RTF2_HUMAN	8	-95.56500342283633	0.04434996577163676
HeLa_C1_biot / HeLa_C1_nobiot	Q9GZZ1	Q9GZZ1	-4.464916177420245	4.464916177420245	0.0055851168355359184	0.013310088940303123	4	Q9GZZ1	NAA50	N-alpha-acetyltransferase 50	NAA50_HUMAN	6	-95.47179267954287	0.045282073204571394
HeLa_C1_biot / HeLa_C1_nobiot	Q96CP2	Q96CP2	-4.417414518016113	4.417414518016113	5.0735169212935745E-05	0.00028800977264986893	6	Q96CP2	FLYWCH2	FLYWCH family member 2	FWCH2_HUMAN	6	-95.32021687772911	0.04679783122270901
HeLa_C1_biot / HeLa_C1_nobiot	P43897	P43897	-4.382269694369836	4.382269694369836	3.099508308201465E-05	0.00018894754508581936	7	P43897	TSFM	Elongation factor Ts, mitochondrial	EFTS_HUMAN	9	-95.20481493557618	0.04795185064423816
HeLa_C1_biot / HeLa_C1_nobiot	Q96DB5	Q96DB5	-4.336953723689672	4.336953723689672	0.00016881616877774703	0.000791019903303273	10	Q96DB5	RMDN1	Regulator of microtubule dynamics protein 1	RMD1_HUMAN	10	-95.05180462108021	0.049481953789198
HeLa_C1_biot / HeLa_C1_nobiot	P63244	P63244	-4.333433467807853	4.333433467807853	2.901336472802233E-07	3.206161425807179E-06	21	P63244	GNB2L1	Guanine nucleotide-binding protein subunit beta-2-like 1	GBLP_HUMAN	13	-95.03971600758526	0.049602839924147345
HeLa_C1_biot / HeLa_C1_nobiot	Q96AC1	Q96AC1	-4.285345548632963	4.285345548632963	0.00027393799018162417	0.001178392471731009	13	Q96AC1	FERMT2	Fermitin family homolog 2	FERM2_HUMAN	16	-94.87159342778895	0.051284065722110396
HeLa_C1_biot / HeLa_C1_nobiot	P52943	P52943	-4.208976017043934	4.208976017043934	0.012921179320725684	0.02518782026455668	5	P52943	CRIP2	Cysteine-rich protein 2	CRIP2_HUMAN	5	-94.5928057969173	0.05407194203082699
HeLa_C1_biot / HeLa_C1_nobiot	Q06830	Q06830	-4.201867548056363	4.201867548056363	8.781166828204127E-05	0.00045814295354002865	25	Q06830	PRDX1	Peroxiredoxin-1	PRDX1_HUMAN	16	-94.56609764287339	0.054339023571266167
HeLa_C1_biot / HeLa_C1_nobiot	P10599	P10599	-4.144224150360173	4.144224150360173	4.202552644015786E-05	0.0002448164633534855	9	P10599	TXN	Thioredoxin	THIO_HUMAN	6	-94.34458835197287	0.056554116480271165
HeLa_C1_biot / HeLa_C1_nobiot	TRYP_PIG	TRYP_PIG	-4.055107850201068	4.055107850201068	1.6249566935740647E-09	3.063732162843963E-08	13	TRYP_PIG	NaN	Trypsin - Sus scrofa (Pig).	NaN	5	-93.98423446237022	0.06015765537629785
HeLa_C1_biot / HeLa_C1_nobiot	O14737	O14737	-4.045714624822209	4.045714624822209	0.006107159985982721	0.01425126220247333	5	O14737	PDCD5	Programmed cell death protein 5	PDCD5_HUMAN	5	-93.94493870227636	0.06055061297723636
HeLa_C1_biot / HeLa_C1_nobiot	O15042	O15042	-4.028773009862698	4.028773009862698	0.00022046555645325274	0.0009855084461205153	9	O15042	U2SURP	U2 snRNP-associated SURP motif-containing protein	SR140_HUMAN	14	-93.87341478788923	0.06126585212110769
HeLa_C1_biot / HeLa_C1_nobiot	P42694	P42694	-3.983632489949076	3.983632489949076	1.0319900880930114E-05	7.372519123864471E-05	8	P42694	HELZ	Probable helicase with zinc finger domain	HELZ_HUMAN	14	-93.67868941823507	0.0632131058176493
HeLa_C1_biot / HeLa_C1_nobiot	Q9UHD1	Q9UHD1	-3.967066883783574	3.967066883783574	0.00010108812500583926	0.0005159660285771122	10	Q9UHD1	CHORDC1	Cysteine and histidine-rich domain-containing protein 1	CHRD1_HUMAN	10	-93.60568726332667	0.06394312736673324
HeLa_C1_biot / HeLa_C1_nobiot	Q16527	Q16527	-3.843592303552915	3.843592303552915	0.014097438814303963	0.02688281649433812	5	Q16527	CSRP2	Cysteine and glycine-rich protein 2	CSRP2_HUMAN	5	-93.03432150402871	0.06965678495971285
HeLa_C1_biot / HeLa_C1_nobiot	Q15785	Q15785	-3.840514336977952	3.840514336977952	3.3909423018096304E-05	0.00020394127969471817	9	Q15785	TOMM34	Mitochondrial import receptor subunit TOM34	TOM34_HUMAN	10	-93.01944447712503	0.06980555522874968
HeLa_C1_biot / HeLa_C1_nobiot	P16144	P16144	-3.837186446860881	3.837186446860881	2.3865218905671097E-21	1.9576675046038944E-19	161	P16144	ITGB4	Integrin beta-4	ITB4_HUMAN	102	-93.00332372061195	0.06996676279388045
HeLa_C1_biot / HeLa_C1_nobiot	Q9HA64	Q9HA64	-3.799707796437556	3.799707796437556	0.0012042781268921086	0.003938501451173374	9	Q9HA64	FN3KRP	Ketosamine-3-kinase	KT3K_HUMAN	11	-92.81918102492904	0.0718081897507096
HeLa_C1_biot / HeLa_C1_nobiot	Q7Z6E9	Q7Z6E9	-3.751011389226898	3.751011389226898	1.506256334080661E-08	2.2783662340189684E-07	24	Q7Z6E9	RBBP6	E3 ubiquitin-protein ligase RBBP6	RBBP6_HUMAN	28	-92.57266422806322	0.07427335771936779
HeLa_C1_biot / HeLa_C1_nobiot	Q9Y314	Q9Y314	-3.740012331271847	3.740012331271847	0.0001461882455519257	0.0007024540563963366	9	Q9Y314	NOSIP	Nitric oxide synthase-interacting protein	NOSIP_HUMAN	10	-92.51582206656512	0.0748417793343488
HeLa_C1_biot / HeLa_C1_nobiot	Q4G0N4	Q4G0N4	-3.687017108264052	3.687017108264052	0.018782930765339764	0.033329725048847195	4	Q4G0N4	NADK2	NAD kinase 2, mitochondrial	NAKD2_HUMAN	5	-92.23579031162309	0.07764209688376907
HeLa_C1_biot / HeLa_C1_nobiot	Q9Y6Q9	Q9Y6Q9	-3.626702846933438	3.626702846933438	2.4731705272681967E-06	2.1181956938465673E-05	10	Q9Y6Q9	NCOA3	Nuclear receptor coactivator 3	NCOA3_HUMAN	17	-91.90431395385893	0.08095686046141073
HeLa_C1_biot / HeLa_C1_nobiot	Q3L8U1	Q3L8U1	-3.607846742062536	3.607846742062536	0.01108655767261177	0.022458176244380342	3	Q3L8U1	CHD9	Chromodomain-helicase-DNA-binding protein 9	CHD9_HUMAN	12	-91.79780838374344	0.0820219161625656
HeLa_C1_biot / HeLa_C1_nobiot	Q9BQ61	Q9BQ61	-3.582619001085875	3.582619001085875	0.010094342836663972	0.020918607178401293	7	Q9BQ61	C19orf43	Uncharacterized protein C19orf43	CS043_HUMAN	5	-91.6531190816567	0.08346880918343307
HeLa_C1_biot / HeLa_C1_nobiot	Q96RP9	Q96RP9	-3.548864294427014	3.548864294427014	7.014491602025911E-09	1.1455038106389653E-07	19	Q96RP9	GFM1	Elongation factor G, mitochondrial	EFGM_HUMAN	19	-91.45552473619496	0.08544475263805035
HeLa_C1_biot / HeLa_C1_nobiot	O75937	O75937	-3.542948635687326	3.542948635687326	0.010688544841671557	0.021850398987557793	9	O75937	DNAJC8	DnaJ homolog subfamily C member 8	DNJC8_HUMAN	10	-91.4204168509509	0.08579583149049093
HeLa_C1_biot / HeLa_C1_nobiot	P29401	P29401	-3.519870187767946	3.519870187767946	1.4024498951319709E-08	2.14118893454305E-07	31	P29401	TKT	Transketolase	TKT_HUMAN	27	-91.28206768991997	0.08717932310080033
HeLa_C1_biot / HeLa_C1_nobiot	O60885	O60885	-3.510801974445461	3.510801974445461	0.018925524368265577	0.03353235138579074	4	O60885	BRD4	Bromodomain-containing protein 4	BRD4_HUMAN	12	-91.22709761881514	0.08772902381184866
HeLa_C1_biot / HeLa_C1_nobiot	P11586	P11586	-3.489583461001545	3.489583461001545	7.125169625903892E-07	7.068015858851187E-06	50	P11586	MTHFD1	C-1-tetrahydrofolate synthase, cytoplasmic	C1TC_HUMAN	42	-91.09711618272667	0.08902883817273329
HeLa_C1_biot / HeLa_C1_nobiot	Q7L0Y3	Q7L0Y3	-3.476404438554305	3.476404438554305	0.03225401076462688	0.049379557680281475	7	Q7L0Y3	TRMT10C	Mitochondrial ribonuclease P protein 1	MRRP1_HUMAN	9	-91.01541572019947	0.08984584279800537
HeLa_C1_biot / HeLa_C1_nobiot	P63220	P63220	-3.412803669652266	3.412803669652266	2.0898283781837268E-05	0.00013556810699996485	7	P63220	RPS21	40S ribosomal protein S21	RS21_HUMAN	5	-90.61047276197999	0.09389527238020004
HeLa_C1_biot / HeLa_C1_nobiot	P30740	P30740	-3.359988865732705	3.359988865732705	0.0028810953492970316	0.007908623206081378	14	P30740	SERPINB1	Leukocyte elastase inhibitor	ILEU_HUMAN	16	-90.26036758710926	0.09739632412890742
HeLa_C1_biot / HeLa_C1_nobiot	Q14865	Q14865	-3.347816816708046	3.347816816708046	1.18098069345553E-05	8.282524920533267E-05	15	Q14865	ARID5B	AT-rich interactive domain-containing protein 5B	ARI5B_HUMAN	28	-90.17784647270256	0.09822153527297443
HeLa_C1_biot / HeLa_C1_nobiot	P30086	P30086	-3.262442434332629	3.262442434332629	0.004227133783752812	0.010706552278047725	10	P30086	PEBP1	Phosphatidylethanolamine-binding protein 1	PEBP1_HUMAN	8	-89.57905825446713	0.1042094174553288
HeLa_C1_biot / HeLa_C1_nobiot	Q9Y570	Q9Y570	-3.249837846760754	3.249837846760754	0.015164789812025908	0.02840330237152838	7	Q9Y570	PPME1	Protein phosphatase methylesterase 1	PPME1_HUMAN	8	-89.48761332487709	0.10512386675122903
HeLa_C1_biot / HeLa_C1_nobiot	Q9H910	Q9H910	-3.229639932022175	3.229639932022175	0.025042748599076566	0.04115076817192866	5	Q9H910	HN1L	Hematological and neurological expressed 1-like protein	HN1L_HUMAN	5	-89.33940351212212	0.10660596487877885
HeLa_C1_biot / HeLa_C1_nobiot	Q9UKJ3	Q9UKJ3	-3.213118378617573	3.213118378617573	4.0260109515330355E-05	0.0002361332379017867	16	Q9UKJ3	GPATCH8	G patch domain-containing protein 8	GPTC8_HUMAN	21	-89.21661804703923	0.10783381952960773
HeLa_C1_biot / HeLa_C1_nobiot	P18583	P18583	-3.193325635479096	3.193325635479096	3.4007946123199186E-07	3.685737037014364E-06	20	P18583	SON	Protein SON	SON_HUMAN	23	-89.06765829225955	0.10932341707740442
HeLa_C1_biot / HeLa_C1_nobiot	P62857	P62857	-3.173687664689101	3.173687664689101	0.011782275007078694	0.023512121612619813	7	P62857	RPS28	40S ribosomal protein S28	RS28_HUMAN	4	-88.91782979262861	0.11082170207371392
HeLa_C1_biot / HeLa_C1_nobiot	O95232	O95232	-3.160058979514687	3.160058979514687	1.6453787793120506E-05	0.00011016884000611121	14	O95232	LUC7L3	Luc7-like protein 3	LC7L3_HUMAN	9	-88.8126439784689	0.11187356021531106
HeLa_C1_biot / HeLa_C1_nobiot	Q9BQP7	Q9BQP7	-3.127875300679675	3.127875300679675	5.633658788958843E-05	0.00031477220040718835	8	Q9BQP7	MGME1	Mitochondrial genome maintenance exonuclease 1	MGME1_HUMAN	8	-88.5602716484152	0.11439728351584798
HeLa_C1_biot / HeLa_C1_nobiot	P50395	P50395	-3.087453671751763	3.087453671751763	9.012368416663167E-07	8.701082448167114E-06	14	P50395	GDI2	Rab GDP dissociation inhibitor beta	GDIB_HUMAN	19	-88.23521934314961	0.11764780656850396
HeLa_C1_biot / HeLa_C1_nobiot	Q9NR56	Q9NR56	-3.030440142065912	3.030440142065912	0.000653658860071733	0.002404743358832365	2	Q9NR56	MBNL1	Muscleblind-like protein 1	MBNL1_HUMAN	4	-87.76098076934325	0.1223901923065674
HeLa_C1_biot / HeLa_C1_nobiot	Q9HD42	Q9HD42	-2.961054851212515	2.961054851212515	0.03115616154875313	0.04815858468315337	5	Q9HD42	CHMP1A	Charged multivesicular body protein 1a	CHM1A_HUMAN	5	-87.15797027054384	0.12842029729456164
HeLa_C1_biot / HeLa_C1_nobiot	P46087	P46087	-2.929760089638808	2.929760089638808	0.004978478999762887	0.01216670028027567	10	P46087	NOP2	Probable 28S rRNA (cytosine(4447)-C(5))-methyltransferase	NOP2_HUMAN	15	-86.87635926407015	0.13123640735929853
HeLa_C1_biot / HeLa_C1_nobiot	Q9BU76	Q9BU76	-2.920036684181451	2.920036684181451	3.6785914045855173E-05	0.0002185996581305205	5	Q9BU76	MMTAG2	Multiple myeloma tumor-associated protein 2	MMTA2_HUMAN	7	-86.78761045577733	0.1321238954422267
HeLa_C1_biot / HeLa_C1_nobiot	P00558	P00558	-2.916540645359645	2.916540645359645	7.092984835484464E-06	5.32544772580482E-05	23	P00558	1	Phosphoglycerate kinase 1	PGK1_HUMAN	19	-86.7555544513193	0.13244445548680708
HeLa_C1_biot / HeLa_C1_nobiot	Q15056	Q15056	-2.886959222107598	2.886959222107598	0.023019480450277668	0.03871682316088986	5	Q15056	EIF4H	Eukaryotic translation initiation factor 4H	IF4H_HUMAN	6	-86.48118335140532	0.13518816648594675
HeLa_C1_biot / HeLa_C1_nobiot	P61978	P61978	-2.849744049002271	2.849744049002271	2.4436847417781578E-06	2.0955405402808703E-05	38	P61978	HNRNPK	Heterogeneous nuclear ribonucleoprotein K	HNRPK_HUMAN	22	-86.12792074811514	0.13872079251884856
HeLa_C1_biot / HeLa_C1_nobiot	O43837	O43837	-2.799288316429466	2.799288316429466	0.008494424999691589	0.01835915073813228	16	O43837	IDH3B	Isocitrate dehydrogenase [NAD] subunit beta, mitochondrial	IDH3B_HUMAN	15	-85.63418563297718	0.14365814367022825
HeLa_C1_biot / HeLa_C1_nobiot	Q9Y2Z4	Q9Y2Z4	-2.756990110362918	2.756990110362918	0.0015476927461196878	0.004807530900376347	3	Q9Y2Z4	YARS2	Tyrosine--tRNA ligase, mitochondrial	SYYM_HUMAN	3	-85.2067608211696	0.14793239178830409
HeLa_C1_biot / HeLa_C1_nobiot	Q9UPW0	Q9UPW0	-2.746868195142695	2.746868195142695	0.007009094264062095	0.01582436030738958	5	Q9UPW0	FOXJ3	Forkhead box protein J3	FOXJ3_HUMAN	9	-85.10260685169496	0.14897393148305035
HeLa_C1_biot / HeLa_C1_nobiot	Q9Y446	Q9Y446	-2.745412210056407	2.745412210056407	9.868512937643813E-05	0.0005054392733248545	27	Q9Y446	PKP3	Plakophilin-3	PKP3_HUMAN	38	-85.08756463527853	0.14912435364721474
HeLa_C1_biot / HeLa_C1_nobiot	P13693	P13693	-2.623369812728003	2.623369812728003	0.025876943174096695	0.042133711633261836	5	P13693	TPT1	Translationally-controlled tumor protein	TCTP_HUMAN	6	-83.77117800850033	0.1622882199149966
HeLa_C1_biot / HeLa_C1_nobiot	P04792	P04792	-2.618541263990836	2.618541263990836	0.019931343839417873	0.03483653013348081	12	P04792	HSPB1	Heat shock protein beta-1	HSPB1_HUMAN	12	-83.71677084950532	0.1628322915049468
HeLa_C1_biot / HeLa_C1_nobiot	P36952	P36952	-2.597426690258043	2.597426690258043	2.4870261291652707E-05	0.0001567969383840903	29	P36952	SERPINB5	Serpin B5	SPB5_HUMAN	19	-83.47670507411557	0.16523294925884435
HeLa_C1_biot / HeLa_C1_nobiot	Q9UPQ9	Q9UPQ9	-2.586675177955502	2.586675177955502	0.0002816494851034675	0.0012057650079064547	13	Q9UPQ9	TNRC6B	Trinucleotide repeat-containing gene 6B protein	TNR6B_HUMAN	18	-83.35310721712254	0.16646892782877462
HeLa_C1_biot / HeLa_C1_nobiot	P31943	P31943	-2.576462402935666	2.576462402935666	0.01225626842503929	0.024227576382942765	7	P31943	HNRNPH1	Heterogeneous nuclear ribonucleoprotein H	HNRH1_HUMAN	11	-83.23484650471877	0.16765153495281226
HeLa_C1_biot / HeLa_C1_nobiot	P62495	P62495	-2.573164126662152	2.573164126662152	7.330005853165505E-05	0.0003933949748391429	14	P62495	ETF1	Eukaryotic peptide chain release factor subunit 1	ERF1_HUMAN	15	-83.19647431700594	0.1680352568299406
HeLa_C1_biot / HeLa_C1_nobiot	O95881	O95881	-2.572173278139605	2.572173278139605	0.013831167160100752	0.026504713166302176	13	O95881	TXNDC12	Thioredoxin domain-containing protein 12	TXD12_HUMAN	7	-83.18492962669406	0.16815070373305946
HeLa_C1_biot / HeLa_C1_nobiot	P61764	P61764	-2.560304072151662	2.560304072151662	0.0005335292428762342	0.002038414866992381	8	P61764	STXBP1	Syntaxin-binding protein 1	STXB1_HUMAN	14	-83.04601961892337	0.16953980381076625
HeLa_C1_biot / HeLa_C1_nobiot	Q8WW59	Q8WW59	-2.556090251821189	2.556090251821189	0.02546939436607955	0.04165371527359715	3	Q8WW59	SPRYD4	SPRY domain-containing protein 4	SPRY4_HUMAN	7	-82.99642808417074	0.17003571915829255
HeLa_C1_biot / HeLa_C1_nobiot	O75534	O75534	-2.517042972994694	2.517042972994694	0.00030264736418200694	0.0012796351981213948	24	O75534	CSDE1	Cold shock domain-containing protein E1	CSDE1_HUMAN	22	-82.52993323367926	0.1747006676632075
HeLa_C1_biot / HeLa_C1_nobiot	P49411	P49411	-2.502449116604028	2.502449116604028	2.4129787157263096E-06	2.0726004407610498E-05	42	P49411	TUFM	Elongation factor Tu, mitochondrial	EFTU_HUMAN	24	-82.35231459382999	0.17647685406170016
HeLa_C1_biot / HeLa_C1_nobiot	P36776	P36776	-2.480709118925738	2.480709118925738	8.232686032815877E-05	0.0004341335017433983	12	P36776	LONP1	Lon protease homolog, mitochondrial	LONM_HUMAN	17	-82.08436752379453	0.17915632476205476
HeLa_C1_biot / HeLa_C1_nobiot	Q13451	Q13451	-2.436868659029519	2.436868659029519	0.0033950756350480406	0.00900897046255025	21	Q13451	FKBP5	Peptidyl-prolyl cis-trans isomerase FKBP5	FKBP5_HUMAN	20	-81.53159294339456	0.18468407056605435
HeLa_C1_biot / HeLa_C1_nobiot	P04406	P04406	-2.401943157916056	2.401943157916056	0.0006491687723116201	0.0023913505978279746	38	P04406	GAPDH	Glyceraldehyde-3-phosphate dehydrogenase	G3P_HUMAN	19	-81.0790446182443	0.1892095538175571
HeLa_C1_biot / HeLa_C1_nobiot	Q8N1G4	Q8N1G4	-2.389457886469686	2.389457886469686	0.0007208472921418105	0.00260438032776834	5	Q8N1G4	LRRC47	Leucine-rich repeat-containing protein 47	LRC47_HUMAN	7	-80.91458961622034	0.19085410383779655
HeLa_C1_biot / HeLa_C1_nobiot	P23193	P23193	-2.337646107316542	2.337646107316542	0.0004513409773322159	0.0017752614606455332	6	P23193	TCEA1	Transcription elongation factor A protein 1	TCEA1_HUMAN	8	-80.21671523138397	0.19783284768616027
HeLa_C1_biot / HeLa_C1_nobiot	P18858	P18858	-2.323808420514309	2.323808420514309	0.0035803774523782885	0.009395871894512119	4	P18858	LIG1	DNA ligase 1	DNLI1_HUMAN	8	-80.02604986850031	0.19973950131499682
HeLa_C1_biot / HeLa_C1_nobiot	Q7Z739	Q7Z739	-2.316118421397501	2.316118421397501	0.0018113442495548855	0.005453902910204375	3	Q7Z739	YTHDF3	YTH domain-containing family protein 3	YTHD3_HUMAN	5	-79.91929844214366	0.20080701557856356
HeLa_C1_biot / HeLa_C1_nobiot	Q6NVY1	Q6NVY1	-2.278034229674977	2.278034229674977	0.005014900111654668	0.012234827293775341	7	Q6NVY1	HIBCH	3-hydroxyisobutyryl-CoA hydrolase, mitochondrial	HIBCH_HUMAN	7	-79.38215047382837	0.20617849526171625
HeLa_C1_biot / HeLa_C1_nobiot	P00338	P00338	-2.253064090007026	2.253064090007026	0.018359067388495545	0.03276187218186472	23	P00338	LDHA	L-lactate dehydrogenase A chain	LDHA_HUMAN	16	-79.02219100718844	0.20977808992811567
HeLa_C1_biot / HeLa_C1_nobiot	P30041	P30041	-2.248638057552053	2.248638057552053	0.018757549003225717	0.03329616906207527	22	P30041	PRDX6	Peroxiredoxin-6	PRDX6_HUMAN	17	-78.9577345343473	0.21042265465652712
HeLa_C1_biot / HeLa_C1_nobiot	Q9NW82	Q9NW82	-2.230633778013601	2.230633778013601	0.001214080276032004	0.003962679562463009	3	Q9NW82	WDR70	WD repeat-containing protein 70	WDR70_HUMAN	5	-78.69348974273487	0.21306510257265135
HeLa_C1_biot / HeLa_C1_nobiot	Q8IWZ3	Q8IWZ3	-2.229978005709584	2.229978005709584	0.016760725064900683	0.030574847010642867	20	Q8IWZ3	ANKHD1	Ankyrin repeat and KH domain-containing protein 1	ANKH1_HUMAN	37	-78.68380273687407	0.21316197263125924
HeLa_C1_biot / HeLa_C1_nobiot	Q8WVY7	Q8WVY7	-2.223932746301814	2.223932746301814	0.010837891015686675	0.022082145452965534	5	Q8WVY7	UBLCP1	Ubiquitin-like domain-containing CTD phosphatase 1	UBCP1_HUMAN	7	-78.59429504602919	0.21405704953970806
HeLa_C1_biot / HeLa_C1_nobiot	P32119	P32119	-2.212487331082413	2.212487331082413	0.01208160437144887	0.023967055920611918	16	P32119	PRDX2	Peroxiredoxin-2	PRDX2_HUMAN	10	-78.42380053788425	0.21576199462115755
HeLa_C1_biot / HeLa_C1_nobiot	Q14847	Q14847	-2.193017173798072	2.193017173798072	1.0283755231866831E-05	7.352373893655757E-05	11	Q14847	LASP1	LIM and SH3 domain protein 1	LASP1_HUMAN	10	-78.13064121108863	0.21869358788911372
HeLa_C1_biot / HeLa_C1_nobiot	P26358	P26358	-2.172572609761443	2.172572609761443	0.0028201614441826276	0.007772537927663291	14	P26358	DNMT1	DNA (cytosine-5)-methyltransferase 1	DNMT1_HUMAN	22	-77.81852220720769	0.221814777927923
HeLa_C1_biot / HeLa_C1_nobiot	Q8NC51	Q8NC51	-2.162627184379988	2.162627184379988	2.054439639480626E-05	0.00013361224173259658	35	Q8NC51	SERBP1	Plasminogen activator inhibitor 1 RNA-binding protein	PAIRB_HUMAN	27	-77.66508273474562	0.2233491726525437
HeLa_C1_biot / HeLa_C1_nobiot	P15924	P15924	-2.123234747359781	2.123234747359781	1.5995817904364807E-28	2.3230936963598853E-26	267	P15924	DSP	Desmoplakin	DESP_HUMAN	193	-77.04683105907968	0.22953168940920315
HeLa_C1_biot / HeLa_C1_nobiot	Q99798	Q99798	-2.002503553865271	2.002503553865271	5.74837217599841E-05	0.0003201734250068174	35	Q99798	ACO2	Aconitate hydratase, mitochondrial	ACON_HUMAN	29	-75.0433456621576	0.24956654337842385
HeLa_C1_biot / HeLa_C1_nobiot	O43847	O43847	-1.968011762817096	1.968011762817096	0.002248912895320233	0.006487462731181078	7	O43847	NRD1	Nardilysin	NRDC_HUMAN	14	-74.43949513968906	0.25560504860310945
HeLa_C1_biot / HeLa_C1_nobiot	P15880	P15880	-1.956288396654425	1.956288396654425	0.022160642258499157	0.03766642480772856	19	P15880	RPS2	40S ribosomal protein S2	RS2_HUMAN	10	-74.23094381358763	0.25769056186412365
HeLa_C1_biot / HeLa_C1_nobiot	P61289	P61289	-1.941351860692731	1.941351860692731	0.00494665623962497	0.012104514533898667	10	P61289	PSME3	Proteasome activator complex subunit 3	PSME3_HUMAN	8	-73.9627653028848	0.26037234697115197
HeLa_C1_biot / HeLa_C1_nobiot	O75521	O75521	-1.810407459343111	1.810407459343111	0.0005783221447915246	0.002175337732516901	8	O75521	ECI2	Enoyl-CoA delta isomerase 2, mitochondrial	ECI2_HUMAN	8	-71.48896059326229	0.28511039406737715
HeLa_C1_biot / HeLa_C1_nobiot	Q01813	Q01813	-1.807390636690677	1.807390636690677	0.01478994034043205	0.027869855718383525	16	Q01813	PFKP	ATP-dependent 6-phosphofructokinase, platelet type	PFKAP_HUMAN	20	-71.42927871973727	0.28570721280262734
HeLa_C1_biot / HeLa_C1_nobiot	P08237	P08237	-1.793126411579111	1.793126411579111	0.012468925871383311	0.024544514027163466	12	P08237	PFKM	ATP-dependent 6-phosphofructokinase, muscle type	PFKAM_HUMAN	17	-71.14539296631128	0.28854607033688723
HeLa_C1_biot / HeLa_C1_nobiot	Q9Y3F4	Q9Y3F4	-1.784469169508494	1.784469169508494	0.008313309266530625	0.018062885726986014	19	Q9Y3F4	STRAP	Serine-threonine kinase receptor-associated protein	STRAP_HUMAN	15	-70.9717233348095	0.29028276665190506
HeLa_C1_biot / HeLa_C1_nobiot	O76003	O76003	-1.762152341130644	1.762152341130644	0.030173403581497525	0.04705298433935476	11	O76003	GLRX3	Glutaredoxin-3	GLRX3_HUMAN	11	-70.5191983779285	0.29480801622071495
HeLa_C1_biot / HeLa_C1_nobiot	P62993	P62993	-1.757119220818074	1.757119220818074	0.004665325621660185	0.011568703546708317	11	P62993	GRB2	Growth factor receptor-bound protein 2	GRB2_HUMAN	9	-70.41616929319866	0.2958383070680134
HeLa_C1_biot / HeLa_C1_nobiot	Q16719	Q16719	-1.727957050411675	1.727957050411675	0.007323579673275764	0.016366863066994357	15	Q16719	KYNU	Kynureninase	KYNU_HUMAN	14	-69.81208652037643	0.3018791347962358
HeLa_C1_biot / HeLa_C1_nobiot	Q9BSD7	Q9BSD7	-1.714143881872846	1.714143881872846	0.027596422608235787	0.0441252990103868	7	Q9BSD7	NTPCR	Cancer-related nucleoside-triphosphatase	NTPCR_HUMAN	6	-69.52166244433944	0.30478337555660556
HeLa_C1_biot / HeLa_C1_nobiot	Q96Q11	Q96Q11	-1.683638262339806	1.683638262339806	0.005131583773179733	0.012456574695661726	4	Q96Q11	TRNT1	CCA tRNA nucleotidyltransferase 1, mitochondrial	TRNT1_HUMAN	5	-68.87033972261021	0.311296602773898
HeLa_C1_biot / HeLa_C1_nobiot	Q13185	Q13185	-1.663461203926111	1.663461203926111	0.007440749869382794	0.016567025051531008	7	Q13185	CBX3	Chromobox protein homolog 3	CBX3_HUMAN	6	-68.43191182301555	0.3156808817698444
HeLa_C1_biot / HeLa_C1_nobiot	O43809	O43809	-1.662033812668675	1.662033812668675	0.002941146866976565	0.008042629565888075	2	O43809	NUDT21	Cleavage and polyadenylation specificity factor subunit 5	CPSF5_HUMAN	3	-68.40066314594472	0.3159933685405528
HeLa_C1_biot / HeLa_C1_nobiot	Q9HB71	Q9HB71	-1.645555106948948	1.645555106948948	0.00395985136499932	0.01017257548820485	26	Q9HB71	CACYBP	Calcyclin-binding protein	CYBP_HUMAN	19	-68.03766100963014	0.3196233899036987
HeLa_C1_biot / HeLa_C1_nobiot	Q6L8Q7	Q6L8Q7	-1.595241948718485	1.595241948718485	0.0011038878567812959	0.003670183179375509	4	Q6L8Q7	PDE12	2',5'-phosphodiesterase 12	PDE12_HUMAN	5	-66.90332821839114	0.3309667178160887
HeLa_C1_biot / HeLa_C1_nobiot	P28715	P28715	-1.555685677693756	1.555685677693756	0.005263589647838466	0.012705967912474138	3	P28715	ERCC5	DNA repair protein complementing XP-G cells	ERCC5_HUMAN	3	-65.9833182275681	0.34016681772431884
HeLa_C1_biot / HeLa_C1_nobiot	Q00341	Q00341	-1.509785522593234	1.509785522593234	0.00372048700005335	0.009683540576687853	35	Q00341	HDLBP	Vigilin	VIGLN_HUMAN	41	-64.88365794432002	0.3511634205567997
HeLa_C1_biot / HeLa_C1_nobiot	P25205	P25205	-1.502609549193824	1.502609549193824	0.003874156828057336	0.010006287152496433	40	P25205	MCM3	DNA replication licensing factor MCM3	MCM3_HUMAN	39	-64.70855393457617	0.35291446065423826
HeLa_C1_biot / HeLa_C1_nobiot	P09543	P09543	-1.255541136181435	1.255541136181435	0.009994772367442386	0.02076815989385559	23	P09543	CNP	2',3'-cyclic-nucleotide 3'-phosphodiesterase	CN37_HUMAN	17	-58.116356224347655	0.4188364377565234
HeLa_C1_biot / HeLa_C1_nobiot	Q15366	Q15366	-1.232973135606857	1.232973135606857	0.023493512036545296	0.03931722647521738	10	Q15366	PCBP2	Poly(rC)-binding protein 2	PCBP2_HUMAN	8	-57.45602132154228	0.4254397867845772
HeLa_C1_biot / HeLa_C1_nobiot	P78346	P78346	-1.221252426541884	1.221252426541884	0.020250924764743432	0.03523138610888541	11	P78346	RPP30	Ribonuclease P protein subunit p30	RPP30_HUMAN	7	-57.10897872333703	0.42891021276662966
HeLa_C1_biot / HeLa_C1_nobiot	P13804	P13804	-1.175966637896607	1.175966637896607	0.016147940310686254	0.029758526791546745	21	P13804	ETFA	Electron transfer flavoprotein subunit alpha, mitochondrial	ETFA_HUMAN	14	-55.741288306880165	0.44258711693119834
HeLa_C1_biot / HeLa_C1_nobiot	P07437	P07437	-1.172753495181382	1.172753495181382	0.01446943566940348	0.027417187216174393	12	P07437	TUBB	Tubulin beta chain	TBB5_HUMAN	6	-55.64260630281221	0.4435739369718778
HeLa_C1_biot / HeLa_C1_nobiot	Q92878	Q92878	-1.157815088765209	1.157815088765209	0.026282483917904678	0.04259936726531326	28	Q92878	RAD50	DNA repair protein RAD50	RAD50_HUMAN	38	-55.18092089686283	0.4481907910313717
HeLa_C1_biot / HeLa_C1_nobiot	P49321	P49321	-1.133602608619376	1.133602608619376	0.01844629244206704	0.03288239869660628	11	P49321	NASP	Nuclear autoantigenic sperm protein	NASP_HUMAN	14	-54.4223833099337	0.455776166900663
HeLa_C1_biot / HeLa_C1_nobiot	P26038	P26038	-1.096432832026978	1.096432832026978	0.0009533065977164546	0.0032646171228336417	43	P26038	MSN	Moesin	MOES_HUMAN	29	-53.23285811822004	0.4676714188177996
HeLa_C1_biot / HeLa_C1_nobiot	P05166	P05166	-4.57073032968149	4.57073032968149	2.242072187755681E-05	0.00014369684488780424	19	P05166	PCCB	Propionyl-CoA carboxylase beta chain, mitochondrial	PCCB_HUMAN	18	-95.7920257973421	0.04207974202657889
HeLa_C1_biot / HeLa_C1_nobiot	Q2TBE0	Q2TBE0	-4.18528625273258	4.18528625273258	0.01859013043872261	0.033079562371286474	4	Q2TBE0	CWF19L2	CWF19-like protein 2	C19L2_HUMAN	6	-94.50328401610187	0.05496715983898125
HeLa_C1_biot / HeLa_C1_nobiot	Q7L7X3	Q7L7X3	-3.89755110229301	3.89755110229301	5.999789560566662E-05	0.00033231733437394883	10	Q7L7X3	TAOK1	Serine/threonine-protein kinase TAO1	TAOK1_HUMAN	22	-93.29003571480732	0.06709964285192688
HeLa_C1_biot / HeLa_C1_nobiot	P23528	P23528	-3.26084678501958	3.26084678501958	0.017219727661323916	0.03120432876084585	11	P23528	CFL1	Cofilin-1	COF1_HUMAN	13	-89.56752611011288	0.1043247388988712
HeLa_C1_biot / HeLa_C1_nobiot	Q86YQ8	Q86YQ8	-3.00392036963978	3.00392036963978	0.030452724887738307	0.04736709902076723	5	Q86YQ8	CPNE8	Copine-8	CPNE8_HUMAN	13	-87.53392130489753	0.12466078695102463
HeLa_C1_biot / HeLa_C1_nobiot	P19525	P19525	-2.89549717524107	2.89549717524107	5.319073671487967E-05	0.0002997395699163545	11	P19525	EIF2AK2	Interferon-induced, double-stranded RNA-activated protein kinase	E2AK2_HUMAN	11	-86.56095222312062	0.13439047776879373
HeLa_C1_biot / HeLa_C1_nobiot	P07355	P07355	-2.46859961163327	2.46859961163327	0.00657029934186811	0.015070052895413102	18	P07355	ANXA2	Annexin A2	ANXA2_HUMAN	32	-81.93335672105859	0.18066643278941402
HeLa_C1_biot / HeLa_C1_nobiot	P51858	P51858	-2.41274741141921	2.41274741141921	0.0012230187444085055	0.00398476818708202	17	P51858	HDGF	Hepatoma-derived growth factor	HDGF_HUMAN	11	-81.22021321602769	0.18779786783972305
HeLa_C1_biot / HeLa_C1_nobiot	Q13838	Q13838	-2.28604810378795	2.28604810378795	0.012617240693004355	0.024758839865437695	3	Q13838	DDX39B	Spliceosome RNA helicase DDX39B	DX39B_HUMAN	12	-79.49636088442087	0.20503639115579128
HeLa_C1_biot / HeLa_C1_nobiot	P49591	P49591	-2.26751282074724	2.26751282074724	0.017943883284089423	0.03218846718623689	11	P49591	SARS	Serine--tRNA ligase, cytoplasmic	SYSC_HUMAN	11	-79.23123724210922	0.20768762757890777
HeLa_C1_biot / HeLa_C1_nobiot	Q96GM8	Q96GM8	-2.09405477364071	2.09405477364071	0.0013928986635251357	0.004418771829320407	6	Q96GM8	TOE1	Target of EGR1 protein 1	TOE1_HUMAN	8	-76.57785309485827	0.23422146905141727
HeLa_C1_biot / HeLa_C1_nobiot	O14757	O14757	-1.82745264937046	1.82745264937046	0.003385593722775832	0.008988165484418534	10	O14757	CHEK1	Serine/threonine-protein kinase Chk1	CHK1_HUMAN	9	-71.82383143048115	0.28176168569518845
HeLa_C1_biot / HeLa_C1_nobiot	P35520	P35520	-1.31635393524204	1.31635393524204	0.02852195903103054	0.04519788560774885	4	P35520	CBS	Cystathionine beta-synthase	CBS_HUMAN	6	-59.8451525278491	0.401548474721509
HeLa_C1_biot / HeLa_C1_nobiot	Q9NXV6	Q9NXV6	-1.22861764071913	1.22861764071913	0.026443287867636025	0.04278438638854324	19	Q9NXV6	CDKN2AIP	CDKN2A-interacting protein	CARF_HUMAN	17	-57.32738701668024	0.4267261298331976
HeLa_C1_biot / HeLa_C1_nobiot	Q9NWB6	Q9NWB6	-9.8017836405177	9.8017836405177	0.00010400632086853678	0.0005282182757320623	12	Q9NWB6	ARGLU1	Arginine and glutamate-rich protein 1	ARGL1_HUMAN	10	-99.88796102855666	0.001120389714433357
HeLa_C1_biot / HeLa_C1_nobiot	P62330	P62330	-3.3684229589329	3.3684229589329	0.009896039319044468	0.020604967582153303	4	P62330	ARF6	ADP-ribosylation factor 6	ARF6_HUMAN	3	-90.31714003026356	0.09682859969736436
HeLa_C1_biot / HeLa_C1_nobiot	Q9Y490	Q9Y490	-0.013315679186257638	0.013315679186257638	0.009840193988546636	0.020524817493679598	79	Q9Y490	TLN1	Talin-1	TLN1_HUMAN	74	-0.9187262310497712	0.9908127376895023
HeLa_C1_biot / HeLa_C1_nobiot	P15144	P15144	-0.038330165836462156	0.038330165836462156	2.6534291826071253E-06	2.2536200820436376E-05	73	P15144	ANPEP	Aminopeptidase N	AMPN_HUMAN	44	-2.621861025653438	0.9737813897434656
HeLa_C1_biot / HeLa_C1_nobiot	P12532	P12532	-0.07994506139422757	0.07994506139422757	0.006669493194383963	0.015236342211308193	12	P12532	CKMT1A	Creatine kinase U-type, mitochondrial	KCRU_HUMAN	13	-5.390632620267333	0.9460936737973267
HeLa_C1_biot / HeLa_C1_nobiot	P32926	P32926	-0.10749454145537952	0.10749454145537952	0.009038608224072105	0.019247294632913324	42	P32926	DSG3	Desmoglein-3	DSG3_HUMAN	33	-7.180137945298293	0.9281986205470171
HeLa_C1_biot / HeLa_C1_nobiot	Q6UVK1	Q6UVK1	-0.11933926345460695	0.11933926345460695	4.5958994287011613E-07	4.802037063387731E-06	122	Q6UVK1	CSPG4	Chondroitin sulfate proteoglycan 4	CSPG4_HUMAN	81	-7.939081825314142	0.9206091817468586
HeLa_C1_biot / HeLa_C1_nobiot	P46013	P46013	-0.12830997979712638	0.12830997979712638	0.00043283770310336296	0.0017149618120046836	73	P46013	MKI67	Antigen KI-67	KI67_HUMAN	84	-8.509743044250017	0.9149025695574998
HeLa_C1_biot / HeLa_C1_nobiot	P60059	P60059	-0.3023491122295379	0.3023491122295379	7.360047307442532E-05	0.00039479959334480773	2	P60059	SEC61G	Protein transport protein Sec61 subunit gamma	SC61G_HUMAN	2	-18.906910221987015	0.8109308977801298
HeLa_C1_biot / HeLa_C1_nobiot	P38646	P38646	-0.30502878741983935	0.30502878741983935	0.008561218609807766	0.01846195838549261	79	P38646	HSPA9	Stress-70 protein, mitochondrial	GRP75_HUMAN	44	-19.057393483579034	0.8094260651642097
HeLa_C1_biot / HeLa_C1_nobiot	P62829	P62829	-0.32753748402489236	0.32753748402489236	0.03234102175366064	0.04948677744200111	16	P62829	RPL23	60S ribosomal protein L23	RL23_HUMAN	12	-20.310446661287294	0.796895533387127
HeLa_C1_biot / HeLa_C1_nobiot	P49327	P49327	-0.3533004486049287	0.3533004486049287	0.013431585937225972	0.025921817260766863	89	P49327	FASN	Fatty acid synthase	FAS_HUMAN	71	-21.720874099413003	0.78279125900587
HeLa_C1_biot / HeLa_C1_nobiot	P22223	P22223	-0.376134305714697	0.376134305714697	2.512732115964247E-06	2.1484307071548483E-05	51	P22223	CDH3	Cadherin-3	CADH3_HUMAN	31	-22.95006235623528	0.7704993764376472
HeLa_C1_biot / HeLa_C1_nobiot	O94832	O94832	-0.389102122586426	0.389102122586426	0.028917863951297154	0.045658607492259716	7	O94832	MYO1D	Unconventional myosin-Id	MYO1D_HUMAN	23	-23.639530544159005	0.76360469455841
HeLa_C1_biot / HeLa_C1_nobiot	Q969S9	Q969S9	-0.3968909887142996	0.3968909887142996	0.027879915872758152	0.044463611972615585	4	Q969S9	GFM2	Ribosome-releasing factor 2, mitochondrial	RRF2M_HUMAN	4	-24.050676929509653	0.7594932307049035
HeLa_C1_biot / HeLa_C1_nobiot	P18564	P18564	-0.4277996115216561	0.4277996115216561	0.027845047586071644	0.04441928630851495	13	P18564	ITGB6	Integrin beta-6	ITB6_HUMAN	14	-25.660525838553795	0.7433947416144621
HeLa_C1_biot / HeLa_C1_nobiot	Q92575	Q92575	-0.47340298628741145	0.47340298628741145	0.03002787192328993	0.04689502911005729	3	Q92575	UBXN4	UBX domain-containing protein 4	UBXN4_HUMAN	2	-27.973634407191316	0.7202636559280868
HeLa_C1_biot / HeLa_C1_nobiot	Q9UEW8	Q9UEW8	-0.4817021315944853	0.4817021315944853	0.024836957821632377	0.04090793052974745	4	Q9UEW8	STK39	STE20/SPS1-related proline-alanine-rich protein kinase	STK39_HUMAN	7	-28.386778724651673	0.7161322127534833
HeLa_C1_biot / HeLa_C1_nobiot	P52701	P52701	-0.4872579145578592	0.4872579145578592	0.002116173357340036	0.006180564997713223	43	P52701	MSH6	DNA mismatch repair protein Msh6	MSH6_HUMAN	38	-28.662029139274626	0.7133797086072537
HeLa_C1_biot / HeLa_C1_nobiot	P21333	P21333	-0.49389951978121754	0.49389951978121754	0.001706930829250278	0.005200242405412552	133	P21333	FLNA	Filamin-A	FLNA_HUMAN	95	-28.98968654854067	0.7101031345145933
HeLa_C1_biot / HeLa_C1_nobiot	P26368	P26368	-0.5044018568008696	0.5044018568008696	0.015889937189129944	0.029406958109502092	6	P26368	U2AF2	Splicing factor U2AF 65 kDa subunit	U2AF2_HUMAN	6	-29.504740876819536	0.7049525912318046
HeLa_C1_biot / HeLa_C1_nobiot	Q9NRJ7	Q9NRJ7	-0.5333540451000977	0.5333540451000977	0.0290511939336952	0.04580620977239838	2	Q9NRJ7	PCDHB16	Protocadherin beta-16	PCDBG_HUMAN	16	-30.90534795247386	0.6909465204752614
HeLa_C1_biot / HeLa_C1_nobiot	O75131	O75131	-0.5570302005330385	0.5570302005330385	0.02857892232844739	0.04525827785114234	15	O75131	CPNE3	Copine-3	CPNE3_HUMAN	12	-32.03001076350215	0.6796998923649785
HeLa_C1_biot / HeLa_C1_nobiot	O00148	O00148	-0.6979370030184214	0.6979370030184214	0.019595021753931196	0.034400483188970855	7	O00148	DDX39A	ATP-dependent RNA helicase DDX39A	DX39A_HUMAN	6	-38.35469197045271	0.6164530802954729
HeLa_C1_biot / HeLa_C1_nobiot	P18887	P18887	-0.7069542239303315	0.7069542239303315	0.012787882942907114	0.024997361403729833	2	P18887	XRCC1	DNA repair protein XRCC1	XRCC1_HUMAN	3	-38.73878964474441	0.6126121035525559
HeLa_C1_biot / HeLa_C1_nobiot	Q9UQ35	Q9UQ35	-0.7169805750493474	0.7169805750493474	0.015423765322825182	0.02875161776767316	55	Q9UQ35	SRRM2	Serine/arginine repetitive matrix protein 2	SRRM2_HUMAN	55	-39.16306294401121	0.6083693705598879
HeLa_C1_biot / HeLa_C1_nobiot	P78371	P78371	-0.7361192759493753	0.7361192759493753	0.014420696810470583	0.027341924222467683	49	P78371	CCT2	T-complex protein 1 subunit beta	TCPB_HUMAN	31	-39.96479228903046	0.6003520771096954
HeLa_C1_biot / HeLa_C1_nobiot	Q70E73	Q70E73	-0.7755329310487822	0.7755329310487822	1.196818208417337E-05	8.37126593290111E-05	5	Q70E73	RAPH1	Ras-associated and pleckstrin homology domains-containing protein 1	RAPH1_HUMAN	7	-41.582720880813895	0.584172791191861
HeLa_C1_biot / HeLa_C1_nobiot	P15311	P15311	-0.7925917249666599	0.7925917249666599	0.01346437265358026	0.025966072726064337	24	P15311	EZR	Ezrin	EZRI_HUMAN	22	-42.26939398079346	0.5773060601920654
HeLa_C1_biot / HeLa_C1_nobiot	P51571	P51571	-0.8174992864993469	0.8174992864993469	0.030530427182524248	0.04745108000833341	14	P51571	SSR4	Translocon-associated protein subunit delta	SSRD_HUMAN	7	-43.25753566810785	0.5674246433189215
HeLa_C1_biot / HeLa_C1_nobiot	P27708	P27708	-0.8365348941966367	0.8365348941966367	0.0012175904974008566	0.0039718530993108955	46	P27708	CAD	CAD protein	PYR1_HUMAN	47	-44.00130523835888	0.5599869476164112
HeLa_C1_biot / HeLa_C1_nobiot	Q9HA77	Q9HA77	-0.8623490320850962	0.8623490320850962	0.0043840707705573865	0.011012120892869265	5	Q9HA77	CARS2	Probable cysteine--tRNA ligase, mitochondrial	SYCM_HUMAN	8	-44.99437868485616	0.5500562131514384
HeLa_C1_biot / HeLa_C1_nobiot	P27816	P27816	-0.8721263946034509	0.8721263946034509	0.0005816643628277962	0.002185100394865344	60	P27816	MAP4	Microtubule-associated protein 4	MAP4_HUMAN	45	-45.36589975159695	0.5463410024840305
HeLa_C1_biot / HeLa_C1_nobiot	Q86TG7	Q86TG7	-0.9129992270997489	0.9129992270997489	0.00035543391218241337	0.0014571490925306	2	Q86TG7	PEG10	Retrotransposon-derived protein PEG10	PEG10_HUMAN	3	-46.89201222350393	0.5310798777649607
HeLa_C1_biot / HeLa_C1_nobiot	P51553	P51553	-0.9770491540410691	0.9770491540410691	0.026862726020300175	0.04325893176893892	9	P51553	IDH3G	Isocitrate dehydrogenase [NAD] subunit gamma, mitochondrial	IDH3G_HUMAN	7	-49.19822374635711	0.5080177625364289
HeLa_C1_biot / HeLa_C1_nobiot	P43155	P43155	-0.9911559758012809	0.9911559758012809	0.015044842456372179	0.02822831753957604	3	P43155	CRAT	Carnitine O-acetyltransferase	CACP_HUMAN	3	-49.69254806839556	0.5030745193160444
HeLa_C1_biot / HeLa_C1_nobiot	Q9NYQ8	Q9NYQ8	0.03515539792118944	0.03515539792118944	0.0002696951010423373	0.001163821198428443	148	Q9NYQ8	FAT2	Protocadherin Fat 2	FAT2_HUMAN	136	2.4667187712095417	1.0246671877120954
HeLa_C1_biot / HeLa_C1_nobiot	Q6ZRV2	Q6ZRV2	0.05430683553593684	0.05430683553593684	0.01664713704229046	0.030424759295813775	57	Q6ZRV2	FAM83H	Protein FAM83H	FA83H_HUMAN	76	3.8360087754254257	1.0383600877542543
HeLa_C1_biot / HeLa_C1_nobiot	Q8TCS8	Q8TCS8	0.07018740271977948	0.07018740271977948	0.010444369640579598	0.0214695373511335	20	Q8TCS8	PNPT1	Polyribonucleotide nucleotidyltransferase 1, mitochondrial	PNPT1_HUMAN	20	4.98530482276478	1.0498530482276478
HeLa_C1_biot / HeLa_C1_nobiot	Q9UMD9	Q9UMD9	0.07084290261468647	0.07084290261468647	8.262994163191235E-07	8.057653328550401E-06	70	Q9UMD9	COL17A1	Collagen alpha-1(XVII) chain	COHA1_HUMAN	55	5.0330165640987135	1.0503301656409871
HeLa_C1_biot / HeLa_C1_nobiot	P48444	P48444	0.1380334109254077	0.1380334109254077	0.00836590761414442	0.01815135611202537	17	P48444	ARCN1	Coatomer subunit delta	COPD_HUMAN	14	10.040409298693698	1.100404092986937
HeLa_C1_biot / HeLa_C1_nobiot	Q09666	Q09666	0.1610852621524711	0.1610852621524711	0.00022120292258452927	0.0009880250153991167	545	Q09666	AHNAK	Neuroblast differentiation-associated protein AHNAK	AHNK_HUMAN	334	11.812792950240535	1.1181279295024054
HeLa_C1_biot / HeLa_C1_nobiot	Q8WXH0	Q8WXH0	0.1828446749213858	0.1828446749213858	0.0019933524108004487	0.005893592154510038	40	Q8WXH0	SYNE2	Nesprin-2	SYNE2_HUMAN	58	13.511988499559259	1.1351198849955926
HeLa_C1_biot / HeLa_C1_nobiot	Q9BTT6	Q9BTT6	0.20516198344932648	0.20516198344932648	0.014518197297645807	0.027482785523896627	3	Q9BTT6	LRRC1	Leucine-rich repeat-containing protein 1	LRRC1_HUMAN	3	15.281577581028838	1.1528157758102884
HeLa_C1_biot / HeLa_C1_nobiot	Q9BSJ5	Q9BSJ5	0.2176835519003828	0.2176835519003828	0.0037939181858852636	0.00983858430234337	10	Q9BSJ5	C17orf80	Uncharacterized protein C17orf80	CQ080_HUMAN	8	16.28649448348012	1.1628649448348012
HeLa_C1_biot / HeLa_C1_nobiot	O43795	O43795	0.2222598039488218	0.2222598039488218	0.02188101171790443	0.03731027127975131	33	O43795	MYO1B	Unconventional myosin-Ib	MYO1B_HUMAN	37	16.655942766591323	1.1665594276659133
HeLa_C1_biot / HeLa_C1_nobiot	P11216	P11216	0.22910854219244325	0.22910854219244325	0.026042403976270556	0.04231359263732139	30	P11216	PYGB	Glycogen phosphorylase, brain form	PYGB_HUMAN	36	17.21104649257761	1.172110464925776
HeLa_C1_biot / HeLa_C1_nobiot	Q92598	Q92598	0.2595027679157046	0.2595027679157046	0.0243470869113627	0.04030932135956964	33	Q92598	HSPH1	Heat shock protein 105 kDa	HS105_HUMAN	27	19.70660586895856	1.1970660586895856
HeLa_C1_biot / HeLa_C1_nobiot	P04040	P04040	0.2671965572682841	0.2671965572682841	0.011209935968000006	0.02264571872653418	23	P04040	CAT	Catalase	CATA_HUMAN	17	20.346697892212838	1.2034669789221284
HeLa_C1_biot / HeLa_C1_nobiot	Q8IVF2	Q8IVF2	0.28412373143610936	0.28412373143610936	0.0006367722981171939	0.0023529066491160926	86	Q8IVF2	AHNAK2	Protein AHNAK2	AHNK2_HUMAN	128	21.7670446590021	1.217670446590021
HeLa_C1_biot / HeLa_C1_nobiot	Q07157	Q07157	0.4156411185070461	0.4156411185070461	0.01252144009753095	0.024621758233604997	21	Q07157	TJP1	Tight junction protein ZO-1	ZO1_HUMAN	26	33.389131267517236	1.3338913126751724
HeLa_C1_biot / HeLa_C1_nobiot	P25686	P25686	0.43924200889479587	0.43924200889479587	0.0176458653414076	0.03178288930149987	3	P25686	DNAJB2	DnaJ homolog subfamily B member 2	DNJB2_HUMAN	2	35.58917555602488	1.3558917555602488
HeLa_C1_biot / HeLa_C1_nobiot	Q9UPN3	Q9UPN3	0.47566023468809737	0.47566023468809737	1.0523428712780615E-06	9.977026966397419E-06	63	Q9UPN3	MACF1	Microtubule-actin cross-linking factor 1, isoforms 1/2/3/5	MACF1_HUMAN	103	39.05544473263522	1.3905544473263522
HeLa_C1_biot / HeLa_C1_nobiot	Q9UBB6	Q9UBB6	0.5056258694819904	0.5056258694819904	0.02248784396322946	0.038071245905075234	4	Q9UBB6	NCDN	Neurochondrin	NCDN_HUMAN	5	41.973913338044255	1.4197391333804426
HeLa_C1_biot / HeLa_C1_nobiot	Q14571	Q14571	0.5168818390937077	0.5168818390937077	0.031575983560541206	0.048628047501512846	10	Q14571	ITPR2	Inositol 1,4,5-trisphosphate receptor type 2	ITPR2_HUMAN	16	43.085932369687654	1.4308593236968765
HeLa_C1_biot / HeLa_C1_nobiot	Q5VT25	Q5VT25	0.5240649130938033	0.5240649130938033	0.009585972269744985	0.020116931914718826	18	Q5VT25	CDC42BPA	Serine/threonine-protein kinase MRCK alpha	MRCKA_HUMAN	24	43.80012332904548	1.4380012332904548
HeLa_C1_biot / HeLa_C1_nobiot	Q86Y07	Q86Y07	0.5410928108670451	0.5410928108670451	0.013131904048035258	0.025494594419822828	14	Q86Y07	VRK2	Serine/threonine-protein kinase VRK2	VRK2_HUMAN	12	45.50742878675666	1.4550742878675667
HeLa_C1_biot / HeLa_C1_nobiot	O94925	O94925	-1.1814480576454636	1.1814480576454636	0.03280258389520076	0.05000741324130607	8	O94925	GLS	Glutaminase kidney isoform, mitochondrial	GLSK_HUMAN	8	-55.909127164413185	0.4409087283558681
HeLa_C1_biot / HeLa_C1_nobiot	Q15029	Q15029	2.3877686004543777	2.3877686004543777	0.032862543853515384	0.05007393285544646	18	Q15029	EFTUD2	116 kDa U5 small nuclear ribonucleoprotein component	U5S1_HUMAN	20	423.34728011614817	5.233472801161482
HeLa_C1_biot / HeLa_C1_nobiot	Q9NPR9	Q9NPR9	1.6668559365741602	1.6668559365741602	0.03295045786232201	0.05016819076859279	2	Q9NPR9	GPR108	Protein GPR108	GP108_HUMAN	2	217.52186395877047	3.1752186395877047
HeLa_C1_biot / HeLa_C1_nobiot	Q14320	Q14320	-4.211279785942922	4.211279785942922	0.03331578809573759	0.05058288300111801	2	Q14320	FAM50A	Protein FAM50A	FA50A_HUMAN	6	-94.60143338961589	0.05398566610384105
HeLa_C1_biot / HeLa_C1_nobiot	O75419	O75419	1.2080252119103063	1.2080252119103063	0.03337765179092829	0.05065231182462381	7	O75419	CDC45	Cell division control protein 45 homolog	CDC45_HUMAN	9	131.0211941012295	2.310211941012295
HeLa_C1_biot / HeLa_C1_nobiot	P11172	P11172	0.6240733061407743	0.6240733061407743	0.033508804069489875	0.0507937336456823	28	P11172	UMPS	Uridine 5'-monophosphate synthase	UMPS_HUMAN	21	54.122052713958894	1.541220527139589
HeLa_C1_biot / HeLa_C1_nobiot	O60427	O60427	1.4676574294322822	1.4676574294322822	0.03354624143474554	0.05083348914661142	13	O60427	FADS1	Fatty acid desaturase 1	FADS1_HUMAN	11	176.5724453731441	2.765724453731441
HeLa_C1_biot / HeLa_C1_nobiot	P49916	P49916	1.495940588331159	1.495940588331159	0.03375087697472205	0.05105773985413624	9	P49916	LIG3	DNA ligase 3	DNLI3_HUMAN	9	182.0479768313085	2.820479768313085
HeLa_C1_biot / HeLa_C1_nobiot	Q13308	Q13308	-0.15436862676416543	0.15436862676416543	0.03398864574655707	0.051319987898364436	44	Q13308	PTK7	Inactive tyrosine-protein kinase 7	PTK7_HUMAN	35	-10.147448731429032	0.8985255126857097
HeLa_C1_biot / HeLa_C1_nobiot	P35241	P35241	-1.222789386320101	1.222789386320101	0.03406375999382936	0.05141072222258068	28	P35241	RDX	Radixin	RADI_HUMAN	33	-57.15464788460676	0.42845352115393237
HeLa_C1_biot / HeLa_C1_nobiot	P16989	P16989	0.9979543817470694	0.9979543817470694	0.034093685807953265	0.051444328840589096	6	P16989	YBX3	Y-box-binding protein 3	YBOX3_HUMAN	6	99.71661804826637	1.9971661804826637
HeLa_C1_biot / HeLa_C1_nobiot	Q9HDB5;Q9Y4C0	Q9HDB5;Q9Y4C0	4.207453085516507	4.207453085516507	0.03409909533712487	0.05144868680523758	2	Q9HDB5;Q9Y4C0	NRXN3	Neurexin-3-beta;Neurexin-3	NRX3B_HUMAN;NRX3A_HUMAN	3	1747.436773590114	18.47436773590114
HeLa_C1_biot / HeLa_C1_nobiot	Q6IBW4	Q6IBW4	1.566842978252831	1.566842978252831	0.03413526035732181	0.051487042972944506	6	Q6IBW4	NCAPH2	Condensin-2 complex subunit H2	CNDH2_HUMAN	7	196.2557136199458	2.962557136199458
HeLa_C1_biot / HeLa_C1_nobiot	P40818	P40818	-2.042346071569399	2.042346071569399	0.03428952008051631	0.051664741884261685	7	P40818	USP8	Ubiquitin carboxyl-terminal hydrolase 8	UBP8_HUMAN	9	-75.72313680829971	0.2427686319170029
HeLa_C1_biot / HeLa_C1_nobiot	P62195	P62195	0.9411351170255731	0.9411351170255731	0.0343189534645173	0.05169917465114896	13	P62195	PSMC5	26S protease regulatory subunit 8	PRS8_HUMAN	13	92.00383367396074	1.9200383367396074
HeLa_C1_biot / HeLa_C1_nobiot	O95502	O95502	3.9582242960984835	3.9582242960984835	0.03439550055384524	0.05179250157192917	4	O95502	NPTXR	Neuronal pentraxin receptor	NPTXR_HUMAN	4	1454.3336266553627	15.543336266553627
HeLa_C1_biot / HeLa_C1_nobiot	Q9Y6A9	Q9Y6A9	2.4855718637949287	2.4855718637949287	0.03440250021455669	0.05179826352657523	4	Q9Y6A9	SPCS1	Signal peptidase complex subunit 1	SPCS1_HUMAN	3	460.0563005973394	5.6005630059733935
HeLa_C1_biot / HeLa_C1_nobiot	Q86WJ1	Q86WJ1	1.8298454492378502	1.8298454492378502	0.034405149904995595	0.05180034190931251	14	Q86WJ1	CHD1L	Chromodomain-helicase-DNA-binding protein 1-like	CHD1L_HUMAN	15	255.49898709109792	3.5549898709109793
HeLa_C1_biot / HeLa_C1_nobiot	P49915	P49915	-1.435545243382924	1.435545243382924	0.03447467577118976	0.051881094410437874	31	P49915	GMPS	GMP synthase [glutamine-hydrolyzing]	GUAA_HUMAN	26	-63.029287395552814	0.36970712604447187
HeLa_C1_biot / HeLa_C1_nobiot	Q15003	Q15003	2.8127627271464215	2.8127627271464215	0.034940588620341995	0.05239194685562643	16	Q15003	NCAPH	Condensin complex subunit 2	CND2_HUMAN	16	602.6288072341131	7.0262880723411305
HeLa_C1_biot / HeLa_C1_nobiot	Q86XP3	Q86XP3	-3.4369542922112877	3.4369542922112877	0.03494007452040316	0.05239194685562643	13	Q86XP3	DDX42	ATP-dependent RNA helicase DDX42	DDX42_HUMAN	17	-90.76634456449521	0.0923365543550478
HeLa_C1_biot / HeLa_C1_nobiot	P53041	P53041	-2.954584375519964	2.954584375519964	0.03500808476406571	0.052462313016488446	5	P53041	PPP5C	Serine/threonine-protein phosphatase 5	PPP5_HUMAN	6	-87.10024451715246	0.12899755482847544
HeLa_C1_biot / HeLa_C1_nobiot	Q15185	Q15185	-5.995866552514124	5.995866552514124	0.03516591609481553	0.0526418104258463	5	Q15185	PTGES3	Prostaglandin E synthase 3	TEBP_HUMAN	6	-98.43301688163042	0.015669831183695807
HeLa_C1_biot / HeLa_C1_nobiot	P33121	P33121	0.1473645191782352	0.1473645191782352	0.03521164639871346	0.052689973032596794	7	P33121	ACSL1	Long-chain-fatty-acid--CoA ligase 1	ACSL1_HUMAN	13	10.754438732520955	1.1075443873252095
HeLa_C1_biot / HeLa_C1_nobiot	Q8N108	Q8N108	-0.7505520554763313	0.7505520554763313	0.0352888087746932	0.05277060831040947	2	Q8N108	MIER1	Mesoderm induction early response protein 1	MIER1_HUMAN	3	-40.56239274103587	0.5943760725896413
HeLa_C1_biot / HeLa_C1_nobiot	Q14542	Q14542	4.8667461499196785	4.8667461499196785	0.03563572400256527	0.05315401668657487	5	Q14542	SLC29A2	Equilibrative nucleoside transporter 2	S29A2_HUMAN	4	2817.6727040300298	29.1767270403003
HeLa_C1_biot / HeLa_C1_nobiot	Q8WTW3	Q8WTW3	2.615161287650711	2.615161287650711	0.03574163570697197	0.0532574906236865	15	Q8WTW3	COG1	Conserved oligomeric Golgi complex subunit 1	COG1_HUMAN	14	512.6916915386507	6.1269169153865075
HeLa_C1_biot / HeLa_C1_nobiot	P04150	P04150	1.3309543195207827	1.3309543195207827	0.03576872242693635	0.05328520550633421	18	P04150	NR3C1	Glucocorticoid receptor	GCR_HUMAN	19	151.56902873663083	2.5156902873663083
HeLa_C1_biot / HeLa_C1_nobiot	O00469	O00469	3.835523549123681	3.835523549123681	0.035885985218568214	0.05340149823391548	12	O00469	PLOD2	Procollagen-lysine,2-oxoglutarate 5-dioxygenase 2	PLOD2_HUMAN	15	1327.6036095747286	14.276036095747287
HeLa_C1_biot / HeLa_C1_nobiot	O95394	O95394	2.3441924497675917	2.3441924497675917	0.03643408634700142	0.05401122684518609	25	O95394	PGM3	Phosphoacetylglucosamine mutase	AGM1_HUMAN	19	407.77608519598385	5.077760851959838
HeLa_C1_biot / HeLa_C1_nobiot	Q92520	Q92520	2.540563567293005	2.540563567293005	0.03658865720232124	0.05417660017216629	5	Q92520	FAM3C	Protein FAM3C	FAM3C_HUMAN	5	481.8162403762789	5.8181624037627895
HeLa_C1_biot / HeLa_C1_nobiot	Q7Z5K2	Q7Z5K2	-1.4625267006074563	1.4625267006074563	0.036604107900614795	0.05419043907074258	12	Q7Z5K2	WAPL	Wings apart-like protein homolog	WAPL_HUMAN	13	-63.71429264466886	0.36285707355331137
HeLa_C1_biot / HeLa_C1_nobiot	Q14674	Q14674	2.2284942028746753	2.2284942028746753	0.03663160474734359	0.054216621860117255	3	Q14674	ESPL1	Separin	ESPL1_HUMAN	4	368.6445816932749	4.686445816932749
HeLa_C1_biot / HeLa_C1_nobiot	Q9UHI8	Q9UHI8	1.887099474659797	1.887099474659797	0.036636969633862974	0.05422138642821208	4	Q9UHI8	ADAMTS1	A disintegrin and metalloproteinase with thrombospondin motifs 1	ATS1_HUMAN	7	269.8908145524268	3.6989081455242676
HeLa_C1_biot / HeLa_C1_nobiot	Q9NRG9	Q9NRG9	1.2168563119084268	1.2168563119084268	0.03686222135890845	0.05445699482912103	7	Q9NRG9	AAAS	Aladin	AAAS_HUMAN	5	132.43967005795002	2.3243967005795003
HeLa_C1_biot / HeLa_C1_nobiot	P48556	P48556	2.2761018278243244	2.2761018278243244	0.036929915209247745	0.05452048763482257	7	P48556	PSMD8	26S proteasome non-ATPase regulatory subunit 8	PSMD8_HUMAN	6	384.3674198348084	4.843674198348084
HeLa_C1_biot / HeLa_C1_nobiot	Q9UJ70	Q9UJ70	1.2927064259228254	1.2927064259228254	0.03708317695607867	0.05468619388891229	5	Q9UJ70	NAGK	N-acetyl-D-glucosamine kinase	NAGK_HUMAN	5	144.98720885047288	2.449872088504729
HeLa_C1_biot / HeLa_C1_nobiot	Q8N684	Q8N684	-2.1077231133013465	2.1077231133013465	0.037195129666558586	0.054812926503102634	8	Q8N684	CPSF7	Cleavage and polyadenylation specificity factor subunit 7	CPSF7_HUMAN	8	-76.7987106489979	0.2320128935100209
HeLa_C1_biot / HeLa_C1_nobiot	Q8N183	Q8N183	3.1239547796172396	3.1239547796172396	0.03720664642652682	0.05482193886220744	10	Q8N183	NDUFAF2	Mimitin, mitochondrial	MIMIT_HUMAN	8	771.774364114759	8.71774364114759
HeLa_C1_biot / HeLa_C1_nobiot	O15321	O15321	4.593414515845103	4.593414515845103	0.03733215685517293	0.05495793690140089	3	O15321	TM9SF1	Transmembrane 9 superfamily member 1	TM9S1_HUMAN	4	2314.101643927952	24.141016439279518
HeLa_C1_biot / HeLa_C1_nobiot	O43143	O43143	-1.3004889184232353	1.3004889184232353	0.03746496463814342	0.05510705377122484	23	O43143	DHX15	Pre-mRNA-splicing factor ATP-dependent RNA helicase DHX15	DHX15_HUMAN	21	-59.40114115959122	0.4059885884040878
HeLa_C1_biot / HeLa_C1_nobiot	Q9P244	Q9P244	3.7472837264424617	3.7472837264424617	0.037536454667175916	0.05518635042032744	3	Q9P244	LRFN1	Leucine-rich repeat and fibronectin type III domain-containing protein 1	LRFN1_HUMAN	3	1242.9034944220045	13.429034944220046
HeLa_C1_biot / HeLa_C1_nobiot	P61204;P84077	P61204;P84077	-3.3262115672702057	3.3262115672702057	0.037758525350611756	0.05542099768229269	3	P61204;P84077	ARF3;ARF1	ADP-ribosylation factor 3;ADP-ribosylation factor 1	ARF3_HUMAN;ARF1_HUMAN	9	-90.02964673455676	0.09970353265443244
HeLa_C1_biot / HeLa_C1_nobiot	O00571	O00571	-0.5003080679693658	0.5003080679693658	0.03778757257464818	0.055452663182415804	18	O00571	DDX3X	ATP-dependent RNA helicase DDX3X	DDX3X_HUMAN	34	-29.30441957611948	0.7069558042388052
HeLa_C1_biot / HeLa_C1_nobiot	O15287	O15287	1.8915957444964715	1.8915957444964715	0.03782293787800863	0.05549342965460059	4	O15287	FANCG	Fanconi anemia group G protein	FANCG_HUMAN	5	271.04540592068236	3.7104540592068234
HeLa_C1_biot / HeLa_C1_nobiot	P13747	P13747	4.064641907935155	4.064641907935155	0.038100475799433244	0.05578346520440097	4	P13747	HLA-E	HLA class I histocompatibility antigen, alpha chain E	HLAE_HUMAN	6	1573.3205163878215	16.733205163878214
HeLa_C1_biot / HeLa_C1_nobiot	Q02127	Q02127	2.670356229912006	2.670356229912006	0.038137244478875704	0.05582476828627504	3	Q02127	DHODH	Dihydroorotate dehydrogenase (quinone), mitochondrial	PYRD_HUMAN	5	536.5863533484378	6.365863533484378
HeLa_C1_biot / HeLa_C1_nobiot	Q9H5V8	Q9H5V8	-0.11604948741994611	0.11604948741994611	0.03824203980921225	0.055932538109988425	30	Q9H5V8	CDCP1	CUB domain-containing protein 1	CDCP1_HUMAN	28	-7.728915877686693	0.9227108412231331
HeLa_C1_biot / HeLa_C1_nobiot	P61247	P61247	2.17419153685647	2.17419153685647	0.0384769416945579	0.05616740259170168	24	P61247	RPS3A	40S ribosomal protein S3a	RS3A_HUMAN	17	351.33277140262277	4.513327714026228
HeLa_C1_biot / HeLa_C1_nobiot	P15170	P15170	-2.153930113511509	2.153930113511509	0.03851152521858377	0.056201873516440896	13	P15170	GSPT1	Eukaryotic peptide chain release factor GTP-binding subunit ERF3A	ERF3A_HUMAN	19	-77.53003337944808	0.22469966620551912
HeLa_C1_biot / HeLa_C1_nobiot	Q13546	Q13546	-2.637945076953451	2.637945076953451	0.038543928185402004	0.056233004173608214	6	Q13546	RIPK1	Receptor-interacting serine/threonine-protein kinase 1	RIPK1_HUMAN	7	-83.93430917636337	0.16065690823636625
HeLa_C1_biot / HeLa_C1_nobiot	O00299	O00299	-3.0745984473526056	3.0745984473526056	0.038558104222142155	0.05624564306849039	8	O00299	CLIC1	Chloride intracellular channel protein 1	CLIC1_HUMAN	8	-88.12992008816006	0.11870079911839933
HeLa_C1_biot / HeLa_C1_nobiot	Q9Y6I4	Q9Y6I4	-3.7621844937447366	3.7621844937447366	0.03867017764033392	0.05635321326900485	4	Q9Y6I4	USP3	Ubiquitin carboxyl-terminal hydrolase 3	UBP3_HUMAN	7	-92.62996384857748	0.07370036151422518
HeLa_C1_biot / HeLa_C1_nobiot	P27701	P27701	0.18753864377651966	0.18753864377651966	0.03883349867795307	0.05653117931965702	3	P27701	CD82	CD82 antigen	CD82_HUMAN	4	13.881913855801198	1.138819138558012
HeLa_C1_biot / HeLa_C1_nobiot	Q8WUM4	Q8WUM4	-1.293647869156779	1.293647869156779	0.038905828221001276	0.056611229554456424	45	Q8WUM4	PDCD6IP	Programmed cell death 6-interacting protein	PDC6I_HUMAN	36	-59.208170139331074	0.40791829860668927
HeLa_C1_biot / HeLa_C1_nobiot	Q86Y82	Q86Y82	0.13332046058205146	0.13332046058205146	0.03902432662914955	0.0567391477897142	5	Q86Y82	STX12	Syntaxin-12	STX12_HUMAN	5	9.68151930856942	1.0968151930856942
HeLa_C1_biot / HeLa_C1_nobiot	Q9UNN5	Q9UNN5	1.5580423534151078	1.5580423534151078	0.039085331543323616	0.056794458973937575	2	Q9UNN5	FAF1	FAS-associated factor 1	FAF1_HUMAN	3	194.45401663756422	2.944540166375642
HeLa_C1_biot / HeLa_C1_nobiot	Q9Y2H6	Q9Y2H6	1.1115164860724136	1.1115164860724136	0.039535094231172845	0.0572777107611042	14	Q9Y2H6	FNDC3A	Fibronectin type-III domain-containing protein 3A	FND3A_HUMAN	14	116.0726523182035	2.160726523182035
HeLa_C1_biot / HeLa_C1_nobiot	P68036	P68036	-4.976467208754274	4.976467208754274	0.03967062328317961	0.057418007383549435	5	P68036	UBE2L3	Ubiquitin-conjugating enzyme E2 L3	UB2L3_HUMAN	5	-96.82360796941202	0.03176392030587973
HeLa_C1_biot / HeLa_C1_nobiot	Q9Y5Q9	Q9Y5Q9	1.5126963649348064	1.5126963649348064	0.03969783036141678	0.05743989978216489	8	Q9Y5Q9	GTF3C3	General transcription factor 3C polypeptide 3	TF3C3_HUMAN	6	185.34284048802556	2.8534284048802556
HeLa_C1_biot / HeLa_C1_nobiot	Q9NRZ7	Q9NRZ7	2.0704106234351176	2.0704106234351176	0.039751766652124716	0.05749976419349637	4	Q9NRZ7	AGPAT3	1-acyl-sn-glycerol-3-phosphate acyltransferase gamma	PLCC_HUMAN	4	320.006199643113	4.20006199643113
HeLa_C1_biot / HeLa_C1_nobiot	P38606	P38606	1.942105046587981	1.942105046587981	0.0398485431540872	0.05760197811413639	21	P38606	ATP6V1A	V-type proton ATPase catalytic subunit A	VATA_HUMAN	19	284.265924020017	3.8426592402001702
HeLa_C1_biot / HeLa_C1_nobiot	P51665	P51665	2.84791487511493	2.84791487511493	0.040040359173462756	0.05779736339378237	3	P51665	PSMD7	26S proteasome non-ATPase regulatory subunit 7	PSMD7_HUMAN	4	619.9590620636894	7.1995906206368945
HeLa_C1_biot / HeLa_C1_nobiot	P63241	P63241	-3.9753186287839393	3.9753186287839393	0.04011002840884423	0.05787234207304117	3	P63241	EIF5A	Eukaryotic translation initiation factor 5A-1	IF5A1_HUMAN	6	-93.64215625145849	0.06357843748541514
HeLa_C1_biot / HeLa_C1_nobiot	Q9BZR6	Q9BZR6	4.0451817998839905	4.0451817998839905	0.040196567279051895	0.05795724670216605	2	Q9BZR6	RTN4R	Reticulon-4 receptor	RTN4R_HUMAN	2	1550.9011105546322	16.50901110554632
HeLa_C1_biot / HeLa_C1_nobiot	Q8WXX5	Q8WXX5	-1.1001190733097952	1.1001190733097952	0.04022632385342281	0.05799093122059399	6	Q8WXX5	DNAJC9	DnaJ homolog subfamily C member 9	DNJC9_HUMAN	6	-53.35220067351116	0.46647799326488837
HeLa_C1_biot / HeLa_C1_nobiot	Q96D46	Q96D46	-1.762365960702137	1.762365960702137	0.0403777426905909	0.058129806149651686	4	Q96D46	NMD3	60S ribosomal export protein NMD3	NMD3_HUMAN	7	-70.52356327127497	0.2947643672872503
HeLa_C1_biot / HeLa_C1_nobiot	Q63ZY3	Q63ZY3	1.7170116124832815	1.7170116124832815	0.040587975384809356	0.058345348648411205	12	Q63ZY3	KANK2	KN motif and ankyrin repeat domain-containing protein 2	KANK2_HUMAN	10	228.75472110665643	3.2875472110665642
HeLa_C1_biot / HeLa_C1_nobiot	Q9UGI8	Q9UGI8	-1.7922728249500388	1.7922728249500388	0.04070149695951281	0.0584488305476263	13	Q9UGI8	TES	Testin	TES_HUMAN	12	-71.12831576442889	0.28871684235571105
HeLa_C1_biot / HeLa_C1_nobiot	P13611	P13611	0.3082314231057856	0.3082314231057856	0.04076972197678512	0.058506658480645644	12	P13611	VCAN	Versican core protein	CSPG2_HUMAN	16	23.818889312682924	1.2381888931268292
HeLa_C1_biot / HeLa_C1_nobiot	Q07021	Q07021	1.7507825698365715	1.7507825698365715	0.04092031853859916	0.05867222484181754	6	Q07021	C1QBP	Complement component 1 Q subcomponent-binding protein, mitochondrial	C1QBP_HUMAN	10	236.54106861564617	3.3654106861564617
HeLa_C1_biot / HeLa_C1_nobiot	Q7Z4H7	Q7Z4H7	0.8842858720262836	0.8842858720262836	0.041074518231469216	0.05883337448102974	4	Q7Z4H7	HAUS6	HAUS augmin-like complex subunit 6	HAUS6_HUMAN	6	84.58507069537792	1.8458507069537793
HeLa_C1_biot / HeLa_C1_nobiot	Q96DZ1	Q96DZ1	1.4970913623595878	1.4970913623595878	0.04118101931836771	0.05894454512679397	4	Q96DZ1	ERLEC1	Endoplasmic reticulum lectin 1	ERLEC_HUMAN	5	182.27304377940823	2.8227304377940823
HeLa_C1_biot / HeLa_C1_nobiot	Q9UL15	Q9UL15	0.8409714847442055	0.8409714847442055	0.04118209243693966	0.058945047430959165	7	Q9UL15	BAG5	BAG family molecular chaperone regulator 5	BAG5_HUMAN	10	79.12559351761172	1.7912559351761173
HeLa_C1_biot / HeLa_C1_nobiot	Q9BV68	Q9BV68	1.1753730309161814	1.1753730309161814	0.04118510596154681	0.05894729331500456	2	Q9BV68	RNF126	E3 ubiquitin-protein ligase RNF126	RN126_HUMAN	2	125.85127071996803	2.2585127071996802
HeLa_C1_biot / HeLa_C1_nobiot	O15305	O15305	-0.9710448619747629	0.9710448619747629	0.04134529178948384	0.0591118264630472	3	O15305	PMM2	Phosphomannomutase 2	PMM2_HUMAN	3	-48.986353380113414	0.5101364661988659
HeLa_C1_biot / HeLa_C1_nobiot	Q8N9Q2	Q8N9Q2	-11.291318666935233	11.291318666935233	0.041493161622678056	0.05926565786557286	6	Q8N9Q2	SREK1IP1	Protein SREK1IP1	SR1IP_HUMAN	4	-99.96009986265261	0.000399001373473829
HeLa_C1_biot / HeLa_C1_nobiot	Q08209	Q08209	1.8739102796884506	1.8739102796884506	0.04150307396631929	0.059273506511478224	6	Q08209	PPP3CA	Serine/threonine-protein phosphatase 2B catalytic subunit alpha isoform	PP2BA_HUMAN	6	266.5246632194322	3.6652466321943225
HeLa_C1_biot / HeLa_C1_nobiot	P11182	P11182	1.8580974913586499	1.8580974913586499	0.04178005130655735	0.05955257870018746	6	P11182	DBT	Lipoamide acyltransferase component of branched-chain alpha-keto acid dehydrogenase complex, mitochondrial	ODB2_HUMAN	5	262.529272706723	3.6252927270672304
HeLa_C1_biot / HeLa_C1_nobiot	P10606	P10606	1.1033971579697648	1.1033971579697648	0.04184735380539551	0.05961945531090741	9	P10606	COX5B	Cytochrome c oxidase subunit 5B, mitochondrial	COX5B_HUMAN	6	114.86003477171924	2.1486003477171924
HeLa_C1_biot / HeLa_C1_nobiot	P23246	P23246	0.16302211753917653	0.16302211753917653	0.041962192531240464	0.05973583595360332	43	P23246	SFPQ	Splicing factor, proline- and glutamine-rich	SFPQ_HUMAN	26	11.963005324623177	1.1196300532462318
HeLa_C1_biot / HeLa_C1_nobiot	Q96AE7	Q96AE7	2.399889927032609	2.399889927032609	0.042159326391333976	0.05993701938758564	5	Q96AE7	TTC17	Tetratricopeptide repeat protein 17	TTC17_HUMAN	12	427.76289617029084	5.277628961702908
HeLa_C1_biot / HeLa_C1_nobiot	Q9UJY1	Q9UJY1	-1.54110063876351	1.54110063876351	0.04242397712658349	0.06019649558601405	4	Q9UJY1	HSPB8	Heat shock protein beta-8	HSPB8_HUMAN	3	-65.63767972301046	0.3436232027698953
HeLa_C1_biot / HeLa_C1_nobiot	P31949	P31949	-1.9277383761266604	1.9277383761266604	0.0424431641171182	0.06021677858539498	7	P31949	S100A11	Protein S100-A11	S10AB_HUMAN	4	-73.7159112471124	0.262840887528876
HeLa_C1_biot / HeLa_C1_nobiot	Q01780	Q01780	1.3251952437646417	1.3251952437646417	0.042759523353119826	0.060540388150181104	8	Q01780	EXOSC10	Exosome component 10	EXOSX_HUMAN	9	150.566795302537	2.50566795302537
HeLa_C1_biot / HeLa_C1_nobiot	Q92536	Q92536	2.342219822578291	2.342219822578291	0.042766519843095534	0.0605438008038712	10	Q92536	SLC7A6	Y+L amino acid transporter 2	YLAT2_HUMAN	8	407.08226674866825	5.0708226674866825
HeLa_C1_biot / HeLa_C1_nobiot	Q9H6Z4	Q9H6Z4	-3.3809492325231667	3.3809492325231667	0.0427939579090575	0.060572330128629184	8	Q9H6Z4	RANBP3	Ran-binding protein 3	RANB3_HUMAN	10	-90.40084803254584	0.0959915196745416
HeLa_C1_biot / HeLa_C1_nobiot	Q9P032	Q9P032	0.7903202067114463	0.7903202067114463	0.04293978873972565	0.06072819442986567	5	Q9P032	NDUFAF4	NADH dehydrogenase [ubiquinone] 1 alpha subcomplex assembly factor 4	NDUF4_HUMAN	7	72.9458273940393	1.729458273940393
HeLa_C1_biot / HeLa_C1_nobiot	Q15019	Q15019	2.050182593970495	2.050182593970495	0.043036132813121	0.06080755392803615	10	Q15019	SEPT2	Septin-2	SEPT2_HUMAN	10	314.158383966641	4.14158383966641
HeLa_C1_biot / HeLa_C1_nobiot	O43752	O43752	1.7396777306009084	1.7396777306009084	0.043139107372836626	0.060907712359164236	3	O43752	STX6	Syntaxin-6	STX6_HUMAN	4	233.9605592870325	3.339605592870325
HeLa_C1_biot / HeLa_C1_nobiot	P06733	P06733	-2.3204462879491126	2.3204462879491126	0.04316182450941992	0.06092564121565296	42	P06733	ENO1	Alpha-enolase	ENOA_HUMAN	22	-79.97944724080386	0.2002055275919613
HeLa_C1_biot / HeLa_C1_nobiot	P49419	P49419	-1.1180438623502373	1.1180438623502373	0.0431721688167372	0.060936471808911055	17	P49419	ALDH7A1	Alpha-aminoadipic semialdehyde dehydrogenase	AL7A1_HUMAN	15	-53.928191435520965	0.4607180856447903
HeLa_C1_biot / HeLa_C1_nobiot	Q9Y2D4	Q9Y2D4	1.0016136878186614	1.0016136878186614	0.04324445615635352	0.061008962413689194	7	Q9Y2D4	EXOC6B	Exocyst complex component 6B	EXC6B_HUMAN	7	100.22382978842712	2.002238297884271
HeLa_C1_biot / HeLa_C1_nobiot	O75973	O75973	3.3866402685940624	3.3866402685940624	0.04351457687169272	0.0612682600056506	2	O75973	C1QL1	C1q-related factor	C1QRF_HUMAN	3	945.8762604046759	10.45876260404676
HeLa_C1_biot / HeLa_C1_nobiot	Q9Y3L5	Q9Y3L5	2.525438202951358	2.525438202951358	0.04365372189436519	0.06139004429811139	4	Q9Y3L5	RAP2C	Ras-related protein Rap-2c	RAP2C_HUMAN	8	475.74828273687507	5.757482827368751
HeLa_C1_biot / HeLa_C1_nobiot	Q15004	Q15004	-3.4669077553991032	3.4669077553991032	0.0436753343717433	0.061403510316453164	2	Q15004	KIAA0101	PCNA-associated factor	PAF15_HUMAN	2	-90.95607872174388	0.0904392127825612
HeLa_C1_biot / HeLa_C1_nobiot	P51805	P51805	3.3435068090844284	3.3435068090844284	0.043698409633833896	0.06141690965360017	3	P51805	PLXNA3	Plexin-A3	PLXA3_HUMAN	5	915.069643987429	10.15069643987429
HeLa_C1_biot / HeLa_C1_nobiot	P53990	P53990	-1.0947876372254497	1.0947876372254497	0.04380078713337385	0.061530072042717515	4	P53990	IST1	IST1 homolog	IST1_HUMAN	5	-53.17949622014718	0.4682050377985282
HeLa_C1_biot / HeLa_C1_nobiot	P41567	P41567	-4.9988678398255715	4.9988678398255715	0.04385550012056181	0.061584202276315336	2	P41567	EIF1	Eukaryotic translation initiation factor 1	EIF1_HUMAN	4	-96.87254668239831	0.031274533176016944
HeLa_C1_biot / HeLa_C1_nobiot	Q9H0H0	Q9H0H0	2.9470718760612824	2.9470718760612824	0.04394075798881045	0.06165984126273032	4	Q9H0H0	INTS2	Integrator complex subunit 2	INT2_HUMAN	5	671.1822660674698	7.711822660674698
HeLa_C1_biot / HeLa_C1_nobiot	Q9NVH0	Q9NVH0	0.9307065678900506	0.9307065678900506	0.04413683656525765	0.06186054091965879	7	Q9NVH0	EXD2	Exonuclease 3'-5' domain-containing protein 2	EXD2_HUMAN	7	90.62093441013562	1.9062093441013561
HeLa_C1_biot / HeLa_C1_nobiot	P51114	P51114	0.5672486344393366	0.5672486344393366	0.04413965088163721	0.061862062041378084	11	P51114	FXR1	Fragile X mental retardation syndrome-related protein 1	FXR1_HUMAN	14	48.169513174270605	1.481695131742706
HeLa_C1_biot / HeLa_C1_nobiot	A2RU67	A2RU67	1.8776478445195732	1.8776478445195732	0.044262293723120356	0.06198634936483106	4	A2RU67	KIAA1467	Uncharacterized protein KIAA1467	K1467_HUMAN	4	267.475443312274	3.6747544331227404
HeLa_C1_biot / HeLa_C1_nobiot	Q16543	Q16543	0.7749099537981311	0.7749099537981311	0.04446490132459851	0.06218899287353457	13	Q16543	CDC37	Hsp90 co-chaperone Cdc37	CDC37_HUMAN	13	71.10832503075521	1.7110832503075522
HeLa_C1_biot / HeLa_C1_nobiot	Q03154	Q03154	2.2632518845593768	2.2632518845593768	0.04456327169550818	0.062279617749176015	2	Q03154	ACY1	Aminoacylase-1	ACY1_HUMAN	3	380.07236294145576	4.800723629414557
HeLa_C1_biot / HeLa_C1_nobiot	Q9UIJ7	Q9UIJ7	-1.5921769328834972	1.5921769328834972	0.04460993804471419	0.06232349360188923	7	Q9UIJ7	AK3	GTP:AMP phosphotransferase AK3, mitochondrial	KAD3_HUMAN	9	-66.8329393603827	0.3316706063961731
HeLa_C1_biot / HeLa_C1_nobiot	Q9H2U2	Q9H2U2	-2.109895817498956	2.109895817498956	0.04486370903879939	0.06256130822550113	14	Q9H2U2	PPA2	Inorganic pyrophosphatase 2, mitochondrial	IPYR2_HUMAN	10	-76.83362558105567	0.23166374418944322
HeLa_C1_biot / HeLa_C1_nobiot	P14543	P14543	0.2975771131621461	0.2975771131621461	0.044938332222334496	0.0626312400480945	6	P14543	NID1	Nidogen-1	NID1_HUMAN	7	22.907854347972755	1.2290785434797276
HeLa_C1_biot / HeLa_C1_nobiot	P29034	P29034	-6.504171203780545	6.504171203780545	0.04494739776154293	0.06263627463372262	7	P29034	S100A2	Protein S100-A2	S10A2_HUMAN	5	-98.8983354600185	0.011016645399815108
HeLa_C1_biot / HeLa_C1_nobiot	Q3LXA3	Q3LXA3	1.3076440626555716	1.3076440626555716	0.04498046407973441	0.0626709464822599	13	Q3LXA3	TKFC	Triokinase/FMN cyclase	TKFC_HUMAN	14	147.53697906054154	2.4753697906054155
HeLa_C1_biot / HeLa_C1_nobiot	O43615	O43615	0.30502006983034136	0.30502006983034136	0.04499198413434172	0.0626830513840192	23	O43615	TIMM44	Mitochondrial import inner membrane translocase subunit TIM44	TIM44_HUMAN	20	23.543582358297787	1.2354358235829779
HeLa_C1_biot / HeLa_C1_nobiot	Q68DQ2	Q68DQ2	1.1504408009450804	1.1504408009450804	0.04506538106550939	0.06274712389230427	4	Q68DQ2	CRYBG3	Very large A-kinase anchor protein	CRBG3_HUMAN	9	121.98170832924009	2.219817083292401
HeLa_C1_biot / HeLa_C1_nobiot	Q9BRJ6	Q9BRJ6	1.362277179076001	1.362277179076001	0.04517473175621277	0.06286696956604867	2	Q9BRJ6	C7orf50	Uncharacterized protein C7orf50	CG050_HUMAN	2	157.09065652175784	2.5709065652175784
HeLa_C1_biot / HeLa_C1_nobiot	Q8WWI1	Q8WWI1	0.9759528080166477	0.9759528080166477	0.045207108983849234	0.06290153827585705	11	Q8WWI1	LMO7	LIM domain only protein 7	LMO7_HUMAN	17	96.69398064514196	1.9669398064514196
HeLa_C1_biot / HeLa_C1_nobiot	Q9UJX2	Q9UJX2	1.9024339800748338	1.9024339800748338	0.04522084649748182	0.06291743502931091	2	Q9UJX2	CDC23	Cell division cycle protein 23 homolog	CDC23_HUMAN	2	273.84337843958065	3.7384337843958066
HeLa_C1_biot / HeLa_C1_nobiot	O43181	O43181	2.1606921503546648	2.1606921503546648	0.0454516599163571	0.06314385257056164	3	O43181	NDUFS4	NADH dehydrogenase [ubiquinone] iron-sulfur protein 4, mitochondrial	NDUS4_HUMAN	4	347.1293194653318	4.471293194653318
HeLa_C1_biot / HeLa_C1_nobiot	Q8IXI2	Q8IXI2	2.1418073045937542	2.1418073045937542	0.04567872555983478	0.06336439402766388	6	Q8IXI2	RHOT1	Mitochondrial Rho GTPase 1	MIRO1_HUMAN	6	341.3145473387785	4.413145473387785
HeLa_C1_biot / HeLa_C1_nobiot	Q86UP2	Q86UP2	1.8046611268303945	1.8046611268303945	0.04574079820773344	0.0634233884310641	73	Q86UP2	KTN1	Kinectin	KTN1_HUMAN	68	249.34709094610378	3.493470909461038
HeLa_C1_biot / HeLa_C1_nobiot	Q5SVZ6	Q5SVZ6	1.2290569119514534	1.2290569119514534	0.04596331302005213	0.06365449133891801	5	Q5SVZ6	ZMYM1	Zinc finger MYM-type protein 1	ZMYM1_HUMAN	6	134.4137037883799	2.344137037883799
HeLa_C1_biot / HeLa_C1_nobiot	P14324	P14324	1.5477834181153156	1.5477834181153156	0.04598151891001245	0.06367033303576033	9	P14324	FDPS	Farnesyl pyrophosphate synthase	FPPS_HUMAN	6	192.36759524892085	2.9236759524892086
HeLa_C1_biot / HeLa_C1_nobiot	Q9UJ83	Q9UJ83	1.9472243616942773	1.9472243616942773	0.04606498941792027	0.06374806263932888	5	Q9UJ83	HACL1	2-hydroxyacyl-CoA lyase 1	HACL1_HUMAN	5	285.6318902372468	3.856318902372468
HeLa_C1_biot / HeLa_C1_nobiot	P63092;Q5JWF2	P63092;Q5JWF2	-1.7832169512807265	1.7832169512807265	0.04607852284443733	0.06376293227816447	9	P63092;Q5JWF2	GNAS	Guanine nucleotide-binding protein G(s) subunit alpha isoforms short;Guanine nucleotide-binding protein G(s) subunit alpha isoforms XLas	GNAS2_HUMAN;GNAS1_HUMAN	9	-70.94651667923513	0.2905348332076487
HeLa_C1_biot / HeLa_C1_nobiot	Q6NSJ0	Q6NSJ0	0.9652514515426697	0.9652514515426697	0.046342737655386865	0.06402326078931408	6	Q6NSJ0	KIAA1161	Uncharacterized family 31 glucosidase KIAA1161	K1161_HUMAN	10	95.24037820706073	1.9524037820706073
HeLa_C1_biot / HeLa_C1_nobiot	P60842	P60842	-3.0196204911603917	3.0196204911603917	0.04636196265350525	0.06404423211690792	15	P60842	EIF4A1	Eukaryotic initiation factor 4A-I	IF4A1_HUMAN	19	-87.66884784326597	0.12331152156734039
HeLa_C1_biot / HeLa_C1_nobiot	Q9BVG9	Q9BVG9	1.972796489490225	1.972796489490225	0.04647909289173146	0.06416168118633295	2	Q9BVG9	PTDSS2	Phosphatidylserine synthase 2	PTSS2_HUMAN	3	292.5282505268059	3.925282505268059
HeLa_C1_biot / HeLa_C1_nobiot	Q9BWL3	Q9BWL3	2.3013696235005	2.3013696235005	0.04677496879275972	0.06445783236024664	2	Q9BWL3	C1orf43	Uncharacterized protein C1orf43	CA043_HUMAN	2	392.92550243448613	4.929255024344862
HeLa_C1_biot / HeLa_C1_nobiot	Q8TDJ6	Q8TDJ6	1.2618399535671465	1.2618399535671465	0.046856911997287025	0.06454568887495049	3	Q8TDJ6	DMXL2	DmX-like protein 2	DMXL2_HUMAN	6	139.801378740691	2.39801378740691
HeLa_C1_biot / HeLa_C1_nobiot	Q7Z5G4	Q7Z5G4	1.1280369216490496	1.1280369216490496	0.04713307066442753	0.06481670756892059	4	Q7Z5G4	GOLGA7	Golgin subfamily A member 7	GOGA7_HUMAN	4	118.56114119527228	2.185611411952723
HeLa_C1_biot / HeLa_C1_nobiot	Q9H8V3	Q9H8V3	1.9263456734845539	1.9263456734845539	0.047155128378618	0.06483284053335805	6	Q9H8V3	ECT2	Protein ECT2	ECT2_HUMAN	7	280.09121308377325	3.8009121308377325
HeLa_C1_biot / HeLa_C1_nobiot	Q04760	Q04760	0.15555974363283204	0.15555974363283204	0.04721259600050961	0.06488889781365295	2	Q04760	GLO1	Lactoylglutathione lyase	LGUL_HUMAN	3	11.38536926182272	1.1138536926182272
HeLa_C1_biot / HeLa_C1_nobiot	O15354	O15354	2.0998189989826144	2.0998189989826144	0.04765180355186214	0.06532534189766179	3	O15354	GPR37	Prosaposin receptor GPR37	GPR37_HUMAN	4	328.655602361086	4.28655602361086
HeLa_C1_biot / HeLa_C1_nobiot	Q9Y3E0	Q9Y3E0	3.271253311520436	3.271253311520436	0.04776773554847084	0.06544140482847727	4	Q9Y3E0	GOLT1B	Vesicle transport protein GOT1B	GOT1B_HUMAN	2	865.4846427799769	9.654846427799768
HeLa_C1_biot / HeLa_C1_nobiot	Q9P2I0	Q9P2I0	2.9018278374847672	2.9018278374847672	0.04786642730158223	0.06552601842166851	2	Q9P2I0	CPSF2	Cleavage and polyadenylation specificity factor subunit 2	CPSF2_HUMAN	4	647.3726852411728	7.473726852411728
HeLa_C1_biot / HeLa_C1_nobiot	Q9Y4W2	Q9Y4W2	1.590432325779172	1.590432325779172	0.04807196482904511	0.06572581150387226	5	Q9Y4W2	LAS1L	Ribosomal biogenesis protein LAS1L	LAS1L_HUMAN	9	201.13957707278342	3.0113957707278343
HeLa_C1_biot / HeLa_C1_nobiot	Q9BW60	Q9BW60	2.550379812581633	2.550379812581633	0.048094443513780956	0.0657455320078852	4	Q9BW60	ELOVL1	Elongation of very long chain fatty acids protein 1	ELOV1_HUMAN	2	485.78847628059634	5.857884762805964
HeLa_C1_biot / HeLa_C1_nobiot	Q9NPQ8	Q9NPQ8	3.114799947338787	3.114799947338787	0.04829045659229005	0.06591756510818571	4	Q9NPQ8	RIC8A	Synembryn-A	RIC8A_HUMAN	6	766.2599073493507	8.662599073493507
HeLa_C1_biot / HeLa_C1_nobiot	Q13049	Q13049	1.603401473856636	1.603401473856636	0.048483132466284856	0.06610415902808361	3	Q13049	TRIM32	E3 ubiquitin-protein ligase TRIM32	TRI32_HUMAN	5	203.85888419223036	3.0385888419223037
HeLa_C1_biot / HeLa_C1_nobiot	P43686	P43686	2.0451837437193126	2.0451837437193126	0.04873972984361499	0.06634982987534159	12	P43686	PSMC4	26S protease regulatory subunit 6B	PRS6B_HUMAN	11	312.7258337302023	4.127258337302023
HeLa_C1_biot / HeLa_C1_nobiot	Q8N5K1	Q8N5K1	2.8143316779342378	2.8143316779342378	0.04892127190208652	0.06653311411679522	5	Q8N5K1	CISD2	CDGSH iron-sulfur domain-containing protein 2	CISD2_HUMAN	3	603.3933414141967	7.033933414141967
HeLa_C1_biot / HeLa_C1_nobiot	P12268	P12268	0.1702658888281975	0.1702658888281975	0.04893506217514756	0.06654027113262047	19	P12268	IMPDH2	Inosine-5'-monophosphate dehydrogenase 2	IMDH2_HUMAN	18	12.526585217893803	1.125265852178938
HeLa_C1_biot / HeLa_C1_nobiot	Q68E01	Q68E01	3.212013225055424	3.212013225055424	0.04905024731767489	0.06665247958159701	3	Q68E01	INTS3	Integrator complex subunit 3	INT3_HUMAN	7	826.6427393672634	9.266427393672634
HeLa_C1_biot / HeLa_C1_nobiot	P49959	P49959	1.8169995882940968	1.8169995882940968	0.049116196582649964	0.06671876918210382	6	P49959	MRE11A	Double-strand break repair protein MRE11A	MRE11_HUMAN	7	252.34764910034704	3.5234764910034704
HeLa_C1_biot / HeLa_C1_nobiot	P35222	P35222	1.085539808437726	1.085539808437726	0.04921408437013969	0.06680504201521423	15	P35222	CTNNB1	Catenin beta-1	CTNB1_HUMAN	19	112.21693793087351	2.122169379308735
HeLa_C1_biot / HeLa_C1_nobiot	Q96PU5	Q96PU5	0.5634922694297749	0.5634922694297749	0.04942226673933324	0.06699192115063815	11	Q96PU5	NEDD4L	E3 ubiquitin-protein ligase NEDD4-like	NED4L_HUMAN	14	47.784223974850626	1.4778422397485063
HeLa_C1_biot / HeLa_C1_nobiot	O60701	O60701	-0.19597859402104956	0.19597859402104956	0.04962332749912764	0.06719212539261404	19	O60701	UGDH	UDP-glucose 6-dehydrogenase	UGDH_HUMAN	19	-12.70194561187864	0.8729805438812136
HeLa_C1_biot / HeLa_C1_nobiot	Q12846	Q12846	1.2376497316888146	1.2376497316888146	0.049626121933858916	0.0671931613894462	9	Q12846	STX4	Syntaxin-4	STX4_HUMAN	8	135.81405879756704	2.3581405879756705
HeLa_C1_biot / HeLa_C1_nobiot	Q9UNQ2	Q9UNQ2	2.001740904964404	2.001740904964404	0.049737628644595126	0.06730862749277693	8	Q9UNQ2	DIMT1	Probable dimethyladenosine transferase	DIM1_HUMAN	8	300.48297269086	4.0048297269086
HeLa_C1_biot / HeLa_C1_nobiot	Q7Z478	Q7Z478	-1.2974679861506397	1.2974679861506397	0.04978315536004266	0.06735013741669592	4	Q7Z478	DHX29	ATP-dependent RNA helicase DHX29	DHX29_HUMAN	7	-59.3160400835806	0.40683959916419393
HeLa_C1_biot / HeLa_C1_nobiot	Q03169	Q03169	1.2864118600026762	1.2864118600026762	0.050053523834691305	0.06761392564608097	4	Q03169	TNFAIP2	Tumor necrosis factor alpha-induced protein 2	TNAP2_HUMAN	6	143.92064324418808	2.439206432441881
HeLa_C1_biot / HeLa_C1_nobiot	O14964	O14964	-0.694071439940553	0.694071439940553	0.05008223748706908	0.06764151813103286	2	O14964	HGS	Hepatocyte growth factor-regulated tyrosine kinase substrate	HGS_HUMAN	4	-38.18929779640222	0.6181070220359778
HeLa_C1_biot / HeLa_C1_nobiot	Q9BY89	Q9BY89	-0.7902288766101808	0.7902288766101808	0.05017564341246894	0.06771724813277304	6	Q9BY89	KIAA1671	Uncharacterized protein KIAA1671	K1671_HUMAN	15	-42.17476522706342	0.5782523477293658
HeLa_C1_biot / HeLa_C1_nobiot	Q99805	Q99805	4.951186758501709	4.951186758501709	0.05021403897168926	0.06775114246060332	5	Q99805	TM9SF2	Transmembrane 9 superfamily member 2	TM9S2_HUMAN	6	2993.5399469273325	30.935399469273325
HeLa_C1_biot / HeLa_C1_nobiot	P02545	P02545	-0.44636100594650946	0.44636100594650946	0.05043279426390475	0.06795622374448534	72	P02545	LMNA	Prelamin-A/C	LMNA_HUMAN	52	-26.610834685601013	0.7338916531439899
HeLa_C1_biot / HeLa_C1_nobiot	Q96CN7	Q96CN7	1.9455014265606412	1.9455014265606412	0.05043314304955908	0.06795622374448534	3	Q96CN7	ISOC1	Isochorismatase domain-containing protein 1	ISOC1_HUMAN	4	285.17162515615865	3.851716251561587
HeLa_C1_biot / HeLa_C1_nobiot	Q92572	Q92572	1.4799050563370715	1.4799050563370715	0.0505129473996428	0.06802849215013357	5	Q92572	AP3S1	AP-3 complex subunit sigma-1	AP3S1_HUMAN	4	178.9303762768804	2.789303762768804
HeLa_C1_biot / HeLa_C1_nobiot	O75380	O75380	-3.269836351704204	3.269836351704204	0.05061057615742489	0.06812625094366322	3	O75380	NDUFS6	NADH dehydrogenase [ubiquinone] iron-sulfur protein 6, mitochondrial	NDUS6_HUMAN	2	-89.63232971476224	0.10367670285237761
HeLa_C1_biot / HeLa_C1_nobiot	Q92979	Q92979	-1.4921941611509635	1.4921941611509635	0.050621809798187284	0.0681368775165825	4	Q92979	EMG1	Ribosomal RNA small subunit methyltransferase NEP1	NEP1_HUMAN	5	-64.45284907296238	0.3554715092703762
HeLa_C1_biot / HeLa_C1_nobiot	Q9H1Y3	Q9H1Y3	4.275717544167977	4.275717544167977	0.050626352005917426	0.0681396202421256	2	Q9H1Y3	OPN3	Opsin-3	OPN3_HUMAN	2	1836.9536736965492	19.369536736965493
HeLa_C1_biot / HeLa_C1_nobiot	Q6P2Q9	Q6P2Q9	2.2902871744142277	2.2902871744142277	0.05063014912360938	0.06814135990549917	27	Q6P2Q9	PRPF8	Pre-mRNA-processing-splicing factor 8	PRP8_HUMAN	32	389.15346940772145	4.891534694077214
HeLa_C1_biot / HeLa_C1_nobiot	P46109	P46109	-3.218680198154233	3.218680198154233	0.051109170306283674	0.0686310170839866	13	P46109	CRKL	Crk-like protein	CRKL_HUMAN	11	-89.25810967493688	0.10741890325063126
HeLa_C1_biot / HeLa_C1_nobiot	Q5JPI3	Q5JPI3	1.642440425281936	1.642440425281936	0.05117659108404638	0.06869668713044974	2	Q5JPI3	C3orf38	Uncharacterized protein C3orf38	CC038_HUMAN	3	212.19348380731583	3.1219348380731584
HeLa_C1_biot / HeLa_C1_nobiot	P58335	P58335	-0.2570961287483663	0.2570961287483663	0.0512288921048965	0.0687399764076215	5	P58335	ANTXR2	Anthrax toxin receptor 2	ANTR2_HUMAN	8	-16.32295143387603	0.8367704856612397
HeLa_C1_biot / HeLa_C1_nobiot	Q96EA4	Q96EA4	-2.761760422622047	2.761760422622047	0.051337049054658634	0.06884944167273012	5	Q96EA4	SPDL1	Protein Spindly	SPDLY_HUMAN	8	-85.25559430886416	0.14744405691135845
HeLa_C1_biot / HeLa_C1_nobiot	Q9Y3I0	Q9Y3I0	1.982520022188429	1.982520022188429	0.05150071858508706	0.0690024073494666	16	Q9Y3I0	RTCB	tRNA-splicing ligase RtcB homolog	RTCB_HUMAN	14	295.18276329236306	3.9518276329236306
HeLa_C1_biot / HeLa_C1_nobiot	Q9UMS4	Q9UMS4	2.2381610902025453	2.2381610902025453	0.05162427467067252	0.06911802924149947	8	Q9UMS4	PRPF19	Pre-mRNA-processing factor 19	PRP19_HUMAN	7	371.7953142601286	4.717953142601286
HeLa_C1_biot / HeLa_C1_nobiot	P61962	P61962	1.3278465751694795	1.3278465751694795	0.05173258100094981	0.06922442883627654	6	P61962	DCAF7	DDB1- and CUL4-associated factor 7	DCAF7_HUMAN	5	151.02770104792347	2.5102770104792347
HeLa_C1_biot / HeLa_C1_nobiot	O75781	O75781	2.1138801500077093	2.1138801500077093	0.051952651952992965	0.0694130768616819	2	O75781	PALM	Paralemmin-1	PALM_HUMAN	3	332.8538975486211	4.328538975486211
HeLa_C1_biot / HeLa_C1_nobiot	Q8NC67	Q8NC67	3.264349264424975	3.264349264424975	0.052278831263617376	0.06973700635325233	8	Q8NC67	NETO2	Neuropilin and tolloid-like protein 2	NETO2_HUMAN	8	860.875333729143	9.60875333729143
HeLa_C1_biot / HeLa_C1_nobiot	O43278	O43278	0.003951993346395809	0.003951993346395809	0.05231537707511905	0.06976979259932381	20	O43278	SPINT1	Kunitz-type protease inhibitor 1	SPIT1_HUMAN	14	0.27430683918669985	1.002743068391867
HeLa_C1_biot / HeLa_C1_nobiot	Q8TDM6	Q8TDM6	0.7945194715988174	0.7945194715988174	0.05232785750284912	0.06978301629603531	2	Q8TDM6	DLG5	Disks large homolog 5	DLG5_HUMAN	2	73.4499556334089	1.734499556334089
HeLa_C1_biot / HeLa_C1_nobiot	O60437	O60437	0.45528142598809485	0.45528142598809485	0.05252162851745327	0.0699762543803486	7	O60437	PPL	Periplakin	PEPL_HUMAN	24	37.10502291568534	1.3710502291568534
HeLa_C1_biot / HeLa_C1_nobiot	P23434	P23434	2.4422450882105773	2.4422450882105773	0.0525752207249232	0.07002708130955518	2	P23434	GCSH	Glycine cleavage system H protein, mitochondrial	GCSH_HUMAN	1	443.48683471783863	5.434868347178386
HeLa_C1_biot / HeLa_C1_nobiot	O60266	O60266	0.6995269434964447	0.6995269434964447	0.05303702195275806	0.07048900053886639	5	O60266	ADCY3	Adenylate cyclase type 3	ADCY3_HUMAN	5	62.39722085159642	1.6239722085159642
HeLa_C1_biot / HeLa_C1_nobiot	Q96FW1	Q96FW1	0.8512192370060191	0.8512192370060191	0.05307872662998736	0.0705210655053875	4	Q96FW1	OTUB1	Ubiquitin thioesterase OTUB1	OTUB1_HUMAN	6	80.40248818933269	1.8040248818933269
HeLa_C1_biot / HeLa_C1_nobiot	P11171	P11171	1.8530553214128596	1.8530553214128596	0.05318488637104392	0.07061785924427136	2	P11171	EPB41	Protein 4.1	41_HUMAN	5	261.26445679912524	3.6126445679912527
HeLa_C1_biot / HeLa_C1_nobiot	Q9NZU0	Q9NZU0	-0.08467914173331073	0.08467914173331073	0.053315265791684545	0.07073918970539848	39	Q9NZU0	FLRT3	Leucine-rich repeat transmembrane protein FLRT3	FLRT3_HUMAN	31	-5.700576359461518	0.9429942364053848
HeLa_C1_biot / HeLa_C1_nobiot	O95302	O95302	1.0693003567573507	1.0693003567573507	0.053355170546592806	0.07077717856641429	7	O95302	FKBP9	Peptidyl-prolyl cis-trans isomerase FKBP9	FKBP9_HUMAN	10	109.84154818163975	2.0984154818163976
HeLa_C1_biot / HeLa_C1_nobiot	B0YJ81	B0YJ81	2.8356377616108692	2.8356377616108692	0.05345264551155692	0.07087033498037316	3	B0YJ81	HACD1	Very-long-chain (3R)-3-hydroxyacyl-CoA dehydratase 1	HACD1_HUMAN	3	613.8583159032056	7.1385831590320565
HeLa_C1_biot / HeLa_C1_nobiot	O43617	O43617	1.9169040567029314	1.9169040567029314	0.05347498936513986	0.07088784468283058	2	O43617	TRAPPC3	Trafficking protein particle complex subunit 3	TPPC3_HUMAN	2	277.61185456965757	3.776118545696576
HeLa_C1_biot / HeLa_C1_nobiot	O75487	O75487	0.266806542322668	0.266806542322668	0.05365165095654021	0.07104461129616166	4	O75487	GPC4	Glypican-4	GPC4_HUMAN	9	20.314168032712466	1.2031416803271247
HeLa_C1_biot / HeLa_C1_nobiot	P35998	P35998	0.6361895777386999	0.6361895777386999	0.053756269448803226	0.07115197782228685	24	P35998	PSMC2	26S protease regulatory subunit 7	PRS7_HUMAN	20	55.42187566933228	1.5542187566933228
HeLa_C1_biot / HeLa_C1_nobiot	Q9UBC2	Q9UBC2	0.7977333707983009	0.7977333707983009	0.054005345105644975	0.07140638696780727	5	Q9UBC2	EPS15L1	Epidermal growth factor receptor substrate 15-like 1	EP15R_HUMAN	7	73.83678170333224	1.7383678170333223
HeLa_C1_biot / HeLa_C1_nobiot	Q9NX62	Q9NX62	1.285854657581164	1.285854657581164	0.054104917145271166	0.07149287405327968	4	Q9NX62	IMPAD1	Inositol monophosphatase 3	IMPA3_HUMAN	3	143.8264536017595	2.438264536017595
HeLa_C1_biot / HeLa_C1_nobiot	P58546	P58546	-4.132493904364099	4.132493904364099	0.054224016147429464	0.07159379448759699	6	P58546	MTPN	Myotrophin	MTPN_HUMAN	4	-94.29841795835009	0.057015820416499115
HeLa_C1_biot / HeLa_C1_nobiot	Q96IR7	Q96IR7	-2.178472194952561	2.178472194952561	0.054233004055020816	0.0716018471226735	3	Q96IR7	HPDL	4-hydroxyphenylpyruvate dioxygenase-like protein	HPDL_HUMAN	3	-77.90904329017837	0.22090956709821633
HeLa_C1_biot / HeLa_C1_nobiot	O75976	O75976	3.353570046424636	3.353570046424636	0.054303048197749	0.07165954946403895	14	O75976	CPD	Carboxypeptidase D	CBPD_HUMAN	17	922.1748154932653	10.221748154932653
HeLa_C1_biot / HeLa_C1_nobiot	P23458	P23458	0.754613832677348	0.754613832677348	0.054306566656903824	0.0716630338636825	36	P23458	JAK1	Tyrosine-protein kinase JAK1	JAK1_HUMAN	40	68.71799230289797	1.6871799230289797
HeLa_C1_biot / HeLa_C1_nobiot	O43583	O43583	-4.306811925027901	4.306811925027901	0.05486404295455971	0.07219209056975227	3	O43583	DENR	Density-regulated protein	DENR_HUMAN	4	-94.94733592923453	0.05052664070765466
HeLa_C1_biot / HeLa_C1_nobiot	Q8NI36	Q8NI36	0.9395004641400662	0.9395004641400662	0.05506779082508243	0.07236918684114879	7	Q8NI36	WDR36	WD repeat-containing protein 36	WDR36_HUMAN	10	91.78640596479286	1.9178640596479286
HeLa_C1_biot / HeLa_C1_nobiot	O95196	O95196	4.642406682466659	4.642406682466659	0.05521195459693335	0.07250027726887881	3	O95196	CSPG5	Chondroitin sulfate proteoglycan 5	CSPG5_HUMAN	2	2397.489456650672	24.97489456650672
HeLa_C1_biot / HeLa_C1_nobiot	P26196	P26196	-1.7035199558944376	1.7035199558944376	0.05551100255696639	0.07278289551492502	11	P26196	DDX6	Probable ATP-dependent RNA helicase DDX6	DDX6_HUMAN	10	-69.29639324611833	0.30703606753881674
HeLa_C1_biot / HeLa_C1_nobiot	P50452	P50452	-1.5065879500894976	1.5065879500894976	0.05552040160207896	0.07278692535158851	6	P50452	SERPINB8	Serpin B8	SPB8_HUMAN	10	-64.80574017622482	0.35194259823775187
HeLa_C1_biot / HeLa_C1_nobiot	Q01844	Q01844	-2.428983027812618	2.428983027812618	0.0558184665519203	0.07305810198793673	6	Q01844	EWSR1	RNA-binding protein EWS	EWS_HUMAN	6	-81.43037003574125	0.18569629964258746
HeLa_C1_biot / HeLa_C1_nobiot	O75153	O75153	1.7623222622618409	1.7623222622618409	0.055908786286534416	0.07314582016328885	11	O75153	CLUH	Clustered mitochondria protein homolog	CLU_HUMAN	13	239.24375602481018	3.392437560248102
HeLa_C1_biot / HeLa_C1_nobiot	O75431	O75431	2.212566411168736	2.212566411168736	0.05614424809967463	0.07336802590331967	4	O75431	MTX2	Metaxin-2	MTX2_HUMAN	3	363.4990594136501	4.634990594136501
HeLa_C1_biot / HeLa_C1_nobiot	O60271	O60271	0.7047422585176839	0.7047422585176839	0.05629709046981898	0.07350420751118367	7	O60271	SPAG9	C-Jun-amino-terminal kinase-interacting protein 4	JIP4_HUMAN	12	62.98534609391431	1.629853460939143
HeLa_C1_biot / HeLa_C1_nobiot	P06737	P06737	1.1769762453094073	1.1769762453094073	0.0563742176146153	0.07356842609530731	13	P06737	PYGL	Glycogen phosphorylase, liver form	PYGL_HUMAN	18	126.1023905060791	2.261023905060791
HeLa_C1_biot / HeLa_C1_nobiot	P61421	P61421	3.900308553154355	3.900308553154355	0.0565328481680905	0.07371768516414849	5	P61421	ATP6V0D1	V-type proton ATPase subunit d 1	VA0D1_HUMAN	5	1393.1721011333116	14.931721011333115
HeLa_C1_biot / HeLa_C1_nobiot	Q6DN12	Q6DN12	1.3842224085005685	1.3842224085005685	0.056637393651450985	0.07381627257215856	5	Q6DN12	MCTP2	Multiple C2 and transmembrane domain-containing protein 2	MCTP2_HUMAN	7	161.03122748657185	2.6103122748657186
HeLa_C1_biot / HeLa_C1_nobiot	Q99497	Q99497	-2.355263608368423	2.355263608368423	0.05673829531826364	0.07390647404846279	7	Q99497	PARK7	Protein deglycase DJ-1	PARK7_HUMAN	5	-80.45683016425744	0.19543169835742555
HeLa_C1_biot / HeLa_C1_nobiot	O75915	O75915	2.2989151630619067	2.2989151630619067	0.05682623824960608	0.07399032584521023	5	O75915	ARL6IP5	PRA1 family protein 3	PRAF3_HUMAN	4	392.0876000920035	4.920876000920035
HeLa_C1_biot / HeLa_C1_nobiot	Q75QN2	Q75QN2	2.39890595892203	2.39890595892203	0.056861357563695196	0.07402070215392274	4	Q75QN2	INTS8	Integrator complex subunit 8	INT8_HUMAN	4	427.4030662725166	5.274030662725166
HeLa_C1_biot / HeLa_C1_nobiot	Q9UDY8	Q9UDY8	-2.5033505122091415	2.5033505122091415	0.056907541216810006	0.07406428514209226	6	Q9UDY8	MALT1	Mucosa-associated lymphoid tissue lymphoma translocation protein 1	MALT1_HUMAN	7	-82.36333742064625	0.1763666257935376
HeLa_C1_biot / HeLa_C1_nobiot	Q5BJD5	Q5BJD5	1.1408891601441518	1.1408891601441518	0.0570126126342029	0.07415435199728941	4	Q5BJD5	TMEM41B	Transmembrane protein 41B	TM41B_HUMAN	2	120.51689001777004	2.2051689001777004
HeLa_C1_biot / HeLa_C1_nobiot	P30050	P30050	-1.9355902388087796	1.9355902388087796	0.05709995551528862	0.07423778617671134	7	P30050	RPL12	60S ribosomal protein L12	RL12_HUMAN	5	-73.85857373544385	0.26141426264556145
HeLa_C1_biot / HeLa_C1_nobiot	P68366	P68366	-1.7670560683476857	1.7670560683476857	0.057118048982650146	0.07425064357213922	5	P68366	TUBA4A	Tubulin alpha-4A chain	TBA4A_HUMAN	4	-70.61923365454794	0.2938076634545206
HeLa_C1_biot / HeLa_C1_nobiot	Q9BU02	Q9BU02	2.6376621487382774	2.6376621487382774	0.05713899877003387	0.07426959708905571	3	Q9BU02	THTPA	Thiamine-triphosphatase	THTPA_HUMAN	4	522.3223883176416	6.223223883176416
HeLa_C1_biot / HeLa_C1_nobiot	Q9UKY7	Q9UKY7	-1.8643860739666491	1.8643860739666491	0.05729260027093249	0.07439232228037948	7	Q9UKY7	CDV3	Protein CDV3 homolog	CDV3_HUMAN	7	-72.53599507879429	0.2746400492120572
HeLa_C1_biot / HeLa_C1_nobiot	Q93050	Q93050	1.8005948505169003	1.8005948505169003	0.057311961640735064	0.07440837340604077	4	Q93050	ATP6V0A1	V-type proton ATPase 116 kDa subunit a isoform 1	VPP1_HUMAN	5	248.36383272312497	3.4836383272312497
HeLa_C1_biot / HeLa_C1_nobiot	Q8WXG6	Q8WXG6	1.0555958289974408	1.0555958289974408	0.05738818332615241	0.07446659867220808	8	Q8WXG6	MADD	MAP kinase-activating death domain protein	MADD_HUMAN	13	107.85764755947258	2.078576475594726
HeLa_C1_biot / HeLa_C1_nobiot	Q8NB46	Q8NB46	1.4635274338823279	1.4635274338823279	0.05753585893121233	0.07460958987584682	4	Q8NB46	ANKRD52	Serine/threonine-protein phosphatase 6 regulatory ankyrin repeat subunit C	ANR52_HUMAN	4	175.78183505785313	2.7578183505785314
HeLa_C1_biot / HeLa_C1_nobiot	Q9Y2G0	Q9Y2G0	2.0686358208598556	2.0686358208598556	0.05753474852773437	0.07460958987584682	3	Q9Y2G0	EFR3B	Protein EFR3 homolog B	EFR3B_HUMAN	3	319.48982595428095	4.19489825954281
HeLa_C1_biot / HeLa_C1_nobiot	Q9NTJ5	Q9NTJ5	1.0534541295741127	1.0534541295741127	0.057550804652419275	0.07462073670545508	14	Q9NTJ5	SACM1L	Phosphatidylinositide phosphatase SAC1	SAC1_HUMAN	16	107.549309119621	2.07549309119621
HeLa_C1_biot / HeLa_C1_nobiot	Q9Y6Y8	Q9Y6Y8	1.4171219356478353	1.4171219356478353	0.05758750217874665	0.07465876594865227	13	Q9Y6Y8	SEC23IP	SEC23-interacting protein	S23IP_HUMAN	12	167.05223078645938	2.670522307864594
HeLa_C1_biot / HeLa_C1_nobiot	Q16625	Q16625	-0.22362052468846466	0.22362052468846466	0.05772718866443208	0.07478403178831418	13	Q16625	OCLN	Occludin	OCLN_HUMAN	12	-14.35864807085412	0.8564135192914588
HeLa_C1_biot / HeLa_C1_nobiot	O14745	O14745	1.3992947848678776	1.3992947848678776	0.057812512345386584	0.0748553588786023	16	O14745	SLC9A3R1	Na(+)/H(+) exchange regulatory cofactor NHE-RF1	NHRF1_HUMAN	16	163.77261386609518	2.637726138660952
HeLa_C1_biot / HeLa_C1_nobiot	A6NDU8	A6NDU8	1.2384758378973781	1.2384758378973781	0.05795389215398227	0.07497894459410073	7	A6NDU8	C5orf51	UPF0600 protein C5orf51	CE051_HUMAN	5	135.94912770528742	2.359491277052874
HeLa_C1_biot / HeLa_C1_nobiot	P35813	P35813	-0.1392739553925821	0.1392739553925821	0.058041872916862115	0.07505589003888409	2	P35813	PPM1A	Protein phosphatase 1A	PPM1A_HUMAN	4	-9.202401548786444	0.9079759845121356
HeLa_C1_biot / HeLa_C1_nobiot	P52735	P52735	1.4208806172935744	1.4208806172935744	0.05814800113279826	0.07515502537543935	3	P52735	VAV2	Guanine nucleotide exchange factor VAV2	VAV2_HUMAN	4	167.74889431514973	2.677488943151497
HeLa_C1_biot / HeLa_C1_nobiot	Q86Y39	Q86Y39	2.374486556236698	2.374486556236698	0.05821320412440914	0.07520714374905858	3	Q86Y39	NDUFA11	NADH dehydrogenase [ubiquinone] 1 alpha subcomplex subunit 11	NDUAB_HUMAN	3	418.55124072845166	5.1855124072845165
HeLa_C1_biot / HeLa_C1_nobiot	Q15526	Q15526	3.0633466497498176	3.0633466497498176	0.05838297960236832	0.07535849060861724	3	Q15526	SURF1	Surfeit locus protein 1	SURF1_HUMAN	3	735.9094378949268	8.359094378949267
HeLa_C1_biot / HeLa_C1_nobiot	O00170	O00170	-1.3435753272027742	1.3435753272027742	0.058482886299088405	0.07543734085169095	9	O00170	AIP	AH receptor-interacting protein	AIP_HUMAN	8	-60.595708327590714	0.39404291672409286
HeLa_C1_biot / HeLa_C1_nobiot	O95373	O95373	2.4876717851732573	2.4876717851732573	0.05854564139676248	0.0754908489992536	41	O95373	IPO7	Importin-7	IPO7_HUMAN	28	460.8720866788471	5.608720866788471
HeLa_C1_biot / HeLa_C1_nobiot	Q96EY7	Q96EY7	1.4269771254075654	1.4269771254075654	0.05862710646867005	0.0755720151924833	7	Q96EY7	PTCD3	Pentatricopeptide repeat domain-containing protein 3, mitochondrial	PTCD3_HUMAN	9	168.88273553747007	2.6888273553747006
HeLa_C1_biot / HeLa_C1_nobiot	P07550	P07550	2.1274134289774067	2.1274134289774067	0.058691856114660906	0.07562920219255495	4	P07550	ADRB2	Beta-2 adrenergic receptor	ADRB2_HUMAN	2	336.9334111129773	4.369334111129773
HeLa_C1_biot / HeLa_C1_nobiot	Q8N6H7	Q8N6H7	-1.8055957304981602	1.8055957304981602	0.05911995436732146	0.07602699102254436	5	Q8N6H7	ARFGAP2	ADP-ribosylation factor GTPase-activating protein 2	ARFG2_HUMAN	6	-71.39371078817331	0.28606289211826696
HeLa_C1_biot / HeLa_C1_nobiot	Q8WZA1	Q8WZA1	1.4238613971223468	1.4238613971223468	0.05932183663550211	0.0761987761625483	2	Q8WZA1	POMGNT1	Protein O-linked-mannose beta-1,2-N-acetylglucosaminyltransferase 1	PMGT1_HUMAN	2	168.3026673123458	2.6830266731234578
HeLa_C1_biot / HeLa_C1_nobiot	P33991	P33991	1.7477947935046383	1.7477947935046383	0.05938191323579443	0.07625354790367586	11	P33991	MCM4	DNA replication licensing factor MCM4	MCM4_HUMAN	14	235.84482378209458	3.3584482378209457
HeLa_C1_biot / HeLa_C1_nobiot	Q9BSF4	Q9BSF4	1.740297648574223	1.740297648574223	0.059582391245492715	0.07643042015240327	2	Q9BSF4	C19orf52	Uncharacterized protein C19orf52	CS052_HUMAN	3	234.10409110283652	3.341040911028365
HeLa_C1_biot / HeLa_C1_nobiot	P30825	P30825	4.157052481922623	4.157052481922623	0.05987039763333905	0.07669620263730315	6	P30825	SLC7A1	High affinity cationic amino acid transporter 1	CTR1_HUMAN	4	1684.010846989402	17.84010846989402
HeLa_C1_biot / HeLa_C1_nobiot	P84090	P84090	1.4132870010936187	1.4132870010936187	0.05991232275691647	0.07672943753306119	4	P84090	ERH	Enhancer of rudimentary homolog	ERH_HUMAN	3	166.34330211555	2.6634330211555
HeLa_C1_biot / HeLa_C1_nobiot	O60725	O60725	2.549358116681098	2.549358116681098	0.06009433920405046	0.0768937725878629	5	O60725	ICMT	Protein-S-isoprenylcysteine O-methyltransferase	ICMT_HUMAN	3	485.3737761574746	5.853737761574746
HeLa_C1_biot / HeLa_C1_nobiot	Q96CQ1	Q96CQ1	1.592194337094656	1.592194337094656	0.06011675541559907	0.07691883772038682	4	Q96CQ1	SLC25A36	Solute carrier family 25 member 36	S2536_HUMAN	3	201.5075935183021	3.0150759351830207
HeLa_C1_biot / HeLa_C1_nobiot	Q96C01	Q96C01	-2.3575159460219903	2.3575159460219903	0.060315510768101384	0.07710487246352486	4	Q96C01	FAM136A	Protein FAM136A	F136A_HUMAN	4	-80.48731718582307	0.1951268281417693
HeLa_C1_biot / HeLa_C1_nobiot	O43776	O43776	-1.549595481482442	1.549595481482442	0.06055506408837662	0.0773179957937592	6	O43776	NARS	Asparagine--tRNA ligase, cytoplasmic	SYNC_HUMAN	9	-65.8394166081562	0.34160583391843796
HeLa_C1_biot / HeLa_C1_nobiot	Q6R327	Q6R327	0.8468518344010406	0.8468518344010406	0.06064453228749727	0.07740618203557174	12	Q6R327	RICTOR	Rapamycin-insensitive companion of mTOR	RICTR_HUMAN	13	79.85719004557635	1.7985719004557634
HeLa_C1_biot / HeLa_C1_nobiot	O43897	O43897	2.1431702014655247	2.1431702014655247	0.060693356399086726	0.07744655977258237	2	O43897	TLL1	Tolloid-like protein 1	TLL1_HUMAN	4	341.73164893506777	4.417316489350678
HeLa_C1_biot / HeLa_C1_nobiot	Q9H9P8	Q9H9P8	-0.46138973536626204	0.46138973536626204	0.060852025985364044	0.07759443767166199	6	Q9H9P8	L2HGDH	L-2-hydroxyglutarate dehydrogenase, mitochondrial	L2HDH_HUMAN	8	-27.371370358175774	0.7262862964182423
HeLa_C1_biot / HeLa_C1_nobiot	P21291	P21291	-5.116281154629808	5.116281154629808	0.06096695160885146	0.07769889120126747	6	P21291	CSRP1	Cysteine and glycine-rich protein 1	CSRP1_HUMAN	5	-97.11699161031885	0.02883008389681149
HeLa_C1_biot / HeLa_C1_nobiot	P24534	P24534	3.695466510565603	3.695466510565603	0.06103393857246089	0.07775376912397375	6	P24534	EEF1B2	Elongation factor 1-beta	EF1B_HUMAN	4	1195.5264007947594	12.955264007947594
HeLa_C1_biot / HeLa_C1_nobiot	O00151	O00151	-2.0137177353827083	2.0137177353827083	0.061253492895911664	0.07793984890764452	6	O00151	PDLIM1	PDZ and LIM domain protein 1	PDLI1_HUMAN	8	-75.23658369033274	0.24763416309667266
HeLa_C1_biot / HeLa_C1_nobiot	Q92609	Q92609	1.254765314241397	1.254765314241397	0.06131109949234479	0.07799313333607197	5	Q92609	TBC1D5	TBC1 domain family member 5	TBCD5_HUMAN	6	138.62832735603425	2.3862832735603425
HeLa_C1_biot / HeLa_C1_nobiot	P12956	P12956	0.22859946916734408	0.22859946916734408	0.06140464481055419	0.07807588343465592	38	P12956	XRCC6	X-ray repair cross-complementing protein 6	XRCC6_HUMAN	33	17.16969440215914	1.1716969440215914
HeLa_C1_biot / HeLa_C1_nobiot	P31641	P31641	4.058962064691055	4.058962064691055	0.061413464220759856	0.07807979921023114	7	P31641	SLC6A6	Sodium- and chloride-dependent taurine transporter	SC6A6_HUMAN	5	1566.745659172457	16.66745659172457
HeLa_C1_biot / HeLa_C1_nobiot	Q9BUB7	Q9BUB7	2.0539109735627488	2.0539109735627488	0.06141228932729711	0.07807979921023114	4	Q9BUB7	TMEM70	Transmembrane protein 70, mitochondrial	TMM70_HUMAN	5	315.23008423253776	4.152300842325378
HeLa_C1_biot / HeLa_C1_nobiot	Q02487	Q02487	1.257237889407337	1.257237889407337	0.06141698505227435	0.07808305923716308	31	Q02487	DSC2	Desmocollin-2	DSC2_HUMAN	18	139.0376532075087	2.390376532075087
HeLa_C1_biot / HeLa_C1_nobiot	Q13393	Q13393	0.7521066003057671	0.7521066003057671	0.0617096157861332	0.07833700904079093	3	Q13393	PLD1	Phospholipase D1	PLD1_HUMAN	3	68.42503513747324	1.6842503513747324
HeLa_C1_biot / HeLa_C1_nobiot	Q8WWY3	Q8WWY3	1.435083053963926	1.435083053963926	0.06180687611226752	0.07842726906834685	4	Q8WWY3	PRPF31	U4/U6 small nuclear ribonucleoprotein Prp31	PRP31_HUMAN	6	170.39773258213225	2.7039773258213224
HeLa_C1_biot / HeLa_C1_nobiot	Q8IYB5	Q8IYB5	-2.651141065356229	2.651141065356229	0.06184093416097764	0.07845584901249701	2	Q8IYB5	SMAP1	Stromal membrane-associated protein 1	SMAP1_HUMAN	3	-84.08058821954519	0.15919411780454806
HeLa_C1_biot / HeLa_C1_nobiot	Q9H444	Q9H444	-1.0472642851934828	1.0472642851934828	0.06192726311404037	0.07853312256280494	4	Q9H444	CHMP4B	Charged multivesicular body protein 4b	CHM4B_HUMAN	8	-51.611513683276854	0.4838848631672315
HeLa_C1_biot / HeLa_C1_nobiot	P00387	P00387	3.0804474051207613	3.0804474051207613	0.06195570580745319	0.07854984528027226	7	P00387	CYB5R3	NADH-cytochrome b5 reductase 3	NB5R3_HUMAN	9	745.8767130325599	8.4587671303256
HeLa_C1_biot / HeLa_C1_nobiot	O14828	O14828	3.9158105949366058	3.9158105949366058	0.06198447871696323	0.07857270500269659	17	O14828	SCAMP3	Secretory carrier-associated membrane protein 3	SCAM3_HUMAN	10	1409.3030386915086	15.093030386915087
HeLa_C1_biot / HeLa_C1_nobiot	Q6IAA8	Q6IAA8	1.878614947744967	1.878614947744967	0.06211113211969838	0.07868245543395595	7	Q6IAA8	LAMTOR1	Ragulator complex protein LAMTOR1	LTOR1_HUMAN	6	267.7218611752645	3.677218611752645
HeLa_C1_biot / HeLa_C1_nobiot	O96013	O96013	-3.1707009975993174	3.1707009975993174	0.06224913591078809	0.078802240760582	2	O96013	PAK4	Serine/threonine-protein kinase PAK 4	PAK4_HUMAN	3	-88.89486372130091	0.11105136278699092
HeLa_C1_biot / HeLa_C1_nobiot	O14681	O14681	1.1666659401126331	1.1666659401126331	0.06236652294168233	0.07889469485876184	4	O14681	EI24	Etoposide-induced protein 2.4 homolog	EI24_HUMAN	4	124.49229660553209	2.244922966055321
HeLa_C1_biot / HeLa_C1_nobiot	P49840	P49840	-2.0284342545622014	2.0284342545622014	0.062425898665619345	0.07894519528807814	2	P49840	GSK3A	Glycogen synthase kinase-3 alpha	GSK3A_HUMAN	3	-75.48790420865947	0.24512095791340524
HeLa_C1_biot / HeLa_C1_nobiot	Q9Y5K5	Q9Y5K5	1.3106871109015705	1.3106871109015705	0.06253880352949022	0.07904878422989471	7	Q9Y5K5	UCHL5	Ubiquitin carboxyl-terminal hydrolase isozyme L5	UCHL5_HUMAN	8	148.05965497819784	2.4805965497819784
HeLa_C1_biot / HeLa_C1_nobiot	Q15020	Q15020	0.8961901359654266	0.8961901359654266	0.06266398395197538	0.07916410305473363	3	Q15020	SART3	Squamous cell carcinoma antigen recognized by T-cells 3	SART3_HUMAN	5	86.11445835982042	1.8611445835982041
HeLa_C1_biot / HeLa_C1_nobiot	Q9BRA2	Q9BRA2	-4.057763210310573	4.057763210310573	0.062748145304265	0.07923713840214243	2	Q9BRA2	TXNDC17	Thioredoxin domain-containing protein 17	TXD17_HUMAN	3	-93.99529662856725	0.06004703371432749
HeLa_C1_biot / HeLa_C1_nobiot	P17480	P17480	1.5213181964560785	1.5213181964560785	0.06277564186595089	0.07926099698500884	7	P17480	UBTF	Nucleolar transcription factor 1	UBF1_HUMAN	8	187.0532115283468	2.870532115283468
HeLa_C1_biot / HeLa_C1_nobiot	Q96CT7	Q96CT7	-2.313122488270352	2.313122488270352	0.06296952760484277	0.0794121304395305	2	Q96CT7	CCDC124	Coiled-coil domain-containing protein 124	CC124_HUMAN	3	-79.87755507585226	0.2012244492414774
HeLa_C1_biot / HeLa_C1_nobiot	Q9Y312	Q9Y312	1.3866358622667387	1.3866358622667387	0.06314179166567495	0.07955051769568929	10	Q9Y312	AAR2	Protein AAR2 homolog	AAR2_HUMAN	9	161.46826651484707	2.6146826651484707
HeLa_C1_biot / HeLa_C1_nobiot	Q7Z7K0	Q7Z7K0	-4.083667172574796	4.083667172574796	0.06321216475389169	0.07960158739817387	2	Q7Z7K0	CMC1	COX assembly mitochondrial protein homolog	COXM1_HUMAN	2	-94.10215046443832	0.058978495355616695
HeLa_C1_biot / HeLa_C1_nobiot	Q9P2D3	Q9P2D3	1.6232262180347632	1.6232262180347632	0.06364126742002113	0.0799766008225242	4	Q9P2D3	HEATR5B	HEAT repeat-containing protein 5B	HTR5B_HUMAN	5	208.06317094984982	3.080631709498498
HeLa_C1_biot / HeLa_C1_nobiot	Q9NZV1	Q9NZV1	3.243422412138231	3.243422412138231	0.06367199444652777	0.08000684318311153	4	Q9NZV1	CRIM1	Cysteine-rich motor neuron 1 protein	CRIM1_HUMAN	5	847.0380636690587	9.470380636690587
HeLa_C1_biot / HeLa_C1_nobiot	P06241	P06241	3.245259634963999	3.245259634963999	0.06368926919787939	0.08001844332139209	4	P06241	FYN	Tyrosine-protein kinase Fyn	FYN_HUMAN	9	848.2448525141148	9.482448525141148
HeLa_C1_biot / HeLa_C1_nobiot	P17301	P17301	2.739109564385546	2.739109564385546	0.06396521419192398	0.08026629331444615	74	P17301	ITGA2	Integrin alpha-2	ITA2_HUMAN	40	567.6581277913945	6.676581277913945
HeLa_C1_biot / HeLa_C1_nobiot	Q15125	Q15125	2.9021366450842523	2.9021366450842523	0.06398971471710076	0.08028840520310682	3	Q15125	EBP	3-beta-hydroxysteroid-Delta(8),Delta(7)-isomerase	EBP_HUMAN	2	647.5326768268754	7.475326768268754
HeLa_C1_biot / HeLa_C1_nobiot	Q9C0C4	Q9C0C4	4.313289263413349	4.313289263413349	0.06400887563236708	0.08030475916872351	5	Q9C0C4	SEMA4C	Semaphorin-4C	SEM4C_HUMAN	5	1888.0598211043075	19.880598211043075
HeLa_C1_biot / HeLa_C1_nobiot	O60814;P57053;P58876;P62807;Q5QNW6;Q93079;Q99877;Q99879;Q99880	O60814;P57053;P58876;P62807;Q5QNW6;Q93079;Q99877;Q99879;Q99880	-6.080623838435401	6.080623838435401	0.0640763827610359	0.08036872423634248	2	O60814;P57053;P58876;P62807;Q5QNW6;Q93079;Q99877;Q99879;Q99880	HIST1H2BK;H2BFS;HIST1H2BD;HIST1H2BC;HIST2H2BF;HIST1H2BH;HIST1H2BN;HIST1H2BM;HIST1H2BL	Histone H2B type 1-K;Histone H2B type F-S;Histone H2B type 1-D;Histone H2B type 1-C/E/F/G/I;Histone H2B type 2-F;Histone H2B type 1-H;Histone H2B type 1-N;Histone H2B type 1-M;Histone H2B type 1-L	H2B1K_HUMAN;H2BFS_HUMAN;H2B1D_HUMAN;H2B1C_HUMAN;H2B2F_HUMAN;H2B1H_HUMAN;H2B1N_HUMAN;H2B1M_HUMAN;H2B1L_HUMAN	2	-98.52242398653114	0.014775760134688662
HeLa_C1_biot / HeLa_C1_nobiot	O43237	O43237	1.296438519299364	1.296438519299364	0.06422225537404244	0.08049107816945388	8	O43237	DYNC1LI2	Cytoplasmic dynein 1 light intermediate chain 2	DC1L2_HUMAN	10	145.62178424604343	2.4562178424604344
HeLa_C1_biot / HeLa_C1_nobiot	Q14558	Q14558	3.0293533636013135	3.0293533636013135	0.06424145396075612	0.08050953755377287	5	Q14558	PRPSAP1	Phosphoribosyl pyrophosphate synthase-associated protein 1	KPRA_HUMAN	9	716.4436768966727	8.164436768966727
HeLa_C1_biot / HeLa_C1_nobiot	B7ZAQ6;P0CG08	B7ZAQ6;P0CG08	4.257119656078713	4.257119656078713	0.06473460525286424	0.08094177631209214	3	B7ZAQ6;P0CG08	GPR89A;GPR89B	Golgi pH regulator A;Golgi pH regulator B	GPHRA_HUMAN;GPHRB_HUMAN	5	1812.1445130712111	19.12144513071211
HeLa_C1_biot / HeLa_C1_nobiot	P54753	P54753	0.6315053448071666	0.6315053448071666	0.06512742386401674	0.0812959813996826	15	P54753	EPHB3	Ephrin type-B receptor 3	EPHB3_HUMAN	17	54.91806050718275	1.5491806050718275
HeLa_C1_biot / HeLa_C1_nobiot	Q12769	Q12769	3.0267582157861996	3.0267582157861996	0.06517557452315666	0.08132996563998358	20	Q12769	NUP160	Nuclear pore complex protein Nup160	NU160_HUMAN	23	714.9763622915005	8.149763622915005
HeLa_C1_biot / HeLa_C1_nobiot	P47895	P47895	2.4849824867504915	2.4849824867504915	0.06522710655476108	0.0813718771894904	3	P47895	ALDH1A3	Aldehyde dehydrogenase family 1 member A3	AL1A3_HUMAN	6	459.82755030491046	5.598275503049105
HeLa_C1_biot / HeLa_C1_nobiot	Q9NWZ8	Q9NWZ8	1.804194247912518	1.804194247912518	0.06528493886187262	0.08141787548782621	6	Q9NWZ8	GEMIN8	Gem-associated protein 8	GEMI8_HUMAN	5	249.2340549969335	3.492340549969335
HeLa_C1_biot / HeLa_C1_nobiot	Q15654	Q15654	-3.081497155220106	3.081497155220106	0.06540858171083463	0.08153471355190865	2	Q15654	TRIP6	Thyroid receptor-interacting protein 6	TRIP6_HUMAN	2	-88.1865451791985	0.11813454820801493
HeLa_C1_biot / HeLa_C1_nobiot	Q8NCA5	Q8NCA5	0.20306342529050125	0.20306342529050125	0.06556844299734028	0.0816721024385272	4	Q8NCA5	FAM98A	Protein FAM98A	FA98A_HUMAN	4	15.114009785801773	1.1511400978580177
HeLa_C1_biot / HeLa_C1_nobiot	O43934	O43934	-0.46940918213797816	0.46940918213797816	0.06582713541840018	0.08189386487493443	2	O43934	MFSD11	UNC93-like protein MFSD11	MFS11_HUMAN	1	-27.77396800514389	0.7222603199485611
HeLa_C1_biot / HeLa_C1_nobiot	P24941	P24941	-1.2277072628098364	1.2277072628098364	0.06587792716076295	0.08193707107053125	11	P24941	CDK2	Cyclin-dependent kinase 2	CDK2_HUMAN	13	-57.30045099570547	0.4269954900429453
HeLa_C1_biot / HeLa_C1_nobiot	Q9HC21	Q9HC21	2.317114957490612	2.317114957490612	0.06589424277792261	0.08195361740063456	12	Q9HC21	SLC25A19	Mitochondrial thiamine pyrophosphate carrier	TPC_HUMAN	10	398.334673178707	4.98334673178707
HeLa_C1_biot / HeLa_C1_nobiot	Q9H078	Q9H078	-2.2729579797921544	2.2729579797921544	0.06602243577786493	0.08204804056441024	10	Q9H078	CLPB	Caseinolytic peptidase B protein homolog	CLPB_HUMAN	12	-79.30947697074515	0.2069052302925485
HeLa_C1_biot / HeLa_C1_nobiot	Q13547	Q13547	0.95829030783645	0.95829030783645	0.06613661117567328	0.08216490919295036	4	Q13547	HDAC1	Histone deacetylase 1	HDAC1_HUMAN	6	94.30059351735245	1.9430059351735245
HeLa_C1_biot / HeLa_C1_nobiot	Q6PML9	Q6PML9	2.4368291584426975	2.4368291584426975	0.0663004300546663	0.08231957458756461	3	Q6PML9	SLC30A9	Zinc transporter 9	ZNT9_HUMAN	5	441.450390166045	5.41450390166045
HeLa_C1_biot / HeLa_C1_nobiot	Q9H8H3	Q9H8H3	1.1451387650165648	1.1451387650165648	0.06631715969199241	0.08233532459287843	2	Q9H8H3	METTL7A	Methyltransferase-like protein 7A	MET7A_HUMAN	3	121.16740253474516	2.2116740253474516
HeLa_C1_biot / HeLa_C1_nobiot	Q16576	Q16576	1.3595119015327433	1.3595119015327433	0.06649879097855184	0.08249688855476128	7	Q16576	RBBP7	Histone-binding protein RBBP7	RBBP7_HUMAN	14	156.5983514251374	2.565983514251374
HeLa_C1_biot / HeLa_C1_nobiot	Q99747	Q99747	-1.3718866289679283	1.3718866289679283	0.0665003337215781	0.08249748815763386	2	Q99747	NAPG	Gamma-soluble NSF attachment protein	SNAG_HUMAN	5	-61.36143630994211	0.38638563690057887
HeLa_C1_biot / HeLa_C1_nobiot	P51636	P51636	1.1131387726655657	1.1131387726655657	0.06653410065219949	0.08252594222539156	4	P51636	CAV2	Caveolin-2	CAV2_HUMAN	3	116.31575908333969	2.163157590833397
HeLa_C1_biot / HeLa_C1_nobiot	Q9NW64	Q9NW64	-3.6411335604884028	3.6411335604884028	0.06671076719947736	0.08268235336842414	6	Q9NW64	RBM22	Pre-mRNA-splicing factor RBM22	RBM22_HUMAN	7	-91.98488828269019	0.08015111717309807
HeLa_C1_biot / HeLa_C1_nobiot	P29373	P29373	-2.500099550504702	2.500099550504702	0.06709907228236883	0.08301566263489933	2	P29373	CRABP2	Cellular retinoic acid-binding protein 2	RABP2_HUMAN	4	-82.32355024316324	0.1767644975683675
HeLa_C1_biot / HeLa_C1_nobiot	Q5JSZ5	Q5JSZ5	-0.8874000031973204	0.8874000031973204	0.06717520025080431	0.08307962488780435	12	Q5JSZ5	PRRC2B	Protein PRRC2B	PRC2B_HUMAN	15	-45.94125229108877	0.5405874770891123
HeLa_C1_biot / HeLa_C1_nobiot	Q92552	Q92552	1.8430317952817235	1.8430317952817235	0.06743257959943895	0.08329822845455409	4	Q92552	MRPS27	28S ribosomal protein S27, mitochondrial	RT27_HUMAN	5	258.7631704909863	3.587631704909863
HeLa_C1_biot / HeLa_C1_nobiot	P11047	P11047	2.901180090462632	2.901180090462632	0.0675051705261265	0.08335131564894854	66	P11047	LAMC1	Laminin subunit gamma-1	LAMC1_HUMAN	47	647.037202165845	7.4703720216584495
HeLa_C1_biot / HeLa_C1_nobiot	Q15172	Q15172	1.5554632589276243	1.5554632589276243	0.06751181627143106	0.08335826037870936	3	Q15172	PPP2R5A	Serine/threonine-protein phosphatase 2A 56 kDa regulatory subunit alpha isoform	2A5A_HUMAN	3	193.92809376047873	2.9392809376047873
HeLa_C1_biot / HeLa_C1_nobiot	Q07866	Q07866	0.5726019345664833	0.5726019345664833	0.06757654856143093	0.08341799597071978	16	Q07866	KLC1	Kinesin light chain 1	KLC1_HUMAN	16	48.720335974152526	1.4872033597415253
HeLa_C1_biot / HeLa_C1_nobiot	O60502	O60502	2.3119262875301474	2.3119262875301474	0.06784193309993454	0.08364565294969194	4	O60502	MGEA5	Protein O-GlcNAcase	OGA_HUMAN	6	396.54562566336705	4.96545625663367
HeLa_C1_biot / HeLa_C1_nobiot	P20340	P20340	1.0652403283273992	1.0652403283273992	0.06790717563839999	0.08369204488701296	4	P20340	RAB6A	Ras-related protein Rab-6A	RAB6A_HUMAN	7	109.25184283465441	2.092518428346544
HeLa_C1_biot / HeLa_C1_nobiot	P16422	P16422	-5.222007583092817	5.222007583092817	0.06801915287798989	0.08378711647553827	5	P16422	EPCAM	Epithelial cell adhesion molecule	EPCAM_HUMAN	7	-97.32071396841687	0.02679286031583128
HeLa_C1_biot / HeLa_C1_nobiot	Q14202	Q14202	2.4248961595825995	2.4248961595825995	0.06801833582294525	0.08378711647553827	3	Q14202	ZMYM3	Zinc finger MYM-type protein 3	ZMYM3_HUMAN	5	436.990348931847	5.36990348931847
HeLa_C1_biot / HeLa_C1_nobiot	Q92485	Q92485	1.0453490466743676	1.0453490466743676	0.06816259152057269	0.08391753577101983	3	Q92485	SMPDL3B	Acid sphingomyelinase-like phosphodiesterase 3b	ASM3B_HUMAN	6	106.38656313362391	2.063865631336239
HeLa_C1_biot / HeLa_C1_nobiot	Q9BXI6	Q9BXI6	2.799779845101288	2.799779845101288	0.06828535725099488	0.08402102781117078	3	Q9BXI6	TBC1D10A	TBC1 domain family member 10A	TB10A_HUMAN	3	596.3341821085841	6.963341821085841
HeLa_C1_biot / HeLa_C1_nobiot	Q03252	Q03252	0.6408938955070096	0.6408938955070096	0.06844372209056891	0.08414939599880597	12	Q03252	LMNB2	Lamin-B2	LMNB2_HUMAN	16	55.929500104823845	1.5592950010482385
HeLa_C1_biot / HeLa_C1_nobiot	Q9BT22	Q9BT22	2.7280163126459644	2.7280163126459644	0.06851352601142621	0.08420910435726064	5	Q9BT22	ALG1	Chitobiosyldiphosphodolichol beta-mannosyltransferase	ALG1_HUMAN	6	562.5440204532952	6.625440204532952
HeLa_C1_biot / HeLa_C1_nobiot	O15372	O15372	1.778535545872723	1.778535545872723	0.06861541088555746	0.08430021271615151	6	O15372	EIF3H	Eukaryotic translation initiation factor 3 subunit H	EIF3H_HUMAN	6	243.0777456332526	3.430777456332526
HeLa_C1_biot / HeLa_C1_nobiot	Q5PRF9	Q5PRF9	0.7235705679915105	0.7235705679915105	0.06863956048659808	0.08432200912844157	3	Q5PRF9	SAMD4B	Protein Smaug homolog 2	SMAG2_HUMAN	2	65.12637422304147	1.6512637422304146
HeLa_C1_biot / HeLa_C1_nobiot	Q9NPF5	Q9NPF5	0.9255029376278465	0.9255029376278465	0.0689863979619659	0.08461955488579458	6	Q9NPF5	DMAP1	DNA methyltransferase 1-associated protein 1	DMAP1_HUMAN	7	89.93462572182858	1.8993462572182858
HeLa_C1_biot / HeLa_C1_nobiot	P47985	P47985	2.451660403868265	2.451660403868265	0.06910835625648608	0.08471336867603804	2	P47985	UQCRFS1	Cytochrome b-c1 complex subunit Rieske, mitochondrial	UCRI_HUMAN	6	447.0453373469848	5.470453373469848
HeLa_C1_biot / HeLa_C1_nobiot	Q99653	Q99653	2.5874021518723227	2.5874021518723227	0.06913526029473759	0.08472957063660293	2	Q99653	CHP1	Calcineurin B homologous protein 1	CHP1_HUMAN	2	501.0154807561253	6.010154807561253
HeLa_C1_biot / HeLa_C1_nobiot	O43390	O43390	2.1294664223150908	2.1294664223150908	0.06916951423002901	0.08475755155391866	11	O43390	HNRNPR	Heterogeneous nuclear ribonucleoprotein R	HNRPR_HUMAN	17	337.55562156082436	4.375556215608244
HeLa_C1_biot / HeLa_C1_nobiot	Q96G03	Q96G03	1.5581891872628693	1.5581891872628693	0.06917990340276493	0.08476900939399	11	Q96G03	PGM2	Phosphoglucomutase-2	PGM2_HUMAN	12	194.4839869468235	2.944839869468235
HeLa_C1_biot / HeLa_C1_nobiot	O60499	O60499	2.0580407495594026	2.0580407495594026	0.06937266462689733	0.08492106435370088	2	O60499	STX10	Syntaxin-10	STX10_HUMAN	2	316.4204008859029	4.164204008859029
HeLa_C1_biot / HeLa_C1_nobiot	Q8WWC4	Q8WWC4	1.3295032026642766	1.3295032026642766	0.06940182997261825	0.08494784821266442	8	Q8WWC4	C2orf47	Uncharacterized protein C2orf47, mitochondrial	CB047_HUMAN	7	151.31611837385424	2.5131611837385424
HeLa_C1_biot / HeLa_C1_nobiot	Q9BSH4	Q9BSH4	-2.6660703086217277	2.6660703086217277	0.0695204287506658	0.08505092323624533	2	Q9BSH4	TACO1	Translational activator of cytochrome c oxidase 1	TACO1_HUMAN	2	-84.24447545716815	0.15755524542831853
HeLa_C1_biot / HeLa_C1_nobiot	P52569	P52569	4.152162956271302	4.152162956271302	0.06975676703725887	0.08524485307072592	7	P52569	SLC7A2	Cationic amino acid transporter 2	CTR2_HUMAN	7	1677.9747815231601	17.7797478152316
HeLa_C1_biot / HeLa_C1_nobiot	Q14839	Q14839	0.9648207458659723	0.9648207458659723	0.06983388223925878	0.08530015217324347	15	Q14839	CHD4	Chromodomain-helicase-DNA-binding protein 4	CHD4_HUMAN	25	95.18209937078967	1.9518209937078967
HeLa_C1_biot / HeLa_C1_nobiot	Q8TF01	Q8TF01	-3.513995070280882	3.513995070280882	0.0699316521672759	0.08538507434617429	2	Q8TF01	PNISR	Arginine/serine-rich protein PNISR	PNISR_HUMAN	4	-91.24649308358993	0.08753506916410075
HeLa_C1_biot / HeLa_C1_nobiot	P16152	P16152	-3.079149107789656	3.079149107789656	0.07033728400758926	0.08572389309690064	5	P16152	CBR1	Carbonyl reductase [NADPH] 1	CBR1_HUMAN	9	-88.16730262513359	0.11832697374866416
HeLa_C1_biot / HeLa_C1_nobiot	P24394	P24394	1.185979269372428	1.185979269372428	0.07048795374791979	0.08584086993681497	6	P24394	IL4R	Interleukin-4 receptor subunit alpha	IL4RA_HUMAN	5	127.51777626252623	2.2751777626252623
HeLa_C1_biot / HeLa_C1_nobiot	Q562R1	Q562R1	-1.9801268264769507	1.9801268264769507	0.07058465715268203	0.08591857848809936	5	Q562R1	ACTBL2	Beta-actin-like protein 2	ACTBL_HUMAN	2	-74.65324132191832	0.2534675867808168
HeLa_C1_biot / HeLa_C1_nobiot	Q12965	Q12965	2.1808506202577083	2.1808506202577083	0.07059650973464218	0.08592819727308848	18	Q12965	MYO1E	Unconventional myosin-Ie	MYO1E_HUMAN	23	353.4208145160068	4.534208145160068
HeLa_C1_biot / HeLa_C1_nobiot	Q13131	Q13131	2.8341862166392673	2.8341862166392673	0.07063046518169078	0.0859592718725058	11	Q13131	PRKAA1	5'-AMP-activated protein kinase catalytic subunit alpha-1	AAPK1_HUMAN	12	613.1404397634718	7.131404397634718
HeLa_C1_biot / HeLa_C1_nobiot	Q9HDC5	Q9HDC5	1.6739795142169975	1.6739795142169975	0.07064210419359407	0.08596959122504247	6	Q9HDC5	JPH1	Junctophilin-1	JPH1_HUMAN	5	219.09356487044312	3.190935648704431
HeLa_C1_biot / HeLa_C1_nobiot	Q9BYT8	Q9BYT8	1.7525490640560093	1.7525490640560093	0.07067105435280666	0.08598943733267858	8	Q9BYT8	NLN	Neurolysin, mitochondrial	NEUL_HUMAN	10	236.95339550918186	3.3695339550918186
HeLa_C1_biot / HeLa_C1_nobiot	Q9Y4Z0	Q9Y4Z0	2.2296034558331654	2.2296034558331654	0.07068101444059117	0.08599899225784938	4	Q9Y4Z0	4	U6 snRNA-associated Sm-like protein LSm4	LSM4_HUMAN	4	369.00504961852664	4.6900504961852665
HeLa_C1_biot / HeLa_C1_nobiot	O43164	O43164	0.5999906781795853	0.5999906781795853	0.0707339196039059	0.08604239007214133	5	O43164	PJA2	E3 ubiquitin-protein ligase Praja-2	PJA2_HUMAN	5	51.57067729008098	1.5157067729008098
HeLa_C1_biot / HeLa_C1_nobiot	Q9Y263	Q9Y263	0.34734021937003595	0.34734021937003595	0.07081800489288034	0.0861143225672193	21	Q9Y263	PLAA	Phospholipase A-2-activating protein	PLAP_HUMAN	20	27.22129873058008	1.2722129873058008
HeLa_C1_biot / HeLa_C1_nobiot	Q12899	Q12899	1.9267519914756244	1.9267519914756244	0.07086103748481944	0.08614739829767434	2	Q12899	TRIM26	Tripartite motif-containing protein 26	TRI26_HUMAN	2	280.1982763532733	3.801982763532733
HeLa_C1_biot / HeLa_C1_nobiot	Q8TD43	Q8TD43	2.029143062347134	2.029143062347134	0.07086884561971198	0.0861556075468571	4	Q8TD43	TRPM4	Transient receptor potential cation channel subfamily M member 4	TRPM4_HUMAN	7	308.1623364015791	4.081623364015791
HeLa_C1_biot / HeLa_C1_nobiot	P41214	P41214	-2.7585572484778207	2.7585572484778207	0.07101284942755201	0.08628569172549679	4	P41214	EIF2D	Eukaryotic translation initiation factor 2D	EIF2D_HUMAN	7	-85.22282136167357	0.14777178638326424
HeLa_C1_biot / HeLa_C1_nobiot	Q9NQC3	Q9NQC3	3.4058449921308456	3.4058449921308456	0.07117824610300424	0.08641561256996369	13	Q9NQC3	RTN4	Reticulon-4	RTN4_HUMAN	10	959.891729287664	10.59891729287664
HeLa_C1_biot / HeLa_C1_nobiot	Q99574	Q99574	1.8716997838695797	1.8716997838695797	0.07129867123980753	0.0864990642655453	2	Q99574	SERPINI1	Neuroserpin	NEUS_HUMAN	2	265.9635045304763	3.6596350453047632
HeLa_C1_biot / HeLa_C1_nobiot	Q9UKM7	Q9UKM7	2.3257028629828644	2.3257028629828644	0.07139947633135296	0.08658789739187003	5	Q9UKM7	MAN1B1	Endoplasmic reticulum mannosyl-oligosaccharide 1,2-alpha-mannosidase	MA1B1_HUMAN	7	401.30994790362234	5.0130994790362235
HeLa_C1_biot / HeLa_C1_nobiot	Q12874	Q12874	-1.2998771382132561	1.2998771382132561	0.07148609529960002	0.08666077504936133	6	Q12874	SF3A3	Splicing factor 3A subunit 3	SF3A3_HUMAN	8	-59.383921411369656	0.4061607858863035
HeLa_C1_biot / HeLa_C1_nobiot	P51530	P51530	2.195563275862522	2.195563275862522	0.0714920971852895	0.08666295183995787	4	P51530	DNA2	DNA replication ATP-dependent helicase/nuclease DNA2	DNA2_HUMAN	5	358.0684744139762	4.580684744139762
HeLa_C1_biot / HeLa_C1_nobiot	O75306	O75306	1.2353766328743812	1.2353766328743812	0.07175800266029783	0.08689229388661665	5	O75306	NDUFS2	NADH dehydrogenase [ubiquinone] iron-sulfur protein 2, mitochondrial	NDUS2_HUMAN	6	135.44280459432142	2.354428045943214
HeLa_C1_biot / HeLa_C1_nobiot	Q8NEZ5	Q8NEZ5	-4.102193142223927	4.102193142223927	0.07231960800266156	0.08731585463710004	4	Q8NEZ5	FBXO22	F-box only protein 22	FBX22_HUMAN	5	-94.17740187510255	0.058225981248974545
HeLa_C1_biot / HeLa_C1_nobiot	Q9NS86	Q9NS86	-2.6703481327210112	2.6703481327210112	0.07232406901435665	0.08731736496113168	5	Q9NS86	LANCL2	LanC-like protein 2	LANC2_HUMAN	5	-84.29112394098868	0.1570887605901131
HeLa_C1_biot / HeLa_C1_nobiot	O43670	O43670	-3.724789800734409	3.724789800734409	0.07240090072024621	0.08738298164591277	8	O43670	ZNF207	BUB3-interacting and GLEBS motif-containing protein ZNF207	ZN207_HUMAN	7	-92.4364350185877	0.07563564981412293
HeLa_C1_biot / HeLa_C1_nobiot	Q9H857	Q9H857	-1.1708223023113633	1.1708223023113633	0.07242671808788968	0.08741026379709231	2	Q9H857	NT5DC2	5'-nucleotidase domain-containing protein 2	NT5D2_HUMAN	4	-55.58318969731085	0.44416810302689147
HeLa_C1_biot / HeLa_C1_nobiot	P23526	P23526	0.7617206771436826	0.7617206771436826	0.07246852638513297	0.08744261968798772	15	P23526	AHCY	Adenosylhomocysteinase	SAHH_HUMAN	14	69.55116263424337	1.6955116263424337
HeLa_C1_biot / HeLa_C1_nobiot	P08574	P08574	3.215400740283658	3.215400740283658	0.07311082161641912	0.08796664396975247	4	P08574	CYC1	Cytochrome c1, heme protein, mitochondrial	CY1_HUMAN	5	828.8210961690769	9.288210961690769
HeLa_C1_biot / HeLa_C1_nobiot	Q9Y2K1	Q9Y2K1	1.8886546181949895	1.8886546181949895	0.07328676271139292	0.08810819815147872	2	Q9Y2K1	ZBTB1	Zinc finger and BTB domain-containing protein 1	ZBTB1_HUMAN	3	270.2897508754598	3.7028975087545977
HeLa_C1_biot / HeLa_C1_nobiot	Q9P2R7	Q9P2R7	-2.068220991080613	2.068220991080613	0.07345227622077813	0.0882447935638363	22	Q9P2R7	SUCLA2	Succinyl-CoA ligase [ADP-forming] subunit beta, mitochondrial	SUCB1_HUMAN	19	-76.15466412899481	0.23845335871005194
HeLa_C1_biot / HeLa_C1_nobiot	Q6P9B6	Q6P9B6	0.6521678519059235	0.6521678519059235	0.0735025594840049	0.08828257127476621	4	Q6P9B6	TLDC1	TLD domain-containing protein 1	TLDC1_HUMAN	6	57.15278637983951	1.5715278637983952
HeLa_C1_biot / HeLa_C1_nobiot	Q9Y6K9	Q9Y6K9	1.6744241826314168	1.6744241826314168	0.07372677410347034	0.08847039463561482	3	Q9Y6K9	IKBKG	NF-kappa-B essential modulator	NEMO_HUMAN	5	219.19193125738522	3.191919312573852
HeLa_C1_biot / HeLa_C1_nobiot	Q96NT5	Q96NT5	3.335074302341429	3.335074302341429	0.0737787788605521	0.08850937636836767	4	Q96NT5	SLC46A1	Proton-coupled folate transporter	PCFT_HUMAN	3	909.1538996334368	10.091538996334368
HeLa_C1_biot / HeLa_C1_nobiot	Q9Y6M0	Q9Y6M0	1.8285331590763485	1.8285331590763485	0.07404497431083411	0.08872699890257921	5	Q9Y6M0	PRSS21	Testisin	TEST_HUMAN	4	255.17576860098478	3.551757686009848
HeLa_C1_biot / HeLa_C1_nobiot	Q9UKK3	Q9UKK3	-1.185794577528599	1.185794577528599	0.07420853328277799	0.08885267130869291	4	Q9UKK3	PARP4	Poly [ADP-ribose] polymerase 4	PARP4_HUMAN	7	-56.04176327428859	0.4395823672571141
HeLa_C1_biot / HeLa_C1_nobiot	P62266	P62266	-4.200441638881989	4.200441638881989	0.07427200866419138	0.08891289743577736	6	P62266	RPS23	40S ribosomal protein S23	RS23_HUMAN	4	-94.56072430941369	0.05439275690586321
HeLa_C1_biot / HeLa_C1_nobiot	P61019	P61019	2.575765914160924	2.575765914160924	0.07430025381098616	0.08894149237435015	6	P61019	RAB2A	Ras-related protein Rab-2A	RAB2A_HUMAN	7	496.1874119226748	5.961874119226748
HeLa_C1_biot / HeLa_C1_nobiot	Q7L8L6	Q7L8L6	0.7216368991612017	0.7216368991612017	0.07441516252915019	0.08902420727624716	15	Q7L8L6	FASTKD5	FAST kinase domain-containing protein 5	FAKD5_HUMAN	15	64.90520077474957	1.6490520077474957
HeLa_C1_biot / HeLa_C1_nobiot	Q8NBJ7	Q8NBJ7	3.2024781515883616	3.2024781515883616	0.07448004566667733	0.08908224274723706	7	Q8NBJ7	SUMF2	Sulfatase-modifying factor 2	SUMF2_HUMAN	7	820.5385576927684	9.205385576927684
HeLa_C1_biot / HeLa_C1_nobiot	Q96F86	Q96F86	-2.753898238975919	2.753898238975919	0.07493219203655849	0.08943039003953769	4	Q96F86	EDC3	Enhancer of mRNA-decapping protein 3	EDC3_HUMAN	5	-85.1750231090564	0.14824976890943595
[truncated: 2,162 more rows]

## Sheet: Glycoproteins_Uniprot
From	Entry	Reviewed	Entry Name	Protein names	Gene Names	Organism	Keywords	Gene Ontology (biological process)	Gene Ontology (cellular component)	Transmembrane	Subcellular location [CC]	Glycosylation	Signal peptide
[truncated: 352 more rows]

[truncated: 3 more sheets: Transmembrane Proteins_Uniprot, Surface_Extracellular Proteins, Signal Peptide_Uniprot]
