# Supplementary material for: IER3IP1-mutations cause microcephaly by selective inhibition of ER-Golgi transport
Source: Cell Mol Life Sci. 2024 Aug 8;81(1):334. doi: 10.1007/s00018-024-05386-x (PMC11335259; doi:10.1007/s00018-024-05386-x)
Supplement: Supplementary file 7 — Supplementary file7 (XLSX 2389 KB) [file 18_2024_5386_MOESM7_ESM.xlsx]

## Sheet: Title
IER3IP1-mutations cause microcephaly by selective inhibition of ER-Golgi transport
Cellular and Molecular Life Sciences
Mihaela Anitei, Francesca Bruno# Christina Valkova, Therese Dau, Emilio Cirri, Iván Mestres Lascano, Federico Calegari and Christoph Kaether
Leibniz Institute on Aging, Fritz-Lipmann-Institute, Beutenbergstr. 11, 07745 Jena, Germany, christoph.kaether@leibniz-fli.de
Suppl Table S6

## Sheet: IER3IP1 KO1_Control
Comparison Group	Group	ProteinGroups	AVG.Log2.Ratio	Absolute.AVG.Log2.Ratio	Pvalue	Qvalue	X.of.Ratios	UniProtIds	Genes	ProteinDescriptions	ProteinNames	X.Unique.Total.Peptides	X.Change	Ratio	GO_CellularComponent (CC)	GO_MolecularFunction	GO_BiologicalProcess (BP)
HeLa_Sg44_KO / HeLa_C1_biot	Q8IZJ1	Q8IZJ1	-3.62095	3.62095	9.7002e-05	0.00265336	8	Q8IZJ1	UNC5B	Netrin receptor UNC5B	UNC5B_HUMAN	13	-91.872	0.0812802	plasma membrane,integral component of membrane,membrane raft	protein binding	angiogenesis,apoptotic process,signal transduction,positive regulation of phosphatidylinositol 3-kinase signaling,anterior/posterior axon guidance,negative regulation of neuron apoptotic process,negative regulation of extrinsic apoptotic signaling pathway in absence of ligand
HeLa_Sg44_KO / HeLa_C1_biot	P78324	P78324	-3.54355	3.54355	0.00514972	0.0475716	5	P78324	SIRPA	Tyrosine-protein phosphatase non-receptor type substrate 1	SHPS1_HUMAN	15	-91.424	0.0857603	plasma membrane,membrane,integral component of membrane,extracellular exosome,tertiary granule membrane,ficolin-1-rich granule membrane	SH3 domain binding	cell adhesion,neutrophil degranulation,leukocyte migration
HeLa_Sg44_KO / HeLa_C1_biot	P54753	P54753	-3.38084	3.38084	0.00146714	0.0198975	6	P54753	EPHB3	Ephrin type-B receptor 3	EPHB3_HUMAN	17	-90.4001	0.0959987	extracellular region,cytosol,plasma membrane,integral component of plasma membrane,dendrite	ephrin receptor activity,ATP binding,axon guidance receptor activity	angiogenesis,urogenital system development,axon guidance,axonal fasciculation,cell migration,peptidyl-tyrosine phosphorylation,central nervous system projection neuron axonogenesis,corpus callosum development,regulation of cell-cell adhesion,retinal ganglion cell axon guidance,substrate adhesion-dependent cell spreading,regulation of GTPase activity,protein autophosphorylation,ephrin receptor sig…
HeLa_Sg44_KO / HeLa_C1_biot	Q9Y666	Q9Y666	-2.48077	2.48077	0.000103651	0.00277143	11	Q9Y666	SLC12A7	Solute carrier family 12 member 7	S12A7_HUMAN	13	-82.0852	0.179148	plasma membrane,integral component of plasma membrane	potassium:chloride symporter activity,protein kinase binding,potassium ion symporter activity	transport,ion transport,cell volume homeostasis,chemical synaptic transmission,potassium ion transmembrane transport,chloride transmembrane transport
HeLa_Sg44_KO / HeLa_C1_biot	Q6GMR7	Q6GMR7	-2.44313	2.44313	2.15155e-05	0.000830118	8	Q6GMR7	FAAH2	Fatty-acid amide hydrolase 2	FAAH2_HUMAN	10	-81.6115	0.183885	lipid particle,integral component of membrane	fatty acid amide hydrolase activity,Requires Ontology,anandamide amidohydrolase activity	arachidonic acid metabolic process
HeLa_Sg44_KO / HeLa_C1_biot	P22607	P22607	-2.43955	2.43955	3.21606e-05	0.00114461	16	P22607	FGFR3	Fibroblast growth factor receptor 3	FGFR3_HUMAN	12	-81.5658	0.184342	extracellular region,nucleus,endoplasmic reticulum,Golgi apparatus,plasma membrane,integral component of plasma membrane,cell surface,transport vesicle,focal adhesion	protein tyrosine kinase activity,fibroblast growth factor-activated receptor activity,Ras guanyl-nucleotide exchange factor activity,protein binding,ATP binding,1-phosphatidylinositol-3-kinase activity,fibroblast growth factor binding,identical protein binding,phosphatidylinositol-4,5-bisphosphate 3-kinase activity	MAPK cascade,skeletal system development,endochondral ossification,chondrocyte differentiation,endochondral bone growth,cell-cell signaling,positive regulation of cell proliferation,fibroblast growth factor receptor signaling pathway,positive regulation of phospholipase activity,peptidyl-tyrosine phosphorylation,bone mineralization,chondrocyte proliferation,phosphatidylinositol-3-phosphate biosyn…
HeLa_Sg44_KO / HeLa_C1_biot	Q96PZ0	Q96PZ0	-2.34482	2.34482	0.0003222	0.00662683	9	Q96PZ0	PUS7	Pseudouridylate synthase 7 homolog	PUS7_HUMAN	10	-80.3149	0.196851	nucleus	RNA binding,pseudouridine synthase activity,enzyme binding	pseudouridine synthesis,tRNA processing
HeLa_Sg44_KO / HeLa_C1_biot	Q99958	Q99958	-2.18488	2.18488	0.00226892	0.0274957	2	Q99958	FOXC2	Forkhead box protein C2	FOXC2_HUMAN	2	-78.007	0.21993	nucleus,nucleoplasm,nuclear body	transcriptional activator activity, RNA polymerase II core promoter proximal region sequence-specific binding,transcription factor activity, sequence-specific DNA binding,transcription factor activity, RNA polymerase II distal enhancer sequence-specific binding,protein binding,chromatin DNA binding,identical protein binding,sequence-specific DNA binding,transcription regulatory region DNA binding…	negative regulation of transcription from RNA polymerase II promoter,ossification,patterning of blood vessels,metanephros development,ureteric bud development,somitogenesis,lymphangiogenesis,blood vessel remodeling,transcription from RNA polymerase II promoter,Notch signaling pathway,mesoderm development,heart development,insulin receptor signaling pathway,response to hormone,positive regulation …
HeLa_Sg44_KO / HeLa_C1_biot	P49366	P49366	-2.16214	2.16214	0.00545699	0.0490917	2	P49366	DHPS	Deoxyhypusine synthase	DHYS_HUMAN	5	-77.6576	0.223424	cytoplasm,cytosol	protein binding,deoxyhypusine synthase activity,identical protein binding	translation,spermidine metabolic process,positive regulation of cell proliferation,peptidyl-lysine modification to peptidyl-hypusine,positive regulation of T cell proliferation,glucose homeostasis,spermidine catabolic process,protein homotetramerization
HeLa_Sg44_KO / HeLa_C1_biot	P16949	P16949	-1.99059	1.99059	0.000693273	0.0117119	10	P16949	STMN1	Stathmin	STMN1_HUMAN	8	-74.8363	0.251637	intracellular,cytoplasm,cytosol,microtubule,membrane,neuron projection,extracellular exosome	signal transducer activity,protein binding,tubulin binding	mitotic cytokinesis,microtubule depolymerization,mitotic spindle organization,signal transduction,axonogenesis,brain development,response to virus,regulation of microtubule polymerization or depolymerization,negative regulation of microtubule polymerization,neuron projection development,negative regulation of Rho protein signal transduction,intracellular signal transduction,hepatocyte growth fact…
HeLa_Sg44_KO / HeLa_C1_biot	Q9NWT1	Q9NWT1	-1.74715	1.74715	0.00343721	0.0356878	2	Q9NWT1	PAK1IP1	p21-activated protein kinase-interacting protein 1	PK1IP_HUMAN	2	-70.2111	0.297889	nucleolus	protein binding	cell proliferation,negative regulation of signal transduction,ribosomal large subunit biogenesis,palate development,regulation of signal transduction by p53 class mediator
HeLa_Sg44_KO / HeLa_C1_biot	P19440	P19440	-1.59058	1.59058	0.00301657	0.0327948	7	P19440	GGT1	Gamma-glutamyltranspeptidase 1	GGT1_HUMAN	6	-66.7961	0.332039	extracellular space,plasma membrane,integral component of membrane,extracellular exosome	peptidyltransferase activity,Requires Ontology,protein binding,glutathione hydrolase activity	regulation of immune system process,translation,proteolysis,cellular amino acid metabolic process,glutamate metabolic process,fatty acid metabolic process,leukotriene metabolic process,glutathione biosynthetic process,glutathione catabolic process,xenobiotic metabolic process,spermatogenesis,cysteine biosynthetic process,zymogen activation,regulation of inflammatory response,leukotriene D4 biosyn…
HeLa_Sg44_KO / HeLa_C1_biot	Q9NPF5	Q9NPF5	-1.47898	1.47898	0.00544482	0.0490641	7	Q9NPF5	DMAP1	DNA methyltransferase 1-associated protein 1	DMAP1_HUMAN	7	-64.1257	0.358743	nucleus,nucleoplasm,replication fork,cytoplasm,cytosol,NuA4 histone acetyltransferase complex	RNA polymerase II repressing transcription factor binding,transcription corepressor activity,protein binding	negative regulation of transcription from RNA polymerase II promoter,DNA repair,DNA methylation,chromatin remodeling,transcription, DNA-templated,regulation of growth,positive regulation of transcription factor import into nucleus,histone H4 acetylation,histone H2A acetylation,response to ethanol,negative regulation of transcription, DNA-templated
HeLa_Sg44_KO / HeLa_C1_biot	O95218	O95218	-1.4325	1.4325	0.00272231	0.0309051	8	O95218	ZRANB2	Zinc finger Ran-binding domain-containing protein 2	ZRAB2_HUMAN	7	-62.9511	0.370489	nucleus,nucleoplasm	transcription factor activity, sequence-specific DNA binding,RNA binding,protein binding,metal ion binding	regulation of transcription, DNA-templated,mRNA processing,RNA splicing
HeLa_Sg44_KO / HeLa_C1_biot	Q16836	Q16836	-1.41752	1.41752	0.000402342	0.0078459	17	Q16836	HADH	Hydroxyacyl-coenzyme A dehydrogenase, mitochondrial	HCDH_HUMAN	10	-62.5645	0.374355	nucleoplasm,cytoplasm,mitochondrion,mitochondrial inner membrane,mitochondrial matrix	3-hydroxyacyl-CoA dehydrogenase activity,NAD+ binding	fatty acid beta-oxidation,response to activity,response to insulin,response to drug,negative regulation of insulin secretion
HeLa_Sg44_KO / HeLa_C1_biot	P05783	P05783	-1.36031	1.36031	0.00314758	0.0337201	17	P05783	KRT18	Keratin, type I cytoskeletal 18	K1C18_HUMAN	20	-61.0503	0.389497	nucleolus,cytoplasm,microtubule organizing center,cytosol,intermediate filament,cell-cell adherens junction,centriolar satellite,keratin filament,perinuclear region of cytoplasm,extracellular exosome,cell periphery	RNA binding,structural molecule activity,protein binding,scaffold protein binding,cadherin binding involved in cell-cell adhesion	cell cycle,anatomical structure morphogenesis,viral process,keratinization,tumor necrosis factor-mediated signaling pathway,Golgi to plasma membrane CFTR protein transport,negative regulation of apoptotic process,intermediate filament cytoskeleton organization,cornification,extrinsic apoptotic signaling pathway,hepatocyte apoptotic process,cell-cell adhesion
HeLa_Sg44_KO / HeLa_C1_biot	Q92522	Q92522	-1.35629	1.35629	0.000125188	0.00319211	8	Q92522	H1FX	Histone H1x	H1X_HUMAN	6	-60.9415	0.390585	nucleosome,nucleus,nucleolus	DNA binding,RNA binding,cadherin binding	nucleosome assembly
HeLa_Sg44_KO / HeLa_C1_biot	Q9UQ35	Q9UQ35	-1.3485	1.3485	1.04627e-06	7.17577e-05	48	Q9UQ35	SRRM2	Serine/arginine repetitive matrix protein 2	SRRM2_HUMAN	55	-60.7301	0.392699	nucleoplasm,Cajal body,nuclear speck,catalytic step 2 spliceosome	RNA binding,protein N-terminus binding,C2H2 zinc finger domain binding	mRNA splicing, via spliceosome
HeLa_Sg44_KO / HeLa_C1_biot	Q03167	Q03167	-1.34781	1.34781	3.74251e-06	0.000201002	47	Q03167	TGFBR3	Transforming growth factor beta receptor type 3	TGBR3_HUMAN	26	-60.7111	0.392889	proteinaceous extracellular matrix,extracellular space,cytoplasm,integral component of plasma membrane,external side of plasma membrane,cell surface,inhibin-betaglycan-ActRII complex,receptor complex,extracellular exosome	transforming growth factor beta-activated receptor activity,type II transforming growth factor beta receptor binding,transforming growth factor beta receptor binding,protein binding,glycosaminoglycan binding,heparin binding,coreceptor activity,fibroblast growth factor binding,PDZ domain binding,SMAD binding,activin binding,transforming growth factor beta binding,transforming growth factor beta re…	response to hypoxia,epithelial to mesenchymal transition,liver development,heart morphogenesis,muscular septum morphogenesis,outflow tract morphogenesis,ventricular compact myocardium morphogenesis,immune response,transforming growth factor beta receptor signaling pathway,transforming growth factor beta receptor complex assembly,cell migration,BMP signaling pathway,positive regulation of transfor…
HeLa_Sg44_KO / HeLa_C1_biot	Q9C0C9	Q9C0C9	-1.28813	1.28813	0.000107611	0.00285992	13	Q9C0C9	UBE2O	(E3-independent) E2 ubiquitin-conjugating enzyme	UBE2O_HUMAN	11	-59.0518	0.409482	nucleus,cytoplasm,cytosol,nuclear body	RNA binding,ubiquitin-protein transferase activity,protein binding,ATP binding,ubiquitin protein ligase binding,ubiquitin protein ligase activity,ubiquitin conjugating enzyme activity	protein monoubiquitination,positive regulation of BMP signaling pathway,retrograde transport, endosome to Golgi,protein K63-linked ubiquitination
HeLa_Sg44_KO / HeLa_C1_biot	Q92900	Q92900	-1.26794	1.26794	0.0023176	0.027939	18	Q92900	UPF1	Regulator of nonsense transcripts 1	RENT1_HUMAN	16	-58.4747	0.415253	nuclear chromosome, telomeric region,chromatin,cytoplasmic mRNA processing body,nucleus,nucleoplasm,cytoplasm,cytosol,exon-exon junction complex,supraspliceosomal complex	chromatin binding,RNA binding,ATP-dependent RNA helicase activity,helicase activity,protein binding,ATP binding,zinc ion binding,telomeric DNA binding	nuclear-transcribed mRNA catabolic process, nonsense-mediated decay,nuclear-transcribed mRNA catabolic process, endonucleolytic cleavage-dependent decay,nuclear-transcribed mRNA catabolic process,DNA replication,DNA repair,mRNA export from nucleus,regulation of translational termination,dosage compensation by inactivation of X chromosome,telomere maintenance via semi-conservative replication,regu…
HeLa_Sg44_KO / HeLa_C1_biot	Q9C0B1	Q9C0B1	-1.2652	1.2652	0.0014291	0.0195831	9	Q9C0B1	FTO	Alpha-ketoglutarate-dependent dioxygenase FTO	FTO_HUMAN	8	-58.3959	0.416041	nucleus,nucleoplasm,nuclear speck	ferrous iron binding,oxidative RNA demethylase activity,oxidative DNA demethylase activity,DNA-N1-methyladenine dioxygenase activity,RNA N6-methyladenosine dioxygenase activity	temperature homeostasis,DNA dealkylation involved in DNA repair,regulation of lipid storage,oxidative single-stranded DNA demethylation,oxidative single-stranded RNA demethylation,regulation of multicellular organism growth,RNA repair,regulation of respiratory system process,adipose tissue development,regulation of white fat cell proliferation,oxidative demethylation,DNA demethylation,regulation …
HeLa_Sg44_KO / HeLa_C1_biot	O00763	O00763	-1.25246	1.25246	2.94272e-12	8.34597e-10	114	O00763	ACACB	Acetyl-CoA carboxylase 2	ACACB_HUMAN	100	-58.0268	0.419732	nucleus,mitochondrion,mitochondrial outer membrane,cytosol,endomembrane system	acetyl-CoA carboxylase activity,biotin carboxylase activity,protein binding,ATP binding,biotin binding,identical protein binding,metal ion binding	acetyl-CoA metabolic process,fatty acid biosynthetic process,biotin metabolic process,carnitine shuttle,negative regulation of gene expression,positive regulation of lipid storage,regulation of glucose metabolic process,response to organic cyclic compound,positive regulation of cellular metabolic process,response to nutrient levels,negative regulation of fatty acid beta-oxidation,response to drug…
HeLa_Sg44_KO / HeLa_C1_biot	Q99798	Q99798	-1.24406	1.24406	0.000602503	0.0106217	29	Q99798	ACO2	Aconitate hydratase, mitochondrial	ACON_HUMAN	29	-57.7818	0.422182	mitochondrion,mitochondrial matrix,myelin sheath	aconitate hydratase activity,iron ion binding,3 iron, 4 sulfur cluster binding,4 iron, 4 sulfur cluster binding	liver development,generation of precursor metabolites and energy,tricarboxylic acid cycle,citrate metabolic process,isocitrate metabolic process,response to isolation stress
HeLa_Sg44_KO / HeLa_C1_biot	P14209	P14209	-1.23202	1.23202	0.000663707	0.0113185	20	P14209	CD99	CD99 antigen	CD99_HUMAN	7	-57.4278	0.425722	cytoplasm,plasma membrane,integral component of plasma membrane,focal adhesion	protein binding	cell adhesion,regulation of immune response
HeLa_Sg44_KO / HeLa_C1_biot	Q9Y570	Q9Y570	-1.20833	1.20833	0.00505437	0.0470392	6	Q9Y570	PPME1	Protein phosphatase methylesterase 1	PPME1_HUMAN	8	-56.7231	0.432769	nucleoplasm	protein phosphatase inhibitor activity,protein phosphatase regulator activity,protein kinase binding,protein phosphatase binding,cadherin binding,protein phosphatase 2A binding,protein C-terminal methylesterase activity	G2/M transition of mitotic cell cycle,protein demethylation,negative regulation of phosphoprotein phosphatase activity
HeLa_Sg44_KO / HeLa_C1_biot	O95470	O95470	-1.15972	1.15972	0.00345749	0.0357835	23	O95470	SGPL1	Sphingosine-1-phosphate lyase 1	SGPL1_HUMAN	16	-55.2399	0.447601	endoplasmic reticulum,endoplasmic reticulum membrane,integral component of endoplasmic reticulum membrane	protein binding,sphinganine-1-phosphate aldolase activity,carboxy-lyase activity,pyridoxal phosphate binding	luteinization,vasculogenesis,kidney development,fatty acid metabolic process,ceramide metabolic process,spermatogenesis,androgen metabolic process,estrogen metabolic process,post-embryonic development,fibroblast migration,hemopoiesis,sphingolipid biosynthetic process,sphingolipid catabolic process,Leydig cell differentiation,regulation of multicellular organism growth,platelet-derived growth fact…
HeLa_Sg44_KO / HeLa_C1_biot	Q9H7F0	Q9H7F0	-1.12585	1.12585	0.000261648	0.00566998	28	Q9H7F0	ATP13A3	Probable cation-transporting ATPase 13A3	AT133_HUMAN	21	-54.1767	0.458233	integral component of plasma membrane,membrane,intracellular membrane-bounded organelle	calcium-transporting ATPase activity,ATP binding,metal ion binding	cellular calcium ion homeostasis,calcium ion transmembrane transport,Requires Ontology
HeLa_Sg44_KO / HeLa_C1_biot	P46939	P46939	-1.10649	1.10649	0.000201693	0.00460532	32	P46939	UTRN	Utrophin	UTRO_HUMAN	33	-53.5576	0.464424	nucleoplasm,cytoplasm,cytoskeleton,plasma membrane,dystrophin-associated glycoprotein complex,membrane,cell junction,filopodium,growth cone,cortical actin cytoskeleton,filopodium membrane,neuromuscular junction,sarcolemma,protein complex,postsynaptic membrane,extracellular exosome,contractile ring	actin binding,integrin binding,protein binding,zinc ion binding,vinculin binding,protein kinase binding,actin filament binding	positive regulation of cell-matrix adhesion,muscle contraction,muscle organ development,neuromuscular junction development,response to denervation involved in regulation of muscle adaptation,regulation of sodium ion transmembrane transporter activity
HeLa_Sg44_KO / HeLa_C1_biot	Q9BS26	Q9BS26	-1.10182	1.10182	0.00291222	0.0322238	11	Q9BS26	ERP44	Endoplasmic reticulum resident protein 44	ERP44_HUMAN	8	-53.4073	0.465927	extracellular region,endoplasmic reticulum lumen,endoplasmic reticulum membrane,endoplasmic reticulum-Golgi intermediate compartment,cell surface,specific granule lumen,extracellular exosome	protein disulfide isomerase activity,protein binding	protein folding,response to unfolded protein,glycoprotein metabolic process,response to endoplasmic reticulum stress,neutrophil degranulation,cell redox homeostasis
HeLa_Sg44_KO / HeLa_C1_biot	Q86WK6	Q86WK6	-1.0867	1.0867	0.000162803	0.00393403	6	Q86WK6	AMIGO1	Amphoterin-induced protein 1	AMGO1_HUMAN	5	-52.9164	0.470836	axon,dendrite,neuronal cell body membrane,perikaryon,voltage-gated potassium channel complex	potassium channel regulator activity	homophilic cell adhesion via plasma membrane adhesion molecules,heterophilic cell-cell adhesion via plasma membrane cell adhesion molecules,axonogenesis,axonal fasciculation,myelination,positive regulation of axonogenesis,positive regulation of synapse assembly,regulation of molecular function,positive regulation of potassium ion transmembrane transport
HeLa_Sg44_KO / HeLa_C1_biot	Q15599	Q15599	-1.07675	1.07675	7.65955e-05	0.00220328	11	Q15599	SLC9A3R2	Na(+)/H(+) exchange regulatory cofactor NHE-RF2	NHRF2_HUMAN	9	-52.5905	0.474095	nucleus,plasma membrane,focal adhesion,endomembrane system,apical plasma membrane,extracellular exosome	receptor binding,protein binding,beta-catenin binding,protein C-terminus binding,phosphatase binding,protein complex scaffold,cadherin binding	protein complex assembly
HeLa_Sg44_KO / HeLa_C1_biot	Q14980	Q14980	-1.07665	1.07665	1.90094e-06	0.000117742	50	Q14980	NUMA1	Nuclear mitotic apparatus protein 1	NUMA1_HUMAN	49	-52.5872	0.474128	Golgi membrane,spindle pole,nucleus,nucleoplasm,chromosome,centrosome,spindle,cytosol,spindle microtubule,cell cortex,lateral plasma membrane,nuclear matrix,extrinsic component of plasma membrane,dendrite,spindle pole centrosome,microtubule plus-end,microtubule minus-end,neuronal cell body,protein complex,cortical microtubule,mitotic spindle astral microtubule,extracellular exosome,mitotic spindl…	structural molecule activity,protein binding,microtubule binding,protein C-terminus binding,tubulin binding,protein domain specific binding,protein complex binding,phosphatidylinositol binding,microtubule plus-end binding,microtubule minus-end binding,dynein complex binding,disordered domain specific binding	establishment of mitotic spindle orientation,microtubule bundle formation,nucleus organization,chromosome segregation,positive regulation of BMP signaling pathway,astral microtubule organization,positive regulation of microtubule polymerization,positive regulation of intracellular transport,positive regulation of keratinocyte differentiation,cell division,meiotic cell cycle,positive regulation of…
HeLa_Sg44_KO / HeLa_C1_biot	A1L0T0	A1L0T0	-1.07289	1.07289	0.000847935	0.013694	19	A1L0T0	ILVBL	Acetolactate synthase-like protein	ILVBL_HUMAN	14	-52.4636	0.475364	membrane,integral component of membrane	magnesium ion binding,molecular_function,protein binding,transferase activity,thiamine pyrophosphate binding	biological_process
HeLa_Sg44_KO / HeLa_C1_biot	P07954	P07954	-1.03011	1.03011	1.5223e-08	1.85935e-06	39	P07954	FH	Fumarate hydratase, mitochondrial	FUMH_HUMAN	22	-51.0328	0.489672	cytoplasm,mitochondrion,mitochondrial matrix,tricarboxylic acid cycle enzyme complex,extracellular exosome	fumarate hydratase activity,protein binding	tricarboxylic acid cycle,fumarate metabolic process,malate metabolic process,homeostasis of number of cells within a tissue
HeLa_Sg44_KO / HeLa_C1_biot	P27037	P27037	-0.980549	0.980549	0.000447935	0.00855165	6	P27037	ACVR2A	Activin receptor type-2A	AVR2A_HUMAN	5	-49.3213	0.506787	cytoplasm,plasma membrane,integral component of plasma membrane,cell surface,inhibin-betaglycan-ActRII complex,receptor complex	protein serine/threonine kinase activity,transmembrane receptor protein serine/threonine kinase activity,receptor signaling protein serine/threonine kinase activity,protein binding,ATP binding,coreceptor activity,growth factor binding,PDZ domain binding,inhibin binding,protein self-association,metal ion binding,BMP receptor activity,activin-activated receptor activity,activin binding	gastrulation with mouth forming second,positive regulation of protein phosphorylation,transmembrane receptor protein serine/threonine kinase signaling pathway,spermatogenesis,determination of left/right symmetry,mesoderm development,anterior/posterior pattern specification,positive regulation of pathway-restricted SMAD protein phosphorylation,signal transduction by protein phosphorylation,positiv…
HeLa_Sg44_KO / HeLa_C1_biot	Q9UBT2	Q9UBT2	-0.971157	0.971157	0.00360347	0.0369638	7	Q9UBT2	UBA2	SUMO-activating enzyme subunit 2	SAE2_HUMAN	6	-48.9903	0.510097	nucleoplasm,cytoplasm,SUMO activating enzyme complex	magnesium ion binding,protein binding,ATP binding,enzyme activator activity,transcription factor binding,SUMO activating enzyme activity,SUMO binding,small protein activating enzyme binding,ubiquitin-like protein conjugating enzyme binding,protein heterodimerization activity	protein sumoylation,positive regulation of catalytic activity
HeLa_Sg44_KO / HeLa_C1_biot	P10412	P10412	-0.961802	0.961802	2.76283e-07	2.41426e-05	21	P10412	HIST1H1E	Histone H1.4	H14_HUMAN	14	-48.6585	0.513415	nuclear nucleosome,nucleus,nuclear heterochromatin,extracellular exosome	double-stranded DNA binding,RNA binding,calcium ion binding,protein binding,ATP binding,GTP binding,AMP binding,chromatin DNA binding,dATP binding,ADP binding	negative regulation of transcription from RNA polymerase II promoter,nucleosome assembly,nucleosome positioning,histone H3-K4 trimethylation,histone H3-K27 trimethylation
HeLa_Sg44_KO / HeLa_C1_biot	Q13813	Q13813	-0.94594	0.94594	1.14591e-15	6.86106e-13	82	Q13813	SPTAN1	Spectrin alpha chain, non-erythrocytic 1	SPTN1_HUMAN	81	-48.0909	0.519091	extracellular region,cytosol,spectrin,microtubule cytoskeleton,membrane,specific granule lumen,intracellular membrane-bounded organelle,extracellular exosome,extracellular vesicle,tertiary granule lumen	actin binding,Ras guanyl-nucleotide exchange factor activity,structural constituent of cytoskeleton,calcium ion binding,protein binding,calmodulin binding,cadherin binding	MAPK cascade,ER to Golgi vesicle-mediated transport,cytoskeleton organization,axon guidance,neutrophil degranulation,actin filament capping,regulation of molecular function
HeLa_Sg44_KO / HeLa_C1_biot	P05388	P05388	-0.938369	0.938369	0.00091719	0.0145794	12	P05388	RPLP0	60S acidic ribosomal protein P0	RLA0_HUMAN	10	-47.8177	0.521823	nucleus,cytoplasm,endoplasmic reticulum,cytosol,focal adhesion,membrane,cytosolic large ribosomal subunit,intracellular ribonucleoprotein complex,cytoplasmic ribonucleoprotein granule,extracellular exosome	RNA binding,structural constituent of ribosome,protein binding	nuclear-transcribed mRNA catabolic process, nonsense-mediated decay,rRNA processing,translation,translational initiation,SRP-dependent cotranslational protein targeting to membrane,viral transcription,interleukin-12-mediated signaling pathway
HeLa_Sg44_KO / HeLa_C1_biot	P12277	P12277	-0.933082	0.933082	0.00306305	0.033082	11	P12277	CKB	Creatine kinase B-type	KCRB_HUMAN	10	-47.6262	0.523738	extracellular space,nucleus,mitochondrion,cytosol,dendrite,neuronal cell body,myelin sheath,extracellular exosome	creatine kinase activity,protein binding,ATP binding,ubiquitin protein ligase binding	creatine metabolic process,phosphorylation,cerebellum development,substantia nigra development,cellular chloride ion homeostasis
HeLa_Sg44_KO / HeLa_C1_biot	Q9UMX5	Q9UMX5	-0.921026	0.921026	0.000150767	0.00370974	11	Q9UMX5	NENF	Neudesin	NENF_HUMAN	7	-47.1867	0.528133	extracellular space,nucleus,nucleoplasm,endomembrane system,membrane	growth factor activity,metal ion binding	regulation of receptor activity,negative regulation of appetite,positive regulation of MAPK cascade
HeLa_Sg44_KO / HeLa_C1_biot	Q9BUL8	Q9BUL8	-0.912959	0.912959	0.00443638	0.0428426	2	Q9BUL8	PDCD10	Programmed cell death protein 10	PDC10_HUMAN	2	-46.8905	0.531095	Golgi membrane,cytoplasm,Golgi apparatus,cytosol,plasma membrane,extracellular exosome	protein binding,protein kinase binding,protein homodimerization activity,protein N-terminus binding	angiogenesis,positive regulation of cell proliferation,positive regulation of gene expression,negative regulation of gene expression,positive regulation of cell migration,positive regulation of stress-activated MAPK cascade,positive regulation of peptidyl-serine phosphorylation,intrinsic apoptotic signaling pathway in response to hydrogen peroxide,response to hydrogen peroxide,negative regulation…
HeLa_Sg44_KO / HeLa_C1_biot	P09429	P09429	-0.912908	0.912908	0.000240719	0.00530895	22	P09429	HMGB1	High mobility group protein B1	HMGB1_HUMAN	11	-46.8887	0.531113	condensed chromosome,extracellular region,extracellular space,nucleus,nucleoplasm,endosome,endoplasmic reticulum-Golgi intermediate compartment,cell surface,secretory granule lumen,alphav-beta3 integrin-HMGB1 complex,ficolin-1-rich granule lumen,transcriptional repressor complex	four-way junction DNA binding,bubble DNA binding,lipopolysaccharide binding,phosphatidylserine binding,damaged DNA binding,double-stranded DNA binding,single-stranded DNA binding,transcription factor activity, sequence-specific DNA binding,RNA binding,cytokine activity,integrin binding,protein binding,transcription factor binding,DNA binding, bending,lyase activity,C-X-C chemokine binding,chemoat…	negative regulation of transcription from RNA polymerase II promoter,myeloid dendritic cell activation,activation of innate immune response,toll-like receptor signaling pathway,dendritic cell chemotaxis,inflammatory response to antigenic stimulus,regulation of tolerance induction,regulation of T cell mediated immune response to tumor cell,DNA topological change,apoptotic DNA fragmentation,DNA rec…
HeLa_Sg44_KO / HeLa_C1_biot	P08581	P08581	-0.912134	0.912134	6.86172e-06	0.000331124	86	P08581	MET	Hepatocyte growth factor receptor	MET_HUMAN	45	-46.8601	0.531399	extracellular region,intracellular,plasma membrane,integral component of plasma membrane,basal plasma membrane,cell surface,integral component of membrane	protein tyrosine kinase activity,hepatocyte growth factor-activated receptor activity,Ras guanyl-nucleotide exchange factor activity,protein binding,ATP binding,protein phosphatase binding,identical protein binding,phosphatidylinositol-4,5-bisphosphate 3-kinase activity	MAPK cascade,endothelial cell morphogenesis,signal transduction,cell surface receptor signaling pathway,cell proliferation,negative regulation of autophagy,peptidyl-tyrosine phosphorylation,positive regulation of microtubule polymerization,negative regulation of Rho protein signal transduction,entry of bacterium into host cell,positive regulation of transcription from RNA polymerase II promoter,p…
HeLa_Sg44_KO / HeLa_C1_biot	Q04637	Q04637	-0.91117	0.91117	2.12309e-05	0.000821099	37	Q04637	EIF4G1	Eukaryotic translation initiation factor 4 gamma 1	IF4G1_HUMAN	31	-46.8246	0.531754	nucleus,cytoplasm,cytosol,polysome,membrane,eukaryotic translation initiation factor 4F complex,cytosolic small ribosomal subunit	RNA binding,mRNA binding,translation initiation factor activity,protein binding,ATP binding,translation factor activity, RNA binding,eukaryotic initiation factor 4E binding,translation initiation factor binding,protein complex scaffold,identical protein binding,cadherin binding	nuclear-transcribed mRNA catabolic process, nonsense-mediated decay,nuclear-transcribed mRNA poly(A) tail shortening,behavioral fear response,cap-dependent translational initiation,translation,translational initiation,regulation of translational initiation,mitochondrion organization,positive regulation of cell proliferation,negative regulation of autophagy,negative regulation of peptidyl-threonin…
HeLa_Sg44_KO / HeLa_C1_biot	Q9Y262	Q9Y262	-0.899994	0.899994	2.41869e-07	2.18439e-05	17	Q9Y262	EIF3L	Eukaryotic translation initiation factor 3 subunit L	EIF3L_HUMAN	14	-46.4111	0.535889	fibrillar center,nucleoplasm,cytosol,eukaryotic translation initiation factor 3 complex,membrane	RNA binding,protein binding,translation initiation factor activity	translational initiation,viral translational termination-reinitiation
HeLa_Sg44_KO / HeLa_C1_biot	P30622	P30622	-0.896698	0.896698	0.00154382	0.020626	15	P30622	CLIP1	CAP-Gly domain-containing linker protein 1	CLIP1_HUMAN	18	-46.2885	0.537115	kinetochore,ruffle,nuclear envelope,endosome,centrosome,cytosol,microtubule,cytoplasmic microtubule,intermediate filament,microtubule cytoskeleton,cytoplasmic vesicle membrane,microtubule plus-end,macropinosome	protein binding,microtubule binding,zinc ion binding,tubulin binding,protein homodimerization activity,metal ion binding,microtubule plus-end binding	mitotic cell cycle,microtubule bundle formation,sister chromatid cohesion,positive regulation of microtubule polymerization,protein transport into plasma membrane raft
HeLa_Sg44_KO / HeLa_C1_biot	O14745	O14745	-0.894459	0.894459	0.000336668	0.006846	21	O14745	SLC9A3R1	Na(+)/H(+) exchange regulatory cofactor NHE-RF1	NHRF1_HUMAN	16	-46.2051	0.537949	ruffle,cytoplasm,microvillus,endomembrane system,actin cytoskeleton,membrane,apical plasma membrane,filopodium,brush border membrane,microvillus membrane,vesicle,stereocilium tip,membrane raft,perinuclear region of cytoplasm,extracellular exosome,cell periphery,sperm midpiece,nucleus	receptor binding,protein binding,beta-catenin binding,chloride channel regulator activity,phosphatase binding,PDZ domain binding,beta-2 adrenergic receptor binding,protein complex binding,protein complex scaffold,protein self-association,myosin II binding,dopamine receptor binding,growth factor receptor binding	renal sodium ion transport,protein complex assembly,nuclear migration,adenylate cyclase-activating dopamine receptor signaling pathway,sensory perception of sound,negative regulation of cell proliferation,regulation of cell shape,regulation of cell size,negative regulation of platelet-derived growth factor receptor signaling pathway,negative regulation of phosphatidylinositol 3-kinase signaling,W…
HeLa_Sg44_KO / HeLa_C1_biot	P21583	P21583	-0.891518	0.891518	1.0872e-08	1.38391e-06	12	P21583	KITLG	Kit ligand	SCF_HUMAN	7	-46.0953	0.539047	extracellular region,extracellular space,cytoplasm,cytoskeleton,plasma membrane,integral component of membrane,lamellipodium,filopodium	Ras guanyl-nucleotide exchange factor activity,cytokine activity,stem cell factor receptor binding,protein binding,growth factor activity,phosphatidylinositol-4,5-bisphosphate 3-kinase activity	MAPK cascade,ovarian follicle development,neural crest cell migration,positive regulation of leukocyte migration,positive regulation of myeloid leukocyte differentiation,cell adhesion,signal transduction,cell proliferation,male gonad development,regulation of receptor activity,negative regulation of mast cell apoptotic process,embryonic hemopoiesis,ectopic germ cell programmed cell death,positive…
HeLa_Sg44_KO / HeLa_C1_biot	O00567	O00567	-0.891114	0.891114	0.000998015	0.0154341	12	O00567	NOP56	Nucleolar protein 56	NOP56_HUMAN	15	-46.0802	0.539198	fibrillar center,nucleoplasm,nucleolus,small nucleolar ribonucleoprotein complex,cytoplasm,membrane,box C/D snoRNP complex,small-subunit processome,pre-snoRNP complex	RNA binding,protein binding,snoRNA binding,cadherin binding,histone methyltransferase binding	rRNA modification,rRNA processing
HeLa_Sg44_KO / HeLa_C1_biot	O00231	O00231	-0.890878	0.890878	0.00470292	0.0446432	12	O00231	PSMD11	26S proteasome non-ATPase regulatory subunit 11	PSD11_HUMAN	12	-46.0714	0.539286	proteasome complex,extracellular region,nucleus,nucleoplasm,cytosol,proteasome regulatory particle, lid subcomplex,membrane,proteasome accessory complex,secretory granule lumen,extracellular exosome,ficolin-1-rich granule lumen	structural molecule activity,protein binding	MAPK cascade,protein polyubiquitination,stimulatory C-type lectin receptor signaling pathway,antigen processing and presentation of exogenous peptide antigen via MHC class I, TAP-dependent,ubiquitin-dependent protein catabolic process,regulation of cellular amino acid metabolic process,negative regulation of G2/M transition of mitotic cell cycle,protein deubiquitination,anaphase-promoting complex…
HeLa_Sg44_KO / HeLa_C1_biot	P11310	P11310	-0.882268	0.882268	2.22158e-06	0.000131073	30	P11310	ACADM	Medium-chain specific acyl-CoA dehydrogenase, mitochondrial	ACADM_HUMAN	21	-45.7486	0.542514	nucleus,mitochondrion,mitochondrial matrix,nuclear speck,axon,mitochondrial membrane,extracellular exosome	acyl-CoA dehydrogenase activity,identical protein binding,flavin adenine dinucleotide binding,medium-chain-acyl-CoA dehydrogenase activity	fatty acid beta-oxidation,regulation of lipid metabolic process,carnitine metabolic process, CoA-linked,fatty acid beta-oxidation using acyl-CoA dehydrogenase,carnitine biosynthetic process,medium-chain fatty acid metabolic process,medium-chain fatty acid catabolic process,oxidation-reduction process
HeLa_Sg44_KO / HeLa_C1_biot	Q01518	Q01518	-0.870499	0.870499	0.00338668	0.0352992	23	Q01518	CAP1	Adenylyl cyclase-associated protein 1	CAP1_HUMAN	17	-45.3042	0.546958	extracellular region,plasma membrane,focal adhesion,cortical actin cytoskeleton,azurophil granule lumen,extracellular exosome	actin binding,adenylate cyclase binding	cell morphogenesis,ameboidal-type cell migration,receptor-mediated endocytosis,establishment or maintenance of cell polarity,signal transduction,activation of adenylate cyclase activity,actin polymerization or depolymerization,neutrophil degranulation
HeLa_Sg44_KO / HeLa_C1_biot	P13804	P13804	-0.868587	0.868587	0.00261614	0.0301015	22	P13804	ETFA	Electron transfer flavoprotein subunit alpha, mitochondrial	ETFA_HUMAN	14	-45.2317	0.547683	mitochondrion,mitochondrial matrix,extracellular exosome	protein binding,electron carrier activity,oxidoreductase activity,flavin adenine dinucleotide binding	respiratory electron transport chain,fatty acid beta-oxidation using acyl-CoA dehydrogenase
HeLa_Sg44_KO / HeLa_C1_biot	Q96AE4	Q96AE4	-0.864982	0.864982	5.81339e-05	0.00179188	28	Q96AE4	FUBP1	Far upstream element-binding protein 1	FUBP1_HUMAN	23	-45.0947	0.549053	nucleus,nucleoplasm	single-stranded DNA binding,transcription factor activity, sequence-specific DNA binding,RNA binding,protein binding	regulation of transcription, DNA-templated,transcription from RNA polymerase II promoter,positive regulation of gene expression
HeLa_Sg44_KO / HeLa_C1_biot	P29692	P29692	-0.863364	0.863364	2.9741e-05	0.00107801	18	P29692	EEF1D	Elongation factor 1-delta	EF1D_HUMAN	15	-45.0331	0.549669	fibrillar center,nucleus,cytoplasm,cytosol,eukaryotic translation elongation factor 1 complex,endoplasmic reticulum	DNA binding,translation elongation factor activity,signal transducer activity,protein binding,translation factor activity, RNA binding,cadherin binding	transcription, DNA-templated,regulation of transcription, DNA-templated,translational elongation,signal transduction,positive regulation of I-kappaB kinase/NF-kappaB signaling,cellular response to ionizing radiation
HeLa_Sg44_KO / HeLa_C1_biot	Q16851	Q16851	-0.858211	0.858211	0.00473017	0.0447966	12	Q16851	UGP2	UTP--glucose-1-phosphate uridylyltransferase	UGPA_HUMAN	13	-44.8364	0.551636	nucleus,cytoplasm,cytosol,extracellular exosome	UTP:glucose-1-phosphate uridylyltransferase activity,protein binding,glucose binding,pyrimidine ribonucleotide binding,identical protein binding,metal ion binding	glycogen metabolic process,glycogen biosynthetic process,UDP-glucose metabolic process,UDP-glucuronate biosynthetic process,glucose 1-phosphate metabolic process
HeLa_Sg44_KO / HeLa_C1_biot	O60610	O60610	-0.85486	0.85486	0.00540386	0.0488693	18	O60610	DIAPH1	Protein diaphanous homolog 1	DIAP1_HUMAN	18	-44.7081	0.552919	microtubule organizing center,cytosol,plasma membrane,secretory granule membrane,ruffle membrane,mitotic spindle,ficolin-1-rich granule membrane	RNA binding,actin binding,receptor binding,protein binding,Rho GTPase binding,ion channel binding	cytoskeleton organization,sensory perception of sound,regulation of cell shape,actin filament polymerization,positive regulation of cell migration,regulation of microtubule-based process,protein localization to microtubule,neutrophil degranulation,regulation of release of sequestered calcium ion into cytosol,regulation of cytoskeleton organization,cellular response to histamine,regulation of cell…
HeLa_Sg44_KO / HeLa_C1_biot	Q01082	Q01082	-0.845228	0.845228	1.99776e-13	7.51065e-11	81	Q01082	SPTBN1	Spectrin beta chain, non-erythrocytic 1	SPTB2_HUMAN	74	-44.3377	0.556623	nucleolus,cytoplasm,cytosol,spectrin,postsynaptic density,spectrin-associated cytoskeleton,axolemma,M band,cuticular plate,protein complex,extracellular exosome	RNA binding,actin binding,Ras guanyl-nucleotide exchange factor activity,structural constituent of cytoskeleton,protein binding,calmodulin binding,phospholipid binding,ankyrin binding,protein complex binding,cadherin binding,GTPase binding	MAPK cascade,mitotic cytokinesis,ER to Golgi vesicle-mediated transport,plasma membrane organization,cytoskeleton organization,common-partner SMAD protein phosphorylation,SMAD protein import into nucleus,axon guidance,Golgi to plasma membrane protein transport,actin filament capping,regulation of molecular function,membrane assembly,protein localization to plasma membrane,positive regulation of i…
HeLa_Sg44_KO / HeLa_C1_biot	Q08945	Q08945	-0.841041	0.841041	0.00557697	0.0496782	11	Q08945	SSRP1	FACT complex subunit SSRP1	SSRP1_HUMAN	10	-44.1759	0.558241	nucleoplasm,chromosome,nucleolus	DNA binding,chromatin binding,RNA binding,protein binding	DNA replication,DNA repair,regulation of transcription, DNA-templated,transcription from RNA polymerase II promoter,transcription elongation from RNA polymerase II promoter,regulation of signal transduction by p53 class mediator
HeLa_Sg44_KO / HeLa_C1_biot	P07900	P07900	-0.826811	0.826811	4.53102e-16	2.92994e-13	46	P07900	HSP90AA1	Heat shock protein HSP 90-alpha	HS90A_HUMAN	25	-43.6226	0.563774	extracellular region,nucleus,nucleoplasm,cytoplasm,cytosol,plasma membrane,membrane,ruffle membrane,secretory granule lumen,melanosome,lysosomal lumen,myelin sheath,protein complex,extracellular exosome,endocytic vesicle lumen,ficolin-1-rich granule lumen	nucleotide binding,RNA binding,protein tyrosine kinase activity,protein binding,ATP binding,ATPase activity,MHC class II protein complex binding,nitric-oxide synthase regulator activity,TPR domain binding,identical protein binding,protein homodimerization activity,histone deacetylase binding,GTPase binding,unfolded protein binding,DNA polymerase binding,scaffold protein binding,disordered domain …	G2/M transition of mitotic cell cycle,mitochondrial transport,receptor-mediated endocytosis,response to unfolded protein,telomere maintenance via telomerase,signal transduction,response to heat,response to cold,regulation of G2/M transition of mitotic cell cycle,peptidyl-tyrosine phosphorylation,regulation of protein ubiquitination,Fc-gamma receptor signaling pathway involved in phagocytosis,ERBB…
HeLa_Sg44_KO / HeLa_C1_biot	P35241	P35241	-0.82437	0.82437	4.09621e-05	0.00137957	42	P35241	RDX	Radixin	RADI_HUMAN	33	-43.5271	0.564729	ruffle,extracellular space,plasma membrane,microvillus,cell-cell adherens junction,focal adhesion,apical plasma membrane,lamellipodium,filopodium,T-tubule,midbody,cortical actin cytoskeleton,cleavage furrow,stereocilium,myelin sheath,cell tip,extracellular exosome,cell periphery	RNA binding,actin binding,protein binding,protein domain specific binding,protein homodimerization activity,cadherin binding,protein kinase A binding,ATPase binding	regulation of cell shape,regulation of cell size,positive regulation of gene expression,protein kinase A signaling,microvillus assembly,positive regulation of cell migration,regulation of actin filament bundle assembly,regulation of Rap protein signal transduction,negative regulation of homotypic cell-cell adhesion,negative regulation of GTPase activity,cellular response to platelet-derived growt…
HeLa_Sg44_KO / HeLa_C1_biot	Q15046	Q15046	-0.799862	0.799862	1.99328e-05	0.000778342	25	Q15046	KARS	Lysine--tRNA ligase	SYK_HUMAN	18	-42.5596	0.574404	extracellular space,nucleus,mitochondrion,mitochondrial matrix,cytosol,plasma membrane,aminoacyl-tRNA synthetase multienzyme complex	tRNA binding,ATP adenylyltransferase activity,lysine-tRNA ligase activity,protein binding,ATP binding,amino acid binding,identical protein binding,protein homodimerization activity	activation of MAPK activity,basophil activation involved in immune response,positive regulation of cytokine secretion involved in immune response,tRNA aminoacylation for protein translation,lysyl-tRNA aminoacylation,tRNA processing,negative regulation of cell proliferation,response to X-ray,positive regulation of macrophage chemotaxis,diadenosine tetraphosphate biosynthetic process,viral process,…
HeLa_Sg44_KO / HeLa_C1_biot	P62191	P62191	-0.791277	0.791277	0.00235142	0.0281537	13	P62191	PSMC1	26S protease regulatory subunit 4	PRS4_HUMAN	12	-42.2168	0.577832	proteasome complex,nucleus,nucleoplasm,cytosol,proteasome regulatory particle, base subcomplex,membrane,proteasome accessory complex,nuclear proteasome complex,cytosolic proteasome complex	RNA binding,protein binding,ATP binding,ATPase activity,TBP-class protein binding,proteasome-activating ATPase activity	MAPK cascade,protein polyubiquitination,stimulatory C-type lectin receptor signaling pathway,antigen processing and presentation of exogenous peptide antigen via MHC class I, TAP-dependent,protein folding,regulation of cellular amino acid metabolic process,negative regulation of G2/M transition of mitotic cell cycle,protein deubiquitination,ER-associated ubiquitin-dependent protein catabolic proc…
HeLa_Sg44_KO / HeLa_C1_biot	P46013	P46013	-0.778322	0.778322	1.85944e-05	0.000733162	74	P46013	MKI67	Antigen KI-67	KI67_HUMAN	84	-41.6956	0.583044	nucleus,nucleolus,membrane,nuclear body,condensed chromosome	DNA binding,RNA binding,protein binding,ATP binding,protein C-terminus binding	cell cycle,regulation of mitotic nuclear division,cell proliferation,regulation of chromosome segregation,regulation of chromatin organization
HeLa_Sg44_KO / HeLa_C1_biot	Q13200	Q13200	-0.770831	0.770831	0.000281433	0.00595504	30	Q13200	PSMD2	26S proteasome non-ATPase regulatory subunit 2	PSMD2_HUMAN	27	-41.392	0.58608	proteasome complex,extracellular region,nucleus,nucleoplasm,cytosol,proteasome regulatory particle,proteasome regulatory particle, base subcomplex,membrane,proteasome accessory complex,proteasome storage granule,secretory granule lumen,extracellular exosome,ficolin-1-rich granule lumen	protein binding,enzyme regulator activity,endopeptidase activity	MAPK cascade,protein polyubiquitination,stimulatory C-type lectin receptor signaling pathway,antigen processing and presentation of exogenous peptide antigen via MHC class I, TAP-dependent,regulation of cellular amino acid metabolic process,negative regulation of G2/M transition of mitotic cell cycle,protein deubiquitination,anaphase-promoting complex-dependent catabolic process,SCF-dependent pro…
HeLa_Sg44_KO / HeLa_C1_biot	P31327	P31327	-0.76548	0.76548	2.41988e-19	2.30117e-16	154	P31327	CPS1	Carbamoyl-phosphate synthase [ammonia], mitochondrial	CPSM_HUMAN	82	-41.1742	0.588258	nucleolus,mitochondrial inner membrane,mitochondrial matrix,mitochondrial nucleoid,protein complex	carbamoyl-phosphate synthase (ammonia) activity,carbamoyl-phosphate synthase (glutamine-hydrolyzing) activity,endopeptidase activity,calcium ion binding,protein binding,ATP binding,phospholipid binding,glutamate binding,protein complex binding,modified amino acid binding	urea cycle,'de novo' pyrimidine nucleobase biosynthetic process,proteolysis,arginine biosynthetic process,glutamine metabolic process,midgut development,response to zinc ion,response to amine,citrulline biosynthetic process,triglyceride catabolic process,response to food,response to lipopolysaccharide,vasodilation,response to starvation,response to amino acid,cellular response to fibroblast growt…
HeLa_Sg44_KO / HeLa_C1_biot	Q9Y2X3	Q9Y2X3	-0.762783	0.762783	0.000404894	0.00787328	20	Q9Y2X3	NOP58	Nucleolar protein 58	NOP58_HUMAN	16	-41.0642	0.589358	fibrillar center,nucleus,nucleoplasm,nucleolus,small nucleolar ribonucleoprotein complex,cytosol,Cajal body,membrane,box C/D snoRNP complex,small-subunit processome,pre-snoRNP complex	TFIID-class transcription factor binding,RNA binding,protein binding,snoRNA binding,ATPase binding	rRNA modification,rRNA processing,cell growth,snoRNA localization
HeLa_Sg44_KO / HeLa_C1_biot	P25391	P25391	-0.759104	0.759104	2.39251e-09	3.36324e-07	53	P25391	LAMA1	Laminin subunit alpha-1	LAMA1_HUMAN	47	-40.9137	0.590863	extracellular region,proteinaceous extracellular matrix,basement membrane,laminin-1 complex,laminin-3 complex,extracellular space,membrane,extracellular matrix	receptor binding,extracellular matrix structural constituent,protein binding,protein C-terminus binding	cell adhesion,cell surface receptor signaling pathway,regulation of cell adhesion,extracellular matrix organization,regulation of cell migration,regulation of embryonic development
HeLa_Sg44_KO / HeLa_C1_biot	P34932	P34932	-0.755443	0.755443	1.76182e-14	8.13759e-12	50	P34932	HSPA4	Heat shock 70 kDa protein 4	HSP74_HUMAN	36	-40.7636	0.592364	cytosol,extracellular exosome	protein binding,ATP binding	response to unfolded protein,protein import into mitochondrial outer membrane,chaperone-mediated protein complex assembly
HeLa_Sg44_KO / HeLa_C1_biot	P35249	P35249	-0.727436	0.727436	0.000244322	0.00537284	16	P35249	RFC4	Replication factor C subunit 4	RFC4_HUMAN	13	-39.6024	0.603976	nucleus,nucleoplasm,DNA replication factor C complex,Ctf18 RFC-like complex	protein binding,ATP binding,enzyme binding,DNA clamp loader activity,single-stranded DNA-dependent ATPase activity	DNA replication,DNA strand elongation involved in DNA replication,DNA repair,transcription-coupled nucleotide-excision repair,nucleotide-excision repair, DNA incision, 5'-to lesion,nucleotide-excision repair, DNA gap filling,translesion synthesis,telomere maintenance via semi-conservative replication,nucleotide-excision repair, DNA incision,error-prone translesion synthesis,DNA damage response, d…
HeLa_Sg44_KO / HeLa_C1_biot	O15440	O15440	-0.725989	0.725989	0.00304206	0.032961	24	O15440	ABCC5	Multidrug resistance-associated protein 5	MRP5_HUMAN	16	-39.5418	0.604582	plasma membrane,integral component of plasma membrane,membrane	ATP binding,organic anion transmembrane transporter activity,ATPase activity, coupled to transmembrane movement of substances,ATPase-coupled anion transmembrane transporter activity	transport,organic anion transport,hyaluronan biosynthetic process,transmembrane transport,Requires Ontology
HeLa_Sg44_KO / HeLa_C1_biot	P08473	P08473	-0.723515	0.723515	1.6784e-14	7.9803e-12	61	P08473	MME	Neprilysin	NEP_HUMAN	36	-39.438	0.60562	cytoplasm,plasma membrane,integral component of plasma membrane,brush border,focal adhesion,synaptic vesicle,integral component of membrane,axon,dendrite,secretory granule membrane,neuron projection terminus,synapse,extracellular exosome	endopeptidase activity,metalloendopeptidase activity,protein binding,metallopeptidase activity,exopeptidase activity,zinc ion binding,peptide binding	kidney development,angiotensin maturation,proteolysis,peptide metabolic process,sensory perception of pain,neutrophil degranulation,creatinine metabolic process,beta-amyloid metabolic process,cellular response to cytokine stimulus,cellular response to UV-A,cellular response to UV-B,replicative senescence,beta-amyloid clearance
HeLa_Sg44_KO / HeLa_C1_biot	Q16576	Q16576	-0.704848	0.704848	0.00170672	0.0222328	21	Q16576	RBBP7	Histone-binding protein RBBP7	RBBP7_HUMAN	14	-38.6493	0.613507	nucleus,nucleoplasm,cytosol,NuRD complex,ESC/E(Z) complex	RNA binding,histone deacetylase activity,protein binding	negative regulation of transcription from RNA polymerase II promoter,DNA replication,transcription, DNA-templated,multicellular organism development,cell proliferation,histone deacetylation,negative regulation of cell growth,CENP-A containing nucleosome assembly,post-translational protein modification,negative regulation of gene expression, epigenetic,response to steroid hormone,negative regulati…
HeLa_Sg44_KO / HeLa_C1_biot	O95672	O95672	-0.703514	0.703514	0.000189599	0.0043912	33	O95672	ECEL1	Endothelin-converting enzyme-like 1	ECEL1_HUMAN	19	-38.5925	0.614075	integral component of plasma membrane	metalloendopeptidase activity,metallopeptidase activity,metal ion binding	respiratory system process,proteolysis,neuropeptide signaling pathway
HeLa_Sg44_KO / HeLa_C1_biot	P35573	P35573	-0.702294	0.702294	0.00391578	0.0394347	7	P35573	AGL	Glycogen debranching enzyme	GDE_HUMAN	8	-38.5406	0.614594	extracellular region,nucleus,cytoplasm,cytosol,inclusion body,sarcoplasmic reticulum,secretory granule lumen,isoamylase complex,ficolin-1-rich granule lumen	glycogen debranching enzyme activity,4-alpha-glucanotransferase activity,amylo-alpha-1,6-glucosidase activity,protein binding,polysaccharide binding,polyubiquitin binding,Requires Ontology	glycogen biosynthetic process,glycogen catabolic process,response to nutrient,neutrophil degranulation,response to glucocorticoid
HeLa_Sg44_KO / HeLa_C1_biot	Q8WW12	Q8WW12	-0.700135	0.700135	0.00378264	0.0384257	7	Q8WW12	PCNP	PEST proteolytic signal-containing nuclear protein	PCNP_HUMAN	7	-38.4485	0.615515	nucleus,nuclear body	protein binding	cell cycle,protein ubiquitination,proteasome-mediated ubiquitin-dependent protein catabolic process
HeLa_Sg44_KO / HeLa_C1_biot	Q08722	Q08722	-0.696271	0.696271	0.0021825	0.0266886	7	Q08722	CD47	Leukocyte surface antigen CD47	CD47_HUMAN	4	-38.2835	0.617165	plasma membrane,integral component of plasma membrane,specific granule membrane,extracellular exosome,tertiary granule membrane	protein binding,thrombospondin receptor activity	cell adhesion,integrin-mediated signaling pathway,opsonization,positive regulation of cell proliferation,response to bacterium,positive regulation of cell-cell adhesion,extracellular matrix organization,neutrophil degranulation,positive regulation of inflammatory response,positive regulation of phagocytosis,positive regulation of T cell activation,leukocyte migration
HeLa_Sg44_KO / HeLa_C1_biot	P31948	P31948	-0.695887	0.695887	2.37174e-08	2.73868e-06	52	P31948	STIP1	Stress-induced-phosphoprotein 1	STIP1_HUMAN	30	-38.267	0.61733	nucleus,Golgi apparatus,cytosol,myelin sheath,protein complex	RNA binding,protein binding,protein C-terminus binding,Hsp70 protein binding,chaperone binding	response to stress
HeLa_Sg44_KO / HeLa_C1_biot	P08582	P08582	-0.687343	0.687343	0.000464697	0.00877483	14	P08582	MFI2	Melanotransferrin	TRFM_HUMAN	9	-37.9004	0.620996	extracellular region,endoplasmic reticulum lumen,plasma membrane,integral component of plasma membrane,cell surface,anchored component of plasma membrane,extracellular exosome	iron ion binding,protein binding	C-terminal protein lipidation,positive regulation of plasminogen activation,post-translational protein modification,cellular protein metabolic process,iron ion homeostasis,positive regulation of extracellular matrix disassembly,iron ion import,negative regulation of substrate adhesion-dependent cell spreading,regulation of cell growth,regulation of cell proliferation
HeLa_Sg44_KO / HeLa_C1_biot	P53999	P53999	-0.680566	0.680566	0.000152869	0.0037467	15	P53999	SUB1	Activated RNA polymerase II transcriptional coactivator p15	TCP4_HUMAN	10	-37.6079	0.623921	nucleus,transcription factor complex,nucleolus,extracellular exosome	transcriptional activator activity, RNA polymerase II distal enhancer sequence-specific binding,single-stranded DNA binding,transcription coactivator activity,RNA binding,protein binding,identical protein binding	regulation of transcription from RNA polymerase II promoter,transcription from RNA polymerase II promoter,positive regulation of transcription initiation from RNA polymerase II promoter,SMAD protein signal transduction
HeLa_Sg44_KO / HeLa_C1_biot	Q53EL6	Q53EL6	-0.677717	0.677717	0.000192091	0.0044381	15	Q53EL6	PDCD4	Programmed cell death protein 4	PDCD4_HUMAN	15	-37.4846	0.625154	nucleus,cytoplasm,cytosol	RNA binding,protein binding	apoptotic process,cell aging,BMP signaling pathway,interleukin-12-mediated signaling pathway,negative regulation of apoptotic process,negative regulation of JUN kinase activity,negative regulation of cell cycle,negative regulation of transcription, DNA-templated,positive regulation of inflammatory response,epithelial to mesenchymal transition involved in cardiac fibroblast development,cellular re…
HeLa_Sg44_KO / HeLa_C1_biot	Q9BT09	Q9BT09	-0.672469	0.672469	0.00247533	0.0291027	3	Q9BT09	CNPY3	Protein canopy homolog 3	CNPY3_HUMAN	3	-37.2568	0.627432	endoplasmic reticulum lumen	receptor binding	toll-like receptor signaling pathway,innate immune response
HeLa_Sg44_KO / HeLa_C1_biot	Q13177	Q13177	-0.671392	0.671392	0.00556123	0.0496027	12	Q13177	PAK2	Serine/threonine-protein kinase PAK 2	PAK2_HUMAN	14	-37.2099	0.627901	nucleus,cytoplasm,cytosol,plasma membrane,perinuclear region of cytoplasm	protein kinase activity,protein serine/threonine kinase activity,protein binding,ATP binding,protein kinase binding,protein tyrosine kinase activator activity,small GTPase binding,identical protein binding,cadherin binding,Rac GTPase binding	stimulatory C-type lectin receptor signaling pathway,protein phosphorylation,negative regulation of protein kinase activity,apoptotic process,signal transduction,Rho protein signal transduction,regulation of mitotic cell cycle,phosphorylation,cell migration,peptidyl-serine phosphorylation,signal transduction by protein phosphorylation,actin cytoskeleton organization,stress-activated protein kinas…
HeLa_Sg44_KO / HeLa_C1_biot	P21802	P21802	-0.668229	0.668229	0.000406422	0.00788741	22	P21802	FGFR2	Fibroblast growth factor receptor 2	FGFR2_HUMAN	17	-37.0721	0.629279	nucleus,nucleoplasm,cytoplasm,Golgi apparatus,plasma membrane,integral component of plasma membrane,cell cortex,cell surface,membrane,integral component of membrane,cytoplasmic vesicle,intracellular membrane-bounded organelle,excitatory synapse,extracellular matrix	protein tyrosine kinase activity,fibroblast growth factor-activated receptor activity,Ras guanyl-nucleotide exchange factor activity,protein binding,ATP binding,heparin binding,1-phosphatidylinositol-3-kinase activity,fibroblast growth factor binding,protein homodimerization activity,phosphatidylinositol-4,5-bisphosphate 3-kinase activity	negative regulation of transcription from RNA polymerase II promoter,MAPK cascade,angiogenesis,ureteric bud development,in utero embryonic development,epithelial to mesenchymal transition,positive regulation of mesenchymal cell proliferation,outflow tract septum morphogenesis,membranous septum morphogenesis,endochondral bone growth,apoptotic process,cell-cell signaling,axonogenesis,positive regul…
HeLa_Sg44_KO / HeLa_C1_biot	Q8NBJ7	Q8NBJ7	-0.658822	0.658822	0.00247086	0.0290712	10	Q8NBJ7	SUMF2	Sulfatase-modifying factor 2	SUMF2_HUMAN	7	-36.6605	0.633395	endoplasmic reticulum,endoplasmic reticulum lumen	metal ion binding	post-translational protein modification
HeLa_Sg44_KO / HeLa_C1_biot	Q96GK7	Q96GK7	-0.656832	0.656832	0.000443308	0.00848109	10	Q96GK7	FAHD2A	Fumarylacetoacetate hydrolase domain-containing protein 2A	FAH2A_HUMAN	6	-36.573	0.63427		hydrolase activity,metal ion binding	metabolic process
HeLa_Sg44_KO / HeLa_C1_biot	O94782	O94782	-0.653359	0.653359	0.0048685	0.0456786	15	O94782	USP1	Ubiquitin carboxyl-terminal hydrolase 1	UBP1_HUMAN	13	-36.4202	0.635798	nucleus,nucleoplasm	cysteine-type endopeptidase activity,thiol-dependent ubiquitin-specific protease activity,protein binding,peptidase activity,thiol-dependent ubiquitinyl hydrolase activity	skeletal system development,regulation of DNA repair,ubiquitin-dependent protein catabolic process,response to UV,protein deubiquitination,monoubiquitinated protein deubiquitination,interstrand cross-link repair,DNA damage response, detection of DNA damage
HeLa_Sg44_KO / HeLa_C1_biot	P04920	P04920	-0.644724	0.644724	1.95895e-10	3.68236e-08	53	P04920	SLC4A2	Anion exchange protein 2	B3A2_HUMAN	37	-36.0385	0.639615	plasma membrane,integral component of plasma membrane,focal adhesion,membrane,basolateral plasma membrane,apical plasma membrane	inorganic anion exchanger activity,anion transmembrane transporter activity,sodium:bicarbonate symporter activity,anion:anion antiporter activity,enzyme binding	anion transport,spermatogenesis,inorganic anion transport,bicarbonate transport,sodium ion transmembrane transport,digestive tract development,regulation of intracellular pH,anion transmembrane transport
HeLa_Sg44_KO / HeLa_C1_biot	P49588	P49588	-0.617272	0.617272	0.00322707	0.0342228	35	P49588	AARS	Alanine--tRNA ligase, cytoplasmic	SYAC_HUMAN	28	-34.8097	0.651903	cytoplasm,cytosol,membrane,extracellular exosome,mitochondrion	tRNA binding,aminoacyl-tRNA editing activity,alanine-tRNA ligase activity,ATP binding,amino acid binding,metal ion binding	tRNA modification,tRNA aminoacylation for protein translation,alanyl-tRNA aminoacylation,tRNA processing,cerebellar Purkinje cell layer development,negative regulation of neuron apoptotic process,neuromuscular process controlling balance,Requires Ontology
HeLa_Sg44_KO / HeLa_C1_biot	Q9Y2W1	Q9Y2W1	-0.614852	0.614852	0.00399515	0.039917	13	Q9Y2W1	THRAP3	Thyroid hormone receptor-associated protein 3	TR150_HUMAN	19	-34.7003	0.652997	nucleus,nucleoplasm,mediator complex,nuclear speck,extracellular exosome,exon-exon junction complex	core promoter sequence-specific DNA binding,RNA polymerase II transcription cofactor activity,transcription cofactor activity,transcription coactivator activity,RNA binding,receptor activity,protein binding,ATP binding,ligand-dependent nuclear receptor transcription coactivator activity,vitamin D receptor binding,thyroid hormone receptor binding,phosphoprotein binding	regulation of alternative mRNA splicing, via spliceosome,nuclear-transcribed mRNA catabolic process,transcription initiation from RNA polymerase II promoter,mRNA processing,circadian rhythm,RNA splicing,intracellular steroid hormone receptor signaling pathway,androgen receptor signaling pathway,positive regulation of circadian rhythm,positive regulation of transcription, DNA-templated,positive re…
HeLa_Sg44_KO / HeLa_C1_biot	P48960	P48960	-0.595194	0.595194	3.00564e-05	0.00108458	35	P48960	CD97	CD97 antigen	CD97_HUMAN	15	-33.8045	0.661955	plasma membrane,integral component of plasma membrane,focal adhesion,membrane,secretory granule membrane,extracellular exosome	transmembrane signaling receptor activity,G-protein coupled receptor activity,calcium ion binding,protein binding	movement of cell or subcellular component,inflammatory response,immune response,cell adhesion,cell surface receptor signaling pathway,G-protein coupled receptor signaling pathway,cell-cell signaling,neutrophil degranulation
HeLa_Sg44_KO / HeLa_C1_biot	P18621	P18621	-0.592074	0.592074	0.0043983	0.0425932	17	P18621	RPL17	60S ribosomal protein L17	RL17_HUMAN	9	-33.6611	0.663389	nucleus,cytosol,cytosolic large ribosomal subunit	RNA binding,structural constituent of ribosome,protein binding	nuclear-transcribed mRNA catabolic process, nonsense-mediated decay,rRNA processing,translation,translational initiation,SRP-dependent cotranslational protein targeting to membrane,viral transcription
HeLa_Sg44_KO / HeLa_C1_biot	P40926	P40926	-0.587714	0.587714	3.20543e-05	0.00114391	25	P40926	MDH2	Malate dehydrogenase, mitochondrial	MDHM_HUMAN	15	-33.4603	0.665397	nucleus,mitochondrion,mitochondrial inner membrane,mitochondrial matrix,myelin sheath,extracellular exosome	RNA binding,L-malate dehydrogenase activity,protein self-association,malate dehydrogenase (NADP+) activity	gluconeogenesis,tricarboxylic acid cycle,oxaloacetate metabolic process,malate metabolic process,internal protein amino acid acetylation,NADH metabolic process,aerobic respiration
HeLa_Sg44_KO / HeLa_C1_biot	Q9UP83	Q9UP83	0.587074	0.587074	3.40264e-05	0.00119841	16	Q9UP83	COG5	Conserved oligomeric Golgi complex subunit 5	COG5_HUMAN	15	50.2197	1.5022	Golgi membrane,nucleoplasm,Golgi apparatus,cytosol,membrane,Golgi transport complex,trans-Golgi network membrane	molecular_function,protein binding	ER to Golgi vesicle-mediated transport,intra-Golgi vesicle-mediated transport,protein transport
HeLa_Sg44_KO / HeLa_C1_biot	Q63HN8	Q63HN8	0.592302	0.592302	3.51764e-06	0.000191235	146	Q63HN8	RNF213	E3 ubiquitin-protein ligase RNF213	RN213_HUMAN	111	50.7651	1.50765	nucleolus,cytoplasm,cytosol,membrane	ubiquitin-protein transferase activity,ATPase activity,metal ion binding	protein polyubiquitination,angiogenesis,sprouting angiogenesis,ubiquitin-dependent protein catabolic process,protein ubiquitination,protein homooligomerization,protein autoubiquitination,negative regulation of non-canonical Wnt signaling pathway
HeLa_Sg44_KO / HeLa_C1_biot	P06213	P06213	0.618487	0.618487	1.47713e-07	1.40467e-05	70	P06213	INSR	Insulin receptor	INSR_HUMAN	38	53.5264	1.53526	intracellular,plasma membrane,integral component of plasma membrane,insulin receptor complex,caveola,external side of plasma membrane,endosome membrane,membrane,dendrite membrane,neuronal cell body membrane,receptor complex,extracellular exosome,nuclear envelope,nuclear lumen,Requires Ontology	beta-amyloid binding,protein tyrosine kinase activity,receptor signaling protein tyrosine kinase activity,insulin-activated receptor activity,insulin-like growth factor receptor binding,protein binding,ATP binding,GTP binding,protein domain specific binding,insulin-like growth factor I binding,insulin-like growth factor II binding,protein complex binding,phosphatidylinositol 3-kinase binding,insu…	activation of MAPK activity,positive regulation of protein phosphorylation,heart morphogenesis,carbohydrate metabolic process,regulation of transcription, DNA-templated,protein phosphorylation,G-protein coupled receptor signaling pathway,learning,memory,positive regulation of cell proliferation,insulin receptor signaling pathway,epidermis development,male gonad development,peptidyl-tyrosine phosp…
HeLa_Sg44_KO / HeLa_C1_biot	O00478	O00478	0.63393	0.63393	0.00135357	0.0188312	11	O00478	BTN3A3	Butyrophilin subfamily 3 member A3	BT3A3_HUMAN	9	55.1787	1.55179	plasma membrane,membrane,integral component of membrane		T cell mediated immunity
HeLa_Sg44_KO / HeLa_C1_biot	P62244	P62244	0.634135	0.634135	0.00506872	0.0470925	8	P62244	RPS15A	40S ribosomal protein S15a	RS15A_HUMAN	6	55.2007	1.55201	nucleoplasm,cytoplasm,mitochondrion,cytosol,membrane,cytosolic small ribosomal subunit,extracellular matrix,extracellular exosome	RNA binding,structural constituent of ribosome,protein binding	nuclear-transcribed mRNA catabolic process, nonsense-mediated decay,rRNA processing,translation,translational initiation,SRP-dependent cotranslational protein targeting to membrane,positive regulation of cell proliferation,response to virus,viral transcription,positive regulation of cell cycle
HeLa_Sg44_KO / HeLa_C1_biot	Q6V0I7	Q6V0I7	0.646008	0.646008	2.66247e-06	0.00015209	108	Q6V0I7	FAT4	Protocadherin Fat 4	FAT4_HUMAN	80	56.4832	1.56483	intracellular,plasma membrane,integral component of membrane,apical part of cell,extracellular exosome	calcium ion binding,protein binding	branching involved in ureteric bud morphogenesis,heart morphogenesis,plasma membrane organization,homophilic cell adhesion via plasma membrane adhesion molecules,heterophilic cell-cell adhesion via plasma membrane cell adhesion molecules,Notch signaling pathway,fibroblast growth factor receptor signaling pathway,cerebral cortex development,neurogenesis,hippo signaling,ossification involved in bon…
HeLa_Sg44_KO / HeLa_C1_biot	Q99650	Q99650	0.646972	0.646972	1.21929e-06	8.17884e-05	32	Q99650	OSMR	Oncostatin-M-specific receptor subunit beta	OSMR_HUMAN	22	56.5878	1.56588	plasma membrane,oncostatin-M receptor complex,apical plasma membrane	growth factor binding,oncostatin-M receptor activity	positive regulation of acute inflammatory response,positive regulation of cell proliferation,response to cytokine,oncostatin-M-mediated signaling pathway
HeLa_Sg44_KO / HeLa_C1_biot	Q15233	Q15233	0.652114	0.652114	3.49735e-07	2.91434e-05	96	Q15233	NONO	Non-POU domain-containing octamer-binding protein	NONO_HUMAN	33	57.1469	1.57147	nucleus,nucleoplasm,nucleolus,membrane,nuclear matrix,nuclear speck,paraspeckles,RNA polymerase II transcription factor complex	transcription regulatory region sequence-specific DNA binding,RNA polymerase II distal enhancer sequence-specific DNA binding,core promoter binding,chromatin binding,RNA binding,protein binding,identical protein binding	mRNA splicing, via spliceosome,activation of innate immune response,DNA repair,DNA recombination,transcription, DNA-templated,regulation of transcription, DNA-templated,mRNA processing,circadian rhythm,RNA splicing,regulation of circadian rhythm,innate immune response,negative regulation of transcription, DNA-templated,negative regulation of oxidative stress-induced neuron intrinsic apoptotic sig…
HeLa_Sg44_KO / HeLa_C1_biot	Q7Z2K6	Q7Z2K6	0.661657	0.661657	0.00403042	0.0400937	15	Q7Z2K6	ERMP1	Endoplasmic reticulum metallopeptidase 1	ERMP1_HUMAN	14	58.1899	1.5819	endoplasmic reticulum membrane,membrane,integral component of membrane	metallopeptidase activity,metal ion binding	proteolysis
HeLa_Sg44_KO / HeLa_C1_biot	Q8TEM1	Q8TEM1	0.666627	0.666627	2.84305e-09	3.92826e-07	31	Q8TEM1	NUP210	Nuclear pore membrane glycoprotein 210	PO210_HUMAN	28	58.7357	1.58736	nuclear envelope,nuclear pore,endoplasmic reticulum membrane,membrane,integral component of membrane,nuclear membrane,host cell	protein dimerization activity	regulation of glycolytic process,mRNA export from nucleus,tRNA export from nucleus,mitotic nuclear envelope disassembly,viral process,protein sumoylation,viral transcription,regulation of gene silencing by miRNA,intracellular transport of virus,regulation of cellular response to heat
HeLa_Sg44_KO / HeLa_C1_biot	O75146	O75146	0.676673	0.676673	1.49927e-09	2.24419e-07	37	O75146	HIP1R	Huntingtin-interacting protein 1-related protein	HIP1R_HUMAN	33	59.845	1.59845	mitochondrion,cytosol,cytoskeleton,clathrin-coated pit,cell cortex,postsynaptic density,apical plasma membrane,clathrin-coated vesicle,clathrin-coated vesicle membrane,ruffle membrane,dendrite cytoplasm,neuronal cell body,dendritic spine,intracellular membrane-bounded organelle,perinuclear region of cytoplasm,synaptic membrane	protein binding,phosphatidylinositol-4,5-bisphosphate binding,phosphatidylinositol-3,4,5-trisphosphate binding,SH3 domain binding,clathrin binding,clathrin light chain binding,phosphatidylinositol binding,clathrin adaptor activity,identical protein binding,protein homodimerization activity,phosphatidylinositol-3,4-bisphosphate binding,protein heterodimerization activity,actin filament binding,pho…	receptor-mediated endocytosis,apoptotic process,activation of cysteine-type endopeptidase activity involved in apoptotic process,regulation of endocytosis,negative regulation of actin filament polymerization,positive regulation of protein binding,regulation of actin cytoskeleton organization,negative regulation of Arp2/3 complex-mediated actin nucleation,positive regulation of apoptotic process,n…
HeLa_Sg44_KO / HeLa_C1_biot	Q9H5Q4	Q9H5Q4	0.677418	0.677418	0.0017562	0.0227125	30	Q9H5Q4	TFB2M	Dimethyladenosine transferase 2, mitochondrial	TFB2M_HUMAN	16	59.9275	1.59927	mitochondrion,mitochondrial matrix,mitochondrial nucleoid	rRNA (adenine-N6,N6-)-dimethyltransferase activity,transcription cofactor activity,RNA binding	transcription from mitochondrial promoter,transcription initiation from mitochondrial promoter,mitochondrion organization,rRNA methylation,positive regulation of transcription, DNA-templated
HeLa_Sg44_KO / HeLa_C1_biot	P78527	P78527	0.680153	0.680153	6.33987e-11	1.44353e-08	386	P78527	PRKDC	DNA-dependent protein kinase catalytic subunit	PRKDC_HUMAN	210	60.2309	1.60231	nuclear chromosome, telomeric region,nucleus,nucleoplasm,transcription factor complex,nucleolus,cytosol,DNA-dependent protein kinase-DNA ligase 4 complex,membrane,extracellular matrix,protein-DNA complex,protein complex,nonhomologous end joining complex	double-stranded DNA binding,RNA binding,protein kinase activity,protein serine/threonine kinase activity,DNA-dependent protein kinase activity,protein binding,ATP binding,transcription factor binding,enzyme binding,protein domain specific binding	somitogenesis,negative regulation of protein phosphorylation,activation of innate immune response,B cell lineage commitment,pro-B cell differentiation,T cell lineage commitment,negative regulation of immunoglobulin production,double-strand break repair,double-strand break repair via nonhomologous end joining,cellular protein modification process,protein phosphorylation,brain development,heart dev…
HeLa_Sg44_KO / HeLa_C1_biot	Q9UBX3	Q9UBX3	0.683161	0.683161	0.000952654	0.0149957	14	Q9UBX3	SLC25A10	Mitochondrial dicarboxylate carrier	DIC_HUMAN	7	60.5654	1.60565	nucleus,nucleoplasm,mitochondrion,mitochondrial inner membrane,integral component of membrane	dicarboxylic acid transmembrane transporter activity,protein binding,sulfate transmembrane transporter activity,thiosulfate transmembrane transporter activity,oxaloacetate transmembrane transporter activity,malate transmembrane transporter activity,succinate transmembrane transporter activity,antiporter activity	gluconeogenesis,ion transport,dicarboxylic acid transport,mitochondrial transport,sulfate transport,thiosulfate transport,oxaloacetate transport,phosphate ion transmembrane transport,sulfide oxidation, using sulfide:quinone oxidoreductase,succinate transmembrane transport,malate transmembrane transport,oxaloacetate(2-) transmembrane transport,sulfate transmembrane transport
HeLa_Sg44_KO / HeLa_C1_biot	P35670	P35670	0.683967	0.683967	0.00396352	0.039699	25	P35670	ATP7B	Copper-transporting ATPase 2	ATP7B_HUMAN	17	60.6552	1.60655	Golgi membrane,mitochondrion,late endosome,Golgi apparatus,integral component of plasma membrane,membrane,trans-Golgi network membrane,trans-Golgi network,basolateral plasma membrane,cytoplasmic vesicle,perinuclear region of cytoplasm	copper-exporting ATPase activity,copper ion transmembrane transporter activity,copper ion binding,protein binding,ATP binding,copper-transporting ATPase activity	copper ion transport,cellular copper ion homeostasis,cellular zinc ion homeostasis,lactation,copper ion import,intracellular copper ion transport,ion transmembrane transport,response to copper ion,sequestering of calcium ion,copper ion export,Requires Ontology
HeLa_Sg44_KO / HeLa_C1_biot	Q8NBQ5	Q8NBQ5	0.685088	0.685088	0.00183811	0.0234344	12	Q8NBQ5	HSD17B11	Estradiol 17-beta-dehydrogenase 11	DHB11_HUMAN	9	60.7801	1.6078	extracellular region,cytoplasm,lipid particle,cytosol	estradiol 17-beta-dehydrogenase activity,steroid dehydrogenase activity	estrogen biosynthetic process,androgen catabolic process,oxidation-reduction process
HeLa_Sg44_KO / HeLa_C1_biot	Q96N66	Q96N66	0.693667	0.693667	0.0035827	0.0368669	8	Q96N66	MBOAT7	Lysophospholipid acyltransferase 7	MBOA7_HUMAN	4	61.7389	1.61739	endoplasmic reticulum membrane,membrane,integral component of membrane	1-acylglycerol-3-phosphate O-acyltransferase activity,protein binding,2-acylglycerol-3-phosphate O-acyltransferase activity,lysophospholipid acyltransferase activity	phospholipid biosynthetic process,ventricular system development,layer formation in cerebral cortex,phosphatidylinositol acyl-chain remodeling
HeLa_Sg44_KO / HeLa_C1_biot	P42345	P42345	0.695693	0.695693	9.92265e-06	0.000446823	88	P42345	MTOR	Serine/threonine-protein kinase mTOR	MTOR_HUMAN	59	61.9663	1.61966	Golgi membrane,nucleus,nucleoplasm,cytoplasm,mitochondrial outer membrane,lysosome,lysosomal membrane,endoplasmic reticulum membrane,cytosol,phosphatidylinositol 3-kinase complex,endomembrane system,membrane,dendrite,TORC1 complex,TORC2 complex,neuronal cell body,PML body	RNA polymerase III type 1 promoter DNA binding,RNA polymerase III type 2 promoter DNA binding,RNA polymerase III type 3 promoter DNA binding,TFIIIC-class transcription factor binding,protein kinase activity,protein serine/threonine kinase activity,protein binding,ATP binding,kinase activity,protein kinase binding,protein domain specific binding,identical protein binding,ribosome binding,phosphopr…	regulation of cell growth,negative regulation of protein phosphorylation,positive regulation of protein phosphorylation,positive regulation of endothelial cell proliferation,heart morphogenesis,heart valve morphogenesis,regulation of glycogen biosynthetic process,energy reserve metabolic process,'de novo' pyrimidine nucleobase biosynthetic process,DNA repair,protein phosphorylation,cell cycle arr…
HeLa_Sg44_KO / HeLa_C1_biot	Q9Y653	Q9Y653	0.699807	0.699807	4.8581e-05	0.0015802	14	Q9Y653	GPR56	G-protein coupled receptor 56	GPR56_HUMAN	8	62.4287	1.62429	intracellular,integral component of plasma membrane,integral component of membrane,membrane raft,extracellular exosome,glial limiting end-foot	G-protein coupled receptor activity,collagen binding,heparin binding,extracellular matrix binding	angiogenesis,cell adhesion,cell surface receptor signaling pathway,G-protein coupled receptor signaling pathway,Rho protein signal transduction,cell-cell signaling,brain development,negative regulation of cell proliferation,vascular endothelial growth factor production,cell migration,cerebral cortex regionalization,cerebral cortex radial glia guided migration,layer formation in cerebral cortex,po…
HeLa_Sg44_KO / HeLa_C1_biot	P05166	P05166	0.701945	0.701945	0.000475783	0.00891252	19	P05166	PCCB	Propionyl-CoA carboxylase beta chain, mitochondrial	PCCB_HUMAN	18	62.6697	1.6267	mitochondrion,mitochondrial matrix,cytosol	propionyl-CoA carboxylase activity,protein binding,ATP binding,CoA carboxylase activity	biotin metabolic process,fatty acid catabolic process,short-chain fatty acid catabolic process
HeLa_Sg44_KO / HeLa_C1_biot	O15439	O15439	0.719175	0.719175	5.40266e-05	0.0016899	60	O15439	ABCC4	Multidrug resistance-associated protein 4	MRP4_HUMAN	40	64.624	1.64624	plasma membrane,integral component of plasma membrane,membrane,basolateral plasma membrane,platelet dense granule membrane	ATP binding,ATPase activity, coupled to transmembrane movement of ions, phosphorylative mechanism,15-hydroxyprostaglandin dehydrogenase (NAD+) activity,ATPase activity, coupled to transmembrane movement of substances,ATPase-coupled anion transmembrane transporter activity	platelet degranulation,biological_process,response to organonitrogen compound,response to organic cyclic compound,prostaglandin secretion,response to drug,positive regulation of smooth muscle cell proliferation,transmembrane transport,oxidation-reduction process,cilium morphogenesis,Requires Ontology
HeLa_Sg44_KO / HeLa_C1_biot	Q9Y4D7	Q9Y4D7	0.748851	0.748851	0.000296605	0.00624337	81	Q9Y4D7	PLXND1	Plexin-D1	PLXD1_HUMAN	47	68.0454	1.68045	plasma membrane,integral component of plasma membrane,lamellipodium,lamellipodium membrane	protein binding,semaphorin receptor activity,protein domain specific binding	angiogenesis,patterning of blood vessels,outflow tract morphogenesis,cardiac septum development,negative regulation of cell adhesion,synapse assembly,regulation of cell shape,regulation of cell migration,positive regulation of protein binding,aorta development,regulation of GTPase activity,endothelial cell migration,regulation of angiogenesis,positive regulation of axonogenesis,dichotomous subdiv…
HeLa_Sg44_KO / HeLa_C1_biot	P08648	P08648	0.75295	0.75295	8.73696e-06	0.000402398	37	P08648	ITGA5	Integrin alpha-5	ITA5_HUMAN	22	68.5235	1.68524	ruffle,endoplasmic reticulum,Golgi apparatus,plasma membrane,focal adhesion,integrin complex,external side of plasma membrane,cell surface,cytoplasmic vesicle,synapse,alphav-beta3 integrin-vitronectin complex,cell-cell junction,ruffle membrane	virus receptor activity,epidermal growth factor receptor binding,platelet-derived growth factor receptor binding,integrin binding,protein binding,vascular endothelial growth factor receptor 2 binding,metal ion binding	angiogenesis,cell-substrate junction assembly,cell adhesion,heterophilic cell-cell adhesion via plasma membrane cell adhesion molecules,leukocyte cell-cell adhesion,integrin-mediated signaling pathway,memory,positive regulation of cell-substrate adhesion,extracellular matrix organization,positive regulation of cell migration,positive regulation of vascular endothelial growth factor receptor signa…
HeLa_Sg44_KO / HeLa_C1_biot	Q92973	Q92973	0.755097	0.755097	5.38941e-05	0.0016899	36	Q92973	TNPO1	Transportin-1	TNPO1_HUMAN	25	68.7745	1.68775	nucleus,cytoplasm,cytosol,cilium,nuclear membrane,nuclear periphery,extracellular exosome	RNA binding,protein binding,nuclear localization sequence binding,Ran GTPase binding,protein transporter activity	protein import into nucleus, translocation,NLS-bearing protein import into nucleus,ribosomal protein import into nucleus,viral process,intraciliary transport involved in cilium morphogenesis,regulation of mRNA stability
HeLa_Sg44_KO / HeLa_C1_biot	Q9UNF1	Q9UNF1	0.756119	0.756119	5.51401e-05	0.00171422	37	Q9UNF1	MAGED2	Melanoma-associated antigen D2	MAGD2_HUMAN	28	68.8941	1.68894	extracellular region,nucleus,nucleolus,cytosol,membrane,platelet alpha granule lumen	protein binding	platelet degranulation,female pregnancy,renal sodium ion absorption
HeLa_Sg44_KO / HeLa_C1_biot	Q32P28	Q32P28	0.75844	0.75844	0.00245054	0.028952	14	Q32P28	P3H1	Prolyl 3-hydroxylase 1	P3H1_HUMAN	9	69.166	1.69166	proteinaceous extracellular matrix,endoplasmic reticulum,endoplasmic reticulum lumen,membrane,macromolecular complex,extracellular exosome	molecular_function,iron ion binding,procollagen-proline 3-dioxygenase activity,L-ascorbic acid binding,protein complex binding,collagen binding	protein folding,negative regulation of cell proliferation,protein hydroxylation,peptidyl-proline hydroxylation,collagen metabolic process,regulation of protein secretion,protein stabilization,oxidation-reduction process,bone development,chaperone-mediated protein folding,negative regulation of post-translational protein modification
HeLa_Sg44_KO / HeLa_C1_biot	P53621	P53621	0.768256	0.768256	0.00379042	0.0384658	35	P53621	COPA	Coatomer subunit alpha	COPA_HUMAN	29	70.3209	1.70321	Golgi membrane,extracellular space,cytoplasm,endoplasmic reticulum membrane,cytosol,membrane,COPI vesicle coat,transport vesicle,extracellular exosome	hormone activity,structural molecule activity	intracellular protein transport,ER to Golgi vesicle-mediated transport,retrograde vesicle-mediated transport, Golgi to ER,intra-Golgi vesicle-mediated transport,regulation of receptor activity,pancreatic juice secretion
HeLa_Sg44_KO / HeLa_C1_biot	P50895	P50895	0.779996	0.779996	9.55838e-08	9.65754e-06	29	P50895	BCAM	Basal cell adhesion molecule	BCAM_HUMAN	17	71.7126	1.71713	extracellular region,plasma membrane,integral component of plasma membrane,external side of plasma membrane,extracellular matrix,extracellular exosome	transmembrane signaling receptor activity,laminin receptor activity,protein binding,protein C-terminus binding,laminin binding	cell adhesion,cell-matrix adhesion,signal transduction
HeLa_Sg44_KO / HeLa_C1_biot	Q969Z0	Q969Z0	0.780787	0.780787	0.00501785	0.0467812	20	Q969Z0	TBRG4	Protein TBRG4	TBRG4_HUMAN	14	71.8068	1.71807	mitochondrion,mitochondrial matrix	RNA binding,protein kinase activity,protein binding	protein phosphorylation,cell cycle arrest,positive regulation of cell proliferation,mRNA metabolic process,regulation of mitochondrial mRNA stability,cellular respiration,mitochondrial mRNA processing
HeLa_Sg44_KO / HeLa_C1_biot	P98160	P98160	0.782564	0.782564	0.000100725	0.00271841	14	P98160	HSPG2	Basement membrane-specific heparan sulfate proteoglycan core protein	PGBM_HUMAN	13	72.0185	1.72018	extracellular region,basement membrane,extracellular space,Golgi lumen,plasma membrane,focal adhesion,extracellular matrix,lysosomal lumen,extracellular exosome,plasma membrane protein complex	calcium ion binding,protein binding,protein C-terminus binding,low-density lipoprotein particle receptor binding	retinoid metabolic process,angiogenesis,glycosaminoglycan biosynthetic process,glycosaminoglycan catabolic process,lipid metabolic process,receptor-mediated endocytosis,inflammatory response,brain development,cell growth,negative regulation of angiogenesis,extracellular matrix disassembly,cell differentiation,extracellular matrix organization,glycosaminoglycan metabolic process,cellular protein m…
HeLa_Sg44_KO / HeLa_C1_biot	P18031	P18031	0.790043	0.790043	0.00417306	0.0409852	19	P18031	PTPN1	Tyrosine-protein phosphatase non-receptor type 1	PTN1_HUMAN	14	72.9125	1.72913	early endosome,endoplasmic reticulum,cytosol,sorting endosome,cytoplasmic side of endoplasmic reticulum membrane,plasma membrane	RNA binding,protein tyrosine phosphatase activity,insulin receptor binding,protein binding,zinc ion binding,enzyme binding,protein kinase binding,receptor tyrosine kinase binding,cadherin binding,ephrin receptor binding,protein phosphatase 2A binding	protein dephosphorylation,activation of signaling protein activity involved in unfolded protein response,activation of JUN kinase activity,insulin receptor signaling pathway,regulation of signal transduction,negative regulation of signal transduction,regulation of endocytosis,negative regulation of vascular endothelial growth factor receptor signaling pathway,endoplasmic reticulum unfolded protei…
HeLa_Sg44_KO / HeLa_C1_biot	Q15477	Q15477	0.793892	0.793892	0.000377758	0.00750225	19	Q15477	SKIV2L	Helicase SKI2W	SKIV2_HUMAN	16	73.3746	1.73375	nucleus,cytosol,Ski complex	RNA binding,ATP-dependent RNA helicase activity,ATP binding	exonucleolytic nuclear-transcribed mRNA catabolic process involved in deadenylation-dependent decay,nuclear-transcribed mRNA catabolic process, 3'-5' exonucleolytic nonsense-mediated decay
HeLa_Sg44_KO / HeLa_C1_biot	O75962	O75962	0.796128	0.796128	0.00283035	0.0316566	19	O75962	TRIO	Triple functional domain protein	TRIO_HUMAN	23	73.6435	1.73643	cytosol	protein serine/threonine kinase activity,guanyl-nucleotide exchange factor activity,Rho guanyl-nucleotide exchange factor activity,protein binding,ATP binding	protein phosphorylation,transmembrane receptor protein tyrosine phosphatase signaling pathway,G-protein coupled receptor signaling pathway,regulation of Rho protein signal transduction,positive regulation of apoptotic process,negative regulation of fat cell differentiation,regulation of small GTPase mediated signal transduction,regulation of molecular function
HeLa_Sg44_KO / HeLa_C1_biot	O75096	O75096	0.810236	0.810236	0.0017349	0.0224911	24	O75096	LRP4	Low-density lipoprotein receptor-related protein 4	LRP4_HUMAN	25	75.3498	1.7535	plasma membrane,cell surface,postsynaptic density,integral component of membrane,dendrite,neuromuscular junction,neuronal cell body,receptor complex,synaptic membrane,flotillin complex	calcium ion binding,protein binding,Wnt-protein binding,receptor tyrosine kinase binding,apolipoprotein binding,protein homodimerization activity,Wnt-activated receptor activity,scaffold protein binding	kidney development,hair follicle development,endocytosis,proximal/distal pattern formation,negative regulation of ossification,BMP signaling pathway,odontogenesis of dentin-containing tooth,embryonic digit morphogenesis,Wnt signaling pathway involved in dorsal/ventral axis specification,dendrite morphogenesis,positive regulation of peptidyl-tyrosine phosphorylation,negative regulation of axonogen…
HeLa_Sg44_KO / HeLa_C1_biot	Q96JJ7	Q96JJ7	0.828492	0.828492	0.00558718	0.0496782	17	Q96JJ7	TMX3	Protein disulfide-isomerase TMX3	TMX3_HUMAN	13	77.5828	1.77583	endoplasmic reticulum membrane,plasma membrane,cell surface,integral component of membrane,platelet alpha granule membrane	protein disulfide isomerase activity,protein binding,thiol oxidase activity	platelet degranulation,protein folding,peptidyl-cysteine oxidation,response to endoplasmic reticulum stress,cell redox homeostasis
HeLa_Sg44_KO / HeLa_C1_biot	P30533	P30533	0.829657	0.829657	0.000288675	0.00609232	27	P30533	LRPAP1	Alpha-2-macroglobulin receptor-associated protein	AMRP_HUMAN	20	77.7263	1.77726	extracellular region,endosome,endoplasmic reticulum,endoplasmic reticulum-Golgi intermediate compartment,Golgi apparatus,Golgi lumen,cis-Golgi network,plasma membrane,cell surface,endosome lumen,rough endoplasmic reticulum lumen	beta-amyloid binding,receptor binding,protein binding,heparin binding,lipase binding,receptor antagonist activity,low-density lipoprotein particle receptor binding,very-low-density lipoprotein particle receptor binding	negative regulation of receptor internalization,negative regulation of very-low-density lipoprotein particle clearance,negative regulation of protein binding,transcytosis,regulation of receptor-mediated endocytosis,negative regulation of cell death,extracellular negative regulation of signal transduction,negative regulation of beta-amyloid clearance,positive regulation of beta-amyloid clearance
HeLa_Sg44_KO / HeLa_C1_biot	Q96GQ5	Q96GQ5	0.838789	0.838789	0.000453688	0.00862861	11	Q96GQ5	C16orf58	RUS1 family protein C16orf58	RUS1_HUMAN	7	78.8548	1.78855	membrane,integral component of membrane
HeLa_Sg44_KO / HeLa_C1_biot	P05026	P05026	0.839848	0.839848	0.000237049	0.00526026	19	P05026	ATP1B1	Sodium/potassium-transporting ATPase subunit beta-1	AT1B1_HUMAN	11	78.9861	1.78986	intracellular,plasma membrane,sodium:potassium-exchanging ATPase complex,caveola,intercalated disc,membrane,basolateral plasma membrane,apical plasma membrane,sarcolemma,myelin sheath,extracellular exosome,extracellular vesicle	ATPase activator activity,protein binding,protein C-terminus binding,protein kinase binding,MHC class II protein complex binding,ATPase binding,sodium:potassium-exchanging ATPase activity,ATP binding,drug binding,ATPase activity,potassium ion binding,sodium ion binding	response to hypoxia,cellular calcium ion homeostasis,cellular sodium ion homeostasis,cell adhesion,potassium ion import,establishment or maintenance of transmembrane electrochemical gradient,regulation of gene expression,regulation of cardiac muscle contraction by calcium ion signaling,cellular potassium ion homeostasis,positive regulation of ATPase activity,ion transmembrane transport,sodium ion…
HeLa_Sg44_KO / HeLa_C1_biot	Q96QU8	Q96QU8	0.839991	0.839991	0.00549386	0.049252	6	Q96QU8	XPO6	Exportin-6	XPO6_HUMAN	6	79.0039	1.79004	nucleus,nucleolus,cytoplasm,cytosol,plasma membrane	protein binding,Ran GTPase binding,protein transporter activity	protein export from nucleus
HeLa_Sg44_KO / HeLa_C1_biot	Q13315	Q13315	0.840306	0.840306	0.00011681	0.0030398	62	Q13315	ATM	Serine-protein kinase ATM	ATM_HUMAN	53	79.0429	1.79043	nucleus,nucleoplasm,nucleolus,spindle,cytoplasmic vesicle,DNA repair complex,chromosome, telomeric region,nuclear chromosome, telomeric region	DNA binding,protein serine/threonine kinase activity,DNA-dependent protein kinase activity,protein binding,ATP binding,1-phosphatidylinositol-3-kinase activity,protein complex binding,protein dimerization activity,protein N-terminus binding	telomere maintenance,double-strand break repair via homologous recombination,DNA double-strand break processing,DNA synthesis involved in DNA repair,strand displacement,ovarian follicle development,response to hypoxia,somitogenesis,pre-B cell allelic exclusion,immunoglobulin production,DNA replication,DNA repair,double-strand break repair via nonhomologous end joining,protein phosphorylation,cell…
HeLa_Sg44_KO / HeLa_C1_biot	Q07954	Q07954	0.843014	0.843014	1.42246e-10	2.82686e-08	110	Q07954	LRP1	Prolow-density lipoprotein receptor-related protein 1	LRP1_HUMAN	78	79.3794	1.79379	nucleus,lysosomal membrane,early endosome,plasma membrane,integral component of plasma membrane,clathrin-coated pit,focal adhesion,membrane,basolateral plasma membrane,clathrin-coated vesicle,dendrite,endocytic vesicle membrane,neuronal cell body,receptor complex,plasma membrane protein complex	protease binding,RNA binding,receptor activity,low-density lipoprotein receptor activity,scavenger receptor activity,calcium ion binding,protein binding,alpha-2 macroglobulin receptor activity,apolipoprotein receptor activity,clathrin heavy chain binding,protein complex binding,apolipoprotein binding,lipoprotein transporter activity,heparan sulfate proteoglycan binding,lipoprotein particle recept…	retinoid metabolic process,astrocyte activation involved in immune response,lipid metabolic process,receptor-mediated endocytosis,phagocytosis,protein kinase C-activating G-protein coupled receptor signaling pathway,aging,cell proliferation,regulation of extracellular matrix disassembly,positive regulation of cholesterol efflux,positive regulation of cell death,negative regulation of neuron proje…
HeLa_Sg44_KO / HeLa_C1_biot	Q10472	Q10472	0.856508	0.856508	0.000516057	0.00946943	15	Q10472	GALNT1	Polypeptide N-acetylgalactosaminyltransferase 1	GALT1_HUMAN	13	81.0651	1.81065	Golgi membrane,extracellular region,endoplasmic reticulum membrane,membrane,integral component of membrane,Golgi cisterna membrane,perinuclear region of cytoplasm,Golgi apparatus	polypeptide N-acetylgalactosaminyltransferase activity,manganese ion binding,carbohydrate binding	protein O-linked glycosylation,O-glycan processing,protein O-linked glycosylation via serine,protein O-linked glycosylation via threonine
HeLa_Sg44_KO / HeLa_C1_biot	Q9UGP8	Q9UGP8	0.86405	0.86405	4.20256e-06	0.000217056	40	Q9UGP8	SEC63	Translocation protein SEC63 homolog	SEC63_HUMAN	25	82.0141	1.82014	endoplasmic reticulum,endoplasmic reticulum membrane,cytosol,membrane,integral component of membrane	RNA binding,receptor activity,protein binding,protein transporter activity	liver development,protein targeting to membrane,SRP-dependent cotranslational protein targeting to membrane,posttranslational protein targeting to membrane,nitrogen compound metabolic process,multicellular organism aging,posttranslational protein targeting to membrane, translocation,IRE1-mediated unfolded protein response,renal system development
HeLa_Sg44_KO / HeLa_C1_biot	Q8N5G2	Q8N5G2	0.867516	0.867516	0.00100085	0.0154387	18	Q8N5G2	TMEM57	Macoilin	MACOI_HUMAN	14	82.4519	1.82452	nucleus,integral component of membrane,axon,rough endoplasmic reticulum membrane,nuclear membrane,neuron projection terminus,synapse	molecular_function	brain development,biological_process,neuronal signal transduction
HeLa_Sg44_KO / HeLa_C1_biot	Q9GZM5	Q9GZM5	0.867783	0.867783	0.00391762	0.0394347	5	Q9GZM5	YIPF3	Protein YIPF3	YIPF3_HUMAN	5	82.4856	1.82486	Golgi apparatus,plasma membrane,integral component of membrane,transport vesicle,intracellular membrane-bounded organelle	protein binding	cell differentiation
HeLa_Sg44_KO / HeLa_C1_biot	Q86SQ4	Q86SQ4	0.869045	0.869045	0.000478094	0.00892479	18	Q86SQ4	GPR126	G-protein coupled receptor 126	GP126_HUMAN	15	82.6453	1.82645	intracellular,plasma membrane,integral component of membrane	G-protein coupled receptor activity,collagen binding,laminin binding,extracellular matrix binding	mitochondrion organization,cell surface receptor signaling pathway,G-protein coupled receptor signaling pathway,adenylate cyclase-activating G-protein coupled receptor signaling pathway,Schwann cell differentiation,cAMP-mediated signaling,myelination in peripheral nervous system,myelination,heart trabecula formation
HeLa_Sg44_KO / HeLa_C1_biot	O14786	O14786	0.874584	0.874584	6.44873e-07	4.76028e-05	33	O14786	NRP1	Neuropilin-1	NRP1_HUMAN	23	83.348	1.83348	semaphorin receptor complex,extracellular space,early endosome,cytosol,neurofilament,plasma membrane,focal adhesion,cell surface,integral component of membrane,axon,growth cone,cytoplasmic vesicle,neuron projection,neuronal cell body,receptor complex,sorting endosome	vascular endothelial growth factor-activated receptor activity,GTPase activator activity,protein binding,heparin binding,coreceptor activity,semaphorin receptor activity,growth factor binding,protein kinase binding,cytokine binding,vascular endothelial growth factor binding,metal ion binding	angiogenesis,patterning of blood vessels,neuron migration,positive regulation of endothelial cell proliferation,sprouting angiogenesis,cell migration involved in sprouting angiogenesis,outflow tract septum morphogenesis,substrate-dependent cell migration, cell extension,signal transduction,integrin-mediated signaling pathway,cell-cell signaling,axon guidance,axonal fasciculation,response to wound…
HeLa_Sg44_KO / HeLa_C1_biot	Q68DH5	Q68DH5	0.878475	0.878475	0.00106345	0.0160636	11	Q68DH5	LMBRD2	LMBR1 domain-containing protein 2	LMBD2_HUMAN	8	83.8431	1.83843	membrane,integral component of membrane
HeLa_Sg44_KO / HeLa_C1_biot	Q9Y678	Q9Y678	0.885888	0.885888	0.00233942	0.0280973	37	Q9Y678	COPG1	Coatomer subunit gamma-1	COPG1_HUMAN	24	84.7902	1.8479	Golgi membrane,endoplasmic reticulum membrane,Golgi apparatus,cytosol,COPI vesicle coat,transport vesicle	structural molecule activity,protein binding	intracellular protein transport,ER to Golgi vesicle-mediated transport,retrograde vesicle-mediated transport, Golgi to ER,establishment of Golgi localization,organelle transport along microtubule
HeLa_Sg44_KO / HeLa_C1_biot	P78347	P78347	0.898557	0.898557	1.89484e-05	0.000743495	45	P78347	GTF2I	General transcription factor II-I	GTF2I_HUMAN	34	86.42	1.8642	nucleus,nucleoplasm,cytoplasm,membrane,cell projection,neuronal cell body	RNA polymerase II transcription factor activity, sequence-specific DNA binding,DNA binding,transcription factor activity, sequence-specific DNA binding,protein binding,mitogen-activated protein kinase binding	regulation of transcription from RNA polymerase II promoter,transcription from RNA polymerase II promoter,transcription initiation from RNA polymerase II promoter,signal transduction,transition between slow and fast fiber,negative regulation of angiogenesis,negative regulation of cytosolic calcium ion concentration
HeLa_Sg44_KO / HeLa_C1_biot	P27708	P27708	0.905627	0.905627	0.000151375	0.00371905	52	P27708	CAD	CAD protein	PYR1_HUMAN	47	87.3359	1.87336	nucleus,nucleoplasm,cytosol,membrane,nuclear matrix,cell projection,neuronal cell body,terminal bouton,protein complex,extracellular exosome	aspartate carbamoyltransferase activity,carbamoyl-phosphate synthase (ammonia) activity,carbamoyl-phosphate synthase (glutamine-hydrolyzing) activity,dihydroorotase activity,protein kinase activity,ATP binding,zinc ion binding,enzyme binding,identical protein binding,aspartate binding	urea cycle,liver development,'de novo' pyrimidine nucleobase biosynthetic process,UTP biosynthetic process,arginine biosynthetic process,glutamine metabolic process,heart development,female pregnancy,lactation,response to amine,drug metabolic process,peptidyl-threonine phosphorylation,citrulline biosynthetic process,response to caffeine,animal organ regeneration,response to insulin,response to te…
HeLa_Sg44_KO / HeLa_C1_biot	Q13535	Q13535	0.91159	0.91159	0.000311154	0.00647376	92	Q13535	ATR	Serine/threonine-protein kinase ATR	ATR_HUMAN	63	88.1117	1.88112	nucleoplasm,chromosome,Golgi apparatus,PML body,nuclear chromosome, telomeric region	DNA binding,protein kinase activity,protein serine/threonine kinase activity,protein binding,ATP binding,MutLalpha complex binding,MutSalpha complex binding	DNA damage checkpoint,DNA replication,DNA repair,cellular response to DNA damage stimulus,cell cycle,multicellular organism development,negative regulation of DNA replication,peptidyl-serine phosphorylation,positive regulation of telomere maintenance via telomerase,cellular response to UV,interstrand cross-link repair,response to drug,positive regulation of DNA damage response, signal transductio…
HeLa_Sg44_KO / HeLa_C1_biot	Q9NU22	Q9NU22	0.912482	0.912482	1.21538e-08	1.53499e-06	86	Q9NU22	MDN1	Midasin	MDN1_HUMAN	81	88.2281	1.88228	nucleus,nucleoplasm,nucleolus,cytosol,membrane,preribosome, large subunit precursor,intermediate filament cytoskeleton	protein binding,ATP binding,ATPase activity,unfolded protein binding	ribosomal large subunit assembly,rRNA processing,protein complex assembly
HeLa_Sg44_KO / HeLa_C1_biot	P83436	P83436	0.922224	0.922224	0.00220209	0.0268563	9	P83436	COG7	Conserved oligomeric Golgi complex subunit 7	COG7_HUMAN	8	89.5034	1.89503	Golgi membrane,nucleolus,Golgi apparatus,Golgi transport complex,trans-Golgi network membrane	protein binding	protein glycosylation,intracellular protein transport,ER to Golgi vesicle-mediated transport,retrograde vesicle-mediated transport, Golgi to ER,Golgi organization,protein localization to organelle,protein localization to Golgi apparatus,protein stabilization
HeLa_Sg44_KO / HeLa_C1_biot	Q8IWX8	Q8IWX8	0.92812	0.92812	0.00250148	0.02924	11	Q8IWX8	CHERP	Calcium homeostasis endoplasmic reticulum protein	CHERP_HUMAN	12	90.2795	1.90279	nucleoplasm,cytoplasm,membrane,sarcoplasmic reticulum membrane,perinuclear region of cytoplasm	RNA binding,protein binding,ion channel binding	mRNA splicing, via spliceosome,cellular calcium ion homeostasis,nervous system development,negative regulation of cell proliferation,release of sequestered calcium ion into cytosol,positive regulation of NFAT protein import into nucleus
HeLa_Sg44_KO / HeLa_C1_biot	Q8N8Z6	Q8N8Z6	0.929431	0.929431	0.000605617	0.0106417	37	Q8N8Z6	DCBLD1	Discoidin, CUB and LCCL domain-containing protein 1	DCBD1_HUMAN	24	90.4525	1.90453	integral component of membrane	oligosaccharide binding
HeLa_Sg44_KO / HeLa_C1_biot	Q9UG63	Q9UG63	0.932376	0.932376	9.11872e-06	0.000414082	35	Q9UG63	ABCF2	ATP-binding cassette sub-family F member 2	ABCF2_HUMAN	27	90.8416	1.90842	mitochondrial envelope,membrane,ATP-binding cassette (ABC) transporter complex	transporter activity,ATP binding,ATPase activity	transport
HeLa_Sg44_KO / HeLa_C1_biot	Q7Z402	Q7Z402	0.933226	0.933226	2.3846e-07	2.1657e-05	15	Q7Z402	TMC7	Transmembrane channel-like protein 7	TMC7_HUMAN	10	90.9541	1.90954	integral component of membrane		ion transport
HeLa_Sg44_KO / HeLa_C1_biot	Q8IZP9	Q8IZP9	0.942234	0.942234	0.00282698	0.0316488	13	Q8IZP9	ADGRG2	Adhesion G-protein coupled receptor G2	AGRG2_HUMAN	7	92.1501	1.9215	cytosol,plasma membrane,integral component of plasma membrane,cell surface,integral component of membrane,apical plasma membrane,extracellular exosome	G-protein coupled receptor activity	cell surface receptor signaling pathway,G-protein coupled receptor signaling pathway,spermatogenesis
HeLa_Sg44_KO / HeLa_C1_biot	Q6PGP7	Q6PGP7	0.947368	0.947368	0.00012992	0.00328129	39	Q6PGP7	TTC37	Tetratricopeptide repeat protein 37	TTC37_HUMAN	34	92.8352	1.92835	nucleus,nucleoplasm,cytoplasm,cytosol,transcriptionally active chromatin,Ski complex	protein binding	exonucleolytic nuclear-transcribed mRNA catabolic process involved in deadenylation-dependent decay
HeLa_Sg44_KO / HeLa_C1_biot	Q5SRE5	Q5SRE5	0.949008	0.949008	0.00235282	0.0281537	33	Q5SRE5	NUP188	Nucleoporin NUP188 homolog	NU188_HUMAN	28	93.0545	1.93054	nuclear envelope,membrane,host cell,nuclear pore inner ring	structural constituent of nuclear pore	regulation of glycolytic process,RNA export from nucleus,mRNA export from nucleus,tRNA export from nucleus,protein import into nucleus,mitotic nuclear envelope disassembly,viral process,protein sumoylation,viral transcription,regulation of gene silencing by miRNA,intracellular transport of virus,glomerular visceral epithelial cell migration,regulation of cellular response to heat
HeLa_Sg44_KO / HeLa_C1_biot	Q12768	Q12768	0.955324	0.955324	0.00124239	0.0179166	13	Q12768	KIAA0196	WASH complex subunit strumpellin	STRUM_HUMAN	11	93.9015	1.93902	nucleoplasm,early endosome,endoplasmic reticulum,cytosol,neuron projection,neuronal cell body,WASH complex	protein binding	oocyte maturation,positive regulation of neuron projection development,protein transport,endosomal transport,polar body extrusion after meiotic divisions,spindle assembly involved in meiosis
HeLa_Sg44_KO / HeLa_C1_biot	P17301	P17301	0.957067	0.957067	1.91298e-16	1.28855e-13	71	P17301	ITGA2	Integrin alpha-2	ITA2_HUMAN	40	94.1359	1.94136	nucleus,plasma membrane,focal adhesion,integrin complex,external side of plasma membrane,cell surface,axon,integrin alpha2-beta1 complex,axon terminus,basal part of cell,perinuclear region of cytoplasm	beta-amyloid binding,virus receptor activity,integrin binding,protein binding,collagen binding,protein complex binding,collagen receptor activity,laminin binding,heparan sulfate proteoglycan binding,metal ion binding,protein heterodimerization activity,collagen binding involved in cell-matrix adhesion	response to hypoxia,positive regulation of leukocyte migration,substrate-dependent cell migration,hypotonic response,cell adhesion,cell-matrix adhesion,integrin-mediated signaling pathway,female pregnancy,blood coagulation,cell proliferation,animal organ morphogenesis,positive regulation of epithelial cell migration,positive regulation of alkaline phosphatase activity,response to amine,response t…
HeLa_Sg44_KO / HeLa_C1_biot	P04080	P04080	0.961071	0.961071	0.00494647	0.0462316	6	P04080	CSTB	Cystatin-B	CYTB_HUMAN	5	94.6754	1.94675	extracellular region,extracellular space,nucleolus,cytoplasm,cytosol,secretory granule lumen,extracellular exosome,tertiary granule lumen,ficolin-1-rich granule lumen	protease binding,RNA binding,endopeptidase inhibitor activity,cysteine-type endopeptidase inhibitor activity	adult locomotory behavior,negative regulation of peptidase activity,negative regulation of endopeptidase activity,neutrophil degranulation,negative regulation of proteolysis
HeLa_Sg44_KO / HeLa_C1_biot	Q70UQ0	Q70UQ0	0.964484	0.964484	5.06876e-07	3.88348e-05	15	Q70UQ0	IKBIP	Inhibitor of nuclear factor kappa-B kinase-interacting protein	IKIP_HUMAN	16	95.1365	1.95137	endoplasmic reticulum,endoplasmic reticulum membrane,membrane,integral component of membrane	protein binding	response to X-ray
HeLa_Sg44_KO / HeLa_C1_biot	P78410	P78410	0.967872	0.967872	0.000171206	0.00407617	19	P78410	BTN3A2	Butyrophilin subfamily 3 member A2	BT3A2_HUMAN	8	95.5954	1.95595	plasma membrane,membrane,integral component of membrane		T cell mediated immunity,interferon-gamma secretion
HeLa_Sg44_KO / HeLa_C1_biot	P11047	P11047	0.97333	0.97333	1.1558e-21	1.33462e-18	71	P11047	LAMC1	Laminin subunit gamma-1	LAMC1_HUMAN	47	96.3367	1.96337	extracellular region,basement membrane,laminin-1 complex,extracellular space,endoplasmic reticulum lumen,extracellular matrix,laminin-10 complex,laminin-11 complex,extracellular exosome	extracellular matrix structural constituent	protein complex assembly,cell adhesion,endoderm development,cell migration,extracellular matrix disassembly,extracellular matrix organization,hemidesmosome assembly,substrate adhesion-dependent cell spreading,post-translational protein modification,cellular protein metabolic process,positive regulation of epithelial cell proliferation
HeLa_Sg44_KO / HeLa_C1_biot	Q16706	Q16706	0.993025	0.993025	0.00041972	0.00810656	11	Q16706	MAN2A1	Alpha-mannosidase 2	MA2A1_HUMAN	11	99.0354	1.99035	Golgi membrane,Golgi medial cisterna,cis-Golgi network,membrane,integral component of membrane,extracellular exosome	alpha-mannosidase activity,mannosyl-oligosaccharide 1,3-1,6-alpha-mannosidase activity,hydrolase activity, hydrolyzing N-glycosyl compounds,carbohydrate binding,metal ion binding	in utero embryonic development,liver development,mannose metabolic process,protein glycosylation,N-glycan processing,protein deglycosylation,mitochondrion organization,vacuole organization,respiratory gaseous exchange,lung alveolus development,positive regulation of neurogenesis,retina morphogenesis in camera-type eye
HeLa_Sg44_KO / HeLa_C1_biot	Q9NYU1	Q9NYU1	1.02204	1.02204	0.0011824	0.0173267	7	Q9NYU1	UGGT2	UDP-glucose:glycoprotein glucosyltransferase 2	UGGG2_HUMAN	10	103.078	2.03078	endoplasmic reticulum,endoplasmic reticulum lumen,endoplasmic reticulum-Golgi intermediate compartment,protein complex,endoplasmic reticulum quality control compartment	UDP-glucose:glycoprotein glucosyltransferase activity,protein binding,unfolded protein binding	protein N-linked glycosylation via asparagine,endoplasmic reticulum unfolded protein response,'de novo' posttranslational protein folding,ER-associated misfolded protein catabolic process,UDP-glucosylation,endoplasmic reticulum mannose trimming
HeLa_Sg44_KO / HeLa_C1_biot	O00186	O00186	1.02493	1.02493	0.00393365	0.0395197	26	O00186	STXBP3	Syntaxin-binding protein 3	STXB3_HUMAN	17	103.486	2.03486	cytosol,plasma membrane,basolateral plasma membrane,apical plasma membrane,platelet alpha granule,specific granule,phagocytic vesicle,extracellular exosome,tertiary granule	protein binding,syntaxin-1 binding,syntaxin binding	vesicle docking involved in exocytosis,brain development,glucose transport,protein to membrane docking,insulin secretion,response to insulin,neutrophil degranulation,negative regulation of calcium ion-dependent exocytosis,protein heterooligomerization,platelet aggregation,cellular response to interferon-gamma
HeLa_Sg44_KO / HeLa_C1_biot	Q6UB35	Q6UB35	1.0333	1.0333	3.34304e-06	0.000183199	18	Q6UB35	MTHFD1L	Monofunctional C1-tetrahydrofolate synthase, mitochondrial	C1TM_HUMAN	18	104.67	2.0467	mitochondrion,mitochondrial matrix,membrane	formate-tetrahydrofolate ligase activity,methenyltetrahydrofolate cyclohydrolase activity,methylenetetrahydrofolate dehydrogenase (NADP+) activity,ATP binding,protein homodimerization activity	neural tube closure,folic acid-containing compound metabolic process,purine nucleobase biosynthetic process,10-formyltetrahydrofolate biosynthetic process,formate metabolic process,tetrahydrofolate interconversion,tetrahydrofolate metabolic process,folic acid metabolic process,embryonic neurocranium morphogenesis,embryonic viscerocranium morphogenesis,oxidation-reduction process
HeLa_Sg44_KO / HeLa_C1_biot	Q6P996	Q6P996	1.03332	1.03332	9.10128e-07	6.42495e-05	37	Q6P996	PDXDC1	Pyridoxal-dependent decarboxylase domain-containing protein 1	PDXD1_HUMAN	23	104.673	2.04673	Golgi apparatus,intracellular membrane-bounded organelle	carboxy-lyase activity,pyridoxal phosphate binding,cadherin binding	carboxylic acid metabolic process
HeLa_Sg44_KO / HeLa_C1_biot	Q3SY69	Q3SY69	1.03624	1.03624	0.00024824	0.00542303	15	Q3SY69	ALDH1L2	Mitochondrial 10-formyltetrahydrofolate dehydrogenase	AL1L2_HUMAN	19	105.087	2.05087	nucleus,mitochondrion,mitochondrial matrix,extracellular exosome	aldehyde dehydrogenase (NAD) activity,formyltetrahydrofolate dehydrogenase activity,hydroxymethyl-, formyl- and related transferase activity	one-carbon metabolic process,biosynthetic process,10-formyltetrahydrofolate catabolic process,folic acid metabolic process,oxidation-reduction process
HeLa_Sg44_KO / HeLa_C1_biot	P16070	P16070	1.04372	1.04372	1.78778e-08	2.14084e-06	38	P16070	CD44	CD44 antigen	CD44_HUMAN	17	106.154	2.06154	Golgi apparatus,cytosol,plasma membrane,integral component of plasma membrane,focal adhesion,cell surface,apical plasma membrane,secretory granule membrane,lamellipodium membrane,macrophage migration inhibitory factor receptor complex,cell projection,extracellular exosome	protein binding,collagen binding,hyaluronic acid binding,cytokine receptor activity	cell-matrix adhesion,extracellular matrix disassembly,extracellular matrix organization,hyaluronan catabolic process,positive regulation of peptidyl-serine phosphorylation,positive regulation of heterotypic cell-cell adhesion,negative regulation of apoptotic process,negative regulation of cysteine-type endopeptidase activity involved in apoptotic process,neutrophil degranulation,negative regulati…
HeLa_Sg44_KO / HeLa_C1_biot	P08195	P08195	1.04883	1.04883	5.76092e-09	7.69679e-07	125	P08195	SLC3A2	4F2 cell-surface antigen heavy chain	4F2_HUMAN	52	106.885	2.06885	nucleus,cytosol,plasma membrane,cell surface,membrane,integral component of membrane,apical plasma membrane,melanosome,extracellular exosome	RNA binding,double-stranded RNA binding,catalytic activity,calcium:sodium antiporter activity,protein binding,neutral amino acid transmembrane transporter activity,cadherin binding	carbohydrate metabolic process,calcium ion transport,amino acid transport,tryptophan transport,cell growth,sodium ion transmembrane transport,response to exogenous dsRNA,leukocyte migration,leucine import,L-alpha-amino acid transmembrane transport
HeLa_Sg44_KO / HeLa_C1_biot	P18084	P18084	1.05055	1.05055	0.0014413	0.0196957	43	P18084	ITGB5	Integrin beta-5	ITB5_HUMAN	22	107.131	2.07131	plasma membrane,focal adhesion,cell surface,integrin alphav-beta5 complex,receptor complex,phagocytic vesicle,extracellular exosome	virus receptor activity,receptor activity,protein binding	antigen processing and presentation of exogenous peptide antigen via MHC class I, TAP-dependent,muscle contraction,cell-matrix adhesion,transforming growth factor beta receptor signaling pathway,integrin-mediated signaling pathway,extracellular matrix organization,endodermal cell differentiation,stress fiber assembly,viral entry into host cell,epithelial cell-cell adhesion
HeLa_Sg44_KO / HeLa_C1_biot	P08240	P08240	1.0568	1.0568	1.07409e-06	7.26518e-05	33	P08240	SRPR	Signal recognition particle receptor subunit alpha	SRPR_HUMAN	25	108.032	2.08032	endoplasmic reticulum,signal recognition particle receptor complex,endoplasmic reticulum membrane,membrane,integral component of membrane,extracellular exosome	RNA binding,GTPase activity,signal recognition particle binding,GTP binding	cotranslational protein targeting to membrane,SRP-dependent cotranslational protein targeting to membrane,vesicle-mediated transport,IRE1-mediated unfolded protein response
HeLa_Sg44_KO / HeLa_C1_biot	Q96KA5	Q96KA5	1.06899	1.06899	1.06803e-06	7.25449e-05	22	Q96KA5	CLPTM1L	Cleft lip and palate transmembrane protein 1-like protein	CLP1L_HUMAN	14	109.797	2.09797	membrane,integral component of membrane		apoptotic process
HeLa_Sg44_KO / HeLa_C1_biot	P20908	P20908	1.09337	1.09337	0.000300016	0.00627433	25	P20908	COL5A1	Collagen alpha-1(V) chain	CO5A1_HUMAN	16	113.373	2.13373	extracellular region,collagen type V trimer,basement membrane,endoplasmic reticulum lumen,extracellular matrix,extracellular exosome	integrin binding,extracellular matrix structural constituent,protein binding,heparin binding,proteoglycan binding,metal ion binding,platelet-derived growth factor binding	blood vessel development,heart morphogenesis,cell adhesion,cell migration,extracellular matrix organization,collagen fibril organization,collagen catabolic process,collagen biosynthetic process,wound healing, spreading of epidermal cells,tendon development,skin development,integrin biosynthetic process,eye morphogenesis,regulation of cellular component organization,fibril organization,negative re…
HeLa_Sg44_KO / HeLa_C1_biot	Q9UIQ6	Q9UIQ6	1.09359	1.09359	6.23213e-10	1.04946e-07	66	Q9UIQ6	LNPEP	Leucyl-cystinyl aminopeptidase	LCAP_HUMAN	40	113.405	2.13405	extracellular region,intracellular,lysosomal membrane,cytosol,plasma membrane,integral component of plasma membrane,membrane,cytoplasmic vesicle membrane,early endosome lumen,perinuclear region of cytoplasm	aminopeptidase activity,protein binding,metallopeptidase activity,zinc ion binding,peptide binding,metalloaminopeptidase activity	protein polyubiquitination,antigen processing and presentation of exogenous peptide antigen via MHC class I, TAP-independent,proteolysis,signal transduction,cell-cell signaling,female pregnancy,regulation of blood pressure,protein catabolic process,peptide catabolic process,SMAD protein signal transduction,membrane organization
HeLa_Sg44_KO / HeLa_C1_biot	P24394	P24394	1.09801	1.09801	0.00382587	0.0387282	6	P24394	IL4R	Interleukin-4 receptor subunit alpha	IL4RA_HUMAN	5	114.059	2.14059	extracellular space,plasma membrane,integral component of plasma membrane,receptor complex	interleukin-4 receptor activity,receptor signaling protein activity,protein binding	production of molecular mediator involved in inflammatory response,positive regulation of immunoglobulin production,immune response,signal transduction,immunoglobulin mediated immune response,ovulation,interleukin-4-mediated signaling pathway,regulation of cell proliferation,defense response to protozoan,positive regulation of macrophage activation,positive regulation of mast cell degranulation,r…
HeLa_Sg44_KO / HeLa_C1_biot	Q8WWM7	Q8WWM7	1.09888	1.09888	0.00292279	0.0322524	37	Q8WWM7	ATXN2L	Ataxin-2-like protein	ATX2L_HUMAN	27	114.188	2.14188	cytosol,cytoplasmic stress granule,membrane,nuclear speck	RNA binding,protein binding,cadherin binding	regulation of cytoplasmic mRNA processing body assembly,stress granule assembly
HeLa_Sg44_KO / HeLa_C1_biot	Q8TED1	Q8TED1	1.1154	1.1154	0.00063977	0.0110852	13	Q8TED1	GPX8	Probable glutathione peroxidase 8	GPX8_HUMAN	9	116.656	2.16656	endoplasmic reticulum lumen,integral component of membrane	peroxidase activity,glutathione peroxidase activity	cellular response to oxidative stress,oxidation-reduction process,cellular oxidant detoxification
HeLa_Sg44_KO / HeLa_C1_biot	P07686	P07686	1.12875	1.12875	0.00249797	0.02924	14	P07686	HEXB	Beta-hexosaminidase subunit beta	HEXB_HUMAN	14	118.67	2.1867	acrosomal vesicle,extracellular region,membrane,azurophil granule lumen,azurophil granule,lysosomal lumen,extracellular exosome	beta-N-acetylhexosaminidase activity,protein binding,acetylglucosaminyltransferase activity,protein homodimerization activity,protein heterodimerization activity,Requires Ontology	skeletal system development,glycosphingolipid metabolic process,ganglioside catabolic process,cellular calcium ion homeostasis,lysosome organization,penetration of zona pellucida,sensory perception of sound,locomotory behavior,male courtship behavior,regulation of cell shape,phospholipid biosynthetic process,oligosaccharide catabolic process,lipid storage,chondroitin sulfate catabolic process,hya…
HeLa_Sg44_KO / HeLa_C1_biot	Q9UJX3	Q9UJX3	1.13143	1.13143	0.00526236	0.0482264	19	Q9UJX3	ANAPC7	Anaphase-promoting complex subunit 7	APC7_HUMAN	14	119.076	2.19076	nucleus,nucleoplasm,anaphase-promoting complex,cytosol	protein phosphatase binding	anaphase-promoting complex-dependent catabolic process,protein ubiquitination involved in ubiquitin-dependent protein catabolic process,proteasome-mediated ubiquitin-dependent protein catabolic process,cell division,negative regulation of ubiquitin-protein ligase activity involved in mitotic cell cycle,positive regulation of ubiquitin-protein ligase activity involved in regulation of mitotic cell…
HeLa_Sg44_KO / HeLa_C1_biot	Q96D15	Q96D15	1.13638	1.13638	5.63747e-08	6.07569e-06	14	Q96D15	RCN3	Reticulocalbin-3	RCN3_HUMAN	13	119.829	2.19829	endoplasmic reticulum lumen	calcium ion binding,protein binding
HeLa_Sg44_KO / HeLa_C1_biot	O00767	O00767	1.16547	1.16547	0.00288305	0.0320106	10	O00767	SCD	Acyl-CoA desaturase	ACOD_HUMAN	6	124.306	2.24306	nucleolus,endoplasmic reticulum,endoplasmic reticulum membrane,membrane,integral component of membrane	stearoyl-CoA 9-desaturase activity,iron ion binding,oxidoreductase activity	unsaturated fatty acid biosynthetic process,regulation of cholesterol biosynthetic process,fatty-acyl-CoA biosynthetic process,oxidation-reduction process,monounsaturated fatty acid biosynthetic process
HeLa_Sg44_KO / HeLa_C1_biot	Q7Z6E9	Q7Z6E9	1.1838	1.1838	0.000399604	0.00780194	24	Q7Z6E9	RBBP6	E3 ubiquitin-protein ligase RBBP6	RBBP6_HUMAN	28	127.175	2.27175	chromosome,nucleolus,cytosol,nuclear speck,protein complex,centrosome	RNA binding,ubiquitin-protein transferase activity,protein binding,zinc ion binding,protein kinase binding,ubiquitin protein ligase activity	protein polyubiquitination,in utero embryonic development,DNA replication,regulation of DNA replication,mRNA processing,cellular response to DNA damage stimulus,multicellular organism growth,protein ubiquitination involved in ubiquitin-dependent protein catabolic process,embryonic organ development,somite development
HeLa_Sg44_KO / HeLa_C1_biot	P26006	P26006	1.19754	1.19754	7.80976e-05	0.00223456	37	P26006	ITGA3	Integrin alpha-3	ITA3_HUMAN	30	129.349	2.29349	plasma membrane,focal adhesion,integrin complex,external side of plasma membrane,cell surface,basolateral plasma membrane,growth cone,filopodium membrane,integrin alpha3-beta1 complex,receptor complex,perinuclear region of cytoplasm,excitatory synapse,extracellular exosome,invadopodium membrane,cell periphery,synaptic membrane	fibronectin binding,protease binding,integrin binding,protein binding,collagen binding,protein domain specific binding,laminin binding,metal ion binding,protein heterodimerization activity	neuron migration,cell-matrix adhesion,integrin-mediated signaling pathway,heart development,memory,positive regulation of gene expression,positive regulation of epithelial cell migration,positive regulation of cell-substrate adhesion,positive regulation of neuron projection development,regulation of transforming growth factor beta receptor signaling pathway,regulation of Wnt signaling pathway,ext…
HeLa_Sg44_KO / HeLa_C1_biot	O43306	O43306	1.19801	1.19801	0.00113252	0.0167812	14	O43306	ADCY6	Adenylate cyclase type 6	ADCY6_HUMAN	12	129.423	2.29423	plasma membrane,cilium,guanylate cyclase complex, soluble,membrane,integral component of membrane,intrinsic component of plasma membrane	adenylate cyclase activity,guanylate cyclase activity,protein kinase C binding,protein binding,ATP binding,protein kinase binding,metal ion binding	renal water homeostasis,cAMP biosynthetic process,cGMP biosynthetic process,G-protein coupled receptor signaling pathway,adenylate cyclase-activating G-protein coupled receptor signaling pathway,activation of adenylate cyclase activity,adenylate cyclase-inhibiting G-protein coupled receptor signaling pathway,dopamine receptor signaling pathway,negative regulation of neuron projection development,…
HeLa_Sg44_KO / HeLa_C1_biot	P35221	P35221	1.20469	1.20469	4.54113e-12	1.24177e-09	59	P35221	CTNNA1	Catenin alpha-1	CTNA1_HUMAN	44	130.487	2.30487	acrosomal vesicle,Golgi apparatus,cytosol,plasma membrane,cell-cell junction,zonula adherens,focal adhesion,intercalated disc,actin cytoskeleton,catenin complex,flotillin complex,lamellipodium,cell junction,intracellular membrane-bounded organelle	RNA binding,structural molecule activity,protein binding,beta-catenin binding,vinculin binding,identical protein binding,gamma-catenin binding,cadherin binding,protein heterodimerization activity,actin filament binding	ovarian follicle development,actin filament organization,cell adhesion,establishment or maintenance of cell polarity,negative regulation of neuroblast proliferation,aging,male gonad development,gap junction assembly,axon regeneration,adherens junction organization,cellular protein localization,odontogenesis of dentin-containing tooth,apical junction assembly,response to estrogen,positive regulati…
HeLa_Sg44_KO / HeLa_C1_biot	Q01813	Q01813	1.21868	1.21868	0.000238634	0.00527737	20	Q01813	PFKP	ATP-dependent 6-phosphofructokinase, platelet type	PFKAP_HUMAN	20	132.733	2.32733	nucleus,cytoplasm,cytosol,membrane,extracellular matrix,extracellular exosome	6-phosphofructokinase activity,ATP binding,protein complex binding,cadherin binding,metal ion binding	fructose 6-phosphate metabolic process,canonical glycolysis,cellular response to leukemia inhibitory factor
HeLa_Sg44_KO / HeLa_C1_biot	O43157	O43157	1.32225	1.32225	3.29162e-05	0.00116694	43	O43157	PLXNB1	Plexin-B1	PLXB1_HUMAN	38	150.056	2.50056	semaphorin receptor complex,extracellular region,intracellular,plasma membrane,integral component of plasma membrane	receptor activity,transmembrane signaling receptor activity,GTPase activator activity,protein binding,semaphorin receptor activity,semaphorin receptor binding,GTPase activating protein binding	negative regulation of cell adhesion,signal transduction,G-protein coupled receptor signaling pathway,regulation of cell shape,positive regulation of phosphatidylinositol 3-kinase signaling,cell migration,negative regulation of osteoblast proliferation,intracellular signal transduction,regulation of GTPase activity,positive regulation of GTPase activity,ossification involved in bone maturation,ax…
HeLa_Sg44_KO / HeLa_C1_biot	P30837	P30837	1.325	1.325	7.36096e-05	0.00212875	19	P30837	ALDH1B1	Aldehyde dehydrogenase X, mitochondrial	AL1B1_HUMAN	13	150.534	2.50534	nucleoplasm,mitochondrion,mitochondrial matrix,intracellular membrane-bounded organelle	aldehyde dehydrogenase (NAD) activity,NAD binding	carbohydrate metabolic process,ethanol catabolic process,ethanol oxidation
HeLa_Sg44_KO / HeLa_C1_biot	Q16698	Q16698	1.34986	1.34986	0.0052487	0.0481285	12	Q16698	DECR1	2,4-dienoyl-CoA reductase, mitochondrial	DECR_HUMAN	12	154.888	2.54888	nucleus,nucleoplasm,mitochondrion,mitochondrial matrix,cytosol,extracellular exosome	2,4-dienoyl-CoA reductase (NADPH) activity,oxidoreductase activity, acting on NAD(P)H,NADPH binding	fatty acid beta-oxidation,protein homotetramerization
HeLa_Sg44_KO / HeLa_C1_biot	Q9Y6N8	Q9Y6N8	1.36607	1.36607	1.15386e-28	2.33167e-25	70	Q9Y6N8	CDH10	Cadherin-10	CAD10_HUMAN	37	157.767	2.57767	plasma membrane,integral component of membrane	calcium ion binding	homophilic cell adhesion via plasma membrane adhesion molecules,adherens junction organization,cell-cell adhesion
HeLa_Sg44_KO / HeLa_C1_biot	Q96Q06	Q96Q06	1.38548	1.38548	5.92892e-05	0.00181185	17	Q96Q06	PLIN4	Perilipin-4	PLIN4_HUMAN	15	161.26	2.6126	lipid particle,cytosol,plasma membrane,intracellular membrane-bounded organelle
HeLa_Sg44_KO / HeLa_C1_biot	Q9HD20	Q9HD20	1.41125	1.41125	2.75199e-05	0.00101572	22	Q9HD20	ATP13A1	Manganese-transporting ATPase 13A1	AT131_HUMAN	20	165.968	2.65968	endoplasmic reticulum membrane,integral component of plasma membrane,membrane,intracellular membrane-bounded organelle	molecular_function,calcium-transporting ATPase activity,ATP binding,manganese-transporting ATPase activity,metal ion binding	cellular calcium ion homeostasis,biological_process,ion transmembrane transport,calcium ion transmembrane transport,manganese ion transmembrane transport,Requires Ontology
HeLa_Sg44_KO / HeLa_C1_biot	P07942	P07942	1.41643	1.41643	2.52008e-15	1.43705e-12	65	P07942	LAMB1	Laminin subunit beta-1	LAMB1_HUMAN	39	166.924	2.66924	extracellular region,basement membrane,laminin-1 complex,laminin-2 complex,extracellular space,endoplasmic reticulum lumen,extracellular matrix,laminin-8 complex,laminin-10 complex,perinuclear region of cytoplasm,extracellular exosome	structural molecule activity,extracellular matrix structural constituent,protein binding	cell adhesion,neuronal-glial interaction involved in cerebral cortex radial glia guided migration,extracellular matrix organization,positive regulation of cell migration,neuron projection development,substrate adhesion-dependent cell spreading,endodermal cell differentiation,odontogenesis,post-translational protein modification,cellular protein metabolic process,positive regulation of epithelial …
HeLa_Sg44_KO / HeLa_C1_biot	P53350	P53350	1.44065	1.44065	0.00275987	0.0311529	16	P53350	PLK1	Serine/threonine-protein kinase PLK1	PLK1_HUMAN	12	171.443	2.71443	kinetochore,chromatin,synaptonemal complex,spindle pole,condensed nuclear chromosome outer kinetochore,nucleus,nucleoplasm,centrosome,spindle,cytosol,microtubule cytoskeleton,midbody,spindle midzone,spindle microtubule	magnesium ion binding,protein kinase activity,protein serine/threonine kinase activity,protein binding,ATP binding,microtubule binding,anaphase-promoting complex binding,kinase activity,protein kinase binding,identical protein binding	mitotic sister chromatid segregation,G2/M transition of mitotic cell cycle,negative regulation of transcription from RNA polymerase II promoter,mitotic cell cycle,mitotic cytokinesis,microtubule bundle formation,protein phosphorylation,sister chromatid cohesion,mitotic nuclear envelope disassembly,mitotic spindle assembly checkpoint,centrosome cycle,regulation of mitotic cell cycle,cell prolifera…
HeLa_Sg44_KO / HeLa_C1_biot	Q8WVX9	Q8WVX9	1.48372	1.48372	7.14773e-09	9.47133e-07	27	Q8WVX9	FAR1	Fatty acyl-CoA reductase 1	FACR1_HUMAN	18	179.67	2.7967	peroxisome,peroxisomal membrane,integral component of peroxisomal membrane,peroxisomal matrix	oxidoreductase activity,fatty-acyl-CoA reductase (alcohol-forming) activity,Requires Ontology	ether lipid biosynthetic process,wax biosynthetic process,long-chain fatty-acyl-CoA metabolic process,glycerophospholipid biosynthetic process,oxidation-reduction process
HeLa_Sg44_KO / HeLa_C1_biot	Q9UI26	Q9UI26	1.49528	1.49528	1.34183e-05	0.000565795	23	Q9UI26	IPO11	Importin-11	IPO11_HUMAN	17	181.918	2.81918	fibrillar center,nucleus,nuclear envelope,cytosol	protein binding,Ran GTPase binding,protein transporter activity	ribosomal protein import into nucleus,intracellular protein transport,transcription factor import into nucleus
HeLa_Sg44_KO / HeLa_C1_biot	Q86UP0	Q86UP0	1.50187	1.50187	0.00128375	0.0181524	5	Q86UP0	CDH24	Cadherin-24	CAD24_HUMAN	7	183.21	2.8321	plasma membrane,cell-cell junction,integral component of membrane	calcium ion binding	homophilic cell adhesion via plasma membrane adhesion molecules,adherens junction organization,cell-cell adhesion
HeLa_Sg44_KO / HeLa_C1_biot	Q76M96	Q76M96	1.50365	1.50365	0.00127971	0.0181524	12	Q76M96	CCDC80	Coiled-coil domain-containing protein 80	CCD80_HUMAN	11	183.559	2.83559	basement membrane,interstitial matrix,extracellular space	fibronectin binding,heparin binding	positive regulation of cell-substrate adhesion,extracellular matrix organization
HeLa_Sg44_KO / HeLa_C1_biot	Q6ZRP7	Q6ZRP7	1.52269	1.52269	1.0728e-05	0.000476451	18	Q6ZRP7	QSOX2	Sulfhydryl oxidase 2	QSOX2_HUMAN	13	187.326	2.87326	extracellular space,nucleoplasm,Golgi apparatus,plasma membrane,integral component of Golgi membrane,nuclear membrane	protein disulfide isomerase activity,flavin-linked sulfhydryl oxidase activity	cell redox homeostasis,oxidation-reduction process
HeLa_Sg44_KO / HeLa_C1_biot	P05556	P05556	1.5294	1.5294	5.01891e-12	1.33009e-09	54	P05556	ITGB1	Integrin beta-1	ITB1_HUMAN	26	188.665	2.88665	ruffle,cytoplasm,plasma membrane,focal adhesion,integrin complex,external side of plasma membrane,cell surface,intercalated disc,membrane,lamellipodium,filopodium,neuromuscular junction,cleavage furrow,ruffle membrane,integrin alpha1-beta1 complex,integrin alpha2-beta1 complex,integrin alpha3-beta1 complex,integrin alpha7-beta1 complex,integrin alpha8-beta1 complex,integrin alpha10-beta1 complex,…	virus receptor activity,fibronectin binding,protease binding,actin binding,integrin binding,protein binding,coreceptor activity,protein complex binding,laminin binding,cadherin binding,metal ion binding,protein heterodimerization activity,cell adhesion molecule binding,collagen binding involved in cell-matrix adhesion,C-X3-C chemokine binding	G1/S transition of mitotic cell cycle,in utero embryonic development,cell fate specification,cell migration involved in sprouting angiogenesis,cellular defense response,homophilic cell adhesion via plasma membrane adhesion molecules,leukocyte cell-cell adhesion,cell-matrix adhesion,calcium-independent cell-matrix adhesion,integrin-mediated signaling pathway,positive regulation of cell proliferati…
HeLa_Sg44_KO / HeLa_C1_biot	P33527	P33527	1.54793	1.54793	1.97982e-22	2.66714e-19	85	P33527	ABCC1	Multidrug resistance-associated protein 1	MRP1_HUMAN	55	192.397	2.92397	plasma membrane,integral component of plasma membrane,membrane,basolateral plasma membrane,extracellular exosome	phospholipid-translocating ATPase activity,transporter activity,ATP binding,xenobiotic-transporting ATPase activity,cobalamin-transporting ATPase activity,glutathione S-conjugate-exporting ATPase activity,ATPase activity,glutathione transmembrane transporter activity,ATPase activity, coupled to transmembrane movement of substances,ATPase-coupled anion transmembrane transporter activity,sphingolip…	leukotriene metabolic process,transport,drug transmembrane transport,cobalamin metabolic process,cobalamin transport,glutathione transmembrane transport,response to drug,xenobiotic transport,phospholipid translocation,transmembrane transport,cell chemotaxis,sphingolipid translocation,Requires Ontology
HeLa_Sg44_KO / HeLa_C1_biot	O43854	O43854	1.57501	1.57501	5.73252e-10	9.85405e-08	26	O43854	EDIL3	EGF-like repeat and discoidin I-like domain-containing protein 3	EDIL3_HUMAN	15	197.937	2.97937	extracellular matrix,extracellular exosome,extracellular vesicle	integrin binding,calcium ion binding	cell adhesion,multicellular organism development,positive regulation of cell-substrate adhesion
HeLa_Sg44_KO / HeLa_C1_biot	Q5H8A4	Q5H8A4	1.61016	1.61016	0.00043044	0.00827408	11	Q5H8A4	PIGG	GPI ethanolamine phosphate transferase 2	PIGG_HUMAN	11	205.285	3.05285	endoplasmic reticulum,endoplasmic reticulum membrane,membrane,integral component of endoplasmic reticulum membrane	phosphotransferase activity, for other substituted phosphate groups,CP2 mannose-ethanolamine phosphotransferase activity	GPI anchor biosynthetic process,preassembly of GPI anchor in ER membrane
HeLa_Sg44_KO / HeLa_C1_biot	Q01151	Q01151	1.64483	1.64483	6.58257e-06	0.000321239	11	Q01151	CD83	CD83 antigen	CD83_HUMAN	9	212.711	3.12711	plasma membrane,integral component of plasma membrane,external side of plasma membrane	protein binding	regulation of cytokine production,defense response,humoral immune response,signal transduction,response to organic cyclic compound,negative regulation of interleukin-4 production,positive regulation of interleukin-10 production,positive regulation of interleukin-2 production,positive regulation of CD4-positive, alpha-beta T cell differentiation
HeLa_Sg44_KO / HeLa_C1_biot	P10646	P10646	1.64999	1.64999	0.00477272	0.0450676	3	P10646	TFPI	Tissue factor pathway inhibitor	TFPI1_HUMAN	2	213.832	3.13832	extracellular region,extracellular space,endoplasmic reticulum,plasma membrane,caveola,cell surface,organelle membrane,anchored component of membrane	endopeptidase inhibitor activity,serine-type endopeptidase inhibitor activity	blood coagulation,blood coagulation, extrinsic pathway,negative regulation of endopeptidase activity,negative regulation of blood coagulation,response to estradiol,cellular response to lipopolysaccharide,cellular response to interleukin-1,cellular response to steroid hormone stimulus
HeLa_Sg44_KO / HeLa_C1_biot	O94822	O94822	1.67504	1.67504	1.3465e-06	8.81277e-05	34	O94822	LTN1	E3 ubiquitin-protein ligase listerin	LTN1_HUMAN	30	219.328	3.19328		protein binding,zinc ion binding,ubiquitin protein ligase activity	protein autoubiquitination
HeLa_Sg44_KO / HeLa_C1_biot	P52569	P52569	1.67936	1.67936	0.00151149	0.0202947	10	P52569	SLC7A2	Cationic amino acid transporter 2	CTR2_HUMAN	7	220.285	3.20285	plasma membrane,integral component of plasma membrane,membrane,cell junction	high-affinity arginine transmembrane transporter activity,high-affinity lysine transmembrane transporter activity,amino acid transmembrane transporter activity,basic amino acid transmembrane transporter activity,low-affinity L-arginine transmembrane transporter activity,high-affinity L-ornithine transmembrane transporter activity	nitric oxide production involved in inflammatory response,cellular amino acid metabolic process,nitric oxide biosynthetic process,transport,amino acid transport,macrophage activation,regulation of macrophage activation,regulation of inflammatory response,L-arginine import across plasma membrane,L-lysine import across plasma membrane,L-ornithine import across plasma membrane,arginine transmembrane…
HeLa_Sg44_KO / HeLa_C1_biot	Q12872	Q12872	1.7214	1.7214	6.62329e-05	0.00195744	23	Q12872	SFSWAP	Splicing factor, suppressor of white-apricot homolog	SFSWA_HUMAN	20	229.757	3.29757	nucleus	RNA binding,protein binding	alternative mRNA splicing, via spliceosome,mRNA 5'-splice site recognition,transcription, DNA-templated,regulation of transcription, DNA-templated,negative regulation of mRNA splicing, via spliceosome
HeLa_Sg44_KO / HeLa_C1_biot	P07996	P07996	1.72846	1.72846	2.11965e-08	2.48306e-06	15	P07996	THBS1	Thrombospondin-1	TSP1_HUMAN	9	231.375	3.31375	extracellular region,fibrinogen complex,extracellular space,endoplasmic reticulum,endoplasmic reticulum lumen,external side of plasma membrane,cell surface,sarcoplasmic reticulum,secretory granule,extracellular matrix,platelet alpha granule,platelet alpha granule lumen,extracellular exosome	phosphatidylserine binding,fibronectin binding,integrin binding,calcium ion binding,protein binding,heparin binding,fibroblast growth factor binding,low-density lipoprotein particle binding,identical protein binding,laminin binding,proteoglycan binding,transforming growth factor beta binding,fibrinogen binding,collagen V binding	activation of MAPK activity,response to hypoxia,negative regulation of endothelial cell proliferation,negative regulation of cell-matrix adhesion,sprouting angiogenesis,chronic inflammatory response,platelet degranulation,negative regulation of antigen processing and presentation of peptide or polysaccharide antigen via MHC class II,negative regulation of dendritic cell antigen processing and pre…
HeLa_Sg44_KO / HeLa_C1_biot	O15403	O15403	1.73201	1.73201	0.000108782	0.0028829	18	O15403	SLC16A6	Monocarboxylate transporter 7	MOT7_HUMAN	9	232.19	3.3219	integral component of plasma membrane,membrane	monocarboxylic acid transmembrane transporter activity,symporter activity	monocarboxylic acid transport,transmembrane transport
HeLa_Sg44_KO / HeLa_C1_biot	O14975	O14975	1.73917	1.73917	3.25195e-06	0.000179423	16	O14975	SLC27A2	Very long-chain acyl-CoA synthetase	S27A2_HUMAN	13	233.844	3.33844	mitochondrion,peroxisomal membrane,integral component of peroxisomal membrane,endoplasmic reticulum lumen,endoplasmic reticulum membrane,plasma membrane,integral component of endoplasmic reticulum membrane,specific granule membrane,extracellular exosome	long-chain fatty acid-CoA ligase activity,receptor binding,ATP binding,fatty acid transporter activity,enzyme binding,very long-chain fatty acid-CoA ligase activity,phytanate-CoA ligase activity,pristanate-CoA ligase activity,decanoate--CoA ligase activity	fatty acid alpha-oxidation,long-chain fatty acid metabolic process,fatty acid beta-oxidation,bile acid biosynthetic process,very long-chain fatty acid catabolic process,neutrophil degranulation,long-chain fatty acid import,methyl-branched fatty acid metabolic process
HeLa_Sg44_KO / HeLa_C1_biot	O15260	O15260	1.77501	1.77501	0.00555932	0.0496027	12	O15260	SURF4	Surfeit locus protein 4	SURF4_HUMAN	3	242.24	3.4224	Golgi membrane,endoplasmic reticulum membrane,endoplasmic reticulum-Golgi intermediate compartment,plasma membrane,integral component of membrane,transport vesicle,endoplasmic reticulum-Golgi intermediate compartment membrane,azurophil granule membrane	protein binding	retrograde vesicle-mediated transport, Golgi to ER,Golgi organization,positive regulation of organelle organization,neutrophil degranulation,protein exit from endoplasmic reticulum,early endosome to Golgi transport
HeLa_Sg44_KO / HeLa_C1_biot	O15230	O15230	1.79585	1.79585	5.48761e-08	5.95387e-06	52	O15230	LAMA5	Laminin subunit alpha-5	LAMA5_HUMAN	48	247.22	3.4722	extracellular region,basement membrane,basal lamina,laminin-5 complex,extracellular space,nucleus,extracellular matrix,synaptic cleft,laminin-10 complex,laminin-11 complex,extracellular exosome	integrin binding	angiogenesis,branching involved in ureteric bud morphogenesis,morphogenesis of a polarized epithelium,neural crest cell migration,hair follicle development,cytoskeleton organization,integrin-mediated signaling pathway,muscle organ development,cell recognition,cell proliferation,morphogenesis of embryonic epithelium,cell migration,cell differentiation,regulation of cell adhesion,extracellular matr…
HeLa_Sg44_KO / HeLa_C1_biot	Q9NYY8	Q9NYY8	1.85887	1.85887	0.00553175	0.0494341	14	Q9NYY8	FASTKD2	FAST kinase domain-containing protein 2	FAKD2_HUMAN	10	262.723	3.62723	nucleus,mitochondrion,ribonucleoprotein granule,mitochondrial nucleoid,intercellular bridge	RNA binding,protein kinase activity,rRNA binding	protein phosphorylation,cellular respiration,mitochondrial large ribosomal subunit assembly
HeLa_Sg44_KO / HeLa_C1_biot	Q13740	Q13740	1.87259	1.87259	2.1184e-13	7.61025e-11	45	Q13740	ALCAM	CD166 antigen	CD166_HUMAN	31	266.189	3.66189	immunological synapse,integral component of plasma membrane,focal adhesion,external side of plasma membrane,axon,dendrite,intrinsic component of plasma membrane,neuronal cell body,extracellular exosome,T cell receptor complex	receptor binding,protein binding,identical protein binding	adaptive immune response,cell adhesion,heterophilic cell-cell adhesion via plasma membrane cell adhesion molecules,signal transduction,motor neuron axon guidance,retinal ganglion cell axon guidance,axon extension involved in axon guidance,neuron projection extension
HeLa_Sg44_KO / HeLa_C1_biot	P21589	P21589	1.90552	1.90552	0.000124207	0.0031771	16	P21589	NT5E	5'-nucleotidase	5NTD_HUMAN	25	274.645	3.74645	nucleoplasm,cytosol,plasma membrane,cell surface,membrane,anchored component of membrane,extracellular exosome	nucleotide binding,5'-nucleotidase activity,metal ion binding	purine nucleotide catabolic process,AMP catabolic process,DNA metabolic process,leukocyte cell-cell adhesion,dephosphorylation,NAD metabolic process,adenosine biosynthetic process,pyrimidine nucleoside catabolic process,negative regulation of inflammatory response
HeLa_Sg44_KO / HeLa_C1_biot	Q9H4F8	Q9H4F8	1.98828	1.98828	8.9165e-08	9.18116e-06	18	Q9H4F8	SMOC1	SPARC-related modular calcium-binding protein 1	SMOC1_HUMAN	10	296.765	3.96765	basement membrane	calcium ion binding,protein binding,extracellular matrix binding	eye development,signal transduction,cell differentiation,regulation of osteoblast differentiation,limb development
HeLa_Sg44_KO / HeLa_C1_biot	Q13219	Q13219	2.04458	2.04458	2.67916e-10	4.92175e-08	22	Q13219	PAPPA	Pappalysin-1	PAPP1_HUMAN	15	312.553	4.12553	extracellular region,extracellular space	metalloendopeptidase activity,metallopeptidase activity,zinc ion binding	proteolysis,female pregnancy,response to follicle-stimulating hormone,cellular protein metabolic process,response to glucocorticoid
HeLa_Sg44_KO / HeLa_C1_biot	Q7Z460	Q7Z460	2.06113	2.06113	0.00024678	0.00539843	27	Q7Z460	CLASP1	CLIP-associating protein 1	CLAP1_HUMAN	27	317.313	4.17313	kinetochore,condensed chromosome kinetochore,Golgi apparatus,centrosome,kinetochore microtubule,cytosol,spindle microtubule,cytoplasmic microtubule,cell cortex,membrane,cortical microtubule cytoskeleton,centrosomal corona,microtubule plus-end,basal cortex,extracellular exosome,focal adhesion	dystroglycan binding,protein binding,microtubule binding,kinetochore binding,microtubule plus-end binding	G2/M transition of mitotic cell cycle,microtubule cytoskeleton organization,microtubule bundle formation,vesicle targeting,microtubule nucleation,negative regulation of microtubule depolymerization,Golgi organization,mitotic spindle organization,sister chromatid cohesion,establishment or maintenance of cell polarity,regulation of G2/M transition of mitotic cell cycle,exit from mitosis,regulation …
HeLa_Sg44_KO / HeLa_C1_biot	O15438	O15438	2.1082	2.1082	0.00126559	0.0180857	12	O15438	ABCC3	Canalicular multispecific organic anion transporter 2	MRP3_HUMAN	12	331.153	4.31153	plasma membrane,integral component of plasma membrane,membrane,basolateral plasma membrane	ATP binding,organic anion transmembrane transporter activity,xenobiotic-transporting ATPase activity,bile acid-exporting ATPase activity,ATPase activity, coupled to transmembrane movement of substances,ATPase-coupled anion transmembrane transporter activity	transport,drug transmembrane transport,bile acid and bile salt transport,canalicular bile acid transport,xenobiotic transport,transmembrane transport,Requires Ontology
HeLa_Sg44_KO / HeLa_C1_biot	Q16787	Q16787	2.12963	2.12963	2.85638e-06	0.000159976	50	Q16787	LAMA3	Laminin subunit alpha-3	LAMA3_HUMAN	73	337.606	4.37606	extracellular region,basement membrane,laminin-5 complex,endoplasmic reticulum,extracellular matrix,extracellular exosome	receptor binding,structural molecule activity	cell adhesion,epidermis development,extracellular matrix disassembly,regulation of cell adhesion,extracellular matrix organization,regulation of cell migration,hemidesmosome assembly,endodermal cell differentiation,regulation of embryonic development
HeLa_Sg44_KO / HeLa_C1_biot	Q6NUM9	Q6NUM9	2.21013	2.21013	7.38145e-05	0.00213087	17	Q6NUM9	RETSAT	All-trans-retinol 13,14-reductase	RETST_HUMAN	14	362.717	4.62717	nuclear outer membrane,endoplasmic reticulum membrane,membrane,nuclear membrane	oxidoreductase activity,all-trans-retinol 13,14-reductase activity	retinol metabolic process,oxidation-reduction process
HeLa_Sg44_KO / HeLa_C1_biot	Q99715	Q99715	2.35297	2.35297	1.61368e-51	8.6956e-48	113	Q99715	COL12A1	Collagen alpha-1(XII) chain	COCA1_HUMAN	92	410.875	5.10875	extracellular region,collagen type XII trimer,extracellular space,endoplasmic reticulum lumen,extracellular matrix,extracellular exosome,extracellular vesicle	extracellular matrix structural constituent conferring tensile strength	skeletal system development,cell adhesion,collagen fibril organization,collagen catabolic process,endodermal cell differentiation
HeLa_Sg44_KO / HeLa_C1_biot	Q9UHI8	Q9UHI8	2.44782	2.44782	4.90638e-06	0.000251799	8	Q9UHI8	ADAMTS1	A disintegrin and metalloproteinase with thrombospondin motifs 1	ATS1_HUMAN	7	445.59	5.4559	basement membrane,cytoplasmic vesicle	metalloendopeptidase activity,heparin binding,metallopeptidase activity,zinc ion binding	ovulation from ovarian follicle,kidney development,proteolysis,integrin-mediated signaling pathway,negative regulation of cell proliferation,heart trabecula formation
HeLa_Sg44_KO / HeLa_C1_biot	Q86SJ2	Q86SJ2	2.46001	2.46001	0.00223269	0.0271382	11	Q86SJ2	AMIGO2	Amphoterin-induced protein 2	AMGO2_HUMAN	9	450.219	5.50219	nucleus,plasma membrane,integral component of membrane	protein binding	homophilic cell adhesion via plasma membrane adhesion molecules,heterophilic cell-cell adhesion via plasma membrane cell adhesion molecules,negative regulation of apoptotic process,negative regulation of programmed cell death,positive regulation of synapse assembly
HeLa_Sg44_KO / HeLa_C1_biot	P16144	P16144	2.53672	2.53672	5.08048e-06	0.000259089	40	P16144	ITGB4	Integrin beta-4	ITB4_HUMAN	102	480.27	5.8027	plasma membrane,integrin complex,cell surface,cell junction,hemidesmosome,cell leading edge,receptor complex,extracellular exosome	G-protein coupled receptor binding,receptor activity,protein binding,insulin-like growth factor I binding,neuregulin binding	autophagy,cell adhesion,cell-matrix adhesion,integrin-mediated signaling pathway,response to wounding,extracellular matrix organization,hemidesmosome assembly,nail development,skin development,mesodermal cell differentiation,digestive tract development,cell motility,renal system development,amelogenesis
HeLa_Sg44_KO / HeLa_C1_biot	Q7Z3B1	Q7Z3B1	2.62361	2.62361	7.5498e-07	5.42445e-05	14	Q7Z3B1	NEGR1	Neuronal growth regulator 1	NEGR1_HUMAN	11	516.29	6.1629	extracellular region,plasma membrane,anchored component of membrane,extracellular exosome	protein binding	C-terminal protein lipidation,locomotory behavior,feeding behavior,positive regulation of neuron projection development,cell-cell adhesion
HeLa_Sg44_KO / HeLa_C1_biot	Q9HBL0	Q9HBL0	2.78309	2.78309	1.09524e-10	2.21322e-08	29	Q9HBL0	TNS1	Tensin-1	TENS1_HUMAN	26	588.326	6.88326	cytoplasm,cytoskeleton,focal adhesion,cell surface	RNA binding,actin binding,protein binding	cell-substrate junction assembly,fibroblast migration
HeLa_Sg44_KO / HeLa_C1_biot	O94985	O94985	2.96106	2.96106	6.77836e-06	0.000328081	8	O94985	CLSTN1	Calsyntenin-1	CSTN1_HUMAN	8	678.696	7.78696	Golgi membrane,nucleus,endoplasmic reticulum membrane,cell surface,postsynaptic density,integral component of membrane,cell junction,cell projection,postsynaptic membrane,extracellular exosome	beta-amyloid binding,calcium ion binding,protein binding,kinesin binding,X11-like protein binding	regulation of cell growth,cell adhesion,homophilic cell adhesion via plasma membrane adhesion molecules,positive regulation of synaptic transmission,positive regulation of synapse assembly
HeLa_Sg44_KO / HeLa_C1_biot	Q13423	Q13423	2.96967	2.96967	9.68933e-07	6.72265e-05	23	Q13423	NNT	NAD(P) transhydrogenase, mitochondrial	NNTM_HUMAN	24	683.356	7.83356	mitochondrion,mitochondrial inner membrane,mitochondrial respiratory chain,membrane,integral component of membrane	NAD(P)+ transhydrogenase (B-specific) activity,NAD(P)+ transhydrogenase activity,NAD(P)+ transhydrogenase (AB-specific) activity,NADP binding,NAD binding	tricarboxylic acid cycle,NADPH regeneration,proton transport,oxidation-reduction process,reactive oxygen species metabolic process,hydrogen ion transmembrane transport
HeLa_Sg44_KO / HeLa_C1_biot	O00468	O00468	3.06811	3.06811	5.39073e-05	0.0016899	16	O00468	AGRN	Agrin	AGRIN_HUMAN	19	738.676	8.38676	extracellular region,basal lamina,Golgi lumen,cytosol,plasma membrane,integral component of membrane,cell junction,extracellular matrix,lysosomal lumen,synapse,extracellular exosome	dystroglycan binding,structural constituent of cytoskeleton,calcium ion binding,protein binding,sialic acid binding,chondroitin sulfate binding,laminin binding,heparan sulfate proteoglycan binding	retinoid metabolic process,glycosaminoglycan biosynthetic process,glycosaminoglycan catabolic process,cytoskeleton organization,signal transduction,G-protein coupled acetylcholine receptor signaling pathway,extracellular matrix organization,glycosaminoglycan metabolic process,receptor clustering,positive regulation of GTPase activity,clustering of voltage-gated sodium channels,positive regulation…
HeLa_Sg44_KO / HeLa_C1_biot	Q8WXA9	Q8WXA9	3.17379	3.17379	0.00155333	0.0206936	11	Q8WXA9	SREK1	Splicing regulatory glutamine/lysine-rich protein 1	SREK1_HUMAN	7	802.416	9.02416	nucleoplasm,spliceosomal complex,nuclear speck	RNA binding,protein binding	regulation of alternative mRNA splicing, via spliceosome,mRNA processing,RNA splicing
HeLa_Sg44_KO / HeLa_C1_biot	P14543	P14543	3.77319	3.77319	0.000120318	0.0031012	7	P14543	NID1	Nidogen-1	NID1_HUMAN	7	1267.24	13.6724	extracellular region,basement membrane,basal lamina,extracellular matrix,extracellular exosome,cell periphery	calcium ion binding,collagen binding,laminin binding,laminin-1 binding,proteoglycan binding	cell-matrix adhesion,positive regulation of cell-substrate adhesion,extracellular matrix disassembly,extracellular matrix organization,glomerular basement membrane development,basement membrane organization
HeLa_Sg44_KO / HeLa_C1_biot	P56199	P56199	3.80508	3.80508	3.75799e-37	1.51879e-33	86	P56199	ITGA1	Integrin alpha-1	ITA1_HUMAN	39	1297.8	13.978	acrosomal vesicle,plasma membrane,focal adhesion,integrin complex,external side of plasma membrane,cell surface,membrane,integrin alpha1-beta1 complex,neuron projection,perikaryon,membrane raft,basal part of cell,extracellular exosome	receptor binding,protein binding,collagen binding,protein phosphatase binding,metal ion binding,collagen binding involved in cell-matrix adhesion	activation of MAPK activity,muscle contraction,cell-matrix adhesion,integrin-mediated signaling pathway,negative regulation of cell proliferation,extracellular matrix organization,neutrophil chemotaxis,positive regulation of phosphoprotein phosphatase activity,negative regulation of epidermal growth factor receptor signaling pathway,vasodilation,positive regulation of neuron apoptotic process,cel…
HeLa_Sg44_KO / HeLa_C1_biot	O75054	O75054	-0.568519	0.568519	2.13624e-12	6.16686e-10	51	O75054	IGSF3	Immunoglobulin superfamily member 3	IGSF3_HUMAN	34	-32.5691	0.674309		9.20994
HeLa_Sg44_KO / HeLa_C1_biot	Q13085	Q13085	-0.280687	0.280687	4.31676e-12	1.20318e-09	292	Q13085	ACACA	Acetyl-CoA carboxylase 1	ACACA_HUMAN	169	-17.6801	0.823199		8.91967
HeLa_Sg44_KO / HeLa_C1_biot	Q07065	Q07065	0.42615	0.42615	9.90558e-12	2.50209e-09	75	Q07065	CKAP4	Cytoskeleton-associated protein 4	CKAP4_HUMAN	44	34.3643	1.34364		8.6017
HeLa_Sg44_KO / HeLa_C1_biot	P49411	P49411	0.435753	0.435753	1.30032e-09	1.98312e-07	46	P49411	TUFM	Elongation factor Tu, mitochondrial	EFTU_HUMAN	24	35.2616	1.35262		6.70265
HeLa_Sg44_KO / HeLa_C1_biot	P10586	P10586	0.362831	0.362831	1.68945e-09	2.43855e-07	156	P10586	PTPRF	Receptor-type tyrosine-protein phosphatase F	PTPRF_HUMAN	85	28.5947	1.28595		6.61287
HeLa_Sg44_KO / HeLa_C1_biot	Q6UVK1	Q6UVK1	-0.561294	0.561294	7.66531e-08	7.94342e-06	141	Q6UVK1	CSPG4	Chondroitin sulfate proteoglycan 4	CSPG4_HUMAN	81	-32.2306	0.677694		5.09999
HeLa_Sg44_KO / HeLa_C1_biot	P46777	P46777	-0.408851	0.408851	1.28167e-07	1.24816e-05	20	P46777	RPL5	60S ribosomal protein L5	RL5_HUMAN	12	-24.6777	0.753223		4.90373
HeLa_Sg44_KO / HeLa_C1_biot	Q06124	Q06124	-0.438935	0.438935	2.35211e-07	2.14826e-05	34	Q06124	PTPN11	Tyrosine-protein phosphatase non-receptor type 11	PTN11_HUMAN	25	-26.2321	0.737679		4.66791
HeLa_Sg44_KO / HeLa_C1_biot	Q9NYU2	Q9NYU2	-0.576534	0.576534	6.81159e-07	4.96019e-05	57	Q9NYU2	UGGT1	UDP-glucose:glycoprotein glucosyltransferase 1	UGGG1_HUMAN	42	-32.9427	0.670573		4.3045
HeLa_Sg44_KO / HeLa_C1_biot	P12270	P12270	-0.236371	0.236371	1.76765e-06	0.000109907	81	P12270	TPR	Nucleoprotein TPR	TPR_HUMAN	72	-15.1122	0.848878		3.95898
HeLa_Sg44_KO / HeLa_C1_biot	P14618	P14618	-0.171545	0.171545	1.97731e-06	0.000121081	51	P14618	PKM	Pyruvate kinase PKM	KPYM_HUMAN	32	-11.2109	0.887891		3.91693
HeLa_Sg44_KO / HeLa_C1_biot	P21359	P21359	0.482006	0.482006	2.73579e-06	0.000155728	49	P21359	NF1	Neurofibromin	NF1_HUMAN	38	39.6685	1.39668		3.80763
HeLa_Sg44_KO / HeLa_C1_biot	Q12931	Q12931	-0.474372	0.474372	4.03208e-06	0.00021188	29	Q12931	TRAP1	Heat shock protein 75 kDa, mitochondrial	TRAP1_HUMAN	28	-28.022	0.71978		3.67391
HeLa_Sg44_KO / HeLa_C1_biot	P55072	P55072	-0.45561	0.45561	4.07384e-06	0.00021188	42	P55072	VCP	Transitional endoplasmic reticulum ATPase	TERA_HUMAN	31	-27.0798	0.729202		3.67391
HeLa_Sg44_KO / HeLa_C1_biot	Q10471	Q10471	0.57335	0.57335	8.20083e-06	0.000385391	28	Q10471	GALNT2	Polypeptide N-acetylgalactosaminyltransferase 2	GALT2_HUMAN	23	48.7975	1.48797		3.4141
HeLa_Sg44_KO / HeLa_C1_biot	P55786	P55786	-0.212769	0.212769	1.11003e-05	0.000487629	66	P55786	NPEPPS	Puromycin-sensitive aminopeptidase	PSA_HUMAN	40	-13.7121	0.862879		3.31191
HeLa_Sg44_KO / HeLa_C1_biot	Q8NC51	Q8NC51	-0.272446	0.272446	1.11777e-05	0.000488304	38	Q8NC51	SERBP1	Plasminogen activator inhibitor 1 RNA-binding protein	PAIRB_HUMAN	27	-17.2085	0.827915		3.31131
HeLa_Sg44_KO / HeLa_C1_biot	P00533	P00533	0.328547	0.328547	1.22766e-05	0.00052249	69	P00533	EGFR	Epidermal growth factor receptor	EGFR_HUMAN	37	25.5748	1.25575		3.28192
HeLa_Sg44_KO / HeLa_C1_biot	Q12913	Q12913	0.507067	0.507067	1.22817e-05	0.00052249	71	Q12913	PTPRJ	Receptor-type tyrosine-protein phosphatase eta	PTPRJ_HUMAN	38	42.1158	1.42116		3.28192
HeLa_Sg44_KO / HeLa_C1_biot	P11021	P11021	-0.193737	0.193737	1.36062e-05	0.000568367	107	P11021	HSPA5	78 kDa glucose-regulated protein	GRP78_HUMAN	51	-12.5662	0.874338		3.24537
HeLa_Sg44_KO / HeLa_C1_biot	Q9P2J5	Q9P2J5	0.00619881	0.00619881	2.3295e-05	0.000886085	40	Q9P2J5	LARS	Leucine--tRNA ligase, cytoplasmic	SYLC_HUMAN	35	0.430593	1.00431		3.05252
HeLa_Sg44_KO / HeLa_C1_biot	O75400	O75400	0.405793	0.405793	2.73591e-05	0.00101442	51	O75400	PRPF40A	Pre-mRNA-processing factor 40 homolog A	PR40A_HUMAN	35	32.4817	1.32482		2.99378
HeLa_Sg44_KO / HeLa_C1_biot	P16066	P16066	0.526796	0.526796	3.07133e-05	0.00110336	61	P16066	NPR1	Atrial natriuretic peptide receptor 1	ANPRA_HUMAN	38	44.0726	1.44073		2.95728
HeLa_Sg44_KO / HeLa_C1_biot	O60701	O60701	0.241943	0.241943	3.42639e-05	0.00120154	24	O60701	UGDH	UDP-glucose 6-dehydrogenase	UGDH_HUMAN	19	18.2584	1.18258		2.92026
HeLa_Sg44_KO / HeLa_C1_biot	P04083	P04083	-0.451442	0.451442	3.89043e-05	0.00132328	45	P04083	ANXA1	Annexin A1	ANXA1_HUMAN	27	-26.8689	0.731311		2.87835
HeLa_Sg44_KO / HeLa_C1_biot	P42892	P42892	-0.387305	0.387305	5.43036e-05	0.00169473	73	P42892	ECE1	Endothelin-converting enzyme 1	ECE1_HUMAN	38	-23.5443	0.764557		2.7709
HeLa_Sg44_KO / HeLa_C1_biot	Q9H845	Q9H845	-0.285545	0.285545	6.04185e-05	0.0018325	25	Q9H845	ACAD9	Acyl-CoA dehydrogenase family member 9, mitochondrial	ACAD9_HUMAN	16	-17.9569	0.820431		2.73695
HeLa_Sg44_KO / HeLa_C1_biot	Q9NZM1	Q9NZM1	0.532856	0.532856	6.07688e-05	0.00183968	115	Q9NZM1	MYOF	Myoferlin	MYOF_HUMAN	85	44.6791	1.44679		2.73526
HeLa_Sg44_KO / HeLa_C1_biot	Q8TB61	Q8TB61	0.445336	0.445336	6.53886e-05	0.00193603	10	Q8TB61	SLC35B2	Adenosine 3'-phospho 5'-phosphosulfate transporter 1	S35B2_HUMAN	8	36.1631	1.36163		2.71309
HeLa_Sg44_KO / HeLa_C1_biot	P63104	P63104	-0.435077	0.435077	7.23257e-05	0.0021067	17	P63104	YWHAZ	14-3-3 protein zeta/delta	1433Z_HUMAN	11	-26.0346	0.739654		2.6764
HeLa_Sg44_KO / HeLa_C1_biot	P06756	P06756	0.53653	0.53653	7.27298e-05	0.00210875	89	P06756	ITGAV	Integrin alpha-V	ITAV_HUMAN	47	45.048	1.45048		2.67597
HeLa_Sg44_KO / HeLa_C1_biot	P19338	P19338	0.0639789	0.0639789	8.83399e-05	0.0024665	50	P19338	NCL	Nucleolin	NUCL_HUMAN	34	4.53448	1.04534		2.60792
HeLa_Sg44_KO / HeLa_C1_biot	Q9BRK5	Q9BRK5	-0.432273	0.432273	8.94618e-05	0.00249352	16	Q9BRK5	SDF4	45 kDa calcium-binding protein	CAB45_HUMAN	11	-25.8907	0.741093		2.60319
HeLa_Sg44_KO / HeLa_C1_biot	Q9Y490	Q9Y490	-0.0533674	0.0533674	9.05164e-05	0.00250993	90	Q9Y490	TLN1	Talin-1	TLN1_HUMAN	74	-3.63157	0.963684		2.60034
HeLa_Sg44_KO / HeLa_C1_biot	P14384	P14384	-0.0474655	0.0474655	9.41423e-05	0.00259711	28	P14384	CPM	Carboxypeptidase M	CBPM_HUMAN	15	-3.23653	0.967635		2.58551
HeLa_Sg44_KO / HeLa_C1_biot	Q07075	Q07075	-0.498388	0.498388	9.58396e-05	0.00263046	33	Q07075	ENPEP	Glutamyl aminopeptidase	AMPE_HUMAN	25	-29.2103	0.707897		2.57997
HeLa_Sg44_KO / HeLa_C1_biot	Q9ULM3	Q9ULM3	-0.343937	0.343937	9.959e-05	0.0026992	33	Q9ULM3	YEATS2	YEATS domain-containing protein 2	YETS2_HUMAN	31	-21.2112	0.787888		2.56876
HeLa_Sg44_KO / HeLa_C1_biot	Q9UNQ2	Q9UNQ2	0.422711	0.422711	0.000119255	0.00307968	8	Q9UNQ2	DIMT1	Probable dimethyladenosine transferase	DIM1_HUMAN	8	34.0444	1.34044		2.51149
HeLa_Sg44_KO / HeLa_C1_biot	P23526	P23526	-0.398941	0.398941	0.000129502	0.00327798	16	P23526	AHCY	Adenosylhomocysteinase	SAHH_HUMAN	14	-24.1585	0.758415		2.48439
HeLa_Sg44_KO / HeLa_C1_biot	Q15021	Q15021	0.416101	0.416101	0.000145242	0.00360673	34	Q15021	NCAPD2	Condensin complex subunit 1	CND1_HUMAN	26	33.4317	1.33432		2.44289
HeLa_Sg44_KO / HeLa_C1_biot	P04626	P04626	-0.257125	0.257125	0.000170137	0.00406058	38	P04626	ERBB2	Receptor tyrosine-protein kinase erbB-2	ERBB2_HUMAN	23	-16.3246	0.836754		2.39141
HeLa_Sg44_KO / HeLa_C1_biot	P05023	P05023	0.188115	0.188115	0.000173241	0.00411715	94	P05023	ATP1A1	Sodium/potassium-transporting ATPase subunit alpha-1	AT1A1_HUMAN	44	13.9274	1.13927		2.3854
HeLa_Sg44_KO / HeLa_C1_biot	Q04721	Q04721	-0.268745	0.268745	0.000179052	0.00421835	63	Q04721	NOTCH2	Neurogenic locus notch homolog protein 2	NOTC2_HUMAN	35	-16.9959	0.830041		2.37486
HeLa_Sg44_KO / HeLa_C1_biot	P24752	P24752	-0.343915	0.343915	0.000245991	0.00538847	30	P24752	ACAT1	Acetyl-CoA acetyltransferase, mitochondrial	THIL_HUMAN	18	-21.2099	0.787901		2.26853
HeLa_Sg44_KO / HeLa_C1_biot	P42704	P42704	0.116021	0.116021	0.000273327	0.00584472	117	P42704	LRPPRC	Leucine-rich PPR motif-containing protein, mitochondrial	LPPRC_HUMAN	70	8.3742	1.08374		2.23324
HeLa_Sg44_KO / HeLa_C1_biot	P61619	P61619	0.363669	0.363669	0.00027581	0.00587451	16	P61619	SEC61A1	Protein transport protein Sec61 subunit alpha isoform 1	S61A1_HUMAN	9	28.6694	1.28669		2.23103
HeLa_Sg44_KO / HeLa_C1_biot	P14868	P14868	-0.507265	0.507265	0.000281197	0.00595504	13	P14868	DARS	Aspartate--tRNA ligase, cytoplasmic	SYDC_HUMAN	12	-29.6445	0.703555		2.22512
HeLa_Sg44_KO / HeLa_C1_biot	P61073	P61073	-0.425	0.425	0.000335995	0.00684092	6	P61073	CXCR4	C-X-C chemokine receptor type 4	CXCR4_HUMAN	3	-25.5161	0.744839		2.16489
HeLa_Sg44_KO / HeLa_C1_biot	P11498	P11498	-0.111187	0.111187	0.000339593	0.00688606	201	P11498	PC	Pyruvate carboxylase, mitochondrial	PYC_HUMAN	91	-7.41741	0.925826		2.16203
HeLa_Sg44_KO / HeLa_C1_biot	P11717	P11717	0.488077	0.488077	0.00038613	0.0076217	74	P11717	IGF2R	Cation-independent mannose-6-phosphate receptor	MPRI_HUMAN	51	40.2574	1.40257		2.11795
HeLa_Sg44_KO / HeLa_C1_biot	Q8N1G2	Q8N1G2	-0.502872	0.502872	0.000442987	0.00848109	7	Q8N1G2	CMTR1	Cap-specific mRNA (nucleoside-2'-O-)-methyltransferase 1	CMTR1_HUMAN	7	-29.43	0.7057		2.07155
HeLa_Sg44_KO / HeLa_C1_biot	Q92859	Q92859	0.293245	0.293245	0.000464047	0.00877401	78	Q92859	NEO1	Neogenin	NEO1_HUMAN	49	22.5394	1.22539		2.0568
HeLa_Sg44_KO / HeLa_C1_biot	Q01105	Q01105	-0.498861	0.498861	0.000476979	0.00892091	10	Q01105	SET	Protein SET	SET_HUMAN	7	-29.2335	0.707665		2.04959
HeLa_Sg44_KO / HeLa_C1_biot	Q6YN16	Q6YN16	-0.00728516	0.00728516	0.000504222	0.00931833	32	Q6YN16	HSDL2	Hydroxysteroid dehydrogenase-like protein 2	HSDL2_HUMAN	25	-0.503696	0.994963		2.03066
HeLa_Sg44_KO / HeLa_C1_biot	Q15293	Q15293	-0.454982	0.454982	0.000605572	0.0106417	45	Q15293	RCN1	Reticulocalbin-1	RCN1_HUMAN	23	-27.0481	0.729519		1.97299
HeLa_Sg44_KO / HeLa_C1_biot	O75390	O75390	-0.570483	0.570483	0.000655958	0.0113031	12	O75390	CS	Citrate synthase, mitochondrial	CISY_HUMAN	8	-32.6609	0.673391		1.9468
HeLa_Sg44_KO / HeLa_C1_biot	P98155	P98155	0.383407	0.383407	0.000663734	0.0113185	26	P98155	VLDLR	Very low-density lipoprotein receptor	VLDLR_HUMAN	16	30.4418	1.30442		1.94621
HeLa_Sg44_KO / HeLa_C1_biot	Q14257	Q14257	-0.198071	0.198071	0.000675302	0.0114674	19	Q14257	RCN2	Reticulocalbin-2	RCN2_HUMAN	14	-12.8284	0.871716		1.94054
HeLa_Sg44_KO / HeLa_C1_biot	P50995	P50995	-0.517905	0.517905	0.000867872	0.0139602	19	P50995	ANXA11	Annexin A11	ANX11_HUMAN	14	-30.1615	0.698385		1.85511
HeLa_Sg44_KO / HeLa_C1_biot	O76021	O76021	-0.456978	0.456978	0.000908971	0.0144915	18	O76021	RSL1D1	Ribosomal L1 domain-containing protein 1	RL1D1_HUMAN	12	-27.149	0.72851		1.83889
HeLa_Sg44_KO / HeLa_C1_biot	P11388	P11388	-0.449708	0.449708	0.000921449	0.0146041	38	P11388	TOP2A	DNA topoisomerase 2-alpha	TOP2A_HUMAN	38	-26.7809	0.732191		1.83553
HeLa_Sg44_KO / HeLa_C1_biot	Q8NFQ8	Q8NFQ8	0.486295	0.486295	0.000941125	0.0148722	29	Q8NFQ8	TOR1AIP2	Torsin-1A-interacting protein 2	TOIP2_HUMAN	17	40.0843	1.40084		1.82763
HeLa_Sg44_KO / HeLa_C1_biot	P06748	P06748	-0.495422	0.495422	0.000999829	0.0154377	34	P06748	NPM1	Nucleophosmin	NPM_HUMAN	16	-29.0646	0.709354		1.81142
HeLa_Sg44_KO / HeLa_C1_biot	P61254	P61254	-0.292326	0.292326	0.0010121	0.015538	11	P61254	RPL26	60S ribosomal protein L26	RL26_HUMAN	8	-18.3416	0.816584		1.8086
HeLa_Sg44_KO / HeLa_C1_biot	Q01650	Q01650	0.53483	0.53483	0.00102512	0.0156593	21	Q01650	SLC7A5	Large neutral amino acids transporter small subunit 1	LAT1_HUMAN	12	44.8772	1.44877		1.80523
HeLa_Sg44_KO / HeLa_C1_biot	P30530	P30530	0.403045	0.403045	0.00105657	0.015993	33	P30530	AXL	Tyrosine-protein kinase receptor UFO	UFO_HUMAN	20	32.2296	1.3223		1.79607
HeLa_Sg44_KO / HeLa_C1_biot	O75369	O75369	-0.0444958	0.0444958	0.00107562	0.016148	123	O75369	FLNB	Filamin-B	FLNB_HUMAN	121	-3.03714	0.969629		1.79188
HeLa_Sg44_KO / HeLa_C1_biot	P30048	P30048	-0.519072	0.519072	0.00117763	0.0173069	14	P30048	PRDX3	Thioredoxin-dependent peroxide reductase, mitochondrial	PRDX3_HUMAN	7	-30.218	0.69782		1.76178
HeLa_Sg44_KO / HeLa_C1_biot	P11166	P11166	0.0699283	0.0699283	0.00122296	0.0177434	30	P11166	SLC2A1	Solute carrier family 2, facilitated glucose transporter member 1	GTR1_HUMAN	11	4.96645	1.04966		1.75096
HeLa_Sg44_KO / HeLa_C1_biot	Q14697	Q14697	-0.163384	0.163384	0.00127569	0.018122	46	Q14697	GANAB	Neutral alpha-glucosidase AB	GANAB_HUMAN	35	-10.7072	0.892928		1.74179
HeLa_Sg44_KO / HeLa_C1_biot	P68371	P68371	0.0407209	0.0407209	0.00128024	0.0181524	48	P68371	TUBB4B	Tubulin beta-4B chain	TBB4B_HUMAN	23	2.86277	1.02863		1.74107
HeLa_Sg44_KO / HeLa_C1_biot	Q8NFY4	Q8NFY4	-0.285555	0.285555	0.00128875	0.0181797	67	Q8NFY4	SEMA6D	Semaphorin-6D	SEM6D_HUMAN	39	-17.9574	0.820426		1.74041
HeLa_Sg44_KO / HeLa_C1_biot	Q86X29	Q86X29	-0.0358744	0.0358744	0.0013095	0.0183603	33	Q86X29	LSR	Lipolysis-stimulated lipoprotein receptor	LSR_HUMAN	22	-2.45596	0.97544		1.73612
HeLa_Sg44_KO / HeLa_C1_biot	O75051	O75051	-0.346679	0.346679	0.0013515	0.0188312	68	O75051	PLXNA2	Plexin-A2	PLXA2_HUMAN	58	-21.3608	0.786392		1.72512
HeLa_Sg44_KO / HeLa_C1_biot	P62917	P62917	-0.0548327	0.0548327	0.00138699	0.0191919	8	P62917	RPL8	60S ribosomal protein L8	RL8_HUMAN	5	-3.72939	0.962706		1.71688
HeLa_Sg44_KO / HeLa_C1_biot	P09622	P09622	-0.309449	0.309449	0.00139398	0.0192279	18	P09622	DLD	Dihydrolipoyl dehydrogenase, mitochondrial	DLDH_HUMAN	12	-19.305	0.80695		1.71607
HeLa_Sg44_KO / HeLa_C1_biot	O00411	O00411	0.280974	0.280974	0.00142324	0.019548	8	O00411	POLRMT	DNA-directed RNA polymerase, mitochondrial	RPOM_HUMAN	8	21.5015	1.21502		1.7089
HeLa_Sg44_KO / HeLa_C1_biot	Q9NW97	Q9NW97	-0.390158	0.390158	0.00149455	0.0201319	3	Q9NW97	TMEM51	Transmembrane protein 51	TMM51_HUMAN	2	-23.6954	0.763046		1.69612
HeLa_Sg44_KO / HeLa_C1_biot	P08670	P08670	-0.125975	0.125975	0.00156629	0.0208229	61	P08670	VIM	Vimentin	VIME_HUMAN	46	-8.36153	0.916385		1.68146
HeLa_Sg44_KO / HeLa_C1_biot	Q92598	Q92598	-0.0818173	0.0818173	0.00159445	0.0211105	33	Q92598	HSPH1	Heat shock protein 105 kDa	HS105_HUMAN	27	-5.51333	0.944867		1.6755
HeLa_Sg44_KO / HeLa_C1_biot	P43246	P43246	-0.219591	0.219591	0.00183483	0.0234111	61	P43246	MSH2	DNA mismatch repair protein Msh2	MSH2_HUMAN	41	-14.1191	0.858809		1.63058
HeLa_Sg44_KO / HeLa_C1_biot	Q8TEQ8	Q8TEQ8	0.317562	0.317562	0.00192022	0.0242312	9	Q8TEQ8	PIGO	GPI ethanolamine phosphate transferase 3	PIGO_HUMAN	8	24.6223	1.24622		1.61563
HeLa_Sg44_KO / HeLa_C1_biot	O00220	O00220	0.554555	0.554555	0.00191867	0.0242312	9	O00220	TNFRSF10A	Tumor necrosis factor receptor superfamily member 10A	TR10A_HUMAN	7	46.8715	1.46872		1.61563
HeLa_Sg44_KO / HeLa_C1_biot	O43592	O43592	0.355889	0.355889	0.00195245	0.0245248	32	O43592	XPOT	Exportin-T	XPOT_HUMAN	22	27.9774	1.27977		1.61039
HeLa_Sg44_KO / HeLa_C1_biot	P67809	P67809	-0.280969	0.280969	0.00204816	0.025372	11	P67809	YBX1	Nuclease-sensitive element-binding protein 1	YBOX1_HUMAN	12	-17.6962	0.823038		1.59564
HeLa_Sg44_KO / HeLa_C1_biot	P00505	P00505	0.0188791	0.0188791	0.00204528	0.025372	26	P00505	GOT2	Aspartate aminotransferase, mitochondrial	AATM_HUMAN	19	1.3172	1.01317		1.59564
HeLa_Sg44_KO / HeLa_C1_biot	O75439	O75439	-0.49897	0.49897	0.0021814	0.0266886	9	O75439	PMPCB	Mitochondrial-processing peptidase subunit beta	MPPB_HUMAN	7	-29.2388	0.707612		1.57367
HeLa_Sg44_KO / HeLa_C1_biot	O00571	O00571	0.222224	0.222224	0.00227355	0.0275054	48	O00571	DDX3X	ATP-dependent RNA helicase DDX3X	DDX3X_HUMAN	34	16.6531	1.16653		1.56058
HeLa_Sg44_KO / HeLa_C1_biot	O43852	O43852	-0.210072	0.210072	0.00229099	0.0276664	51	O43852	CALU	Calumenin	CALU_HUMAN	27	-13.5506	0.864494		1.55805
HeLa_Sg44_KO / HeLa_C1_biot	Q9ULG6	Q9ULG6	0.26132	0.26132	0.00232571	0.028016	11	Q9ULG6	CCPG1	Cell cycle progression protein 1	CCPG1_HUMAN	10	19.8575	1.19857		1.55259
HeLa_Sg44_KO / HeLa_C1_biot	Q9UBS4	Q9UBS4	-0.499389	0.499389	0.00250956	0.0293084	17	Q9UBS4	DNAJB11	DnaJ homolog subfamily B member 11	DJB11_HUMAN	11	-29.2594	0.707406		1.53301
HeLa_Sg44_KO / HeLa_C1_biot	P23284	P23284	0.541736	0.541736	0.00251469	0.0293096	38	P23284	PPIB	Peptidyl-prolyl cis-trans isomerase B	PPIB_HUMAN	15	45.5723	1.45572		1.53299
HeLa_Sg44_KO / HeLa_C1_biot	P35052	P35052	0.125686	0.125686	0.00271099	0.0308459	24	P35052	GPC1	Glypican-1	GPC1_HUMAN	15	9.10265	1.09103		1.5108
HeLa_Sg44_KO / HeLa_C1_biot	Q06210	Q06210	0.549576	0.549576	0.00271146	0.0308459	25	Q06210	GFPT1	Glutamine--fructose-6-phosphate aminotransferase [isomerizing] 1	GFPT1_HUMAN	20	46.3656	1.46366		1.5108
HeLa_Sg44_KO / HeLa_C1_biot	Q9H0V9	Q9H0V9	0.545685	0.545685	0.00283159	0.0316566	7	Q9H0V9	LMAN2L	VIP36-like protein	LMA2L_HUMAN	5	45.9713	1.45971		1.49954
HeLa_Sg44_KO / HeLa_C1_biot	Q9Y6M7	Q9Y6M7	0.318388	0.318388	0.00286873	0.0319187	65	Q9Y6M7	SLC4A7	Sodium bicarbonate cotransporter 3	S4A7_HUMAN	38	24.6936	1.24694		1.49595
HeLa_Sg44_KO / HeLa_C1_biot	A0FGR8	A0FGR8	0.447261	0.447261	0.00290518	0.03219	38	A0FGR8	ESYT2	Extended synaptotagmin-2	ESYT2_HUMAN	28	36.3449	1.36345		1.49228
HeLa_Sg44_KO / HeLa_C1_biot	Q9HB71	Q9HB71	-0.0478668	0.0478668	0.00294645	0.0323657	28	Q9HB71	CACYBP	Calcyclin-binding protein	CYBP_HUMAN	19	-3.26344	0.967366		1.48991
HeLa_Sg44_KO / HeLa_C1_biot	Q13873	Q13873	-0.435237	0.435237	0.00295126	0.0323738	27	Q13873	BMPR2	Bone morphogenetic protein receptor type-2	BMPR2_HUMAN	22	-26.0428	0.739572		1.48981
HeLa_Sg44_KO / HeLa_C1_biot	P42702	P42702	0.26496	0.26496	0.00296613	0.0324428	52	P42702	LIFR	Leukemia inhibitory factor receptor	LIFR_HUMAN	31	20.1603	1.2016		1.48888
HeLa_Sg44_KO / HeLa_C1_biot	P63208	P63208	-0.208311	0.208311	0.00298176	0.0325476	9	P63208	SKP1	S-phase kinase-associated protein 1	SKP1_HUMAN	6	-13.445	0.86555		1.48748
HeLa_Sg44_KO / HeLa_C1_biot	Q14152	Q14152	0.130251	0.130251	0.00298099	0.0325476	43	Q14152	EIF3A	Eukaryotic translation initiation factor 3 subunit A	EIF3A_HUMAN	38	9.44843	1.09448		1.48748
HeLa_Sg44_KO / HeLa_C1_biot	Q13421	Q13421	-0.0435878	0.0435878	0.003038	0.0329391	22	Q13421	MSLN	Mesothelin	MSLN_HUMAN	13	-2.97609	0.970239		1.48229
HeLa_Sg44_KO / HeLa_C1_biot	Q8IVL5	Q8IVL5	-0.402935	0.402935	0.00305282	0.0330334	14	Q8IVL5	P3H2	Prolyl 3-hydroxylase 2	P3H2_HUMAN	11	-24.3682	0.756318		1.48105
HeLa_Sg44_KO / HeLa_C1_biot	P41091	P41091	-0.201813	0.201813	0.0031774	0.0339497	17	P41091	EIF2S3	Eukaryotic translation initiation factor 2 subunit 3	IF2G_HUMAN	11	-13.0543	0.869457		1.46916
HeLa_Sg44_KO / HeLa_C1_biot	Q96HE7	Q96HE7	-0.0621907	0.0621907	0.00322836	0.0342228	18	Q96HE7	ERO1A	ERO1-like protein alpha	ERO1A_HUMAN	12	-4.21914	0.957809		1.46568
HeLa_Sg44_KO / HeLa_C1_biot	Q9Y4W6	Q9Y4W6	0.209366	0.209366	0.00325346	0.0344094	41	Q9Y4W6	AFG3L2	AFG3-like protein 2	AFG32_HUMAN	30	15.618	1.15618		1.46332
HeLa_Sg44_KO / HeLa_C1_biot	Q8IUX1	Q8IUX1	0.469098	0.469098	0.00325448	0.0344094	13	Q8IUX1	TMEM126B	Complex I assembly factor TMEM126B, mitochondrial	T126B_HUMAN	8	38.4244	1.38424		1.46332
HeLa_Sg44_KO / HeLa_C1_biot	Q8N9Q2	Q8N9Q2	0.474772	0.474772	0.00332809	0.0349817	6	Q8N9Q2	SREK1IP1	Protein SREK1IP1	SR1IP_HUMAN	4	38.9699	1.3897		1.45616
HeLa_Sg44_KO / HeLa_C1_biot	P15924	P15924	0.460645	0.460645	0.00341135	0.0354649	231	P15924	DSP	Desmoplakin	DESP_HUMAN	193	37.6156	1.37616		1.4502
HeLa_Sg44_KO / HeLa_C1_biot	P0DMV8;P0DMV9	P0DMV8;P0DMV9	-0.18621	0.18621	0.00343942	0.0356878	70	P0DMV8;P0DMV9	HSPA1A;HSPA1B	Heat shock 70 kDa protein 1A;Heat shock 70 kDa protein 1B	HS71A_HUMAN;HS71B_HUMAN	33	-12.1089	0.878911		1.44748
HeLa_Sg44_KO / HeLa_C1_biot	P43121	P43121	0.409789	0.409789	0.00354881	0.0366041	63	P43121	MCAM	Cell surface glycoprotein MUC18	MUC18_HUMAN	34	32.8492	1.32849		1.43647
HeLa_Sg44_KO / HeLa_C1_biot	P16615	P16615	0.0380545	0.0380545	0.00360583	0.0369638	83	P16615	ATP2A2	Sarcoplasmic/endoplasmic reticulum calcium ATPase 2	AT2A2_HUMAN	40	2.67283	1.02673		1.43222
HeLa_Sg44_KO / HeLa_C1_biot	P18124	P18124	-0.385306	0.385306	0.00361717	0.037033	12	P18124	RPL7	60S ribosomal protein L7	RL7_HUMAN	11	-23.4384	0.765616		1.43141
HeLa_Sg44_KO / HeLa_C1_biot	P98194	P98194	0.281363	0.281363	0.00363152	0.0371329	31	P98194	ATP2C1	Calcium-transporting ATPase type 2C member 1	AT2C1_HUMAN	20	21.5342	1.21534		1.43024
HeLa_Sg44_KO / HeLa_C1_biot	P09874	P09874	-0.445946	0.445946	0.0037119	0.0377823	62	P09874	PARP1	Poly [ADP-ribose] polymerase 1	PARP1_HUMAN	43	-26.5897	0.734103		1.42271
HeLa_Sg44_KO / HeLa_C1_biot	P62241	P62241	-0.0333079	0.0333079	0.00377695	0.0384013	14	P62241	RPS8	40S ribosomal protein S8	RS8_HUMAN	9	-2.28228	0.977177		1.41565
HeLa_Sg44_KO / HeLa_C1_biot	P08559	P08559	0.418237	0.418237	0.00393584	0.0395197	10	P08559	PDHA1	Pyruvate dehydrogenase E1 component subunit alpha, somatic form, mitochondrial	ODPA_HUMAN	10	33.6294	1.33629		1.40319
HeLa_Sg44_KO / HeLa_C1_biot	P30536	P30536	0.342857	0.342857	0.00401104	0.0400427	2	P30536	TSPO	Translocator protein	TSPOA_HUMAN	2	26.8266	1.26827		1.39748
HeLa_Sg44_KO / HeLa_C1_biot	Q8N350	Q8N350	-0.380006	0.380006	0.00406381	0.0403535	16	Q8N350	DOS	Protein Dos	DOS_HUMAN	14	-23.1565	0.768435		1.39412
HeLa_Sg44_KO / HeLa_C1_biot	Q9H583	Q9H583	0.476777	0.476777	0.00414201	0.0409289	69	Q9H583	HEATR1	HEAT repeat-containing protein 1	HEAT1_HUMAN	56	39.1631	1.39163		1.38797
HeLa_Sg44_KO / HeLa_C1_biot	Q9UN37	Q9UN37	-0.0960377	0.0960377	0.0041715	0.0409852	23	Q9UN37	VPS4A	Vacuolar protein sorting-associated protein 4A	VPS4A_HUMAN	21	-6.4401	0.935599		1.38737
HeLa_Sg44_KO / HeLa_C1_biot	P22102	P22102	0.363816	0.363816	0.00415192	0.0409852	40	P22102	GART	Trifunctional purine biosynthetic protein adenosine-3	PUR2_HUMAN	29	28.6825	1.28683		1.38737
HeLa_Sg44_KO / HeLa_C1_biot	P21291	P21291	0.0811322	0.0811322	0.00425175	0.0414629	6	P21291	CSRP1	Cysteine and glycine-rich protein 1	CSRP1_HUMAN	5	5.78479	1.05785		1.38234
HeLa_Sg44_KO / HeLa_C1_biot	A5YKK6	A5YKK6	0.161332	0.161332	0.00431117	0.0418756	41	A5YKK6	CNOT1	CCR4-NOT transcription complex subunit 1	CNOT1_HUMAN	40	11.8319	1.11832		1.37804
HeLa_Sg44_KO / HeLa_C1_biot	P55010	P55010	-0.468461	0.468461	0.00449748	0.0433291	9	P55010	EIF5	Eukaryotic translation initiation factor 5	IF5_HUMAN	11	-27.7265	0.722735		1.36322
HeLa_Sg44_KO / HeLa_C1_biot	Q14118	Q14118	0.0816812	0.0816812	0.00471326	0.0446888	64	Q14118	DAG1	Dystroglycan	DAG1_HUMAN	27	5.82505	1.05825		1.3498
HeLa_Sg44_KO / HeLa_C1_biot	P48643	P48643	-0.00622367	0.00622367	0.00478145	0.0451237	65	P48643	CCT5	T-complex protein 1 subunit epsilon	TCPE_HUMAN	34	-0.430463	0.995695		1.34559
HeLa_Sg44_KO / HeLa_C1_biot	Q9Y265	Q9Y265	-0.344331	0.344331	0.00492026	0.0460839	13	Q9Y265	RUVBL1	RuvB-like 1	RUVB1_HUMAN	10	-21.2327	0.787673		1.33645
HeLa_Sg44_KO / HeLa_C1_biot	P43003	P43003	0.00134525	0.00134525	0.00493935	0.0462092	36	P43003	SLC1A3	Excitatory amino acid transporter 1	EAA1_HUMAN	14	0.0932893	1.00093		1.33527
HeLa_Sg44_KO / HeLa_C1_biot	P07237	P07237	-0.251168	0.251168	0.00511524	0.0473614	83	P07237	P4HB	Protein disulfide-isomerase	PDIA1_HUMAN	41	-15.9784	0.840216		1.32458
HeLa_Sg44_KO / HeLa_C1_biot	P08238	P08238	-0.141792	0.141792	0.00513652	0.0475278	85	P08238	HSP90AB1	Heat shock protein HSP 90-beta	HS90B_HUMAN	45	-9.36074	0.906393		1.32305
HeLa_Sg44_KO / HeLa_C1_biot	Q8NBJ4	Q8NBJ4	0.465439	0.465439	0.00535736	0.0486831	14	Q8NBJ4	GOLM1	Golgi membrane protein 1	GOLM1_HUMAN	14	38.0738	1.38074		1.31262
HeLa_Sg44_KO / HeLa_C1_biot	P43490	P43490	0.223342	0.223342	0.0054859	0.0492255	31	P43490	NAMPT	Nicotinamide phosphoribosyltransferase	NAMPT_HUMAN	22	16.7435	1.16743		1.30781
HeLa_Sg44_KO / HeLa_C1_biot	Q9H7D0	Q9H7D0	0.27054	0.27054	0.00548414	0.0492255	18	Q9H7D0	DOCK5	Dedicator of cytokinesis protein 5	DOCK5_HUMAN	21	20.6259	1.20626		1.30781
HeLa_Sg44_KO / HeLa_C1_biot	P46734	P46734	0.944198	0.944198	0.00567145	0.0502107	16	P46734	MAP2K3	Dual specificity mitogen-activated protein kinase kinase 3	MP2K3_HUMAN	12	92.412	1.92412		1.2992
HeLa_Sg44_KO / HeLa_C1_biot	P14621	P14621	0.424671	0.424671	0.00573374	0.0506512	2	P14621	ACYP2	Acylphosphatase-2	ACYP2_HUMAN	3	34.2266	1.34227		1.29541
HeLa_Sg44_KO / HeLa_C1_biot	P21860	P21860	-0.226919	0.226919	0.00577622	0.0507299	20	P21860	ERBB3	Receptor tyrosine-protein kinase erbB-3	ERBB3_HUMAN	13	-14.5542	0.854458		1.29474
HeLa_Sg44_KO / HeLa_C1_biot	P49321	P49321	-0.646783	0.646783	0.00582126	0.0510893	12	P49321	NASP	Nuclear autoantigenic sperm protein	NASP_HUMAN	14	-36.1297	0.638703		1.29167
HeLa_Sg44_KO / HeLa_C1_biot	P18206	P18206	-0.17716	0.17716	0.00592991	0.0517339	38	P18206	VCL	Vinculin	VINC_HUMAN	35	-11.5558	0.884442		1.28622
HeLa_Sg44_KO / HeLa_C1_biot	Q5R3F8	Q5R3F8	-0.0709915	0.0709915	0.00597383	0.0520328	11	Q5R3F8	ELFN2	Protein phosphatase 1 regulatory subunit 29	PPR29_HUMAN	10	-4.80165	0.951984		1.28372
HeLa_Sg44_KO / HeLa_C1_biot	Q15758	Q15758	0.193451	0.193451	0.00598731	0.0520661	20	Q15758	SLC1A5	Neutral amino acid transporter B(0)	AAAT_HUMAN	11	14.3495	1.1435		1.28345
HeLa_Sg44_KO / HeLa_C1_biot	Q9Y5Z9	Q9Y5Z9	0.484916	0.484916	0.00607565	0.0525358	3	Q9Y5Z9	UBIAD1	UbiA prenyltransferase domain-containing protein 1	UBIA1_HUMAN	2	39.9504	1.3995		1.27954
HeLa_Sg44_KO / HeLa_C1_biot	P43357	P43357	0.790439	0.790439	0.00612126	0.0525804	2	P43357	MAGEA3	Melanoma-associated antigen 3	MAGA3_HUMAN	2	72.9601	1.7296		1.27918
HeLa_Sg44_KO / HeLa_C1_biot	P09960	P09960	-0.975626	0.975626	0.00616838	0.0527932	11	P09960	LTA4H	Leukotriene A-4 hydrolase	LKHA4_HUMAN	12	-49.1481	0.508519		1.27742
HeLa_Sg44_KO / HeLa_C1_biot	P14314	P14314	-0.321032	0.321032	0.00616782	0.0527932	37	P14314	PRKCSH	Glucosidase 2 subunit beta	GLU2B_HUMAN	22	-19.9503	0.800497		1.27742
HeLa_Sg44_KO / HeLa_C1_biot	Q9HC35	Q9HC35	-0.430428	0.430428	0.00629296	0.0536048	12	Q9HC35	EML4	Echinoderm microtubule-associated protein-like 4	EMAL4_HUMAN	11	-25.7959	0.742041		1.2708
HeLa_Sg44_KO / HeLa_C1_biot	Q8TCT9	Q8TCT9	0.483887	0.483887	0.00651954	0.0549504	9	Q8TCT9	HM13	Minor histocompatibility antigen H13	HM13_HUMAN	6	39.8507	1.39851		1.26003
HeLa_Sg44_KO / HeLa_C1_biot	Q9NYF8	Q9NYF8	-0.233889	0.233889	0.00652306	0.0549514	16	Q9NYF8	BCLAF1	Bcl-2-associated transcription factor 1	BCLF1_HUMAN	21	-14.966	0.85034		1.26002
HeLa_Sg44_KO / HeLa_C1_biot	Q05519	Q05519	1.40489	1.40489	0.00675248	0.0562683	19	Q05519	SRSF11	Serine/arginine-rich splicing factor 11	SRS11_HUMAN	13	164.798	2.64798		1.24974
HeLa_Sg44_KO / HeLa_C1_biot	Q14696	Q14696	-0.752536	0.752536	0.00678007	0.056411	12	Q14696	MESDC2	LDLR chaperone MESD	MESD_HUMAN	8	-40.6441	0.593559		1.24864
HeLa_Sg44_KO / HeLa_C1_biot	P78344	P78344	-1.45797	1.45797	0.0067921	0.0564325	18	P78344	EIF4G2	Eukaryotic translation initiation factor 4 gamma 2	IF4G2_HUMAN	23	-63.5996	0.364004		1.24847
HeLa_Sg44_KO / HeLa_C1_biot	Q8TCG1	Q8TCG1	0.188555	0.188555	0.00683471	0.0566793	41	Q8TCG1	KIAA1524	Protein CIP2A	CIP2A_HUMAN	30	13.9622	1.13962		1.24658
HeLa_Sg44_KO / HeLa_C1_biot	P05198	P05198	-1.5021	1.5021	0.00690998	0.0571194	10	P05198	EIF2S1	Eukaryotic translation initiation factor 2 subunit 1	IF2A_HUMAN	9	-64.6961	0.353039		1.24322
HeLa_Sg44_KO / HeLa_C1_biot	Q02878	Q02878	-0.59858	0.59858	0.00706219	0.057953	23	Q02878	RPL6	60S ribosomal protein L6	RL6_HUMAN	15	-33.9596	0.660404		1.23692
HeLa_Sg44_KO / HeLa_C1_biot	P41440	P41440	0.409063	0.409063	0.00717811	0.0585771	9	P41440	SLC19A1	Folate transporter 1	S19A1_HUMAN	5	32.7823	1.32782		1.23227
HeLa_Sg44_KO / HeLa_C1_biot	Q16204	Q16204	-1.53682	1.53682	0.00719984	0.0586657	10	Q16204	CCDC6	Coiled-coil domain-containing protein 6	CCDC6_HUMAN	8	-65.5357	0.344643		1.23162
HeLa_Sg44_KO / HeLa_C1_biot	P25788	P25788	-1.50039	1.50039	0.00723527	0.0588425	7	P25788	PSMA3	Proteasome subunit alpha type-3	PSA3_HUMAN	7	-64.6542	0.353458		1.23031
HeLa_Sg44_KO / HeLa_C1_biot	P55145	P55145	-0.638038	0.638038	0.00723413	0.0588425	9	P55145	MANF	Mesencephalic astrocyte-derived neurotrophic factor	MANF_HUMAN	5	-35.7414	0.642586		1.23031
HeLa_Sg44_KO / HeLa_C1_biot	Q8NBI6	Q8NBI6	-0.311001	0.311001	0.00726749	0.0590078	16	Q8NBI6	XXYLT1	Xyloside xylosyltransferase 1	XXLT1_HUMAN	11	-19.3918	0.806082		1.22909
HeLa_Sg44_KO / HeLa_C1_biot	P29401	P29401	-0.714725	0.714725	0.00727561	0.0590149	38	P29401	TKT	Transketolase	TKT_HUMAN	27	-39.0679	0.609321		1.22904
HeLa_Sg44_KO / HeLa_C1_biot	Q9NWB6	Q9NWB6	-0.720679	0.720679	0.00730075	0.0590415	11	Q9NWB6	ARGLU1	Arginine and glutamate-rich protein 1	ARGL1_HUMAN	10	-39.3188	0.606812		1.22884
HeLa_Sg44_KO / HeLa_C1_biot	P15311	P15311	-0.261291	0.261291	0.00735336	0.0592808	31	P15311	EZR	Ezrin	EZRI_HUMAN	22	-16.5659	0.834341		1.22709
HeLa_Sg44_KO / HeLa_C1_biot	P26038	P26038	-0.401769	0.401769	0.0074199	0.0596174	47	P26038	MSN	Moesin	MOES_HUMAN	29	-24.307	0.75693		1.22463
HeLa_Sg44_KO / HeLa_C1_biot	O75534	O75534	0.873578	0.873578	0.00744794	0.0598129	25	O75534	CSDE1	Cold shock domain-containing protein E1	CSDE1_HUMAN	22	83.2202	1.8322		1.2232
HeLa_Sg44_KO / HeLa_C1_biot	P78310	P78310	0.532237	0.532237	0.0074594	0.0598752	34	P78310	CXADR	Coxsackievirus and adenovirus receptor	CXAR_HUMAN	17	44.617	1.44617		1.22275
HeLa_Sg44_KO / HeLa_C1_biot	P17480	P17480	-0.813867	0.813867	0.00750697	0.0601674	8	P17480	UBTF	Nucleolar transcription factor 1	UBF1_HUMAN	8	-43.1145	0.568855		1.22064
HeLa_Sg44_KO / HeLa_C1_biot	Q8TA86	Q8TA86	-1.38302	1.38302	0.00755359	0.0604213	17	Q8TA86	RP9	Retinitis pigmentosa 9 protein	RP9_HUMAN	11	-61.6585	0.383415		1.21881
HeLa_Sg44_KO / HeLa_C1_biot	P13726	P13726	1.02116	1.02116	0.00758014	0.0605438	9	P13726	F3	Tissue factor	TF_HUMAN	8	102.955	2.02955		1.21793
HeLa_Sg44_KO / HeLa_C1_biot	P50548	P50548	-0.724332	0.724332	0.00757721	0.0605438	5	P50548	ERF	ETS domain-containing transcription factor ERF	ERF_HUMAN	4	-39.4723	0.605277		1.21793
HeLa_Sg44_KO / HeLa_C1_biot	O43395	O43395	-1.61605	1.61605	0.00772633	0.0611674	7	O43395	PRPF3	U4/U6 small nuclear ribonucleoprotein Prp3	PRPF3_HUMAN	6	-67.3773	0.326227		1.21348
HeLa_Sg44_KO / HeLa_C1_biot	Q5JTH9	Q5JTH9	1.52022	1.52022	0.00772536	0.0611674	26	Q5JTH9	RRP12	RRP12-like protein	RRP12_HUMAN	20	186.835	2.86835		1.21348
HeLa_Sg44_KO / HeLa_C1_biot	Q8WTW3	Q8WTW3	0.592106	0.592106	0.0077815	0.0615268	16	Q8WTW3	COG1	Conserved oligomeric Golgi complex subunit 1	COG1_HUMAN	14	50.7445	1.50745		1.21094
HeLa_Sg44_KO / HeLa_C1_biot	P62906	P62906	-0.700655	0.700655	0.00784028	0.0617646	10	P62906	RPL10A	60S ribosomal protein L10a	RL10A_HUMAN	8	-38.4707	0.615293		1.20926
HeLa_Sg44_KO / HeLa_C1_biot	Q12797	Q12797	0.294423	0.294423	0.00786511	0.0618722	38	Q12797	ASPH	Aspartyl/asparaginyl beta-hydroxylase	ASPH_HUMAN	26	22.6394	1.22639		1.2085
HeLa_Sg44_KO / HeLa_C1_biot	O75880	O75880	0.800757	0.800757	0.00796494	0.062468	4	O75880	SCO1	Protein SCO1 homolog, mitochondrial	SCO1_HUMAN	3	74.2014	1.74201		1.20434
HeLa_Sg44_KO / HeLa_C1_biot	O15155	O15155	1.46845	1.46845	0.00800475	0.062684	4	O15155	BET1	BET1 homolog	BET1_HUMAN	2	176.724	2.76724		1.20284
HeLa_Sg44_KO / HeLa_C1_biot	Q5ZPR3	Q5ZPR3	0.354609	0.354609	0.00814513	0.0633049	18	Q5ZPR3	CD276	CD276 antigen	CD276_HUMAN	10	27.8639	1.27864		1.19856
HeLa_Sg44_KO / HeLa_C1_biot	O15427	O15427	0.704985	0.704985	0.00821591	0.0637019	31	O15427	SLC16A3	Monocarboxylate transporter 4	MOT4_HUMAN	15	63.0128	1.63013		1.19585
HeLa_Sg44_KO / HeLa_C1_biot	Q9BWH2	Q9BWH2	-0.746089	0.746089	0.00825917	0.0639453	4	Q9BWH2	FUNDC2	FUN14 domain-containing protein 2	FUND2_HUMAN	4	-40.3782	0.596218		1.19419
HeLa_Sg44_KO / HeLa_C1_biot	P78346	P78346	-0.0349639	0.0349639	0.00836085	0.0644547	11	P78346	RPP30	Ribonuclease P protein subunit p30	RPP30_HUMAN	7	-2.39438	0.976056		1.19075
HeLa_Sg44_KO / HeLa_C1_biot	Q9Y3T9	Q9Y3T9	0.999853	0.999853	0.00847476	0.0650536	10	Q9Y3T9	NOC2L	Nucleolar complex protein 2 homolog	NOC2L_HUMAN	9	99.9796	1.9998		1.18673
HeLa_Sg44_KO / HeLa_C1_biot	Q5JPH6	Q5JPH6	0.18752	0.18752	0.00854771	0.0654582	13	Q5JPH6	EARS2	Probable glutamate--tRNA ligase, mitochondrial	SYEM_HUMAN	13	13.8805	1.1388		1.18404
HeLa_Sg44_KO / HeLa_C1_biot	Q969H8	Q969H8	-0.123559	0.123559	0.00856145	0.0655014	10	Q969H8	MYDGF	Myeloid-derived growth factor	MYDGF_HUMAN	6	-8.20793	0.917921		1.18375
HeLa_Sg44_KO / HeLa_C1_biot	Q6UXD5	Q6UXD5	1.05396	1.05396	0.00862104	0.0658949	10	Q6UXD5	SEZ6L2	Seizure 6-like protein 2	SE6L2_HUMAN	9	107.622	2.07622		1.18115
HeLa_Sg44_KO / HeLa_C1_biot	O75116	O75116	-0.461373	0.461373	0.00869297	0.0661591	19	O75116	ROCK2	Rho-associated protein kinase 2	ROCK2_HUMAN	21	-27.3705	0.726295		1.17941
HeLa_Sg44_KO / HeLa_C1_biot	P13797	P13797	-0.00956611	0.00956611	0.00885899	0.0669539	23	P13797	PLS3	Plastin-3	PLST_HUMAN	20	-0.660879	0.993391		1.17422
HeLa_Sg44_KO / HeLa_C1_biot	O94768	O94768	0.795512	0.795512	0.008874	0.0670047	3	O94768	STK17B	Serine/threonine-protein kinase 17B	ST17B_HUMAN	3	73.5694	1.73569		1.17389
HeLa_Sg44_KO / HeLa_C1_biot	Q9NP72	Q9NP72	0.743595	0.743595	0.00890437	0.0671087	13	Q9NP72	RAB18	Ras-related protein Rab-18	RAB18_HUMAN	8	67.4343	1.67434		1.17322
HeLa_Sg44_KO / HeLa_C1_biot	O60313	O60313	-0.242781	0.242781	0.00894	0.067283	58	O60313	OPA1	Dynamin-like 120 kDa protein, mitochondrial	OPA1_HUMAN	42	-15.4885	0.845115		1.17209
HeLa_Sg44_KO / HeLa_C1_biot	Q86XL3	Q86XL3	0.682862	0.682862	0.00918368	0.0683218	14	Q86XL3	ANKLE2	Ankyrin repeat and LEM domain-containing protein 2	ANKL2_HUMAN	16	60.5321	1.60532		1.16544
HeLa_Sg44_KO / HeLa_C1_biot	P00367	P00367	0.760475	0.760475	0.00928744	0.0688088	31	P00367	GLUD1	Glutamate dehydrogenase 1, mitochondrial	DHE3_HUMAN	18	69.4048	1.69405		1.16236
HeLa_Sg44_KO / HeLa_C1_biot	O15212	O15212	1.10096	1.10096	0.00931124	0.0688589	2	O15212	PFDN6	Prefoldin subunit 6	PFD6_HUMAN	3	114.497	2.14497		1.16204
HeLa_Sg44_KO / HeLa_C1_biot	P13674	P13674	0.761774	0.761774	0.00933007	0.068935	32	P13674	P4HA1	Prolyl 4-hydroxylase subunit alpha-1	P4HA1_HUMAN	24	69.5574	1.69557		1.16156
HeLa_Sg44_KO / HeLa_C1_biot	Q04837	Q04837	-0.356625	0.356625	0.00933827	0.0689641	15	Q04837	SSBP1	Single-stranded DNA-binding protein, mitochondrial	SSBP_HUMAN	7	-21.9011	0.780989		1.16138
HeLa_Sg44_KO / HeLa_C1_biot	O95239	O95239	-0.183328	0.183328	0.00938437	0.0691481	25	O95239	KIF4A	Chromosome-associated kinesin KIF4A	KIF4A_HUMAN	28	-11.9331	0.880669		1.16022
HeLa_Sg44_KO / HeLa_C1_biot	Q9Y2H6	Q9Y2H6	1.15428	1.15428	0.00939702	0.0691768	16	Q9Y2H6	FNDC3A	Fibronectin type-III domain-containing protein 3A	FND3A_HUMAN	14	122.574	2.22574		1.16004
HeLa_Sg44_KO / HeLa_C1_biot	P48507	P48507	0.975226	0.975226	0.00947304	0.069505	14	P48507	GCLM	Glutamate--cysteine ligase regulatory subunit	GSH0_HUMAN	9	96.5949	1.96595		1.15798
HeLa_Sg44_KO / HeLa_C1_biot	P13639	P13639	-0.0102811	0.0102811	0.00949615	0.0695677	80	P13639	EEF2	Elongation factor 2	EF2_HUMAN	44	-0.710101	0.992899		1.15759
HeLa_Sg44_KO / HeLa_C1_biot	Q00341	Q00341	-0.549596	0.549596	0.00985634	0.0714518	35	Q00341	HDLBP	Vigilin	VIGLN_HUMAN	41	-31.6789	0.683211		1.14599
HeLa_Sg44_KO / HeLa_C1_biot	Q6DN12	Q6DN12	1.79571	1.79571	0.00986855	0.0715083	6	Q6DN12	MCTP2	Multiple C2 and transmembrane domain-containing protein 2	MCTP2_HUMAN	7	247.186	3.47186		1.14564
HeLa_Sg44_KO / HeLa_C1_biot	Q99471	Q99471	-1.55294	1.55294	0.00999955	0.0720377	6	Q99471	PFDN5	Prefoldin subunit 5	PFD5_HUMAN	5	-65.9184	0.340816		1.14244
HeLa_Sg44_KO / HeLa_C1_biot	Q96K76	Q96K76	-0.698703	0.698703	0.0100493	0.0723318	13	Q96K76	USP47	Ubiquitin carboxyl-terminal hydrolase 47	UBP47_HUMAN	15	-38.3874	0.616126		1.14067
HeLa_Sg44_KO / HeLa_C1_biot	P12429	P12429	0.73746	0.73746	0.0100658	0.0724107	21	P12429	ANXA3	Annexin A3	ANXA3_HUMAN	18	66.7238	1.66724		1.1402
HeLa_Sg44_KO / HeLa_C1_biot	Q6T4R5	Q6T4R5	-1.11424	1.11424	0.0102386	0.0729396	12	Q6T4R5	NHS	Nance-Horan syndrome protein	NHS_HUMAN	11	-53.8064	0.461936		1.13704
HeLa_Sg44_KO / HeLa_C1_biot	P57678	P57678	0.62647	0.62647	0.0104236	0.0738425	25	P57678	GEMIN4	Gem-associated protein 4	GEMI4_HUMAN	17	54.3783	1.54378		1.13169
HeLa_Sg44_KO / HeLa_C1_biot	P58658	P58658	1.33986	1.33986	0.0104734	0.0739636	5	P58658	EVA1C	Protein eva-1 homolog C	EVA1C_HUMAN	5	153.126	2.53126		1.13098
HeLa_Sg44_KO / HeLa_C1_biot	Q96SB4	Q96SB4	0.0728303	0.0728303	0.0105233	0.0741907	8	Q96SB4	SRPK1	SRSF protein kinase 1	SRPK1_HUMAN	6	5.17781	1.05178		1.12965
HeLa_Sg44_KO / HeLa_C1_biot	O00159	O00159	0.334449	0.334449	0.0106049	0.0744741	23	O00159	MYO1C	Unconventional myosin-Ic	MYO1C_HUMAN	19	26.0896	1.2609		1.12799
HeLa_Sg44_KO / HeLa_C1_biot	Q9NXV6	Q9NXV6	0.160479	0.160479	0.0107042	0.0750085	19	Q9NXV6	CDKN2AIP	CDKN2A-interacting protein	CARF_HUMAN	17	11.7658	1.11766		1.12489
HeLa_Sg44_KO / HeLa_C1_biot	Q9NWZ8	Q9NWZ8	0.756792	0.756792	0.0107468	0.0751763	6	Q9NWZ8	GEMIN8	Gem-associated protein 8	GEMI8_HUMAN	5	68.9729	1.68973		1.12392
HeLa_Sg44_KO / HeLa_C1_biot	Q16527	Q16527	0.7518	0.7518	0.0107594	0.0752323	8	Q16527	CSRP2	Cysteine and glycine-rich protein 2	CSRP2_HUMAN	5	68.3892	1.68389		1.1236
HeLa_Sg44_KO / HeLa_C1_biot	Q9Y6Q9	Q9Y6Q9	-0.381294	0.381294	0.0108037	0.0754115	10	Q9Y6Q9	NCOA3	Nuclear receptor coactivator 3	NCOA3_HUMAN	17	-23.2251	0.767749		1.12256
HeLa_Sg44_KO / HeLa_C1_biot	P05362	P05362	-0.0669224	0.0669224	0.0108401	0.0756001	37	P05362	ICAM1	Intercellular adhesion molecule 1	ICAM1_HUMAN	23	-4.53276	0.954672		1.12148
HeLa_Sg44_KO / HeLa_C1_biot	Q08174	Q08174	0.202696	0.202696	0.010952	0.0761835	41	Q08174	PCDH1	Protocadherin-1	PCDH1_HUMAN	28	15.0847	1.15085		1.11814
HeLa_Sg44_KO / HeLa_C1_biot	P49257	P49257	0.41054	0.41054	0.0111123	0.077033	29	P49257	LMAN1	Protein ERGIC-53	LMAN1_HUMAN	17	32.9183	1.32918		1.11332
HeLa_Sg44_KO / HeLa_C1_biot	Q9Y2U8	Q9Y2U8	-0.44955	0.44955	0.011123	0.0770741	10	Q9Y2U8	LEMD3	Inner nuclear membrane protein Man1	MAN1_HUMAN	11	-26.7729	0.732271		1.11309
HeLa_Sg44_KO / HeLa_C1_biot	O94955	O94955	1.74948	1.74948	0.0111497	0.0772261	7	O94955	RHOBTB3	Rho-related BTB domain-containing protein 3	RHBT3_HUMAN	7	236.237	3.36237		1.11224
HeLa_Sg44_KO / HeLa_C1_biot	Q8NF37	Q8NF37	0.902106	0.902106	0.0113194	0.0780008	5	Q8NF37	LPCAT1	Lysophosphatidylcholine acyltransferase 1	PCAT1_HUMAN	4	86.8792	1.86879		1.1079
HeLa_Sg44_KO / HeLa_C1_biot	Q04771	Q04771	0.611411	0.611411	0.0113277	0.0780243	6	Q04771	ACVR1	Activin receptor type-1	ACVR1_HUMAN	4	52.7752	1.52775		1.10777
HeLa_Sg44_KO / HeLa_C1_biot	Q9H6B4	Q9H6B4	1.11607	1.11607	0.0114288	0.0784532	26	Q9H6B4	CLMP	CXADR-like membrane protein	CLMP_HUMAN	17	116.756	2.16756		1.10539
HeLa_Sg44_KO / HeLa_C1_biot	P36542	P36542	0.705662	0.705662	0.0115066	0.0788872	24	P36542	ATP5C1	ATP synthase subunit gamma, mitochondrial	ATPG_HUMAN	14	63.0893	1.63089		1.10299
HeLa_Sg44_KO / HeLa_C1_biot	Q8ND56	Q8ND56	-0.612942	0.612942	0.0116067	0.0794722	3	Q8ND56	LSM14A	Protein LSM14 homolog A	LS14A_HUMAN	3	-34.6138	0.653862		1.09978
HeLa_Sg44_KO / HeLa_C1_biot	Q9HB40	Q9HB40	1.39846	1.39846	0.0116196	0.0794933	3	Q9HB40	SCPEP1	Retinoid-inducible serine carboxypeptidase	RISC_HUMAN	3	163.619	2.63619		1.09967
HeLa_Sg44_KO / HeLa_C1_biot	Q96K37	Q96K37	2.89518	2.89518	0.0116677	0.0796874	11	Q96K37	SLC35E1	Solute carrier family 35 member E1	S35E1_HUMAN	8	643.938	7.43938		1.09861
HeLa_Sg44_KO / HeLa_C1_biot	P06702	P06702	-1.74157	1.74157	0.0116944	0.079701	2	P06702	S100A9	Protein S100-A9	S10A9_HUMAN	5	-70.0956	0.299044		1.09854
HeLa_Sg44_KO / HeLa_C1_biot	P10253	P10253	0.908792	0.908792	0.0117249	0.0798425	6	P10253	GAA	Lysosomal alpha-glucosidase	LYAG_HUMAN	5	87.7473	1.87747		1.09777
HeLa_Sg44_KO / HeLa_C1_biot	P28827	P28827	0.314161	0.314161	0.0118251	0.0801864	61	P28827	PTPRM	Receptor-type tyrosine-protein phosphatase mu	PTPRM_HUMAN	37	24.3289	1.24329		1.0959
HeLa_Sg44_KO / HeLa_C1_biot	P02545	P02545	0.279784	0.279784	0.0118391	0.0801907	75	P02545	LMNA	Prelamin-A/C	LMNA_HUMAN	52	21.4013	1.21401		1.09588
HeLa_Sg44_KO / HeLa_C1_biot	P09651	P09651	-0.658528	0.658528	0.0118395	0.0801907	24	P09651	HNRNPA1	Heterogeneous nuclear ribonucleoprotein A1	ROA1_HUMAN	18	-36.6476	0.633524		1.09588
HeLa_Sg44_KO / HeLa_C1_biot	P09884	P09884	-0.821161	0.821161	0.0119353	0.0805184	12	P09884	POLA1	DNA polymerase alpha catalytic subunit	DPOLA_HUMAN	14	-43.4014	0.565986		1.0941
HeLa_Sg44_KO / HeLa_C1_biot	Q8N3X1	Q8N3X1	-0.825386	0.825386	0.0119162	0.0805184	3	Q8N3X1	FNBP4	Formin-binding protein 4	FNBP4_HUMAN	3	-43.5669	0.564331		1.0941
HeLa_Sg44_KO / HeLa_C1_biot	Q92544	Q92544	0.852111	0.852111	0.0120085	0.0808198	12	Q92544	TM9SF4	Transmembrane 9 superfamily member 4	TM9S4_HUMAN	8	80.514	1.80514		1.09248
HeLa_Sg44_KO / HeLa_C1_biot	Q7L4I2	Q7L4I2	-0.944651	0.944651	0.0120779	0.0812531	9	Q7L4I2	RSRC2	Arginine/serine-rich coiled-coil protein 2	RSRC2_HUMAN	8	-48.0445	0.519555		1.09016
HeLa_Sg44_KO / HeLa_C1_biot	P25787	P25787	-2.15148	2.15148	0.0121127	0.0813643	9	P25787	PSMA2	Proteasome subunit alpha type-2	PSA2_HUMAN	8	-77.4919	0.225081		1.08957
HeLa_Sg44_KO / HeLa_C1_biot	Q13395	Q13395	0.814876	0.814876	0.0121329	0.0813643	14	Q13395	TARBP1	Probable methyltransferase TARBP1	TARB1_HUMAN	16	75.9147	1.75915		1.08957
HeLa_Sg44_KO / HeLa_C1_biot	Q9UK39	Q9UK39	0.289289	0.289289	0.0121245	0.0813643	2	Q9UK39	NOCT	Nocturnin	NOCT_HUMAN	3	22.2038	1.22204		1.08957
HeLa_Sg44_KO / HeLa_C1_biot	O43747	O43747	-1.14933	1.14933	0.0121748	0.0814979	4	O43747	AP1G1	AP-1 complex subunit gamma-1	AP1G1_HUMAN	5	-54.9167	0.450833		1.08885
HeLa_Sg44_KO / HeLa_C1_biot	O75694	O75694	0.588167	0.588167	0.012214	0.0817032	25	O75694	NUP155	Nuclear pore complex protein Nup155	NU155_HUMAN	23	50.3336	1.50334		1.08776
HeLa_Sg44_KO / HeLa_C1_biot	Q8WUM9	Q8WUM9	0.751537	0.751537	0.0123503	0.0823658	20	Q8WUM9	SLC20A1	Sodium-dependent phosphate transporter 1	S20A1_HUMAN	14	68.3585	1.68359		1.08425
HeLa_Sg44_KO / HeLa_C1_biot	P32322	P32322	1.05391	1.05391	0.0124737	0.082711	28	P32322	PYCR1	Pyrroline-5-carboxylate reductase 1, mitochondrial	P5CR1_HUMAN	15	107.616	2.07616		1.08244
HeLa_Sg44_KO / HeLa_C1_biot	P55017	P55017	-1.12282	1.12282	0.0124984	0.0828411	9	P55017	SLC12A3	Solute carrier family 12 member 3	S12A3_HUMAN	10	-54.0806	0.459194		1.08175
HeLa_Sg44_KO / HeLa_C1_biot	Q13509	Q13509	1.05543	1.05543	0.0125407	0.0830193	10	Q13509	TUBB3	Tubulin beta-3 chain	TBB3_HUMAN	5	107.834	2.07834		1.08082
HeLa_Sg44_KO / HeLa_C1_biot	Q6NZI2	Q6NZI2	-0.750094	0.750094	0.0125393	0.0830193	15	Q6NZI2	PTRF	Polymerase I and transcript release factor	PTRF_HUMAN	12	-40.5435	0.594565		1.08082
HeLa_Sg44_KO / HeLa_C1_biot	Q9Y320	Q9Y320	0.52016	0.52016	0.0125607	0.0831176	7	Q9Y320	TMX2	Thioredoxin-related transmembrane protein 2	TMX2_HUMAN	6	43.4114	1.43411		1.08031
HeLa_Sg44_KO / HeLa_C1_biot	P29590	P29590	1.14994	1.14994	0.0126714	0.0836107	4	P29590	PML	Protein PML	PML_HUMAN	7	121.905	2.21905		1.07774
HeLa_Sg44_KO / HeLa_C1_biot	P20042	P20042	0.123609	0.123609	0.0126773	0.0836155	23	P20042	EIF2S2	Eukaryotic translation initiation factor 2 subunit 2	IF2B_HUMAN	19	8.94566	1.08946		1.07771
HeLa_Sg44_KO / HeLa_C1_biot	Q9HCJ1	Q9HCJ1	0.664248	0.664248	0.0128039	0.0841416	11	Q9HCJ1	ANKH	Progressive ankylosis protein homolog	ANKH_HUMAN	8	58.4742	1.58474		1.07499
HeLa_Sg44_KO / HeLa_C1_biot	Q9UL25	Q9UL25	0.787597	0.787597	0.0128003	0.0841416	11	Q9UL25	RAB21	Ras-related protein Rab-21	RAB21_HUMAN	7	72.6197	1.7262		1.07499
HeLa_Sg44_KO / HeLa_C1_biot	O00267	O00267	-1.94653	1.94653	0.0128307	0.0842833	12	O00267	SUPT5H	Transcription elongation factor SPT5	SPT5H_HUMAN	13	-74.056	0.25944		1.07426
HeLa_Sg44_KO / HeLa_C1_biot	Q9H910	Q9H910	-0.964921	0.964921	0.0128624	0.0844218	5	Q9H910	HN1L	Hematological and neurological expressed 1-like protein	HN1L_HUMAN	5	-48.7694	0.512306		1.07355
HeLa_Sg44_KO / HeLa_C1_biot	O43837	O43837	-0.236615	0.236615	0.0130239	0.0850686	17	O43837	IDH3B	Isocitrate dehydrogenase [NAD] subunit beta, mitochondrial	IDH3B_HUMAN	15	-15.1266	0.848734		1.07023
HeLa_Sg44_KO / HeLa_C1_biot	Q92990	Q92990	0.650603	0.650603	0.013075	0.08523	17	Q92990	GLMN	Glomulin	GLMN_HUMAN	15	56.9824	1.56982		1.06941
HeLa_Sg44_KO / HeLa_C1_biot	P82650	P82650	-0.473606	0.473606	0.0132903	0.0860093	6	P82650	MRPS22	28S ribosomal protein S22, mitochondrial	RT22_HUMAN	7	-27.9838	0.720162		1.06545
HeLa_Sg44_KO / HeLa_C1_biot	Q07021	Q07021	-1.2478	1.2478	0.0133076	0.0860869	14	Q07021	C1QBP	Complement component 1 Q subcomponent-binding protein, mitochondrial	C1QBP_HUMAN	10	-57.8909	0.421091		1.06506
HeLa_Sg44_KO / HeLa_C1_biot	A1X283	A1X283	-1.0635	1.0635	0.0134227	0.0867024	11	A1X283	SH3PXD2B	SH3 and PX domain-containing protein 2B	SPD2B_HUMAN	16	-52.153	0.47847		1.06197
HeLa_Sg44_KO / HeLa_C1_biot	Q99933	Q99933	-1.27905	1.27905	0.0135157	0.0870495	6	Q99933	BAG1	BAG family molecular chaperone regulator 1	BAG1_HUMAN	6	-58.7932	0.412068		1.06023
HeLa_Sg44_KO / HeLa_C1_biot	P42765	P42765	-0.676059	0.676059	0.0135952	0.0874919	17	P42765	ACAA2	3-ketoacyl-CoA thiolase, mitochondrial	THIM_HUMAN	13	-37.4127	0.625873		1.05803
HeLa_Sg44_KO / HeLa_C1_biot	P55735	P55735	0.00197318	0.00197318	0.0136613	0.087773	4	P55735	SEC13	Protein SEC13 homolog	SEC13_HUMAN	4	0.136864	1.00137		1.05664
HeLa_Sg44_KO / HeLa_C1_biot	Q5JSH3	Q5JSH3	0.257322	0.257322	0.0136714	0.087773	16	Q5JSH3	WDR44	WD repeat-containing protein 44	WDR44_HUMAN	15	19.5258	1.19526		1.05664
HeLa_Sg44_KO / HeLa_C1_biot	P36507	P36507	0.259209	0.259209	0.0138071	0.0882933	18	P36507	MAP2K2	Dual specificity mitogen-activated protein kinase kinase 2	MP2K2_HUMAN	13	19.6822	1.19682		1.05407
HeLa_Sg44_KO / HeLa_C1_biot	O75746	O75746	-0.108355	0.108355	0.0139563	0.0888261	18	O75746	SLC25A12	Calcium-binding mitochondrial carrier protein Aralar1	CMC1_HUMAN	17	-7.23545	0.927645		1.05146
HeLa_Sg44_KO / HeLa_C1_biot	O43164	O43164	0.818476	0.818476	0.0140183	0.0890101	5	O43164	PJA2	E3 ubiquitin-protein ligase Praja-2	PJA2_HUMAN	5	76.3542	1.76354		1.05056
HeLa_Sg44_KO / HeLa_C1_biot	Q01780	Q01780	-0.949483	0.949483	0.0140973	0.0892316	8	Q01780	EXOSC10	Exosome component 10	EXOSX_HUMAN	9	-48.2182	0.517818		1.04948
HeLa_Sg44_KO / HeLa_C1_biot	Q6PIU2	Q6PIU2	0.298109	0.298109	0.0141161	0.0892734	15	Q6PIU2	NCEH1	Neutral cholesterol ester hydrolase 1	NCEH1_HUMAN	9	22.9532	1.22953		1.04928
HeLa_Sg44_KO / HeLa_C1_biot	Q99613	Q99613	0.348817	0.348817	0.0141598	0.0893818	22	Q99613	EIF3C	Eukaryotic translation initiation factor 3 subunit C	EIF3C_HUMAN	16	27.3516	1.27352		1.04875
HeLa_Sg44_KO / HeLa_C1_biot	Q99622	Q99622	1.02157	1.02157	0.0142914	0.0898675	3	Q99622	C12orf57	Protein C10	C10_HUMAN	3	103.013	2.03013		1.0464
HeLa_Sg44_KO / HeLa_C1_biot	Q09666	Q09666	-0.026131	0.026131	0.0143177	0.0899922	550	Q09666	AHNAK	Neuroblast differentiation-associated protein AHNAK	AHNK_HUMAN	334	-1.79496	0.98205		1.0458
HeLa_Sg44_KO / HeLa_C1_biot	P43034	P43034	-0.428569	0.428569	0.0144055	0.0903333	8	P43034	PAFAH1B1	Platelet-activating factor acetylhydrolase IB subunit alpha	LIS1_HUMAN	6	-25.7002	0.742998		1.04415
HeLa_Sg44_KO / HeLa_C1_biot	Q9BQE5	Q9BQE5	-0.780753	0.780753	0.0144043	0.0903333	5	Q9BQE5	APOL2	Apolipoprotein L2	APOL2_HUMAN	5	-41.7937	0.582063		1.04415
HeLa_Sg44_KO / HeLa_C1_biot	Q9H3R2	Q9H3R2	3.40716	3.40716	0.0143894	0.0903333	8	Q9H3R2	MUC13	Mucin-13	MUC13_HUMAN	6	960.855	10.6086		1.04415
HeLa_Sg44_KO / HeLa_C1_biot	Q9Y450	Q9Y450	-0.422486	0.422486	0.0144524	0.0905221	2	Q9Y450	HBS1L	HBS1-like protein	HBS1L_HUMAN	3	-25.3862	0.746138		1.04325
HeLa_Sg44_KO / HeLa_C1_biot	O75607	O75607	-0.50259	0.50259	0.0145513	0.0908391	4	O75607	NPM3	Nucleoplasmin-3	NPM3_HUMAN	2	-29.4162	0.705838		1.04173
HeLa_Sg44_KO / HeLa_C1_biot	P51858	P51858	-0.882164	0.882164	0.0145892	0.0909208	18	P51858	HDGF	Hepatoma-derived growth factor	HDGF_HUMAN	11	-45.7447	0.542553		1.04134
HeLa_Sg44_KO / HeLa_C1_biot	O14974	O14974	-1.12553	1.12553	0.0147353	0.0914789	12	O14974	PPP1R12A	Protein phosphatase 1 regulatory subunit 12A	MYPT1_HUMAN	14	-54.1666	0.458334		1.03868
HeLa_Sg44_KO / HeLa_C1_biot	P18827	P18827	0.146577	0.146577	0.0147986	0.0916751	15	P18827	SDC1	Syndecan-1	SDC1_HUMAN	10	10.694	1.10694		1.03775
HeLa_Sg44_KO / HeLa_C1_biot	P07910	P07910	0.245156	0.245156	0.0148404	0.0918164	12	P07910	HNRNPC	Heterogeneous nuclear ribonucleoproteins C1/C2	HNRPC_HUMAN	17	18.5221	1.18522		1.03708
HeLa_Sg44_KO / HeLa_C1_biot	Q8N556	Q8N556	0.410681	0.410681	0.0148408	0.0918164	6	Q8N556	AFAP1	Actin filament-associated protein 1	AFAP1_HUMAN	5	32.9313	1.32931		1.03708
HeLa_Sg44_KO / HeLa_C1_biot	P80723	P80723	-0.340393	0.340393	0.0148625	0.091897	38	P80723	BASP1	Brain acid soluble protein 1	BASP1_HUMAN	20	-21.0174	0.789826		1.0367
HeLa_Sg44_KO / HeLa_C1_biot	Q9BSJ8	Q9BSJ8	1.1211	1.1211	0.0148879	0.091897	25	Q9BSJ8	ESYT1	Extended synaptotagmin-1	ESYT1_HUMAN	23	117.512	2.17512		1.0367
HeLa_Sg44_KO / HeLa_C1_biot	Q6P4Q7	Q6P4Q7	0.0721015	0.0721015	0.0152329	0.0932464	27	Q6P4Q7	CNNM4	Metal transporter CNNM4	CNNM4_HUMAN	17	5.12468	1.05125		1.03037
HeLa_Sg44_KO / HeLa_C1_biot	Q6ZN30	Q6ZN30	-0.352021	0.352021	0.0153591	0.0936962	2	Q6ZN30	BNC2	Zinc finger protein basonuclin-2	BNC2_HUMAN	1	-21.6514	0.783486		1.02828
HeLa_Sg44_KO / HeLa_C1_biot	Q9Y3I0	Q9Y3I0	-0.308783	0.308783	0.0153826	0.093769	17	Q9Y3I0	RTCB	tRNA-splicing ligase RtcB homolog	RTCB_HUMAN	14	-19.2678	0.807322		1.02794
HeLa_Sg44_KO / HeLa_C1_biot	O14561	O14561	0.380842	0.380842	0.0154044	0.0938313	3	O14561	NDUFAB1	Acyl carrier protein, mitochondrial	ACPM_HUMAN	2	30.2102	1.3021		1.02765
HeLa_Sg44_KO / HeLa_C1_biot	Q32MZ4	Q32MZ4	-0.755271	0.755271	0.015404	0.0938313	12	Q32MZ4	LRRFIP1	Leucine-rich repeat flightless-interacting protein 1	LRRF1_HUMAN	11	-40.7565	0.592435		1.02765
HeLa_Sg44_KO / HeLa_C1_biot	Q7L1W4	Q7L1W4	0.0572631	0.0572631	0.0154752	0.093954	70	Q7L1W4	LRRC8D	Volume-regulated anion channel subunit LRRC8D	LRC8D_HUMAN	39	4.049	1.04049		1.02708
HeLa_Sg44_KO / HeLa_C1_biot	Q8TDX7	Q8TDX7	0.881399	0.881399	0.015542	0.0940316	16	Q8TDX7	NEK7	Serine/threonine-protein kinase Nek7	NEK7_HUMAN	11	84.2161	1.84216		1.02673
HeLa_Sg44_KO / HeLa_C1_biot	Q13619	Q13619	0.464032	0.464032	0.0155503	0.0940465	18	Q13619	CUL4A	Cullin-4A	CUL4A_HUMAN	17	37.9392	1.37939		1.02666
HeLa_Sg44_KO / HeLa_C1_biot	Q9UPU5	Q9UPU5	1.22612	1.22612	0.0155676	0.0940805	19	Q9UPU5	USP24	Ubiquitin carboxyl-terminal hydrolase 24	UBP24_HUMAN	20	133.937	2.33937		1.0265
HeLa_Sg44_KO / HeLa_C1_biot	P14625	P14625	-0.303712	0.303712	0.0155902	0.0941701	109	P14625	HSP90B1	Endoplasmin	ENPL_HUMAN	55	-18.9835	0.810165		1.02609
HeLa_Sg44_KO / HeLa_C1_biot	A8MVW0	A8MVW0	-0.385289	0.385289	0.0156615	0.0942957	28	A8MVW0	FAM171A2	Protein FAM171A2	F1712_HUMAN	18	-23.4374	0.765626		1.02551
HeLa_Sg44_KO / HeLa_C1_biot	O15126	O15126	0.866165	0.866165	0.015749	0.0946306	10	O15126	SCAMP1	Secretory carrier-associated membrane protein 1	SCAM1_HUMAN	7	82.2811	1.82281		1.02397
HeLa_Sg44_KO / HeLa_C1_biot	P23368	P23368	-0.588544	0.588544	0.0157933	0.0947009	9	P23368	ME2	NAD-dependent malic enzyme, mitochondrial	MAOM_HUMAN	9	-33.4986	0.665014		1.02365
HeLa_Sg44_KO / HeLa_C1_biot	Q5JVF3	Q5JVF3	1.42325	1.42325	0.015972	0.0954538	11	Q5JVF3	PCID2	PCI domain-containing protein 2	PCID2_HUMAN	9	168.189	2.68189		1.02021
HeLa_Sg44_KO / HeLa_C1_biot	Q8NC42	Q8NC42	0.806262	0.806262	0.0160783	0.0958764	9	Q8NC42	RNF149	E3 ubiquitin-protein ligase RNF149	RN149_HUMAN	7	74.8675	1.74867		1.01829
HeLa_Sg44_KO / HeLa_C1_biot	Q8WUH6	Q8WUH6	0.459387	0.459387	0.0161386	0.0961297	11	Q8WUH6	TMEM263	Transmembrane protein 263	TM263_HUMAN	6	37.4958	1.37496		1.01714
HeLa_Sg44_KO / HeLa_C1_biot	Q04656	Q04656	0.36088	0.36088	0.0161746	0.0963086	39	Q04656	ATP7A	Copper-transporting ATPase 1	ATP7A_HUMAN	28	28.4209	1.28421		1.01634
HeLa_Sg44_KO / HeLa_C1_biot	Q9NZ45	Q9NZ45	-0.284697	0.284697	0.0162097	0.0964448	8	Q9NZ45	CISD1	CDGSH iron-sulfur domain-containing protein 1	CISD1_HUMAN	3	-17.9086	0.820914		1.01572
HeLa_Sg44_KO / HeLa_C1_biot	Q9Y5L0	Q9Y5L0	0.944148	0.944148	0.0162966	0.0966394	23	Q9Y5L0	TNPO3	Transportin-3	TNPO3_HUMAN	16	92.4052	1.92405		1.01485
HeLa_Sg44_KO / HeLa_C1_biot	Q8NI36	Q8NI36	0.862877	0.862877	0.0164488	0.0969769	8	Q8NI36	WDR36	WD repeat-containing protein 36	WDR36_HUMAN	10	81.8662	1.81866		1.01333
HeLa_Sg44_KO / HeLa_C1_biot	O14917	O14917	0.254044	0.254044	0.0165383	0.0971137	90	O14917	PCDH17	Protocadherin-17	PCD17_HUMAN	52	19.2545	1.19254		1.01272
HeLa_Sg44_KO / HeLa_C1_biot	P62258	P62258	-0.370507	0.370507	0.0167152	0.0977636	22	P62258	YWHAE	14-3-3 protein epsilon	1433E_HUMAN	13	-22.6489	0.773511		1.00982
HeLa_Sg44_KO / HeLa_C1_biot	P38435	P38435	0.853469	0.853469	0.0167285	0.0978004	5	P38435	GGCX	Vitamin K-dependent gamma-carboxylase	VKGC_HUMAN	4	80.6841	1.80684		1.00966
HeLa_Sg44_KO / HeLa_C1_biot	Q5T8P6	Q5T8P6	1.08336	1.08336	0.0169807	0.0982145	14	Q5T8P6	RBM26	RNA-binding protein 26	RBM26_HUMAN	13	111.896	2.11896		1.00782
HeLa_Sg44_KO / HeLa_C1_biot	Q9UHB6	Q9UHB6	0.489072	0.489072	0.0170481	0.0985051	19	Q9UHB6	LIMA1	LIM domain and actin-binding protein 1	LIMA1_HUMAN	17	40.3542	1.40354		1.00654
HeLa_Sg44_KO / HeLa_C1_biot	P12830	P12830	2.14298	2.14298	0.0172399	0.0990409	7	P12830	CDH1	Cadherin-1	CADH1_HUMAN	25	341.674	4.41674		1.00419
HeLa_Sg44_KO / HeLa_C1_biot	P35658	P35658	-0.04434	0.04434	0.0172976	0.0993017	41	P35658	NUP214	Nuclear pore complex protein Nup214	NU214_HUMAN	39	-3.02666	0.969733		1.00304
HeLa_Sg44_KO / HeLa_C1_biot	O75475	O75475	-1.14337	1.14337	0.0173999	0.0995002	11	O75475	PSIP1	PC4 and SFRS1-interacting protein	PSIP1_HUMAN	13	-54.7298	0.452702		1.00218
HeLa_Sg44_KO / HeLa_C1_biot	Q9Y6M5	Q9Y6M5	0.0827702	0.0827702	0.0173963	0.0995002	29	Q9Y6M5	SLC30A1	Zinc transporter 1	ZNT1_HUMAN	15	5.90496	1.05905		1.00218
HeLa_Sg44_KO / HeLa_C1_biot	Q9NX62	Q9NX62	1.29392	1.29392	0.0174616	0.0997119	4	Q9NX62	IMPAD1	Inositol monophosphatase 3	IMPA3_HUMAN	3	145.194	2.45194		1.00125
HeLa_Sg44_KO / HeLa_C1_biot	P46940	P46940	0.390042	0.390042	0.017555	0.100032	82	P46940	IQGAP1	Ras GTPase-activating-like protein IQGAP1	IQGA1_HUMAN	66	31.0432	1.31043		0.999863
HeLa_Sg44_KO / HeLa_C1_biot	Q53GQ0	Q53GQ0	0.120111	0.120111	0.0175874	0.100077	16	Q53GQ0	HSD17B12	Very-long-chain 3-oxoacyl-CoA reductase	DHB12_HUMAN	11	8.68185	1.08682		0.999666
HeLa_Sg44_KO / HeLa_C1_biot	P37268	P37268	0.817747	0.817747	0.0178061	0.10086	16	P37268	FDFT1	Squalene synthase	FDFT_HUMAN	17	76.2652	1.76265		0.996283
HeLa_Sg44_KO / HeLa_C1_biot	Q92572	Q92572	0.809454	0.809454	0.0179608	0.101431	5	Q92572	AP3S1	AP-3 complex subunit sigma-1	AP3S1_HUMAN	4	75.2548	1.75255		0.99383
HeLa_Sg44_KO / HeLa_C1_biot	O60291	O60291	-0.531787	0.531787	0.0183459	0.102658	17	O60291	MGRN1	E3 ubiquitin-protein ligase MGRN1	MGRN1_HUMAN	13	-30.8303	0.691697		0.988605
HeLa_Sg44_KO / HeLa_C1_biot	O75367	O75367	-1.05048	1.05048	0.0183854	0.102808	9	O75367	H2AFY	Core histone macro-H2A.1	H2AY_HUMAN	13	-51.7191	0.482809		0.987972
HeLa_Sg44_KO / HeLa_C1_biot	Q13501	Q13501	1.572	1.572	0.0184817	0.103081	12	Q13501	SQSTM1	Sequestosome-1	SQSTM_HUMAN	10	197.317	2.97317		0.986822
HeLa_Sg44_KO / HeLa_C1_biot	P04035	P04035	1.09124	1.09124	0.0186102	0.103526	5	P04035	HMGCR	3-hydroxy-3-methylglutaryl-coenzyme A reductase	HMDH_HUMAN	4	113.058	2.13058		0.984949
HeLa_Sg44_KO / HeLa_C1_biot	Q03001	Q03001	0.99929	0.99929	0.0186965	0.10383	29	Q03001	DST	Dystonin	DYST_HUMAN	67	99.9016	1.99902		0.983679
HeLa_Sg44_KO / HeLa_C1_biot	P82979	P82979	0.488825	0.488825	0.0187131	0.103868	11	P82979	SARNP	SAP domain-containing ribonucleoprotein	SARNP_HUMAN	10	40.3301	1.4033		0.983519
HeLa_Sg44_KO / HeLa_C1_biot	O95870	O95870	1.0485	1.0485	0.0187499	0.104009	4	O95870	ABHD16A	Abhydrolase domain-containing protein 16A	ABHGA_HUMAN	5	106.838	2.06838		0.982928
HeLa_Sg44_KO / HeLa_C1_biot	P55291	P55291	-0.614145	0.614145	0.018883	0.10415	3	P55291	CDH15	Cadherin-15	CAD15_HUMAN	3	-34.6683	0.653317		0.982343
HeLa_Sg44_KO / HeLa_C1_biot	P06753	P06753	-0.103484	0.103484	0.0189437	0.104378	6	P06753	TPM3	Tropomyosin alpha-3 chain	TPM3_HUMAN	7	-6.92175	0.930782		0.981393
HeLa_Sg44_KO / HeLa_C1_biot	Q16658	Q16658	0.864794	0.864794	0.0190124	0.104614	11	Q16658	FSCN1	Fascin	FSCN1_HUMAN	12	82.1079	1.82108		0.980412
HeLa_Sg44_KO / HeLa_C1_biot	P51991	P51991	-0.235671	0.235671	0.0191593	0.104865	12	P51991	HNRNPA3	Heterogeneous nuclear ribonucleoprotein A3	ROA3_HUMAN	10	-15.071	0.84929		0.979368
HeLa_Sg44_KO / HeLa_C1_biot	Q96EB6	Q96EB6	-0.667707	0.667707	0.0192634	0.105242	11	Q96EB6	SIRT1	NAD-dependent protein deacetylase sirtuin-1	SIR1_HUMAN	11	-37.0493	0.629507		0.97781
HeLa_Sg44_KO / HeLa_C1_biot	Q9Y673	Q9Y673	1.3919	1.3919	0.0193568	0.105539	10	Q9Y673	ALG5	Dolichyl-phosphate beta-glucosyltransferase	ALG5_HUMAN	10	162.425	2.62425		0.976588
HeLa_Sg44_KO / HeLa_C1_biot	P47914	P47914	-0.566357	0.566357	0.0193932	0.105644	6	P47914	RPL29	60S ribosomal protein L29	RL29_HUMAN	3	-32.468	0.67532		0.976153
HeLa_Sg44_KO / HeLa_C1_biot	O60568	O60568	1.1629	1.1629	0.019432	0.10577	17	O60568	PLOD3	Procollagen-lysine,2-oxoglutarate 5-dioxygenase 3	PLOD3_HUMAN	17	123.907	2.23907		0.975637
HeLa_Sg44_KO / HeLa_C1_biot	P05187	P05187	1.19187	1.19187	0.0195502	0.106133	16	P05187	ALPP	Alkaline phosphatase, placental type	PPB1_HUMAN	13	128.449	2.28449		0.974148
HeLa_Sg44_KO / HeLa_C1_biot	Q9UKK9	Q9UKK9	0.312821	0.312821	0.0196753	0.106438	12	Q9UKK9	NUDT5	ADP-sugar pyrophosphatase	NUDT5_HUMAN	10	24.2134	1.24213		0.972902
HeLa_Sg44_KO / HeLa_C1_biot	O75821	O75821	-2.18324	2.18324	0.0197725	0.106797	9	O75821	EIF3G	Eukaryotic translation initiation factor 3 subunit G	EIF3G_HUMAN	9	-77.9819	0.220181		0.971442
HeLa_Sg44_KO / HeLa_C1_biot	Q13253	Q13253	0.427542	0.427542	0.0199096	0.107179	5	Q13253	NOG	Noggin	NOGG_HUMAN	3	34.494	1.34494		0.969891
HeLa_Sg44_KO / HeLa_C1_biot	Q9P035	Q9P035	-0.211923	0.211923	0.0199628	0.107287	23	Q9P035	HACD3	Very-long-chain (3R)-3-hydroxyacyl-CoA dehydratase 3	HACD3_HUMAN	16	-13.6614	0.863386		0.969453
HeLa_Sg44_KO / HeLa_C1_biot	P78371	P78371	-0.028111	0.028111	0.0200044	0.107474	52	P78371	CCT2	T-complex protein 1 subunit beta	TCPB_HUMAN	31	-1.92965	0.980704		0.968695
HeLa_Sg44_KO / HeLa_C1_biot	O15460	O15460	-0.367432	0.367432	0.0201089	0.107821	8	O15460	P4HA2	Prolyl 4-hydroxylase subunit alpha-2	P4HA2_HUMAN	9	-22.4839	0.775161		0.967296
HeLa_Sg44_KO / HeLa_C1_biot	P22234	P22234	-0.589536	0.589536	0.0203182	0.108583	12	P22234	PAICS	Multifunctional protein ADE2	PUR6_HUMAN	8	-33.5443	0.664557		0.964239
HeLa_Sg44_KO / HeLa_C1_biot	Q9H444	Q9H444	0.077605	0.077605	0.0204124	0.108853	6	Q9H444	CHMP4B	Charged multivesicular body protein 4b	CHM4B_HUMAN	8	5.52648	1.05526		0.963158
HeLa_Sg44_KO / HeLa_C1_biot	Q9ULK6	Q9ULK6	1.18775	1.18775	0.0204961	0.109101	3	Q9ULK6	RNF150	RING finger protein 150	RN150_HUMAN	2	127.798	2.27798		0.96217
HeLa_Sg44_KO / HeLa_C1_biot	P50991	P50991	0.208647	0.208647	0.020531	0.109215	41	P50991	CCT4	T-complex protein 1 subunit delta	TCPD_HUMAN	26	15.5604	1.1556		0.961717
HeLa_Sg44_KO / HeLa_C1_biot	Q0JRZ9	Q0JRZ9	0.683506	0.683506	0.0205386	0.109219	2	Q0JRZ9	FCHO2	F-BAR domain only protein 2	FCHO2_HUMAN	2	60.6038	1.60604		0.9617
HeLa_Sg44_KO / HeLa_C1_biot	Q9ULC5	Q9ULC5	-0.266004	0.266004	0.0206155	0.10952	7	Q9ULC5	ACSL5	Long-chain-fatty-acid--CoA ligase 5	ACSL5_HUMAN	7	-16.838	0.83162		0.960506
HeLa_Sg44_KO / HeLa_C1_biot	O00116	O00116	0.635097	0.635097	0.0207419	0.109834	22	O00116	AGPS	Alkyldihydroxyacetonephosphate synthase, peroxisomal	ADAS_HUMAN	20	55.3042	1.55304		0.959264
HeLa_Sg44_KO / HeLa_C1_biot	P62750	P62750	-0.135783	0.135783	0.0209601	0.110624	13	P62750	RPL23A	60S ribosomal protein L23a	RL23A_HUMAN	9	-8.98241	0.910176		0.95615
HeLa_Sg44_KO / HeLa_C1_biot	P31946	P31946	0.0748447	0.0748447	0.021067	0.111079	18	P31946	YWHAB	14-3-3 protein beta/alpha	1433B_HUMAN	12	5.32476	1.05325		0.954367
HeLa_Sg44_KO / HeLa_C1_biot	O95817	O95817	-0.363747	0.363747	0.0212298	0.111344	16	O95817	BAG3	BAG family molecular chaperone regulator 3	BAG3_HUMAN	13	-22.2856	0.777144		0.953333
HeLa_Sg44_KO / HeLa_C1_biot	P56589	P56589	0.7597	0.7597	0.0211997	0.111344	9	P56589	PEX3	Peroxisomal biogenesis factor 3	PEX3_HUMAN	6	69.3139	1.69314		0.953333
HeLa_Sg44_KO / HeLa_C1_biot	P18859	P18859	-0.4117	0.4117	0.0214686	0.112064	9	P18859	ATP5J	ATP synthase-coupling factor 6, mitochondrial	ATP5J_HUMAN	5	-24.8263	0.751737		0.950535
HeLa_Sg44_KO / HeLa_C1_biot	Q96QK1	Q96QK1	-0.131574	0.131574	0.0215055	0.112184	16	Q96QK1	VPS35	Vacuolar protein sorting-associated protein 35	VPS35_HUMAN	15	-8.71651	0.912835		0.95007
HeLa_Sg44_KO / HeLa_C1_biot	P23588	P23588	-0.551882	0.551882	0.0215621	0.11237	22	P23588	EIF4B	Eukaryotic translation initiation factor 4B	IF4B_HUMAN	19	-31.7871	0.682129		0.949349
HeLa_Sg44_KO / HeLa_C1_biot	Q15019	Q15019	-2.23833	2.23833	0.0216717	0.112796	11	Q15019	2002-09-01	Septin-2	SEPT2_HUMAN	10	-78.8069	0.211931		0.947706
HeLa_Sg44_KO / HeLa_C1_biot	Q12899	Q12899	-0.752878	0.752878	0.0217756	0.113046	2	Q12899	TRIM26	Tripartite motif-containing protein 26	TRI26_HUMAN	2	-40.6582	0.593418		0.946745
HeLa_Sg44_KO / HeLa_C1_biot	O94851	O94851	2.31229	2.31229	0.021828	0.113229	4	O94851	MICAL2	Protein-methionine sulfoxide oxidase MICAL2	MICA2_HUMAN	10	396.671	4.96671		0.946041
HeLa_Sg44_KO / HeLa_C1_biot	P25445	P25445	0.0558812	0.0558812	0.0222114	0.114463	23	P25445	FAS	Tumor necrosis factor receptor superfamily member 6	TNR6_HUMAN	12	3.94938	1.03949		0.941336
HeLa_Sg44_KO / HeLa_C1_biot	P52815	P52815	-0.0187668	0.0187668	0.0222347	0.11449	8	P52815	MRPL12	39S ribosomal protein L12, mitochondrial	RM12_HUMAN	8	-1.29239	0.987076		0.941233
HeLa_Sg44_KO / HeLa_C1_biot	Q9H089	Q9H089	-1.23586	1.23586	0.0222592	0.11449	5	Q9H089	LSG1	Large subunit GTPase 1 homolog	LSG1_HUMAN	6	-57.5411	0.424589		0.941233
HeLa_Sg44_KO / HeLa_C1_biot	Q93009	Q93009	0.763035	0.763035	0.0223263	0.11451	30	Q93009	USP7	Ubiquitin carboxyl-terminal hydrolase 7	UBP7_HUMAN	30	69.7057	1.69706		0.941155
HeLa_Sg44_KO / HeLa_C1_biot	Q96MU7	Q96MU7	0.363107	0.363107	0.022303	0.11451	2	Q96MU7	YTHDC1	YTH domain-containing protein 1	YTDC1_HUMAN	3	28.6193	1.28619		0.941155
HeLa_Sg44_KO / HeLa_C1_biot	Q8IYB5	Q8IYB5	0.638149	0.638149	0.0225476	0.115454	4	Q8IYB5	SMAP1	Stromal membrane-associated protein 1	SMAP1_HUMAN	3	55.6331	1.55633		0.937593
HeLa_Sg44_KO / HeLa_C1_biot	P42356	P42356	0.471453	0.471453	0.0226113	0.115602	33	P42356	PI4KA	Phosphatidylinositol 4-kinase alpha	PI4KA_HUMAN	31	38.6505	1.38651		0.937033
HeLa_Sg44_KO / HeLa_C1_biot	O60678	O60678	0.855735	0.855735	0.0226598	0.115795	6	O60678	PRMT3	Protein arginine N-methyltransferase 3	ANM3_HUMAN	6	80.9681	1.80968		0.936309
HeLa_Sg44_KO / HeLa_C1_biot	Q96AY3	Q96AY3	-0.506851	0.506851	0.0226634	0.115795	23	Q96AY3	FKBP10	Peptidyl-prolyl cis-trans isomerase FKBP10	FKB10_HUMAN	18	-29.6243	0.703757		0.936309
HeLa_Sg44_KO / HeLa_C1_biot	P46531	P46531	-0.542004	0.542004	0.0227503	0.116017	29	P46531	NOTCH1	Neurogenic locus notch homolog protein 1	NOTC1_HUMAN	24	-31.3184	0.686816		0.935479
HeLa_Sg44_KO / HeLa_C1_biot	Q14678	Q14678	0.383353	0.383353	0.0227424	0.116017	15	Q14678	KANK1	KN motif and ankyrin repeat domain-containing protein 1	KANK1_HUMAN	13	30.437	1.30437		0.935479
HeLa_Sg44_KO / HeLa_C1_biot	O00391	O00391	0.794243	0.794243	0.0229396	0.116727	3	O00391	QSOX1	Sulfhydryl oxidase 1	QSOX1_HUMAN	3	73.4167	1.73417		0.932828
HeLa_Sg44_KO / HeLa_C1_biot	O14776	O14776	-1.00001	1.00001	0.0229612	0.116763	17	O14776	TCERG1	Transcription elongation regulator 1	TCRG1_HUMAN	17	-50.0004	0.499996		0.932694
HeLa_Sg44_KO / HeLa_C1_biot	Q96F46	Q96F46	-0.195946	0.195946	0.0230544	0.117127	12	Q96F46	IL17RA	Interleukin-17 receptor A	I17RA_HUMAN	10	-12.7	0.873		0.931345
HeLa_Sg44_KO / HeLa_C1_biot	Q9H0W8	Q9H0W8	-0.47318	0.47318	0.0231367	0.117397	4	Q9H0W8	SMG9	Protein SMG9	SMG9_HUMAN	6	-27.9625	0.720375		0.930341
HeLa_Sg44_KO / HeLa_C1_biot	Q9UIJ7	Q9UIJ7	-2.13094	2.13094	0.0232419	0.117673	4	Q9UIJ7	AK3	GTP:AMP phosphotransferase AK3, mitochondrial	KAD3_HUMAN	9	-77.1691	0.228309		0.929324
HeLa_Sg44_KO / HeLa_C1_biot	O75489	O75489	-0.841681	0.841681	0.0232699	0.117741	10	O75489	NDUFS3	NADH dehydrogenase [ubiquinone] iron-sulfur protein 3, mitochondrial	NDUS3_HUMAN	8	-44.2007	0.557993		0.929073
HeLa_Sg44_KO / HeLa_C1_biot	P10809	P10809	-0.0438543	0.0438543	0.0234067	0.118288	133	P10809	HSPD1	60 kDa heat shock protein, mitochondrial	CH60_HUMAN	54	-2.99401	0.97006		0.927058
HeLa_Sg44_KO / HeLa_C1_biot	Q96HH9	Q96HH9	0.807741	0.807741	0.0234178	0.118304	3	Q96HH9	GRAMD3	GRAM domain-containing protein 3	GRAM3_HUMAN	4	75.0469	1.75047		0.927002
HeLa_Sg44_KO / HeLa_C1_biot	O75122	O75122	0.502864	0.502864	0.0234322	0.11834	16	O75122	CLASP2	CLIP-associating protein 2	CLAP2_HUMAN	17	41.7024	1.41702		0.926869
HeLa_Sg44_KO / HeLa_C1_biot	O43683	O43683	-1.2704	1.2704	0.0235204	0.118644	4	O43683	BUB1	Mitotic checkpoint serine/threonine-protein kinase BUB1	BUB1_HUMAN	5	-58.5456	0.414544		0.925754
HeLa_Sg44_KO / HeLa_C1_biot	Q9BT78	Q9BT78	-0.558556	0.558556	0.0236786	0.118989	6	Q9BT78	COPS4	COP9 signalosome complex subunit 4	CSN4_HUMAN	6	-32.1019	0.678981		0.924493
HeLa_Sg44_KO / HeLa_C1_biot	Q9Y5B9	Q9Y5B9	-1.1607	1.1607	0.0236962	0.119041	17	Q9Y5B9	SUPT16H	FACT complex subunit SPT16	SP16H_HUMAN	17	-55.2705	0.447295		0.924305
HeLa_Sg44_KO / HeLa_C1_biot	Q9Y6N7	Q9Y6N7	-0.153302	0.153302	0.0237425	0.119199	104	Q9Y6N7	ROBO1	Roundabout homolog 1	ROBO1_HUMAN	69	-10.081	0.89919		0.923727
HeLa_Sg44_KO / HeLa_C1_biot	Q08J23	Q08J23	0.622748	0.622748	0.0238153	0.119379	37	Q08J23	NSUN2	tRNA (cytosine(34)-C(5))-methyltransferase	NSUN2_HUMAN	28	53.9805	1.5398		0.92307
HeLa_Sg44_KO / HeLa_C1_biot	P31949	P31949	-0.337598	0.337598	0.023917	0.119568	6	P31949	S100A11	Protein S100-A11	S10AB_HUMAN	4	-20.8642	0.791358		0.922385
HeLa_Sg44_KO / HeLa_C1_biot	Q08380	Q08380	0.620697	0.620697	0.023978	0.119568	12	Q08380	LGALS3BP	Galectin-3-binding protein	LG3BP_HUMAN	10	53.7617	1.53762		0.922385
HeLa_Sg44_KO / HeLa_C1_biot	Q9H488	Q9H488	-0.699775	0.699775	0.0239378	0.119568	7	Q9H488	POFUT1	GDP-fucose protein O-fucosyltransferase 1	OFUT1_HUMAN	4	-38.4332	0.615668		0.922385
HeLa_Sg44_KO / HeLa_C1_biot	Q08211	Q08211	-0.342185	0.342185	0.0242177	0.120167	32	Q08211	DHX9	ATP-dependent RNA helicase A	DHX9_HUMAN	30	-21.1154	0.788846		0.920216
HeLa_Sg44_KO / HeLa_C1_biot	Q7Z4V5	Q7Z4V5	-1.06756	1.06756	0.0241951	0.120167	5	Q7Z4V5	HDGFRP2	Hepatoma-derived growth factor-related protein 2	HDGR2_HUMAN	6	-52.2874	0.477126		0.920216
HeLa_Sg44_KO / HeLa_C1_biot	Q6P587	Q6P587	0.819487	0.819487	0.0243705	0.120665	2	Q6P587	FAHD1	Acylpyruvase FAHD1, mitochondrial	FAHD1_HUMAN	4	76.4779	1.76478		0.918417
HeLa_Sg44_KO / HeLa_C1_biot	Q8WUX1	Q8WUX1	0.383396	0.383396	0.0244333	0.120669	27	Q8WUX1	SLC38A5	Sodium-coupled neutral amino acid transporter 5	S38A5_HUMAN	11	30.4409	1.30441		0.918404
HeLa_Sg44_KO / HeLa_C1_biot	Q9BWS9	Q9BWS9	-0.431221	0.431221	0.0245053	0.120778	7	Q9BWS9	CHID1	Chitinase domain-containing protein 1	CHID1_HUMAN	6	-25.8366	0.741634		0.918011
HeLa_Sg44_KO / HeLa_C1_biot	Q07955	Q07955	-0.126035	0.126035	0.0245968	0.120967	6	Q07955	SRSF1	Serine/arginine-rich splicing factor 1	SRSF1_HUMAN	6	-8.36539	0.916346		0.917332
HeLa_Sg44_KO / HeLa_C1_biot	O95831	O95831	-0.252895	0.252895	0.0246673	0.12106	30	O95831	AIFM1	Apoptosis-inducing factor 1, mitochondrial	AIFM1_HUMAN	22	-16.0789	0.839211		0.916999
HeLa_Sg44_KO / HeLa_C1_biot	Q9Y383	Q9Y383	-0.835473	0.835473	0.0246611	0.12106	17	Q9Y383	LUC7L2	Putative RNA-binding protein Luc7-like 2	LC7L2_HUMAN	13	-43.9601	0.560399		0.916999
HeLa_Sg44_KO / HeLa_C1_biot	Q9BPX6	Q9BPX6	1.28329	1.28329	0.0247125	0.121208	11	Q9BPX6	MICU1	Calcium uptake protein 1, mitochondrial	MICU1_HUMAN	10	143.394	2.43394		0.916469
HeLa_Sg44_KO / HeLa_C1_biot	P62277	P62277	-0.20873	0.20873	0.0247444	0.121328	7	P62277	RPS13	40S ribosomal protein S13	RS13_HUMAN	6	-13.4701	0.865299		0.916039
HeLa_Sg44_KO / HeLa_C1_biot	O95425	O95425	1.43236	1.43236	0.0248045	0.121475	2	O95425	SVIL	Supervillin	SVIL_HUMAN	12	169.888	2.69888		0.915512
HeLa_Sg44_KO / HeLa_C1_biot	P40121	P40121	-0.628207	0.628207	0.0249535	0.121896	13	P40121	CAPG	Macrophage-capping protein	CAPG_HUMAN	11	-35.302	0.64698		0.914011
HeLa_Sg44_KO / HeLa_C1_biot	O43861	O43861	0.30099	0.30099	0.0249697	0.121915	5	O43861	ATP9B	Probable phospholipid-transporting ATPase IIB	ATP9B_HUMAN	7	23.1989	1.23199		0.913944
HeLa_Sg44_KO / HeLa_C1_biot	P13798	P13798	0.502934	0.502934	0.0251197	0.122425	5	P13798	APEH	Acylamino-acid-releasing enzyme	ACPH_HUMAN	6	41.7093	1.41709		0.912128
HeLa_Sg44_KO / HeLa_C1_biot	Q02127	Q02127	-0.928692	0.928692	0.0251403	0.122489	6	Q02127	DHODH	Dihydroorotate dehydrogenase (quinone), mitochondrial	PYRD_HUMAN	5	-47.4665	0.525335		0.911903
HeLa_Sg44_KO / HeLa_C1_biot	P52948	P52948	-0.112074	0.112074	0.0252235	0.122696	18	P52948	NUP98	Nuclear pore complex protein Nup98-Nup96	NUP98_HUMAN	17	-7.47429	0.925257		0.91117
HeLa_Sg44_KO / HeLa_C1_biot	O95340	O95340	1.51316	1.51316	0.0253514	0.123109	13	O95340	PAPSS2	Bifunctional 3'-phosphoadenosine 5'-phosphosulfate synthase 2	PAPS2_HUMAN	10	185.435	2.85435		0.909709
HeLa_Sg44_KO / HeLa_C1_biot	Q9NUJ1	Q9NUJ1	-0.691773	0.691773	0.025348	0.123109	11	Q9NUJ1	ABHD10	Mycophenolic acid acyl-glucuronide esterase, mitochondrial	ABHDA_HUMAN	7	-38.0907	0.619093		0.909709
HeLa_Sg44_KO / HeLa_C1_biot	Q9HCN4	Q9HCN4	0.0603	0.0603	0.0254381	0.123308	3	Q9HCN4	GPN1	GPN-loop GTPase 1	GPN1_HUMAN	3	4.26826	1.04268		0.909009
HeLa_Sg44_KO / HeLa_C1_biot	O15360	O15360	-0.44546	0.44546	0.025591	0.12353	11	O15360	FANCA	Fanconi anemia group A protein	FANCA_HUMAN	11	-26.565	0.73435		0.908226
HeLa_Sg44_KO / HeLa_C1_biot	Q9ULF5	Q9ULF5	0.424546	0.424546	0.0257768	0.124041	46	Q9ULF5	SLC39A10	Zinc transporter ZIP10	S39AA_HUMAN	28	34.215	1.34215		0.906434
HeLa_Sg44_KO / HeLa_C1_biot	Q9UMF0	Q9UMF0	-0.380655	0.380655	0.0257766	0.124041	8	Q9UMF0	ICAM5	Intercellular adhesion molecule 5	ICAM5_HUMAN	8	-23.1911	0.768089		0.906434
HeLa_Sg44_KO / HeLa_C1_biot	Q6IQ22	Q6IQ22	1.32062	1.32062	0.0258254	0.12407	2	Q6IQ22	RAB12	Ras-related protein Rab-12	RAB12_HUMAN	2	149.773	2.49773		0.906335
HeLa_Sg44_KO / HeLa_C1_biot	Q9P289	Q9P289	0.631997	0.631997	0.0258195	0.12407	16	Q9P289	STK26	Serine/threonine-protein kinase 26	STK26_HUMAN	13	54.9709	1.54971		0.906335
HeLa_Sg44_KO / HeLa_C1_biot	P14635	P14635	0.991591	0.991591	0.0258677	0.124135	9	P14635	CCNB1	G2/mitotic-specific cyclin-B1	CCNB1_HUMAN	6	98.8376	1.98838		0.906107
HeLa_Sg44_KO / HeLa_C1_biot	P49006	P49006	-0.241787	0.241787	0.0258783	0.124135	2	P49006	MARCKSL1	MARCKS-related protein	MRP_HUMAN	4	-15.4303	0.845697		0.906107
HeLa_Sg44_KO / HeLa_C1_biot	Q16635	Q16635	0.367475	0.367475	0.0258796	0.124135	4	Q16635	TAZ	Tafazzin	TAZ_HUMAN	5	29.0093	1.29009		0.906107
HeLa_Sg44_KO / HeLa_C1_biot	P27695	P27695	-0.355057	0.355057	0.0260394	0.124616	6	P27695	APEX1	DNA-(apurinic or apyrimidinic site) lyase	APEX1_HUMAN	8	-21.8161	0.781839		0.904426
HeLa_Sg44_KO / HeLa_C1_biot	Q9HC07	Q9HC07	0.708033	0.708033	0.0263132	0.125333	17	Q9HC07	TMEM165	Transmembrane protein 165	TM165_HUMAN	8	63.3575	1.63357		0.901935
HeLa_Sg44_KO / HeLa_C1_biot	Q9UM54	Q9UM54	-0.868041	0.868041	0.0264804	0.125758	5	Q9UM54	MYO6	Unconventional myosin-VI	MYO6_HUMAN	17	-45.211	0.54789		0.900463
HeLa_Sg44_KO / HeLa_C1_biot	P52789	P52789	0.519886	0.519886	0.0266241	0.126093	20	P52789	HK2	Hexokinase-2	HXK2_HUMAN	15	43.3842	1.43384		0.899308
HeLa_Sg44_KO / HeLa_C1_biot	Q9Y613	Q9Y613	-0.02092	0.02092	0.0267395	0.126469	14	Q9Y613	FHOD1	FH1/FH2 domain-containing protein 1	FHOD1_HUMAN	12	-1.4396	0.985604		0.898016
HeLa_Sg44_KO / HeLa_C1_biot	Q15223	Q15223	-0.817736	0.817736	0.0268116	0.126588	18	Q15223	PVRL1	Nectin-1	PVRL1_HUMAN	22	-43.2669	0.567331		0.897609
HeLa_Sg44_KO / HeLa_C1_biot	Q9UPY5	Q9UPY5	1.80764	1.80764	0.0268307	0.126641	9	Q9UPY5	SLC7A11	Cystine/glutamate transporter	XCT_HUMAN	7	250.07	3.5007		0.897426
HeLa_Sg44_KO / HeLa_C1_biot	P28288	P28288	0.616966	0.616966	0.0269202	0.126989	42	P28288	ABCD3	ATP-binding cassette sub-family D member 3	ABCD3_HUMAN	30	53.3646	1.53365		0.896232
HeLa_Sg44_KO / HeLa_C1_biot	Q16832	Q16832	0.686479	0.686479	0.0269327	0.127011	35	Q16832	DDR2	Discoidin domain-containing receptor 2	DDR2_HUMAN	19	60.9351	1.60935		0.896159
HeLa_Sg44_KO / HeLa_C1_biot	Q5VU97	Q5VU97	-1.22042	1.22042	0.0269697	0.127111	9	Q5VU97	CACHD1	VWFA and cache domain-containing protein 1	CAHD1_HUMAN	8	-57.0842	0.429158		0.895816
HeLa_Sg44_KO / HeLa_C1_biot	P33176	P33176	-0.419719	0.419719	0.0271859	0.127795	36	P33176	KIF5B	Kinesin-1 heavy chain	KINH_HUMAN	36	-25.243	0.74757		0.893486
HeLa_Sg44_KO / HeLa_C1_biot	Q8IY17	Q8IY17	0.635836	0.635836	0.0272021	0.127834	23	Q8IY17	PNPLA6	Neuropathy target esterase	PLPL6_HUMAN	24	55.3838	1.55384		0.893354
HeLa_Sg44_KO / HeLa_C1_biot	P78504	P78504	0.528502	0.528502	0.0273186	0.128009	22	P78504	JAG1	Protein jagged-1	JAG1_HUMAN	12	44.2431	1.44243		0.892759
HeLa_Sg44_KO / HeLa_C1_biot	Q5SSJ5	Q5SSJ5	-0.319956	0.319956	0.0273541	0.128056	6	Q5SSJ5	HP1BP3	Heterochromatin protein 1-binding protein 3	HP1B3_HUMAN	7	-19.8906	0.801094		0.892599
HeLa_Sg44_KO / HeLa_C1_biot	P14778	P14778	-0.0497994	0.0497994	0.0274447	0.128135	2	P14778	IL1R1	Interleukin-1 receptor type 1	IL1R1_HUMAN	2	-3.39293	0.966071		0.892331
HeLa_Sg44_KO / HeLa_C1_biot	Q14498	Q14498	1.28214	1.28214	0.0274634	0.128137	18	Q14498	RBM39	RNA-binding protein 39	RBM39_HUMAN	19	143.2	2.432		0.892325
HeLa_Sg44_KO / HeLa_C1_biot	Q92538	Q92538	0.564499	0.564499	0.027523	0.12816	51	Q92538	GBF1	Golgi-specific brefeldin A-resistance guanine nucleotide exchange factor 1	GBF1_HUMAN	37	47.8874	1.47887		0.892248
HeLa_Sg44_KO / HeLa_C1_biot	Q14114	Q14114	0.73531	0.73531	0.0275656	0.128209	28	Q14114	LRP8	Low-density lipoprotein receptor-related protein 8	LRP8_HUMAN	19	66.4755	1.66475		0.892081
HeLa_Sg44_KO / HeLa_C1_biot	Q9Y6M4	Q9Y6M4	-0.0118355	0.0118355	0.0276437	0.12849	14	Q9Y6M4	CSNK1G3	Casein kinase I isoform gamma-3	KC1G3_HUMAN	11	-0.817016	0.99183		0.891131
HeLa_Sg44_KO / HeLa_C1_biot	Q13283	Q13283	0.385131	0.385131	0.0277002	0.12856	13	Q13283	G3BP1	Ras GTPase-activating protein-binding protein 1	G3BP1_HUMAN	13	30.5978	1.30598		0.890893
HeLa_Sg44_KO / HeLa_C1_biot	Q96HC4	Q96HC4	1.04614	1.04614	0.0276919	0.12856	15	Q96HC4	PDLIM5	PDZ and LIM domain protein 5	PDLI5_HUMAN	15	106.499	2.06499		0.890893
HeLa_Sg44_KO / HeLa_C1_biot	O75044	O75044	-0.590019	0.590019	0.0277664	0.128727	7	O75044	SRGAP2	SLIT-ROBO Rho GTPase-activating protein 2	SRGP2_HUMAN	10	-33.5666	0.664334		0.89033
HeLa_Sg44_KO / HeLa_C1_biot	Q92878	Q92878	-0.829897	0.829897	0.0278962	0.129144	31	Q92878	RAD50	DNA repair protein RAD50	RAD50_HUMAN	38	-43.7431	0.562569		0.888927
HeLa_Sg44_KO / HeLa_C1_biot	P25786	P25786	-0.124575	0.124575	0.0279111	0.129176	14	P25786	PSMA1	Proteasome subunit alpha type-1	PSA1_HUMAN	10	-8.27259	0.917274		0.88882
HeLa_Sg44_KO / HeLa_C1_biot	Q9H6F5	Q9H6F5	-2.03007	2.03007	0.0280144	0.129469	5	Q9H6F5	CCDC86	Coiled-coil domain-containing protein 86	CCD86_HUMAN	4	-75.5157	0.244843		0.887835
HeLa_Sg44_KO / HeLa_C1_biot	P55082	P55082	0.723071	0.723071	0.0280999	0.129693	4	P55082	MFAP3	Microfibril-associated glycoprotein 3	MFAP3_HUMAN	6	65.0691	1.65069		0.887085
HeLa_Sg44_KO / HeLa_C1_biot	O75396	O75396	0.488826	0.488826	0.0281864	0.129902	15	O75396	SEC22B	Vesicle-trafficking protein SEC22b	SC22B_HUMAN	9	40.3302	1.4033		0.886386
HeLa_Sg44_KO / HeLa_C1_biot	P62195	P62195	-0.0641182	0.0641182	0.0282767	0.13016	17	P62195	PSMC5	26S protease regulatory subunit 8	PRS8_HUMAN	13	-4.34702	0.95653		0.885523
HeLa_Sg44_KO / HeLa_C1_biot	P17931	P17931	1.92147	1.92147	0.0283166	0.130306	14	P17931	LGALS3	Galectin-3	LEG3_HUMAN	10	278.808	3.78808		0.885035
HeLa_Sg44_KO / HeLa_C1_biot	Q6UW68	Q6UW68	0.606488	0.606488	0.0283496	0.130403	2	Q6UW68	TMEM205	Transmembrane protein 205	TM205_HUMAN	1	52.2548	1.52255		0.884712
HeLa_Sg44_KO / HeLa_C1_biot	O75691	O75691	1.05041	1.05041	0.0288255	0.131739	58	O75691	UTP20	Small subunit processome component 20 homolog	UTP20_HUMAN	52	107.111	2.07111		0.880287
HeLa_Sg44_KO / HeLa_C1_biot	P11182	P11182	-1.29695	1.29695	0.0290271	0.132192	6	P11182	DBT	Lipoamide acyltransferase component of branched-chain alpha-keto acid dehydrogenase complex, mitochondrial	ODB2_HUMAN	5	-59.3014	0.406986		0.878794
HeLa_Sg44_KO / HeLa_C1_biot	P23786	P23786	-1.09983	1.09983	0.0290394	0.132202	8	P23786	CPT2	Carnitine O-palmitoyltransferase 2, mitochondrial	CPT2_HUMAN	10	-53.3428	0.466572		0.878761
HeLa_Sg44_KO / HeLa_C1_biot	P04843	P04843	0.29567	0.29567	0.0293484	0.133084	71	P04843	RPN1	Dolichyl-diphosphooligosaccharide--protein glycosyltransferase subunit 1	RPN1_HUMAN	42	22.7455	1.22746		0.875873
HeLa_Sg44_KO / HeLa_C1_biot	Q16543	Q16543	-0.944602	0.944602	0.0294591	0.133437	14	Q16543	CDC37	Hsp90 co-chaperone Cdc37	CDC37_HUMAN	13	-48.0427	0.519573		0.874725
HeLa_Sg44_KO / HeLa_C1_biot	O14672	O14672	0.387159	0.387159	0.0297091	0.134193	28	O14672	ADAM10	Disintegrin and metalloproteinase domain-containing protein 10	ADA10_HUMAN	19	30.7815	1.30782		0.872269
HeLa_Sg44_KO / HeLa_C1_biot	O75822	O75822	-0.708832	0.708832	0.0297705	0.134356	6	O75822	EIF3J	Eukaryotic translation initiation factor 3 subunit J	EIF3J_HUMAN	7	-38.8185	0.611815		0.871744
HeLa_Sg44_KO / HeLa_C1_biot	O75616	O75616	0.470847	0.470847	0.0300843	0.13473	12	O75616	ERAL1	GTPase Era, mitochondrial	ERAL1_HUMAN	9	38.5923	1.38592		0.870537
HeLa_Sg44_KO / HeLa_C1_biot	Q86TW2	Q86TW2	-0.489012	0.489012	0.0299683	0.13473	9	Q86TW2	ADCK1	Uncharacterized aarF domain-containing protein kinase 1	ADCK1_HUMAN	8	-28.7487	0.712513		0.870537
HeLa_Sg44_KO / HeLa_C1_biot	Q92743	Q92743	1.60328	1.60328	0.0299904	0.13473	25	Q92743	HTRA1	Serine protease HTRA1	HTRA1_HUMAN	22	203.834	3.03834		0.870537
HeLa_Sg44_KO / HeLa_C1_biot	Q86VI3	Q86VI3	0.448811	0.448811	0.0301872	0.134822	23	Q86VI3	IQGAP3	Ras GTPase-activating-like protein IQGAP3	IQGA3_HUMAN	30	36.4915	1.36491		0.87024
HeLa_Sg44_KO / HeLa_C1_biot	O60499	O60499	0.413314	0.413314	0.031173	0.137727	2	O60499	STX10	Syntaxin-10	STX10_HUMAN	2	33.1741	1.33174		0.860982
HeLa_Sg44_KO / HeLa_C1_biot	O95994	O95994	-1.07302	1.07302	0.031215	0.137837	8	O95994	AGR2	Anterior gradient protein 2 homolog	AGR2_HUMAN	5	-52.4678	0.475322		0.860633
HeLa_Sg44_KO / HeLa_C1_biot	Q9BRQ8	Q9BRQ8	0.967885	0.967885	0.0312848	0.137882	5	Q9BRQ8	AIFM2	Apoptosis-inducing factor 2	AIFM2_HUMAN	4	95.5971	1.95597		0.860494
HeLa_Sg44_KO / HeLa_C1_biot	P09525	P09525	0.559806	0.559806	0.0314079	0.138161	20	P09525	ANXA4	Annexin A4	ANXA4_HUMAN	16	47.4071	1.47407		0.859616
HeLa_Sg44_KO / HeLa_C1_biot	P13497	P13497	0.16839	0.16839	0.0316465	0.138945	6	P13497	BMP1	Bone morphogenetic protein 1	BMP1_HUMAN	5	12.3803	1.1238		0.857157
HeLa_Sg44_KO / HeLa_C1_biot	Q13263	Q13263	-0.438435	0.438435	0.0318195	0.139478	29	Q13263	TRIM28	Transcription intermediary factor 1-beta	TIF1B_HUMAN	21	-26.2065	0.737935		0.855496
HeLa_Sg44_KO / HeLa_C1_biot	Q13459	Q13459	0.485351	0.485351	0.0320513	0.140054	29	Q13459	MYO9B	Unconventional myosin-IXb	MYO9B_HUMAN	27	39.9927	1.39993		0.853703
HeLa_Sg44_KO / HeLa_C1_biot	Q96G03	Q96G03	-0.0923874	0.0923874	0.032055	0.140054	13	Q96G03	PGM2	Phosphoglucomutase-2	PGM2_HUMAN	12	-6.20307	0.937969		0.853703
HeLa_Sg44_KO / HeLa_C1_biot	P62070	P62070	0.91841	0.91841	0.0322343	0.140496	11	P62070	RRAS2	Ras-related protein R-Ras2	RRAS2_HUMAN	5	89.0032	1.89003		0.852336
HeLa_Sg44_KO / HeLa_C1_biot	P05165	P05165	0.506377	0.506377	0.0323363	0.140788	92	P05165	PCCA	Propionyl-CoA carboxylase alpha chain, mitochondrial	PCCA_HUMAN	51	42.0479	1.42048		0.851433
HeLa_Sg44_KO / HeLa_C1_biot	Q14244	Q14244	-0.358844	0.358844	0.0324446	0.141019	12	Q14244	MAP7	Ensconsin	MAP7_HUMAN	11	-22.0211	0.779789		0.850721
HeLa_Sg44_KO / HeLa_C1_biot	P33981	P33981	0.69397	0.69397	0.0324825	0.141121	29	P33981	TTK	Dual specificity protein kinase TTK	TTK_HUMAN	24	61.7729	1.61773		0.850408
HeLa_Sg44_KO / HeLa_C1_biot	P53004	P53004	-0.783467	0.783467	0.0328041	0.142088	4	P53004	BLVRA	Biliverdin reductase A	BIEA_HUMAN	4	-41.9031	0.580969		0.847443
HeLa_Sg44_KO / HeLa_C1_biot	P39019	P39019	-0.222373	0.222373	0.032874	0.142287	9	P39019	RPS19	40S ribosomal protein S19	RS19_HUMAN	7	-14.2846	0.857154		0.846836
HeLa_Sg44_KO / HeLa_C1_biot	P51511	P51511	-0.846736	0.846736	0.0329864	0.142583	37	P51511	MMP15	Matrix metalloproteinase-15	MMP15_HUMAN	22	-44.3959	0.556041		0.845933
HeLa_Sg44_KO / HeLa_C1_biot	Q8NBP0	Q8NBP0	0.818679	0.818679	0.032974	0.142583	5	Q8NBP0	TTC13	Tetratricopeptide repeat protein 13	TTC13_HUMAN	4	76.379	1.76379		0.845933
HeLa_Sg44_KO / HeLa_C1_biot	O95372	O95372	1.12186	1.12186	0.0334787	0.14368	6	O95372	LYPLA2	Acyl-protein thioesterase 2	LYPA2_HUMAN	6	117.627	2.17627		0.842604
HeLa_Sg44_KO / HeLa_C1_biot	P36894	P36894	-0.541119	0.541119	0.0335437	0.143838	21	P36894	BMPR1A	Bone morphogenetic protein receptor type-1A	BMR1A_HUMAN	13	-31.2763	0.687237		0.842127
HeLa_Sg44_KO / HeLa_C1_biot	P32970	P32970	0.722514	0.722514	0.033664	0.14401	3	P32970	CD70	CD70 antigen	CD70_HUMAN	2	65.0055	1.65006		0.841608
HeLa_Sg44_KO / HeLa_C1_biot	Q8IU81	Q8IU81	-0.803913	0.803913	0.0337319	0.144122	4	Q8IU81	IRF2BP1	Interferon regulatory factor 2-binding protein 1	I2BP1_HUMAN	4	-42.7206	0.572794		0.84127
HeLa_Sg44_KO / HeLa_C1_biot	Q9NRC1	Q9NRC1	0.887054	0.887054	0.03386	0.144332	3	Q9NRC1	ST7	Suppressor of tumorigenicity 7 protein	ST7_HUMAN	3	84.9396	1.8494		0.840638
HeLa_Sg44_KO / HeLa_C1_biot	A2RU67	A2RU67	-0.359971	0.359971	0.0339351	0.144595	5	A2RU67	KIAA1467	Uncharacterized protein KIAA1467	K1467_HUMAN	4	-22.082	0.77918		0.839846
HeLa_Sg44_KO / HeLa_C1_biot	Q6PJG6	Q6PJG6	-1.42432	1.42432	0.0339808	0.144676	8	Q6PJG6	BRAT1	BRCA1-associated ATM activator 1	BRAT1_HUMAN	8	-62.7404	0.372596		0.839604
HeLa_Sg44_KO / HeLa_C1_biot	Q8N6T3	Q8N6T3	1.19736	1.19736	0.034024	0.144822	7	Q8N6T3	ARFGAP1	ADP-ribosylation factor GTPase-activating protein 1	ARFG1_HUMAN	6	129.32	2.2932		0.839167
HeLa_Sg44_KO / HeLa_C1_biot	Q9BXP5	Q9BXP5	-0.602641	0.602641	0.0344046	0.145446	13	Q9BXP5	SRRT	Serrate RNA effector molecule homolog	SRRT_HUMAN	12	-34.1453	0.658547		0.837299
HeLa_Sg44_KO / HeLa_C1_biot	O75027	O75027	0.439579	0.439579	0.0348435	0.146635	22	O75027	ABCB7	ATP-binding cassette sub-family B member 7, mitochondrial	ABCB7_HUMAN	18	35.6208	1.35621		0.833762
HeLa_Sg44_KO / HeLa_C1_biot	Q13261	Q13261	1.20741	1.20741	0.0350236	0.147157	2	Q13261	IL15RA	Interleukin-15 receptor subunit alpha	I15RA_HUMAN	1	130.922	2.30922		0.832219
HeLa_Sg44_KO / HeLa_C1_biot	P23921	P23921	0.70109	0.70109	0.0351731	0.147339	21	P23921	RRM1	Ribonucleoside-diphosphate reductase large subunit	RIR1_HUMAN	19	62.5732	1.62573		0.831683
HeLa_Sg44_KO / HeLa_C1_biot	P36896	P36896	-0.745093	0.745093	0.0352763	0.147473	4	P36896	ACVR1B	Activin receptor type-1B	ACV1B_HUMAN	2	-40.3371	0.596629		0.831288
HeLa_Sg44_KO / HeLa_C1_biot	Q14134	Q14134	-1.27544	1.27544	0.0354173	0.14785	19	Q14134	TRIM29	Tripartite motif-containing protein 29	TRI29_HUMAN	24	-58.6902	0.413098		0.830179
HeLa_Sg44_KO / HeLa_C1_biot	O43934	O43934	-0.0872251	0.0872251	0.0355374	0.148085	2	O43934	MFSD11	UNC93-like protein MFSD11	MFS11_HUMAN	1	-5.86684	0.941332		0.829489
HeLa_Sg44_KO / HeLa_C1_biot	Q14643	Q14643	1.1975	1.1975	0.0355694	0.148085	20	Q14643	ITPR1	Inositol 1,4,5-trisphosphate receptor type 1	ITPR1_HUMAN	22	129.342	2.29342		0.829489
HeLa_Sg44_KO / HeLa_C1_biot	Q7KYR7	Q7KYR7	-0.59037	0.59037	0.0357047	0.148381	26	Q7KYR7	BTN2A1	Butyrophilin subfamily 2 member A1	BT2A1_HUMAN	16	-33.5828	0.664172		0.828621
HeLa_Sg44_KO / HeLa_C1_biot	Q86WJ1	Q86WJ1	-1.01799	1.01799	0.0357905	0.148587	15	Q86WJ1	CHD1L	Chromodomain-helicase-DNA-binding protein 1-like	CHD1L_HUMAN	15	-50.6195	0.493805		0.828019
HeLa_Sg44_KO / HeLa_C1_biot	Q99570	Q99570	0.545905	0.545905	0.0358728	0.148744	20	Q99570	PIK3R4	Phosphoinositide 3-kinase regulatory subunit 4	PI3R4_HUMAN	16	45.9936	1.45994		0.827562
HeLa_Sg44_KO / HeLa_C1_biot	Q13884	Q13884	-0.635255	0.635255	0.0359775	0.148979	7	Q13884	SNTB1	Beta-1-syntrophin	SNTB1_HUMAN	7	-35.6173	0.643827		0.826876
HeLa_Sg44_KO / HeLa_C1_biot	Q9UN86	Q9UN86	-0.925065	0.925065	0.0359967	0.148982	5	Q9UN86	G3BP2	Ras GTPase-activating protein-binding protein 2	G3BP2_HUMAN	3	-47.3343	0.526657		0.826867
HeLa_Sg44_KO / HeLa_C1_biot	Q13356	Q13356	0.415713	0.415713	0.0364706	0.149905	3	Q13356	PPIL2	Peptidyl-prolyl cis-trans isomerase-like 2	PPIL2_HUMAN	6	33.3957	1.33396		0.824183
HeLa_Sg44_KO / HeLa_C1_biot	Q9Y4L1	Q9Y4L1	-0.0528615	0.0528615	0.0365829	0.150119	52	Q9Y4L1	HYOU1	Hypoxia up-regulated protein 1	HYOU1_HUMAN	40	-3.59777	0.964022		0.823563
HeLa_Sg44_KO / HeLa_C1_biot	O95347	O95347	-0.257248	0.257248	0.036727	0.150234	41	O95347	SMC2	Structural maintenance of chromosomes protein 2	SMC2_HUMAN	34	-16.3318	0.836682		0.823232
HeLa_Sg44_KO / HeLa_C1_biot	P21796	P21796	0.623169	0.623169	0.0367206	0.150234	29	P21796	VDAC1	Voltage-dependent anion-selective channel protein 1	VDAC1_HUMAN	17	54.0254	1.54025		0.823232
HeLa_Sg44_KO / HeLa_C1_biot	Q13433	Q13433	-0.379731	0.379731	0.0366565	0.150234	27	Q13433	SLC39A6	Zinc transporter ZIP6	S39A6_HUMAN	15	-23.1419	0.768581		0.823232
HeLa_Sg44_KO / HeLa_C1_biot	Q9NZW5	Q9NZW5	0.674083	0.674083	0.0366752	0.150234	13	Q9NZW5	MPP6	MAGUK p55 subfamily member 6	MPP6_HUMAN	14	59.5582	1.59558		0.823232
HeLa_Sg44_KO / HeLa_C1_biot	Q9NR45	Q9NR45	-1.22452	1.22452	0.036815	0.150405	4	Q9NR45	NANS	Sialic acid synthase	SIAS_HUMAN	4	-57.206	0.42794		0.822739
HeLa_Sg44_KO / HeLa_C1_biot	Q9BUQ8	Q9BUQ8	-0.385042	0.385042	0.0368461	0.150405	8	Q9BUQ8	DDX23	Probable ATP-dependent RNA helicase DDX23	DDX23_HUMAN	8	-23.4243	0.765757		0.822737
HeLa_Sg44_KO / HeLa_C1_biot	P08243	P08243	0.180052	0.180052	0.0371295	0.151051	7	P08243	ASNS	Asparagine synthetase [glutamine-hydrolyzing]	ASNS_HUMAN	9	13.2925	1.13292		0.820876
HeLa_Sg44_KO / HeLa_C1_biot	Q9NYZ1	Q9NYZ1	2.08508	2.08508	0.0371974	0.151241	4	Q9NYZ1	TVP23B	Golgi apparatus membrane protein TVP23 homolog B	TV23B_HUMAN	3	324.3	4.243		0.820331
HeLa_Sg44_KO / HeLa_C1_biot	P11586	P11586	0.102798	0.102798	0.0372619	0.151301	55	P11586	MTHFD1	C-1-tetrahydrofolate synthase, cytoplasmic	C1TC_HUMAN	42	7.38542	1.07385		0.820159
HeLa_Sg44_KO / HeLa_C1_biot	O00499	O00499	-1.11119	1.11119	0.0374125	0.151543	2	O00499	BIN1	Myc box-dependent-interacting protein 1	BIN1_HUMAN	2	-53.7087	0.462913		0.819463
HeLa_Sg44_KO / HeLa_C1_biot	P05997	P05997	0.376183	0.376183	0.0374766	0.151727	15	P05997	COL5A2	Collagen alpha-2(V) chain	CO5A2_HUMAN	10	29.7904	1.2979		0.818937
HeLa_Sg44_KO / HeLa_C1_biot	P61978	P61978	-0.266254	0.266254	0.0378601	0.152846	38	P61978	HNRNPK	Heterogeneous nuclear ribonucleoprotein K	HNRPK_HUMAN	22	-16.8524	0.831476		0.815746
HeLa_Sg44_KO / HeLa_C1_biot	P62841	P62841	-1.4471	1.4471	0.0379136	0.152998	6	P62841	RPS15	40S ribosomal protein S15	RS15_HUMAN	4	-63.3243	0.366757		0.815314
HeLa_Sg44_KO / HeLa_C1_biot	Q9HBH0	Q9HBH0	0.479372	0.479372	0.0380881	0.153549	10	Q9HBH0	RHOF	Rho-related GTP-binding protein RhoF	RHOF_HUMAN	6	39.4137	1.39414		0.813752
HeLa_Sg44_KO / HeLa_C1_biot	Q13162	Q13162	-0.67294	0.67294	0.038225	0.153718	11	Q13162	PRDX4	Peroxiredoxin-4	PRDX4_HUMAN	8	-37.2773	0.627227		0.813276
HeLa_Sg44_KO / HeLa_C1_biot	Q6UXM1	Q6UXM1	-0.403682	0.403682	0.0383825	0.154171	19	Q6UXM1	LRIG3	Leucine-rich repeats and immunoglobulin-like domains protein 3	LRIG3_HUMAN	15	-24.4074	0.755926		0.811996
HeLa_Sg44_KO / HeLa_C1_biot	P55011	P55011	0.394778	0.394778	0.0383994	0.154189	33	P55011	SLC12A2	Solute carrier family 12 member 2	S12A2_HUMAN	27	31.474	1.31474		0.811946
HeLa_Sg44_KO / HeLa_C1_biot	Q9Y624	Q9Y624	-0.494711	0.494711	0.0384623	0.154278	24	Q9Y624	F11R	Junctional adhesion molecule A	JAM1_HUMAN	13	-29.0296	0.709704		0.811696
HeLa_Sg44_KO / HeLa_C1_biot	Q8TAD4	Q8TAD4	0.664972	0.664972	0.0385461	0.154395	2	Q8TAD4	SLC30A5	Zinc transporter 5	ZNT5_HUMAN	2	58.5538	1.58554		0.811368
HeLa_Sg44_KO / HeLa_C1_biot	O95427	O95427	0.625425	0.625425	0.0386567	0.15455	9	O95427	PIGN	GPI ethanolamine phosphate transferase 1	PIGN_HUMAN	7	54.2666	1.54267		0.81093
HeLa_Sg44_KO / HeLa_C1_biot	P29034	P29034	3.03851	3.03851	0.0386506	0.15455	3	P29034	S100A2	Protein S100-A2	S10A2_HUMAN	5	721.64	8.2164		0.81093
HeLa_Sg44_KO / HeLa_C1_biot	Q5THK1	Q5THK1	-0.784807	0.784807	0.0387279	0.154663	7	Q5THK1	PRR14L	Protein PRR14L	PR14L_HUMAN	7	-41.957	0.58043		0.810614
HeLa_Sg44_KO / HeLa_C1_biot	P39656	P39656	0.355488	0.355488	0.038796	0.154845	12	P39656	DDOST	Dolichyl-diphosphooligosaccharide--protein glycosyltransferase 48 kDa subunit	OST48_HUMAN	10	27.9418	1.27942		0.810103
HeLa_Sg44_KO / HeLa_C1_biot	P60903	P60903	-0.276161	0.276161	0.0388123	0.154845	9	P60903	S100A10	Protein S100-A10	S10AA_HUMAN	4	-17.4215	0.825785		0.810103
HeLa_Sg44_KO / HeLa_C1_biot	Q9H307	Q9H307	-0.357505	0.357505	0.0389711	0.155365	8	Q9H307	PNN	Pinin	PININ_HUMAN	12	-21.9487	0.780513		0.808645
HeLa_Sg44_KO / HeLa_C1_biot	Q14802	Q14802	0.448953	0.448953	0.0391675	0.155879	2	Q14802	FXYD3	FXYD domain-containing ion transport regulator 3	FXYD3_HUMAN	1	36.5049	1.36505		0.807212
HeLa_Sg44_KO / HeLa_C1_biot	Q7L592	Q7L592	1.71969	1.71969	0.039351	0.156455	4	Q7L592	NDUFAF7	NADH dehydrogenase [ubiquinone] complex I, assembly factor 7	NDUF7_HUMAN	4	229.366	3.29366		0.805609
HeLa_Sg44_KO / HeLa_C1_biot	P28331	P28331	-0.489567	0.489567	0.0395127	0.156834	23	P28331	NDUFS1	NADH-ubiquinone oxidoreductase 75 kDa subunit, mitochondrial	NDUS1_HUMAN	18	-28.7761	0.712239		0.804558
HeLa_Sg44_KO / HeLa_C1_biot	P55268	P55268	0.322651	0.322651	0.039553	0.156898	11	P55268	LAMB2	Laminin subunit beta-2	LAMB2_HUMAN	13	25.0626	1.25063		0.804381
HeLa_Sg44_KO / HeLa_C1_biot	Q9NXU5	Q9NXU5	0.902954	0.902954	0.0396243	0.156961	3	Q9NXU5	ARL15	ADP-ribosylation factor-like protein 15	ARL15_HUMAN	3	86.9891	1.86989		0.804207
HeLa_Sg44_KO / HeLa_C1_biot	P62316	P62316	-0.319887	0.319887	0.039684	0.157078	5	P62316	SNRPD2	Small nuclear ribonucleoprotein Sm D2	SMD2_HUMAN	3	-19.8867	0.801133		0.803884
HeLa_Sg44_KO / HeLa_C1_biot	P46063	P46063	-0.295085	0.295085	0.0397489	0.157187	15	P46063	RECQL	ATP-dependent DNA helicase Q1	RECQ1_HUMAN	15	-18.4976	0.815024		0.803583
HeLa_Sg44_KO / HeLa_C1_biot	Q86TC9	Q86TC9	0.215555	0.215555	0.0398086	0.157348	31	Q86TC9	MYPN	Myopalladin	MYPN_HUMAN	24	16.115	1.16115		0.80314
HeLa_Sg44_KO / HeLa_C1_biot	Q5W111	Q5W111	0.936724	0.936724	0.0399238	0.157647	4	Q5W111	SPRYD7	SPRY domain-containing protein 7	SPRY7_HUMAN	4	91.4177	1.91418		0.802313
HeLa_Sg44_KO / HeLa_C1_biot	P05455	P05455	-0.826119	0.826119	0.0400942	0.158011	18	P05455	SSB	Lupus La protein	LA_HUMAN	18	-43.5955	0.564045		0.801312
HeLa_Sg44_KO / HeLa_C1_biot	P20073	P20073	0.552164	0.552164	0.0401083	0.158028	10	P20073	ANXA7	Annexin A7	ANXA7_HUMAN	11	46.6283	1.46628		0.801265
HeLa_Sg44_KO / HeLa_C1_biot	Q08257	Q08257	-0.167995	0.167995	0.0401666	0.158181	13	Q08257	CRYZ	Quinone oxidoreductase	QOR_HUMAN	10	-10.9921	0.890079		0.800845
HeLa_Sg44_KO / HeLa_C1_biot	Q15155	Q15155	-0.236593	0.236593	0.0402406	0.158318	42	Q15155	NOMO1	Nodal modulator 1	NOMO1_HUMAN	29	-15.1252	0.848748		0.800469
HeLa_Sg44_KO / HeLa_C1_biot	P30408	P30408	0.845004	0.845004	0.0402688	0.158352	2	P30408	TM4SF1	Transmembrane 4 L6 family member 1	T4S1_HUMAN	1	79.6269	1.79627		0.800376
HeLa_Sg44_KO / HeLa_C1_biot	Q12774	Q12774	0.813295	0.813295	0.0402856	0.15838	3	Q12774	ARHGEF5	Rho guanine nucleotide exchange factor 5	ARHG5_HUMAN	3	75.7221	1.75722		0.800301
HeLa_Sg44_KO / HeLa_C1_biot	Q5T3I0	Q5T3I0	0.748928	0.748928	0.0405563	0.158904	6	Q5T3I0	GPATCH4	G patch domain-containing protein 4	GPTC4_HUMAN	5	68.0544	1.68054		0.798866
HeLa_Sg44_KO / HeLa_C1_biot	O75533	O75533	-0.352446	0.352446	0.0408634	0.15968	25	O75533	SF3B1	Splicing factor 3B subunit 1	SF3B1_HUMAN	23	-21.6745	0.783255		0.796749
HeLa_Sg44_KO / HeLa_C1_biot	Q8NFZ4	Q8NFZ4	0.746971	0.746971	0.040996	0.159967	10	Q8NFZ4	NLGN2	Neuroligin-2	NLGN2_HUMAN	10	67.8266	1.67827		0.79597
HeLa_Sg44_KO / HeLa_C1_biot	P26196	P26196	-0.458505	0.458505	0.0410407	0.160004	12	P26196	DDX6	Probable ATP-dependent RNA helicase DDX6	DDX6_HUMAN	10	-27.226	0.72774		0.795868
HeLa_Sg44_KO / HeLa_C1_biot	Q15020	Q15020	0.264662	0.264662	0.0412102	0.160492	3	Q15020	SART3	Squamous cell carcinoma antigen recognized by T-cells 3	SART3_HUMAN	5	20.1354	1.20135		0.794546
HeLa_Sg44_KO / HeLa_C1_biot	Q96G23	Q96G23	0.521972	0.521972	0.0413798	0.160959	6	Q96G23	CERS2	Ceramide synthase 2	CERS2_HUMAN	4	43.5916	1.43592		0.793285
HeLa_Sg44_KO / HeLa_C1_biot	Q9HB63	Q9HB63	2.05391	2.05391	0.0414367	0.161033	4	Q9HB63	NTN4	Netrin-4	NET4_HUMAN	4	315.228	4.15228		0.793085
HeLa_Sg44_KO / HeLa_C1_biot	P45973	P45973	-0.776304	0.776304	0.0415506	0.161197	10	P45973	CBX5	Chromobox protein homolog 5	CBX5_HUMAN	7	-41.6139	0.583861		0.792644
HeLa_Sg44_KO / HeLa_C1_biot	Q96L92	Q96L92	-0.416885	0.416885	0.0420305	0.162474	9	Q96L92	SNX27	Sorting nexin-27	SNX27_HUMAN	9	-25.096	0.74904		0.789217
HeLa_Sg44_KO / HeLa_C1_biot	O75581	O75581	0.1198	0.1198	0.0422248	0.162869	78	O75581	LRP6	Low-density lipoprotein receptor-related protein 6	LRP6_HUMAN	52	8.65842	1.08658		0.78816
HeLa_Sg44_KO / HeLa_C1_biot	Q7L2H7	Q7L2H7	-1.57297	1.57297	0.0426041	0.163868	3	Q7L2H7	EIF3M	Eukaryotic translation initiation factor 3 subunit M	EIF3M_HUMAN	3	-66.3885	0.336115		0.785505
HeLa_Sg44_KO / HeLa_C1_biot	Q9UKD2	Q9UKD2	-2.4399	2.4399	0.0427101	0.16414	3	Q9UKD2	MRTO4	mRNA turnover protein 4 homolog	MRT4_HUMAN	3	-81.5704	0.184296		0.784787
HeLa_Sg44_KO / HeLa_C1_biot	Q15582	Q15582	3.02112	3.02112	0.0427917	0.164228	7	Q15582	TGFBI	Transforming growth factor-beta-induced protein ig-h3	BGH3_HUMAN	24	711.799	8.11799		0.784553
HeLa_Sg44_KO / HeLa_C1_biot	P19784	P19784	-1.61191	1.61191	0.0429216	0.164424	11	P19784	CSNK2A2	Casein kinase II subunit alpha'	CSK22_HUMAN	7	-67.2835	0.327165		0.784034
HeLa_Sg44_KO / HeLa_C1_biot	Q3KQZ1	Q3KQZ1	-1.32773	1.32773	0.0429822	0.164539	2	Q3KQZ1	SLC25A35	Solute carrier family 25 member 35	S2535_HUMAN	2	-60.1605	0.398395		0.78373
HeLa_Sg44_KO / HeLa_C1_biot	P17181	P17181	0.557104	0.557104	0.0430177	0.164597	19	P17181	IFNAR1	Interferon alpha/beta receptor 1	INAR1_HUMAN	14	47.1313	1.47131		0.783577
HeLa_Sg44_KO / HeLa_C1_biot	Q15393	Q15393	-1.81302	1.81302	0.043094	0.164772	13	Q15393	SF3B3	Splicing factor 3B subunit 3	SF3B3_HUMAN	12	-71.5405	0.284595		0.783115
HeLa_Sg44_KO / HeLa_C1_biot	Q12933	Q12933	-0.210716	0.210716	0.0431174	0.164784	7	Q12933	TRAF2	TNF receptor-associated factor 2	TRAF2_HUMAN	6	-13.5892	0.864108		0.783086
HeLa_Sg44_KO / HeLa_C1_biot	Q9BXS6	Q9BXS6	-1.01583	1.01583	0.0435598	0.165652	6	Q9BXS6	NUSAP1	Nucleolar and spindle-associated protein 1	NUSAP_HUMAN	8	-50.5457	0.494543		0.780803
HeLa_Sg44_KO / HeLa_C1_biot	Q99714	Q99714	-0.482499	0.482499	0.0436081	0.165675	10	Q99714	HSD17B10	3-hydroxyacyl-CoA dehydrogenase type-2	HCD2_HUMAN	8	-28.4263	0.715737		0.780742
HeLa_Sg44_KO / HeLa_C1_biot	Q9Y2A7	Q9Y2A7	-1.16469	1.16469	0.043765	0.165925	11	Q9Y2A7	NCKAP1	Nck-associated protein 1	NCKP1_HUMAN	13	-55.3941	0.446059		0.780088
HeLa_Sg44_KO / HeLa_C1_biot	P00492	P00492	-0.362369	0.362369	0.0439675	0.166256	7	P00492	HPRT1	Hypoxanthine-guanine phosphoribosyltransferase	HPRT_HUMAN	6	-22.2114	0.777886		0.779224
HeLa_Sg44_KO / HeLa_C1_biot	Q12792	Q12792	-0.662334	0.662334	0.0440026	0.166319	6	Q12792	TWF1	Twinfilin-1	TWF1_HUMAN	8	-36.8145	0.631855		0.779058
HeLa_Sg44_KO / HeLa_C1_biot	P00742	P00742	0.162231	0.162231	0.0441132	0.166526	3	P00742	F10	Coagulation factor X	FA10_HUMAN	4	11.9017	1.11902		0.778518
HeLa_Sg44_KO / HeLa_C1_biot	P01106	P01106	0.304698	0.304698	0.0441847	0.166626	4	P01106	MYC	Myc proto-oncogene protein	MYC_HUMAN	4	23.516	1.23516		0.778256
HeLa_Sg44_KO / HeLa_C1_biot	Q13232	Q13232	0.974984	0.974984	0.0442793	0.166857	4	Q13232	NME3	Nucleoside diphosphate kinase 3	NDK3_HUMAN	4	96.5619	1.96562		0.777654
HeLa_Sg44_KO / HeLa_C1_biot	Q9NRM6	Q9NRM6	0.698426	0.698426	0.044362	0.167014	3	Q9NRM6	IL17RB	Interleukin-17 receptor B	I17RB_HUMAN	2	62.2733	1.62273		0.777248
HeLa_Sg44_KO / HeLa_C1_biot	O43795	O43795	-0.877545	0.877545	0.044438	0.167188	18	O43795	MYO1B	Unconventional myosin-Ib	MYO1B_HUMAN	37	-45.5707	0.544293		0.776794
HeLa_Sg44_KO / HeLa_C1_biot	Q9UNS1	Q9UNS1	0.370275	0.370275	0.0446087	0.16763	8	Q9UNS1	TIMELESS	Protein timeless homolog	TIM_HUMAN	9	29.2599	1.2926		0.775648
HeLa_Sg44_KO / HeLa_C1_biot	Q16850	Q16850	0.5725	0.5725	0.0446961	0.167693	13	Q16850	CYP51A1	Lanosterol 14-alpha demethylase	CP51A_HUMAN	14	48.7098	1.4871		0.775484
HeLa_Sg44_KO / HeLa_C1_biot	Q9NYQ6	Q9NYQ6	0.475433	0.475433	0.0450464	0.16857	68	Q9NYQ6	CELSR1	Cadherin EGF LAG seven-pass G-type receptor 1	CELR1_HUMAN	52	39.0335	1.39034		0.773221
HeLa_Sg44_KO / HeLa_C1_biot	Q8WVM8	Q8WVM8	-1.34845	1.34845	0.0451239	0.168703	4	Q8WVM8	SCFD1	Sec1 family domain-containing protein 1	SCFD1_HUMAN	13	-60.7288	0.392712		0.772876
HeLa_Sg44_KO / HeLa_C1_biot	P15509	P15509	0.0630428	0.0630428	0.0451492	0.168759	14	P15509	CSF2RA	Granulocyte-macrophage colony-stimulating factor receptor subunit alpha	CSF2R_HUMAN	10	4.46667	1.04467		0.772733
HeLa_Sg44_KO / HeLa_C1_biot	P30419	P30419	-0.470727	0.470727	0.0453307	0.169125	8	P30419	NMT1	Glycylpeptide N-tetradecanoyltransferase 1	NMT1_HUMAN	7	-27.8399	0.721601		0.771792
HeLa_Sg44_KO / HeLa_C1_biot	P51452	P51452	1.33968	1.33968	0.0453597	0.169125	3	P51452	DUSP3	Dual specificity protein phosphatase 3	DUS3_HUMAN	3	153.095	2.53095		0.771792
HeLa_Sg44_KO / HeLa_C1_biot	Q53GS9	Q53GS9	-0.888649	0.888649	0.0456055	0.169602	9	Q53GS9	USP39	U4/U6.U5 tri-snRNP-associated protein 2	SNUT2_HUMAN	7	-45.988	0.54012		0.77057
HeLa_Sg44_KO / HeLa_C1_biot	O00622	O00622	1.21617	1.21617	0.0458239	0.170062	9	O00622	CYR61	Protein CYR61	CYR61_HUMAN	6	132.329	2.32329		0.769393
HeLa_Sg44_KO / HeLa_C1_biot	Q15029	Q15029	-0.166786	0.166786	0.0459042	0.170222	23	Q15029	EFTUD2	116 kDa U5 small nuclear ribonucleoprotein component	U5S1_HUMAN	20	-10.9175	0.890825		0.768984
HeLa_Sg44_KO / HeLa_C1_biot	O43707	O43707	0.0442603	0.0442603	0.0460718	0.170473	60	O43707	ACTN4	Alpha-actinin-4	ACTN4_HUMAN	43	3.11543	1.03115		0.768345
HeLa_Sg44_KO / HeLa_C1_biot	Q7KZI7	Q7KZI7	-0.586142	0.586142	0.0460495	0.170473	3	Q7KZI7	MARK2	Serine/threonine-protein kinase MARK2	MARK2_HUMAN	11	-33.3878	0.666122		0.768345
HeLa_Sg44_KO / HeLa_C1_biot	Q9BQ52	Q9BQ52	0.789959	0.789959	0.0462466	0.170883	12	Q9BQ52	ELAC2	Zinc phosphodiesterase ELAC protein 2	RNZ2_HUMAN	11	72.9026	1.72903		0.767302
HeLa_Sg44_KO / HeLa_C1_biot	Q14671	Q14671	0.273967	0.273967	0.0463823	0.171152	19	Q14671	PUM1	Pumilio homolog 1	PUM1_HUMAN	18	20.9128	1.20913		0.766618
HeLa_Sg44_KO / HeLa_C1_biot	Q9UI12	Q9UI12	-0.0368734	0.0368734	0.0467956	0.171814	14	Q9UI12	ATP6V1H	V-type proton ATPase subunit H	VATH_HUMAN	12	-2.52348	0.974765		0.764942
HeLa_Sg44_KO / HeLa_C1_biot	Q92552	Q92552	0.811982	0.811982	0.0468815	0.171973	5	Q92552	MRPS27	28S ribosomal protein S27, mitochondrial	RT27_HUMAN	5	75.5622	1.75562		0.764539
HeLa_Sg44_KO / HeLa_C1_biot	Q6DD88	Q6DD88	0.109092	0.109092	0.0469335	0.172047	24	Q6DD88	ATL3	Atlastin-3	ATLA3_HUMAN	17	7.85495	1.07855		0.764353
HeLa_Sg44_KO / HeLa_C1_biot	Q96BD0	Q96BD0	0.12064	0.12064	0.0469273	0.172047	12	Q96BD0	SLCO4A1	Solute carrier organic anion transporter family member 4A1	SO4A1_HUMAN	7	8.72173	1.08722		0.764353
HeLa_Sg44_KO / HeLa_C1_biot	P25685	P25685	-1.66863	1.66863	0.0469982	0.172128	7	P25685	DNAJB1	DnaJ homolog subfamily B member 1	DNJB1_HUMAN	6	-68.5448	0.314552		0.764149
HeLa_Sg44_KO / HeLa_C1_biot	P11387	P11387	-0.498408	0.498408	0.0471197	0.17218	25	P11387	TOP1	DNA topoisomerase 1	TOP1_HUMAN	21	-29.2112	0.707888		0.764017
HeLa_Sg44_KO / HeLa_C1_biot	P43487	P43487	-0.491355	0.491355	0.0471388	0.17218	5	P43487	RANBP1	Ran-specific GTPase-activating protein	RANG_HUMAN	4	-28.8643	0.711357		0.764017
HeLa_Sg44_KO / HeLa_C1_biot	Q16795	Q16795	0.809719	0.809719	0.0471243	0.17218	14	Q16795	NDUFA9	NADH dehydrogenase [ubiquinone] 1 alpha subcomplex subunit 9, mitochondrial	NDUA9_HUMAN	11	75.287	1.75287		0.764017
HeLa_Sg44_KO / HeLa_C1_biot	Q9NQS3	Q9NQS3	0.537277	0.537277	0.0471062	0.17218	24	Q9NQS3	PVRL3	Nectin-3	PVRL3_HUMAN	14	45.1231	1.45123		0.764017
HeLa_Sg44_KO / HeLa_C1_biot	P62263	P62263	-0.110924	0.110924	0.0472091	0.172231	16	P62263	RPS14	40S ribosomal protein S14	RS14_HUMAN	8	-7.40054	0.925995		0.763888
HeLa_Sg44_KO / HeLa_C1_biot	Q8WU90	Q8WU90	-0.702631	0.702631	0.0473068	0.172438	11	Q8WU90	ZC3H15	Zinc finger CCCH domain-containing protein 15	ZC3HF_HUMAN	11	-38.5549	0.614451		0.763367
HeLa_Sg44_KO / HeLa_C1_biot	Q5UIP0	Q5UIP0	-0.377281	0.377281	0.0473591	0.172589	60	Q5UIP0	RIF1	Telomere-associated protein RIF1	RIF1_HUMAN	54	-23.0113	0.769887		0.762986
HeLa_Sg44_KO / HeLa_C1_biot	P30044	P30044	-0.627987	0.627987	0.047631	0.173112	11	P30044	PRDX5	Peroxiredoxin-5, mitochondrial	PRDX5_HUMAN	8	-35.2921	0.647079		0.761672
HeLa_Sg44_KO / HeLa_C1_biot	O95782	O95782	0.503326	0.503326	0.0479532	0.173736	4	O95782	AP2A1	AP-2 complex subunit alpha-1	AP2A1_HUMAN	4	41.7477	1.41748		0.760109
HeLa_Sg44_KO / HeLa_C1_biot	P62701	P62701	0.43628	0.43628	0.047933	0.173736	32	P62701	RPS4X	40S ribosomal protein S4, X isoform	RS4X_HUMAN	20	35.3111	1.35311		0.760109
HeLa_Sg44_KO / HeLa_C1_biot	P24941	P24941	0.549031	0.549031	0.0479892	0.173786	16	P24941	CDK2	Cyclin-dependent kinase 2	CDK2_HUMAN	13	46.3102	1.4631		0.759986
HeLa_Sg44_KO / HeLa_C1_biot	Q9ULX6	Q9ULX6	-0.128202	0.128202	0.0481978	0.17431	12	Q9ULX6	AKAP8L	A-kinase anchor protein 8-like	AKP8L_HUMAN	12	-8.50292	0.914971		0.758678
HeLa_Sg44_KO / HeLa_C1_biot	Q92626	Q92626	0.674708	0.674708	0.048357	0.17469	9	Q92626	PXDN	Peroxidasin homolog	PXDN_HUMAN	8	59.6274	1.59627		0.757731
HeLa_Sg44_KO / HeLa_C1_biot	O95163	O95163	-0.391955	0.391955	0.0483864	0.174757	12	O95163	IKBKAP	Elongator complex protein 1	ELP1_HUMAN	13	-23.7904	0.762096		0.757565
HeLa_Sg44_KO / HeLa_C1_biot	P19438	P19438	0.37717	0.37717	0.0485736	0.175199	5	P19438	TNFRSF1A	Tumor necrosis factor receptor superfamily member 1A	TNR1A_HUMAN	3	29.8791	1.29879		0.756469
HeLa_Sg44_KO / HeLa_C1_biot	Q53EU6	Q53EU6	-0.419199	0.419199	0.048617	0.175316	6	Q53EU6	GPAT3	Glycerol-3-phosphate acyltransferase 3	GPAT3_HUMAN	5	-25.2161	0.747839		0.756178
HeLa_Sg44_KO / HeLa_C1_biot	P62306	P62306	0.290514	0.290514	0.0487347	0.175545	2	P62306	SNRPF	Small nuclear ribonucleoprotein F	RUXF_HUMAN	2	22.3076	1.22308		0.755612
HeLa_Sg44_KO / HeLa_C1_biot	Q08209	Q08209	-0.100205	0.100205	0.0488481	0.175796	6	Q08209	PPP3CA	Serine/threonine-protein phosphatase 2B catalytic subunit alpha isoform	PP2BA_HUMAN	6	-6.70994	0.932901		0.75499
HeLa_Sg44_KO / HeLa_C1_biot	Q7Z2Z2	Q7Z2Z2	-0.671212	0.671212	0.0488859	0.175854	6	Q7Z2Z2	EFTUD1	Elongation factor Tu GTP-binding domain-containing protein 1	ETUD1_HUMAN	6	-37.2021	0.627979		0.754847
HeLa_Sg44_KO / HeLa_C1_biot	O75340	O75340	0.807662	0.807662	0.0490052	0.176049	15	O75340	PDCD6	Programmed cell death protein 6	PDCD6_HUMAN	9	75.0373	1.75037		0.754367
HeLa_Sg44_KO / HeLa_C1_biot	Q9UP38	Q9UP38	-1.00877	1.00877	0.0490561	0.176153	2	Q9UP38	FZD1	Frizzled-1	FZD1_HUMAN	1	-50.3031	0.496969		0.75411
HeLa_Sg44_KO / HeLa_C1_biot	P61421	P61421	-0.0604129	0.0604129	0.0493324	0.176753	6	P61421	ATP6V0D1	V-type proton ATPase subunit d 1	VA0D1_HUMAN	5	-4.10104	0.95899		0.752634
HeLa_Sg44_KO / HeLa_C1_biot	P46087	P46087	-0.268348	0.268348	0.0495514	0.177144	10	P46087	NOP2	Probable 28S rRNA (cytosine(4447)-C(5))-methyltransferase	NOP2_HUMAN	15	-16.973	0.83027		0.751672
HeLa_Sg44_KO / HeLa_C1_biot	Q96CQ1	Q96CQ1	0.755745	0.755745	0.0495331	0.177144	4	Q96CQ1	SLC25A36	Solute carrier family 25 member 36	S2536_HUMAN	3	68.8504	1.6885		0.751672
HeLa_Sg44_KO / HeLa_C1_biot	Q9UNS2	Q9UNS2	-0.959052	0.959052	0.0495441	0.177144	5	Q9UNS2	COPS3	COP9 signalosome complex subunit 3	CSN3_HUMAN	5	-48.5605	0.514395		0.751672
HeLa_Sg44_KO / HeLa_C1_biot	O95373	O95373	0.734686	0.734686	0.0497021	0.177339	47	O95373	IPO7	Importin-7	IPO7_HUMAN	28	66.4035	1.66404		0.751196
HeLa_Sg44_KO / HeLa_C1_biot	P07355	P07355	0.495335	0.495335	0.0496987	0.177339	61	P07355	ANXA2	Annexin A2	ANXA2_HUMAN	32	40.9648	1.40965		0.751196
HeLa_Sg44_KO / HeLa_C1_biot	Q9UNZ2	Q9UNZ2	-1.31604	1.31604	0.0496703	0.177339	3	Q9UNZ2	NSFL1C	NSFL1 cofactor p47	NSF1C_HUMAN	7	-59.8363	0.401637		0.751196
HeLa_Sg44_KO / HeLa_C1_biot	P17342	P17342	0.659465	0.659465	0.0497578	0.177373	30	P17342	NPR3	Atrial natriuretic peptide receptor 3	ANPRC_HUMAN	20	57.9497	1.5795		0.751114
HeLa_Sg44_KO / HeLa_C1_biot	Q9Y266	Q9Y266	-0.277761	0.277761	0.0498946	0.177625	23	Q9Y266	NUDC	Nuclear migration protein nudC	NUDC_HUMAN	15	-17.513	0.82487		0.750495
HeLa_Sg44_KO / HeLa_C1_biot	Q15208	Q15208	0.171416	0.171416	0.0500796	0.177942	4	Q15208	STK38	Serine/threonine-protein kinase 38	STK38_HUMAN	3	12.6163	1.12616		0.749723
HeLa_Sg44_KO / HeLa_C1_biot	P84090	P84090	-0.544513	0.544513	0.0503608	0.178395	4	P84090	ERH	Enhancer of rudimentary homolog	ERH_HUMAN	3	-31.4377	0.685623		0.748618
HeLa_Sg44_KO / HeLa_C1_biot	Q9BUR5	Q9BUR5	0.632894	0.632894	0.0505157	0.17849	2	Q9BUR5	APOO	MICOS complex subunit MIC26	MIC26_HUMAN	2	55.0672	1.55067		0.748387
HeLa_Sg44_KO / HeLa_C1_biot	Q99470	Q99470	-0.525889	0.525889	0.0505949	0.178545	4	Q99470	SDF2	Stromal cell-derived factor 2	SDF2_HUMAN	3	-30.5469	0.694531		0.748251
HeLa_Sg44_KO / HeLa_C1_biot	Q6NSJ5	Q6NSJ5	-0.251783	0.251783	0.0510479	0.179628	27	Q6NSJ5	LRRC8E	Volume-regulated anion channel subunit LRRC8E	LRC8E_HUMAN	25	-16.0142	0.839858		0.745627
HeLa_Sg44_KO / HeLa_C1_biot	O95249	O95249	1.27005	1.27005	0.0513786	0.180249	2	O95249	GOSR1	Golgi SNAP receptor complex member 1	GOSR1_HUMAN	3	141.169	2.41169		0.744128
HeLa_Sg44_KO / HeLa_C1_biot	P23229	P23229	0.0325444	0.0325444	0.051496	0.180407	102	P23229	ITGA6	Integrin alpha-6	ITA6_HUMAN	69	2.28144	1.02281		0.743746
HeLa_Sg44_KO / HeLa_C1_biot	Q96A33	Q96A33	0.183332	0.183332	0.0514719	0.180407	30	Q96A33	CCDC47	Coiled-coil domain-containing protein 47	CCD47_HUMAN	16	13.5504	1.1355		0.743746
HeLa_Sg44_KO / HeLa_C1_biot	Q9NVJ2	Q9NVJ2	-1.12767	1.12767	0.0514818	0.180407	10	Q9NVJ2	ARL8B	ADP-ribosylation factor-like protein 8B	ARL8B_HUMAN	9	-54.2346	0.457654		0.743746
HeLa_Sg44_KO / HeLa_C1_biot	Q9UNY4	Q9UNY4	0.142717	0.142717	0.0515189	0.180407	9	Q9UNY4	TTF2	Transcription termination factor 2	TTF2_HUMAN	7	10.3982	1.10398		0.743746
HeLa_Sg44_KO / HeLa_C1_biot	O14979	O14979	1.20428	1.20428	0.0515922	0.180567	6	O14979	HNRNPDL	Heterogeneous nuclear ribonucleoprotein D-like	HNRDL_HUMAN	6	130.423	2.30423		0.743361
HeLa_Sg44_KO / HeLa_C1_biot	P29373	P29373	-1.34945	1.34945	0.0517224	0.180774	4	P29373	CRABP2	Cellular retinoic acid-binding protein 2	RABP2_HUMAN	4	-60.7557	0.392443		0.742864
HeLa_Sg44_KO / HeLa_C1_biot	P41252	P41252	0.214542	0.214542	0.0517773	0.180862	45	P41252	IARS	Isoleucine--tRNA ligase, cytoplasmic	SYIC_HUMAN	33	16.0336	1.16034		0.742652
HeLa_Sg44_KO / HeLa_C1_biot	Q7Z7A3	Q7Z7A3	-0.547892	0.547892	0.0521713	0.181499	2	Q7Z7A3	CTU1	Cytoplasmic tRNA 2-thiolation protein 1	CTU1_HUMAN	1	-31.5981	0.684019		0.741127
HeLa_Sg44_KO / HeLa_C1_biot	P60228	P60228	-0.503642	0.503642	0.0522493	0.181613	11	P60228	EIF3E	Eukaryotic translation initiation factor 3 subunit E	EIF3E_HUMAN	9	-29.4676	0.705324		0.740853
HeLa_Sg44_KO / HeLa_C1_biot	P40937	P40937	-0.159871	0.159871	0.0524277	0.181726	16	P40937	RFC5	Replication factor C subunit 5	RFC5_HUMAN	14	-10.4895	0.895105		0.740584
HeLa_Sg44_KO / HeLa_C1_biot	Q07617	Q07617	0.170267	0.170267	0.0524153	0.181726	2	Q07617	SPAG1	Sperm-associated antigen 1	SPAG1_HUMAN	6	12.5267	1.12527		0.740584
HeLa_Sg44_KO / HeLa_C1_biot	Q13561	Q13561	-1.97386	1.97386	0.052538	0.182064	8	Q13561	DCTN2	Dynactin subunit 2	DCTN2_HUMAN	7	-74.5428	0.254572		0.739776
HeLa_Sg44_KO / HeLa_C1_biot	P12956	P12956	-0.191901	0.191901	0.0526489	0.182253	39	P12956	XRCC6	X-ray repair cross-complementing protein 6	XRCC6_HUMAN	33	-12.4549	0.875451		0.739325
HeLa_Sg44_KO / HeLa_C1_biot	Q9NZ08	Q9NZ08	0.464796	0.464796	0.0526761	0.182308	26	Q9NZ08	ERAP1	Endoplasmic reticulum aminopeptidase 1	ERAP1_HUMAN	22	38.0123	1.38012		0.739193
HeLa_Sg44_KO / HeLa_C1_biot	Q9BTE7	Q9BTE7	0.762389	0.762389	0.0527976	0.182416	7	Q9BTE7	DCUN1D5	DCN1-like protein 5	DCNL5_HUMAN	7	69.6297	1.6963		0.738937
HeLa_Sg44_KO / HeLa_C1_biot	P11142	P11142	0.251427	0.251427	0.0532727	0.183548	85	P11142	HSPA8	Heat shock cognate 71 kDa protein	HSP7C_HUMAN	39	19.0384	1.19038		0.736251
HeLa_Sg44_KO / HeLa_C1_biot	O43491	O43491	-0.152483	0.152483	0.0535344	0.183991	27	O43491	EPB41L2	Band 4.1-like protein 2	E41L2_HUMAN	24	-10.0299	0.899701		0.735204
HeLa_Sg44_KO / HeLa_C1_biot	Q86SF2	Q86SF2	0.762	0.762	0.0535492	0.183991	7	Q86SF2	GALNT7	N-acetylgalactosaminyltransferase 7	GALT7_HUMAN	8	69.584	1.69584		0.735204
HeLa_Sg44_KO / HeLa_C1_biot	P98172	P98172	-0.756124	0.756124	0.0535672	0.184013	22	P98172	EFNB1	Ephrin-B1	EFNB1_HUMAN	12	-40.7915	0.592085		0.735151
HeLa_Sg44_KO / HeLa_C1_biot	Q9BRS2	Q9BRS2	-0.248134	0.248134	0.0536417	0.184152	3	Q9BRS2	RIOK1	Serine/threonine-protein kinase RIO1	RIOK1_HUMAN	3	-15.8016	0.841984		0.734824
HeLa_Sg44_KO / HeLa_C1_biot	P57740	P57740	-0.514916	0.514916	0.0536791	0.184202	16	P57740	NUP107	Nuclear pore complex protein Nup107	NU107_HUMAN	14	-30.0166	0.699834		0.734706
HeLa_Sg44_KO / HeLa_C1_biot	P24534	P24534	-0.683582	0.683582	0.0541355	0.185145	6	P24534	EEF1B2	Elongation factor 1-beta	EF1B_HUMAN	4	-37.7382	0.622618		0.732487
HeLa_Sg44_KO / HeLa_C1_biot	P25054	P25054	0.719839	0.719839	0.0541372	0.185145	7	P25054	APC	Adenomatous polyposis coli protein	APC_HUMAN	10	64.6998	1.647		0.732487
HeLa_Sg44_KO / HeLa_C1_biot	O75326	O75326	0.241805	0.241805	0.054532	0.185906	2	O75326	SEMA7A	Semaphorin-7A	SEM7A_HUMAN	2	18.2471	1.18247		0.730707
HeLa_Sg44_KO / HeLa_C1_biot	P35232	P35232	0.435496	0.435496	0.0547161	0.186063	27	P35232	PHB	Prohibitin	PHB_HUMAN	18	35.2375	1.35238		0.73034
HeLa_Sg44_KO / HeLa_C1_biot	Q9NRZ7	Q9NRZ7	0.135342	0.135342	0.0547493	0.186063	5	Q9NRZ7	AGPAT3	1-acyl-sn-glycerol-3-phosphate acyltransferase gamma	PLCC_HUMAN	4	9.8353	1.09835		0.73034
HeLa_Sg44_KO / HeLa_C1_biot	P36897	P36897	-0.331086	0.331086	0.0549158	0.186428	23	P36897	TGFBR1	TGF-beta receptor type-1	TGFR1_HUMAN	13	-20.5062	0.794938		0.729489
HeLa_Sg44_KO / HeLa_C1_biot	P20340	P20340	0.687683	0.687683	0.0549774	0.186519	6	P20340	RAB6A	Ras-related protein Rab-6A	RAB6A_HUMAN	7	61.0695	1.61069		0.729276
HeLa_Sg44_KO / HeLa_C1_biot	Q9HDC9	Q9HDC9	0.0398615	0.0398615	0.0550995	0.18662	13	Q9HDC9	APMAP	Adipocyte plasma membrane-associated protein	APMAP_HUMAN	10	2.80151	1.02802		0.729041
HeLa_Sg44_KO / HeLa_C1_biot	O15031	O15031	0.137263	0.137263	0.0555179	0.187605	157	O15031	PLXNB2	Plexin-B2	PLXB2_HUMAN	76	9.98164	1.09982		0.726756
HeLa_Sg44_KO / HeLa_C1_biot	Q96HS1	Q96HS1	0.404289	0.404289	0.0556933	0.187774	12	Q96HS1	PGAM5	Serine/threonine-protein phosphatase PGAM5, mitochondrial	PGAM5_HUMAN	13	32.3437	1.32344		0.726365
HeLa_Sg44_KO / HeLa_C1_biot	Q9Y4K0	Q9Y4K0	0.52385	0.52385	0.0556368	0.187774	2	Q9Y4K0	LOXL2	Lysyl oxidase homolog 2	LOXL2_HUMAN	2	43.7787	1.43779		0.726365
HeLa_Sg44_KO / HeLa_C1_biot	Q93074	Q93074	0.843406	0.843406	0.0558078	0.187995	6	Q93074	MED12	Mediator of RNA polymerase II transcription subunit 12	MED12_HUMAN	7	79.4281	1.79428		0.725853
HeLa_Sg44_KO / HeLa_C1_biot	Q8NBA8	Q8NBA8	0.748599	0.748599	0.0559241	0.18823	3	Q8NBA8	DTWD2	DTW domain-containing protein 2	DTWD2_HUMAN	2	68.0161	1.68016		0.725311
HeLa_Sg44_KO / HeLa_C1_biot	P35659	P35659	-0.643174	0.643174	0.0562265	0.189012	9	P35659	DEK	Protein DEK	DEK_HUMAN	8	-35.9698	0.640302		0.723512
HeLa_Sg44_KO / HeLa_C1_biot	Q7Z2W4	Q7Z2W4	-0.282253	0.282253	0.0563012	0.189016	22	Q7Z2W4	ZC3HAV1	Zinc finger CCCH-type antiviral protein 1	ZCCHV_HUMAN	20	-17.7694	0.822306		0.723501
HeLa_Sg44_KO / HeLa_C1_biot	P53990	P53990	-1.28455	1.28455	0.0565326	0.18945	5	P53990	IST1	IST1 homolog	IST1_HUMAN	5	-58.9502	0.410498		0.722505
HeLa_Sg44_KO / HeLa_C1_biot	Q9C0E2	Q9C0E2	2.52582	2.52582	0.0570069	0.190062	18	Q9C0E2	XPO4	Exportin-4	XPO4_HUMAN	21	475.902	5.75902		0.721106
HeLa_Sg44_KO / HeLa_C1_biot	Q5T1V6	Q5T1V6	-0.732321	0.732321	0.0570228	0.190068	9	Q5T1V6	DDX59	Probable ATP-dependent RNA helicase DDX59	DDX59_HUMAN	11	-39.8065	0.601935		0.721091
HeLa_Sg44_KO / HeLa_C1_biot	Q8N3R9	Q8N3R9	-1.31639	1.31639	0.0571718	0.190246	3	Q8N3R9	MPP5	MAGUK p55 subfamily member 5	MPP5_HUMAN	4	-59.8462	0.401538		0.720685
HeLa_Sg44_KO / HeLa_C1_biot	P68366	P68366	0.156674	0.156674	0.0575721	0.191032	5	P68366	TUBA4A	Tubulin alpha-4A chain	TBA4A_HUMAN	4	11.4715	1.11471		0.718893
HeLa_Sg44_KO / HeLa_C1_biot	Q6NUK1	Q6NUK1	-0.0206805	0.0206805	0.0575961	0.19107	38	Q6NUK1	SLC25A24	Calcium-binding mitochondrial carrier protein SCaMC-1	SCMC1_HUMAN	27	-1.42324	0.985768		0.718807
HeLa_Sg44_KO / HeLa_C1_biot	P14854	P14854	-0.390029	0.390029	0.0576665	0.19115	2	P14854	COX6B1	Cytochrome c oxidase subunit 6B1	CX6B1_HUMAN	1	-23.6886	0.763114		0.718627
HeLa_Sg44_KO / HeLa_C1_biot	P49447	P49447	0.828757	0.828757	0.0577823	0.191258	4	P49447	CYB561	Cytochrome b561	CY561_HUMAN	3	77.6154	1.77615		0.718381
HeLa_Sg44_KO / HeLa_C1_biot	Q5T6V5	Q5T6V5	0.484511	0.484511	0.0580208	0.191539	3	Q5T6V5	C9orf64	UPF0553 protein C9orf64	CI064_HUMAN	3	39.9112	1.39911		0.717744
HeLa_Sg44_KO / HeLa_C1_biot	Q6KC79	Q6KC79	0.563829	0.563829	0.0582806	0.192004	15	Q6KC79	NIPBL	Nipped-B-like protein	NIPBL_HUMAN	15	47.8187	1.47819		0.716689
HeLa_Sg44_KO / HeLa_C1_biot	P06576	P06576	-0.4864	0.4864	0.0583737	0.192154	58	P06576	ATP5B	ATP synthase subunit beta, mitochondrial	ATPB_HUMAN	28	-28.6196	0.713804		0.71635
HeLa_Sg44_KO / HeLa_C1_biot	P61158	P61158	-0.508933	0.508933	0.0583651	0.192154	3	P61158	ACTR3	Actin-related protein 3	ARP3_HUMAN	3	-29.7258	0.702742		0.71635
HeLa_Sg44_KO / HeLa_C1_biot	Q9UQB8	Q9UQB8	-0.744709	0.744709	0.0585864	0.192463	8	Q9UQB8	BAIAP2	Brain-specific angiogenesis inhibitor 1-associated protein 2	BAIP2_HUMAN	13	-40.3212	0.596788		0.715654
HeLa_Sg44_KO / HeLa_C1_biot	P55327	P55327	-0.242357	0.242357	0.0589269	0.193276	7	P55327	TPD52	Tumor protein D52	TPD52_HUMAN	7	-15.4637	0.845363		0.713823
HeLa_Sg44_KO / HeLa_C1_biot	Q99436	Q99436	-0.216875	0.216875	0.0589436	0.193276	5	Q99436	PSMB7	Proteasome subunit beta type-7	PSB7_HUMAN	4	-13.9573	0.860427		0.713823
HeLa_Sg44_KO / HeLa_C1_biot	O75973	O75973	-0.247297	0.247297	0.0590932	0.19342	2	O75973	C1QL1	C1q-related factor	C1QRF_HUMAN	3	-15.7526	0.842474		0.713499
HeLa_Sg44_KO / HeLa_C1_biot	Q9BX79	Q9BX79	-1.63324	1.63324	0.0590875	0.19342	2	Q9BX79	STRA6	Stimulated by retinoic acid gene 6 protein homolog	STRA6_HUMAN	2	-67.7636	0.322364		0.713499
HeLa_Sg44_KO / HeLa_C1_biot	P60842	P60842	-1.20624	1.20624	0.0591776	0.193539	32	P60842	EIF4A1	Eukaryotic initiation factor 4A-I	IF4A1_HUMAN	19	-56.6604	0.433396		0.71323
HeLa_Sg44_KO / HeLa_C1_biot	Q15459	Q15459	-0.42207	0.42207	0.0593057	0.193723	27	Q15459	SF3A1	Splicing factor 3A subunit 1	SF3A1_HUMAN	19	-25.3647	0.746353		0.712819
HeLa_Sg44_KO / HeLa_C1_biot	O60443	O60443	-0.18108	0.18108	0.0594848	0.193964	13	O60443	DFNA5	Non-syndromic hearing impairment protein 5	DFNA5_HUMAN	11	-11.7957	0.882043		0.712278
HeLa_Sg44_KO / HeLa_C1_biot	P61163	P61163	0.0252761	0.0252761	0.0594995	0.193964	5	P61163	ACTR1A	Alpha-centractin	ACTZ_HUMAN	5	1.76744	1.01767		0.712278
HeLa_Sg44_KO / HeLa_C1_biot	P13667	P13667	0.136381	0.136381	0.0595255	0.19401	97	P13667	PDIA4	Protein disulfide-isomerase A4	PDIA4_HUMAN	46	9.91448	1.09914		0.712176
HeLa_Sg44_KO / HeLa_C1_biot	P07108	P07108	1.87439	1.87439	0.0596771	0.194387	5	P07108	DBI	Acyl-CoA-binding protein	ACBP_HUMAN	4	266.647	3.66647		0.711334
HeLa_Sg44_KO / HeLa_C1_biot	Q7L8W6	Q7L8W6	-0.385518	0.385518	0.0597075	0.194407	7	Q7L8W6	DPH6	Diphthine--ammonia ligase	DPH6_HUMAN	5	-23.4496	0.765504		0.711288
HeLa_Sg44_KO / HeLa_C1_biot	P52294	P52294	-0.956178	0.956178	0.0597473	0.194498	5	P52294	KPNA1	Importin subunit alpha-5	IMA5_HUMAN	4	-48.458	0.51542		0.711086
HeLa_Sg44_KO / HeLa_C1_biot	O14787	O14787	-1.43957	1.43957	0.0599233	0.194874	14	O14787	TNPO2	Transportin-2	TNPO2_HUMAN	11	-63.1323	0.368677		0.710245
HeLa_Sg44_KO / HeLa_C1_biot	P48067	P48067	0.0568481	0.0568481	0.0599233	0.194874	8	P48067	SLC6A9	Sodium- and chloride-dependent glycine transporter 1	SC6A9_HUMAN	5	4.01907	1.04019		0.710245
HeLa_Sg44_KO / HeLa_C1_biot	Q9BVV7	Q9BVV7	0.318157	0.318157	0.0598992	0.194874	8	Q9BVV7	TIMM21	Mitochondrial import inner membrane translocase subunit Tim21	TIM21_HUMAN	7	24.6737	1.24674		0.710245
HeLa_Sg44_KO / HeLa_C1_biot	Q99442	Q99442	0.615177	0.615177	0.0602116	0.19538	7	Q99442	SEC62	Translocation protein SEC62	SEC62_HUMAN	7	53.1746	1.53175		0.709121
HeLa_Sg44_KO / HeLa_C1_biot	P04406	P04406	0.0119815	0.0119815	0.0605787	0.195863	42	P04406	GAPDH	Glyceraldehyde-3-phosphate dehydrogenase	G3P_HUMAN	19	0.833951	1.00834		0.708048
HeLa_Sg44_KO / HeLa_C1_biot	Q5VZK9	Q5VZK9	-0.278903	0.278903	0.0607205	0.195968	22	Q5VZK9	LRRC16A	Leucine-rich repeat-containing protein 16A	LR16A_HUMAN	24	-17.5783	0.824217		0.707815
HeLa_Sg44_KO / HeLa_C1_biot	Q9H3S7	Q9H3S7	-1.90672	1.90672	0.0608619	0.196229	3	Q9H3S7	PTPN23	Tyrosine-protein phosphatase non-receptor type 23	PTN23_HUMAN	6	-73.3303	0.266697		0.707237
HeLa_Sg44_KO / HeLa_C1_biot	Q16270	Q16270	1.57253	1.57253	0.0613172	0.197068	6	Q16270	IGFBP7	Insulin-like growth factor-binding protein 7	IBP7_HUMAN	3	197.425	2.97425		0.705383
HeLa_Sg44_KO / HeLa_C1_biot	Q9HD45	Q9HD45	0.144029	0.144029	0.0615039	0.197276	21	Q9HD45	TM9SF3	Transmembrane 9 superfamily member 3	TM9S3_HUMAN	14	10.4987	1.10499		0.704926
HeLa_Sg44_KO / HeLa_C1_biot	P38646	P38646	-0.216672	0.216672	0.0616755	0.197561	86	P38646	HSPA9	Stress-70 protein, mitochondrial	GRP75_HUMAN	44	-13.9452	0.860548		0.704299
HeLa_Sg44_KO / HeLa_C1_biot	Q00535	Q00535	0.489463	0.489463	0.0621185	0.198068	7	Q00535	CDK5	Cyclin-dependent-like kinase 5	CDK5_HUMAN	7	40.3922	1.40392		0.703186
HeLa_Sg44_KO / HeLa_C1_biot	Q15005	Q15005	1.23816	1.23816	0.062121	0.198068	11	Q15005	SPCS2	Signal peptidase complex subunit 2	SPCS2_HUMAN	9	135.898	2.35898		0.703186
HeLa_Sg44_KO / HeLa_C1_biot	Q15084	Q15084	0.0158181	0.0158181	0.062213	0.198068	30	Q15084	PDIA6	Protein disulfide-isomerase A6	PDIA6_HUMAN	17	1.10246	1.01102		0.703186
HeLa_Sg44_KO / HeLa_C1_biot	Q86Y07	Q86Y07	0.257579	0.257579	0.0621393	0.198068	14	Q86Y07	VRK2	Serine/threonine-protein kinase VRK2	VRK2_HUMAN	12	19.5471	1.19547		0.703186
HeLa_Sg44_KO / HeLa_C1_biot	Q02818	Q02818	-0.189667	0.189667	0.0623409	0.198308	31	Q02818	NUCB1	Nucleobindin-1	NUCB1_HUMAN	23	-12.3192	0.876808		0.702659
HeLa_Sg44_KO / HeLa_C1_biot	Q9UPT8	Q9UPT8	-0.528029	0.528029	0.0624105	0.198334	9	Q9UPT8	ZC3H4	Zinc finger CCCH domain-containing protein 4	ZC3H4_HUMAN	8	-30.6499	0.693501		0.702602
HeLa_Sg44_KO / HeLa_C1_biot	O14818	O14818	0.0217027	0.0217027	0.0627754	0.199025	13	O14818	PSMA7	Proteasome subunit alpha type-7	PSA7_HUMAN	11	1.51569	1.01516		0.701093
HeLa_Sg44_KO / HeLa_C1_biot	Q96PQ0	Q96PQ0	-0.155718	0.155718	0.0628141	0.199069	22	Q96PQ0	SORCS2	VPS10 domain-containing receptor SorCS2	SORC2_HUMAN	18	-10.2315	0.897685		0.700996
HeLa_Sg44_KO / HeLa_C1_biot	P52209	P52209	-0.526459	0.526459	0.0629241	0.199262	8	P52209	PGD	6-phosphogluconate dehydrogenase, decarboxylating	6PGD_HUMAN	8	-30.5743	0.694257		0.700576
HeLa_Sg44_KO / HeLa_C1_biot	Q9Y6Y8	Q9Y6Y8	-0.298293	0.298293	0.0632051	0.199643	15	Q9Y6Y8	SEC23IP	SEC23-interacting protein	S23IP_HUMAN	12	-18.6786	0.813214		0.699746
HeLa_Sg44_KO / HeLa_C1_biot	P41162	P41162	-0.184329	0.184329	0.0632799	0.199762	3	P41162	ETV3	ETS translocation variant 3	ETV3_HUMAN	4	-11.9942	0.880058		0.699486
HeLa_Sg44_KO / HeLa_C1_biot	O14744	O14744	-0.862669	0.862669	0.0635112	0.200189	8	O14744	PRMT5	Protein arginine N-methyltransferase 5	ANM5_HUMAN	7	-45.0066	0.549934		0.698559
HeLa_Sg44_KO / HeLa_C1_biot	Q14151	Q14151	-0.810826	0.810826	0.0634861	0.200189	11	Q14151	SAFB2	Scaffold attachment factor B2	SAFB2_HUMAN	12	-42.9944	0.570056		0.698559
HeLa_Sg44_KO / HeLa_C1_biot	O95396	O95396	-0.192982	0.192982	0.0635768	0.200292	6	O95396	MOCS3	Adenylyltransferase and sulfurtransferase MOCS3	MOCS3_HUMAN	5	-12.5204	0.874796		0.698336
HeLa_Sg44_KO / HeLa_C1_biot	Q96JI7	Q96JI7	-0.447533	0.447533	0.0636197	0.200292	5	Q96JI7	SPG11	Spatacsin	SPTCS_HUMAN	5	-26.6704	0.733296		0.698336
HeLa_Sg44_KO / HeLa_C1_biot	O75352	O75352	1.997	1.997	0.0638917	0.20082	7	O75352	MPDU1	Mannose-P-dolichol utilization defect 1 protein	MPU1_HUMAN	5	299.168	3.99168		0.697193
HeLa_Sg44_KO / HeLa_C1_biot	P18433	P18433	-0.357614	0.357614	0.0640807	0.201147	19	P18433	PTPRA	Receptor-type tyrosine-protein phosphatase alpha	PTPRA_HUMAN	18	-21.9546	0.780454		0.696486
HeLa_Sg44_KO / HeLa_C1_biot	Q9P2B2	Q9P2B2	-0.238784	0.238784	0.0641043	0.201147	83	Q9P2B2	PTGFRN	Prostaglandin F2 receptor negative regulator	FPRP_HUMAN	46	-15.2541	0.847459		0.696486
HeLa_Sg44_KO / HeLa_C1_biot	Q5BKY9	Q5BKY9	-0.0871314	0.0871314	0.0643311	0.201356	6	Q5BKY9	FAM133B	Protein FAM133B	F133B_HUMAN	6	-5.86073	0.941393		0.696035
HeLa_Sg44_KO / HeLa_C1_biot	Q8IWE2	Q8IWE2	0.210213	0.210213	0.0643232	0.201356	3	Q8IWE2	FAM114A1	Protein NOXP20	NXP20_HUMAN	3	15.6859	1.15686		0.696035
HeLa_Sg44_KO / HeLa_C1_biot	P52943	P52943	-0.453586	0.453586	0.0643696	0.201393	7	P52943	CRIP2	Cysteine-rich protein 2	CRIP2_HUMAN	5	-26.9774	0.730226		0.695955
HeLa_Sg44_KO / HeLa_C1_biot	Q8N4Z0	Q8N4Z0	0.225928	0.225928	0.0644728	0.201484	2	Q8N4Z0	RAB42	Putative Ras-related protein Rab-42	RAB42_HUMAN	2	16.953	1.16953		0.695758
HeLa_Sg44_KO / HeLa_C1_biot	Q9UBM7	Q9UBM7	1.14648	1.14648	0.064486	0.201484	7	Q9UBM7	DHCR7	7-dehydrocholesterol reductase	DHCR7_HUMAN	6	121.372	2.21372		0.695758
HeLa_Sg44_KO / HeLa_C1_biot	Q9NV96	Q9NV96	0.342761	0.342761	0.0645737	0.201681	21	Q9NV96	TMEM30A	Cell cycle control protein 50A	CC50A_HUMAN	13	26.8182	1.26818		0.695336
HeLa_Sg44_KO / HeLa_C1_biot	P37837	P37837	-0.204883	0.204883	0.0649438	0.202096	12	P37837	TALDO1	Transaldolase	TALDO_HUMAN	11	-13.2391	0.867609		0.694442
HeLa_Sg44_KO / HeLa_C1_biot	Q29RF7	Q29RF7	0.0391842	0.0391842	0.0649568	0.202096	68	Q29RF7	PDS5A	Sister chromatid cohesion protein PDS5 homolog A	PDS5A_HUMAN	47	2.75326	1.02753		0.694442
HeLa_Sg44_KO / HeLa_C1_biot	P12081	P12081	-0.194644	0.194644	0.0651285	0.202319	15	P12081	HARS	Histidine--tRNA ligase, cytoplasmic	SYHC_HUMAN	16	-12.6212	0.873788		0.693964
HeLa_Sg44_KO / HeLa_C1_biot	Q13907	Q13907	0.395057	0.395057	0.0651011	0.202319	3	Q13907	IDI1	Isopentenyl-diphosphate Delta-isomerase 1	IDI1_HUMAN	4	31.4995	1.315		0.693964
HeLa_Sg44_KO / HeLa_C1_biot	Q8WXF1	Q8WXF1	-0.624236	0.624236	0.065425	0.20276	5	Q8WXF1	PSPC1	Paraspeckle component 1	PSPC1_HUMAN	6	-35.1237	0.648763		0.693018
HeLa_Sg44_KO / HeLa_C1_biot	Q08379	Q08379	0.336968	0.336968	0.0658121	0.203115	11	Q08379	GOLGA2	Golgin subfamily A member 2	GOGA2_HUMAN	14	26.3099	1.2631		0.692257
HeLa_Sg44_KO / HeLa_C1_biot	Q8N131	Q8N131	-0.410955	0.410955	0.0659758	0.203254	2	Q8N131	TMEM123	Porimin	PORIM_HUMAN	1	-24.7875	0.752125		0.691962
HeLa_Sg44_KO / HeLa_C1_biot	Q93062	Q93062	-0.469467	0.469467	0.0660213	0.203257	6	Q93062	RBPMS	RNA-binding protein with multiple splicing	RBPMS_HUMAN	6	-27.7769	0.722231		0.691955
HeLa_Sg44_KO / HeLa_C1_biot	Q8WXX5	Q8WXX5	-0.502458	0.502458	0.0662197	0.203698	6	Q8WXX5	DNAJC9	DnaJ homolog subfamily C member 9	DNJC9_HUMAN	6	-29.4097	0.705903		0.691013
HeLa_Sg44_KO / HeLa_C1_biot	Q6P1M0	Q6P1M0	0.419015	0.419015	0.0664869	0.204068	8	Q6P1M0	SLC27A4	Long-chain fatty acid transport protein 4	S27A4_HUMAN	10	33.7014	1.33701		0.690225
HeLa_Sg44_KO / HeLa_C1_biot	P09619	P09619	2.10936	2.10936	0.0665438	0.204165	7	P09619	PDGFRB	Platelet-derived growth factor receptor beta	PGFRB_HUMAN	7	331.499	4.31499		0.690018
HeLa_Sg44_KO / HeLa_C1_biot	Q14061	Q14061	-0.413429	0.413429	0.0666515	0.204341	2	Q14061	COX17	Cytochrome c oxidase copper chaperone	COX17_HUMAN	1	-24.9163	0.750837		0.689645
HeLa_Sg44_KO / HeLa_C1_biot	Q70CQ2	Q70CQ2	0.354446	0.354446	0.0667035	0.204461	31	Q70CQ2	USP34	Ubiquitin carboxyl-terminal hydrolase 34	UBP34_HUMAN	28	27.8494	1.27849		0.689389
HeLa_Sg44_KO / HeLa_C1_biot	Q9H4A6	Q9H4A6	2.17117	2.17117	0.0667957	0.204666	11	Q9H4A6	GOLPH3	Golgi phosphoprotein 3	GOLP3_HUMAN	8	350.389	4.50389		0.688953
HeLa_Sg44_KO / HeLa_C1_biot	Q58EX7	Q58EX7	-1.20709	1.20709	0.0668959	0.204857	5	Q58EX7	PLEKHG4	Puratrophin-1	PKHG4_HUMAN	5	-56.6857	0.433143		0.688549
HeLa_Sg44_KO / HeLa_C1_biot	E9PAV3;Q13765	E9PAV3;Q13765	-0.391387	0.391387	0.0671319	0.205208	9	E9PAV3;Q13765	NACA	Nascent polypeptide-associated complex subunit alpha, muscle-specific form;Nascent polypeptide-associated complex subunit alpha	NACAM_HUMAN;NACA_HUMAN	5	-23.7604	0.762396		0.687807
HeLa_Sg44_KO / HeLa_C1_biot	P10599	P10599	0.669449	0.669449	0.0675271	0.20566	11	P10599	TXN	Thioredoxin	THIO_HUMAN	6	59.0465	1.59047		0.686851
HeLa_Sg44_KO / HeLa_C1_biot	Q04446	Q04446	-0.44925	0.44925	0.067579	0.205753	2	Q04446	GBE1	1,4-alpha-glucan-branching enzyme	GLGB_HUMAN	3	-26.7576	0.732424		0.686655
HeLa_Sg44_KO / HeLa_C1_biot	Q9P032	Q9P032	-0.101882	0.101882	0.0676367	0.205853	6	Q9P032	NDUFAF4	NADH dehydrogenase [ubiquinone] 1 alpha subcomplex assembly factor 4	NDUF4_HUMAN	7	-6.81836	0.931816		0.686443
HeLa_Sg44_KO / HeLa_C1_biot	P18669	P18669	-0.283132	0.283132	0.0680466	0.206395	12	P18669	PGAM1	Phosphoglycerate mutase 1	PGAM1_HUMAN	8	-17.8195	0.821805		0.685301
HeLa_Sg44_KO / HeLa_C1_biot	Q14CZ7	Q14CZ7	1.20095	1.20095	0.0680938	0.206395	10	Q14CZ7	FASTKD3	FAST kinase domain-containing protein 3	FAKD3_HUMAN	9	129.891	2.29891		0.685301
HeLa_Sg44_KO / HeLa_C1_biot	P27694	P27694	-0.00423166	0.00423166	0.068291	0.20673	12	P27694	RPA1	Replication protein A 70 kDa DNA-binding subunit	RFA1_HUMAN	15	-0.292887	0.997071		0.684596
HeLa_Sg44_KO / HeLa_C1_biot	Q53TN4	Q53TN4	0.388208	0.388208	0.0684923	0.20704	12	Q53TN4	CYBRD1	Cytochrome b reductase 1	CYBR1_HUMAN	7	30.8767	1.30877		0.683947
HeLa_Sg44_KO / HeLa_C1_biot	Q96DG6	Q96DG6	0.308312	0.308312	0.0688074	0.207479	12	Q96DG6	CMBL	Carboxymethylenebutenolidase homolog	CMBL_HUMAN	9	23.8258	1.23826		0.683025
HeLa_Sg44_KO / HeLa_C1_biot	P98170	P98170	0.232866	0.232866	0.069029	0.207675	2	P98170	XIAP	E3 ubiquitin-protein ligase XIAP	XIAP_HUMAN	3	17.5168	1.17517		0.682617
HeLa_Sg44_KO / HeLa_C1_biot	Q9HBR0	Q9HBR0	0.163752	0.163752	0.0691506	0.207876	19	Q9HBR0	SLC38A10	Putative sodium-coupled neutral amino acid transporter 10	S38AA_HUMAN	15	12.0197	1.1202		0.682196
HeLa_Sg44_KO / HeLa_C1_biot	Q9NVV0	Q9NVV0	1.17365	1.17365	0.0691792	0.207876	3	Q9NVV0	TMEM38B	Trimeric intracellular cation channel type B	TM38B_HUMAN	2	125.581	2.25581		0.682196
HeLa_Sg44_KO / HeLa_C1_biot	O00124	O00124	0.603892	0.603892	0.0692646	0.207971	3	O00124	UBXN8	UBX domain-containing protein 8	UBXN8_HUMAN	4	51.9811	1.51981		0.681997
HeLa_Sg44_KO / HeLa_C1_biot	Q9HD67	Q9HD67	0.506688	0.506688	0.0693611	0.208032	14	Q9HD67	MYO10	Unconventional myosin-X	MYO10_HUMAN	13	42.0785	1.42078		0.68187
HeLa_Sg44_KO / HeLa_C1_biot	Q6ZNA5	Q6ZNA5	0.194763	0.194763	0.0697337	0.208608	3	Q6ZNA5	FRRS1	Ferric-chelate reductase 1	FRRS1_HUMAN	4	14.4536	1.14454		0.68067
HeLa_Sg44_KO / HeLa_C1_biot	P62318	P62318	-0.1843	0.1843	0.0701687	0.209521	5	P62318	SNRPD3	Small nuclear ribonucleoprotein Sm D3	SMD3_HUMAN	3	-11.9924	0.880076		0.678772
HeLa_Sg44_KO / HeLa_C1_biot	Q9UGP4	Q9UGP4	0.844439	0.844439	0.0701521	0.209521	3	Q9UGP4	LIMD1	LIM domain-containing protein 1	LIMD1_HUMAN	4	79.5566	1.79557		0.678772
HeLa_Sg44_KO / HeLa_C1_biot	Q9NYH9	Q9NYH9	0.0567836	0.0567836	0.0702272	0.209618	5	Q9NYH9	UTP6	U3 small nucleolar RNA-associated protein 6 homolog	UTP6_HUMAN	6	4.01442	1.04014		0.678571
HeLa_Sg44_KO / HeLa_C1_biot	Q9P2D3	Q9P2D3	-0.36018	0.36018	0.0704435	0.21007	4	Q9P2D3	HEATR5B	HEAT repeat-containing protein 5B	HTR5B_HUMAN	5	-22.0932	0.779068		0.677636
HeLa_Sg44_KO / HeLa_C1_biot	Q14534	Q14534	1.01571	1.01571	0.0705233	0.210153	7	Q14534	SQLE	Squalene monooxygenase	ERG1_HUMAN	10	102.189	2.02189		0.677465
HeLa_Sg44_KO / HeLa_C1_biot	P53618	P53618	0.299047	0.299047	0.0706567	0.210353	42	P53618	COPB1	Coatomer subunit beta	COPB_HUMAN	30	23.0331	1.23033		0.677052
HeLa_Sg44_KO / HeLa_C1_biot	P41236	P41236	-0.478935	0.478935	0.071533	0.211602	5	P41236	PPP1R2	Protein phosphatase inhibitor 2	IPP2_HUMAN	5	-28.2493	0.717507		0.674481
HeLa_Sg44_KO / HeLa_C1_biot	Q6NVY1	Q6NVY1	-0.31092	0.31092	0.071683	0.211774	8	Q6NVY1	HIBCH	3-hydroxyisobutyryl-CoA hydrolase, mitochondrial	HIBCH_HUMAN	7	-19.3872	0.806128		0.674127
HeLa_Sg44_KO / HeLa_C1_biot	Q5BJD5	Q5BJD5	0.466158	0.466158	0.0719962	0.212466	4	Q5BJD5	TMEM41B	Transmembrane protein 41B	TM41B_HUMAN	2	38.1425	1.38143		0.67271
HeLa_Sg44_KO / HeLa_C1_biot	Q643R3	Q643R3	0.777032	0.777032	0.0721206	0.212717	7	Q643R3	LPCAT4	Lysophospholipid acyltransferase LPCAT4	LPCT4_HUMAN	7	71.3602	1.7136		0.672198
HeLa_Sg44_KO / HeLa_C1_biot	P43007	P43007	-0.975996	0.975996	0.0725673	0.213592	10	P43007	SLC1A4	Neutral amino acid transporter A	SATT_HUMAN	7	-49.1611	0.508389		0.670415
HeLa_Sg44_KO / HeLa_C1_biot	Q15427	Q15427	-0.589993	0.589993	0.0726818	0.21367	2	Q15427	SF3B4	Splicing factor 3B subunit 4	SF3B4_HUMAN	3	-33.5654	0.664346		0.670256
HeLa_Sg44_KO / HeLa_C1_biot	O14880	O14880	1.11898	1.11898	0.0727545	0.213731	2	O14880	MGST3	Microsomal glutathione S-transferase 3	MGST3_HUMAN	4	117.194	2.17194		0.670133
HeLa_Sg44_KO / HeLa_C1_biot	Q13131	Q13131	0.272338	0.272338	0.0727914	0.213759	13	Q13131	PRKAA1	5'-AMP-activated protein kinase catalytic subunit alpha-1	AAPK1_HUMAN	12	20.7764	1.20776		0.670075
HeLa_Sg44_KO / HeLa_C1_biot	P31937	P31937	-0.359678	0.359678	0.0729252	0.214036	4	P31937	HIBADH	3-hydroxyisobutyrate dehydrogenase, mitochondrial	3HIDH_HUMAN	3	-22.0662	0.779338		0.669514
HeLa_Sg44_KO / HeLa_C1_biot	Q03252	Q03252	-0.423099	0.423099	0.0733012	0.214516	11	Q03252	LMNB2	Lamin-B2	LMNB2_HUMAN	16	-25.4179	0.745821		0.66854
HeLa_Sg44_KO / HeLa_C1_biot	P28702	P28702	-0.203637	0.203637	0.0733747	0.214615	5	P28702	RXRB	Retinoic acid receptor RXR-beta	RXRB_HUMAN	5	-13.1641	0.868359		0.66834
HeLa_Sg44_KO / HeLa_C1_biot	P11532	P11532	1.06595	1.06595	0.0734962	0.214737	5	P11532	DMD	Dystrophin	DMD_HUMAN	4	109.355	2.09355		0.668093
HeLa_Sg44_KO / HeLa_C1_biot	Q8TCJ2	Q8TCJ2	0.372994	0.372994	0.0734936	0.214737	16	Q8TCJ2	STT3B	Dolichyl-diphosphooligosaccharide--protein glycosyltransferase subunit STT3B	STT3B_HUMAN	10	29.5038	1.29504		0.668093
HeLa_Sg44_KO / HeLa_C1_biot	P55085	P55085	1.42377	1.42377	0.0736852	0.215017	2	P55085	F2RL1	Proteinase-activated receptor 2	PAR2_HUMAN	4	168.286	2.68286		0.667527
HeLa_Sg44_KO / HeLa_C1_biot	Q9UHQ4	Q9UHQ4	-0.529092	0.529092	0.0737178	0.215067	3	Q9UHQ4	BCAP29	B-cell receptor-associated protein 29	BAP29_HUMAN	3	-30.7009	0.692991		0.667426
HeLa_Sg44_KO / HeLa_C1_biot	P07858	P07858	0.91319	0.91319	0.0740563	0.215661	9	P07858	CTSB	Cathepsin B	CATB_HUMAN	5	88.3205	1.88321		0.666228
HeLa_Sg44_KO / HeLa_C1_biot	Q9NYV6	Q9NYV6	0.461249	0.461249	0.0742178	0.215758	3	Q9NYV6	RRN3	RNA polymerase I-specific transcription initiation factor RRN3	RRN3_HUMAN	4	37.6733	1.37673		0.666034
HeLa_Sg44_KO / HeLa_C1_biot	Q9H2K8	Q9H2K8	0.517278	0.517278	0.0744922	0.21593	3	Q9H2K8	TAOK3	Serine/threonine-protein kinase TAO3	TAOK3_HUMAN	5	43.1252	1.43125		0.665687
HeLa_Sg44_KO / HeLa_C1_biot	O00461	O00461	0.409232	0.409232	0.0745425	0.216037	12	O00461	GOLIM4	Golgi integral membrane protein 4	GOLI4_HUMAN	14	32.7979	1.32798		0.665472
HeLa_Sg44_KO / HeLa_C1_biot	P09958	P09958	0.475207	0.475207	0.0747704	0.216426	4	P09958	FURIN	Furin	FURIN_HUMAN	4	39.0117	1.39012		0.664691
HeLa_Sg44_KO / HeLa_C1_biot	P48047	P48047	0.179633	0.179633	0.0749145	0.216565	16	P48047	ATP5O	ATP synthase subunit O, mitochondrial	ATPO_HUMAN	9	13.2596	1.1326		0.664412
HeLa_Sg44_KO / HeLa_C1_biot	Q13363	Q13363	0.545984	0.545984	0.074939	0.216565	2	Q13363	CTBP1	C-terminal-binding protein 1	CTBP1_HUMAN	2	46.0016	1.46002		0.664412
HeLa_Sg44_KO / HeLa_C1_biot	P63010	P63010	0.723729	0.723729	0.0751173	0.216824	17	P63010	AP2B1	AP-2 complex subunit beta	AP2B1_HUMAN	18	65.1445	1.65144		0.663893
HeLa_Sg44_KO / HeLa_C1_biot	Q8N6H7	Q8N6H7	0.216235	0.216235	0.075104	0.216824	5	Q8N6H7	ARFGAP2	ADP-ribosylation factor GTPase-activating protein 2	ARFG2_HUMAN	6	16.1698	1.1617		0.663893
HeLa_Sg44_KO / HeLa_C1_biot	Q8NCN5	Q8NCN5	-0.00276711	0.00276711	0.0752447	0.217099	3	Q8NCN5	PDPR	Pyruvate dehydrogenase phosphatase regulatory subunit, mitochondrial	PDPR_HUMAN	4	-0.191618	0.998084		0.663342
HeLa_Sg44_KO / HeLa_C1_biot	O95819	O95819	0.0854582	0.0854582	0.0753805	0.217336	12	O95819	MAP4K4	Mitogen-activated protein kinase kinase kinase kinase 4	M4K4_HUMAN	15	6.10247	1.06102		0.662869
HeLa_Sg44_KO / HeLa_C1_biot	P09382	P09382	0.01355	0.01355	0.0755012	0.217567	13	P09382	LGALS1	Galectin-1	LEG1_HUMAN	8	0.943636	1.00944		0.662407
HeLa_Sg44_KO / HeLa_C1_biot	P04181	P04181	0.339148	0.339148	0.0756712	0.217747	19	P04181	OAT	Ornithine aminotransferase, mitochondrial	OAT_HUMAN	12	26.501	1.26501		0.662048
HeLa_Sg44_KO / HeLa_C1_biot	P06400	P06400	0.535945	0.535945	0.0759196	0.218035	2	P06400	RB1	Retinoblastoma-associated protein	RB_HUMAN	13	44.9892	1.44989		0.661475
HeLa_Sg44_KO / HeLa_C1_biot	P55265	P55265	0.347433	0.347433	0.0759336	0.218036	25	P55265	ADAR	Double-stranded RNA-specific adenosine deaminase	DSRAD_HUMAN	23	27.2295	1.2723		0.661472
HeLa_Sg44_KO / HeLa_C1_biot	Q92692	Q92692	-0.00314449	0.00314449	0.0761417	0.218264	25	Q92692	PVRL2	Nectin-2	PVRL2_HUMAN	13	-0.217722	0.997823		0.661018
HeLa_Sg44_KO / HeLa_C1_biot	Q9Y285	Q9Y285	0.817422	0.817422	0.0766438	0.219072	35	Q9Y285	FARSA	Phenylalanine--tRNA ligase alpha subunit	SYFA_HUMAN	18	76.2255	1.76225		0.659414
HeLa_Sg44_KO / HeLa_C1_biot	Q9Y426	Q9Y426	0.926922	0.926922	0.0766602	0.219072	6	Q9Y426	C2CD2	C2 domain-containing protein 2	CU025_HUMAN	6	90.1215	1.90122		0.659414
HeLa_Sg44_KO / HeLa_C1_biot	Q53EP0	Q53EP0	1.06826	1.06826	0.0767459	0.219123	4	Q53EP0	FNDC3B	Fibronectin type III domain-containing protein 3B	FND3B_HUMAN	4	109.691	2.09691		0.659312
HeLa_Sg44_KO / HeLa_C1_biot	Q13439	Q13439	0.466555	0.466555	0.0770812	0.219847	8	Q13439	GOLGA4	Golgin subfamily A member 4	GOGA4_HUMAN	28	38.1806	1.38181		0.657879
HeLa_Sg44_KO / HeLa_C1_biot	P16401	P16401	0.359101	0.359101	0.0771633	0.220043	12	P16401	HIST1H1B	Histone H1.5	H15_HUMAN	8	28.2626	1.28263		0.657493
HeLa_Sg44_KO / HeLa_C1_biot	P08133	P08133	-0.189688	0.189688	0.0772444	0.220109	59	P08133	ANXA6	Annexin A6	ANXA6_HUMAN	39	-12.3205	0.876795		0.657362
HeLa_Sg44_KO / HeLa_C1_biot	Q7Z4L5	Q7Z4L5	-0.0837874	0.0837874	0.0772683	0.220109	3	Q7Z4L5	TTC21B	Tetratricopeptide repeat protein 21B	TT21B_HUMAN	3	-5.64227	0.943577		0.657362
HeLa_Sg44_KO / HeLa_C1_biot	Q9NZJ4	Q9NZJ4	-1.00889	1.00889	0.0772659	0.220109	12	Q9NZJ4	SACS	Sacsin	SACS_HUMAN	14	-50.3071	0.496929		0.657362
HeLa_Sg44_KO / HeLa_C1_biot	O14966	O14966	-1.13839	1.13839	0.0774837	0.22049	8	O14966	RAB29	Ras-related protein Rab-7L1	RAB7L_HUMAN	6	-54.5734	0.454266		0.656612
HeLa_Sg44_KO / HeLa_C1_biot	Q9Y6I4	Q9Y6I4	1.25913	1.25913	0.0776182	0.220601	4	Q9Y6I4	USP3	Ubiquitin carboxyl-terminal hydrolase 3	UBP3_HUMAN	7	139.352	2.39352		0.656393
HeLa_Sg44_KO / HeLa_C1_biot	P52907	P52907	-0.771117	0.771117	0.0780545	0.221402	5	P52907	CAPZA1	F-actin-capping protein subunit alpha-1	CAZA1_HUMAN	8	-41.4036	0.585964		0.654819
HeLa_Sg44_KO / HeLa_C1_biot	Q9Y6K0	Q9Y6K0	0.534848	0.534848	0.0782576	0.221671	4	Q9Y6K0	CEPT1	Choline/ethanolaminephosphotransferase 1	CEPT1_HUMAN	2	44.879	1.44879		0.654292
HeLa_Sg44_KO / HeLa_C1_biot	P42285	P42285	1.02467	1.02467	0.0785092	0.221962	11	P42285	SKIV2L2	Superkiller viralicidic activity 2-like 2	SK2L2_HUMAN	12	103.449	2.03449		0.653721
HeLa_Sg44_KO / HeLa_C1_biot	Q16531	Q16531	-0.0876331	0.0876331	0.0785371	0.222002	12	Q16531	DDB1	DNA damage-binding protein 1	DDB1_HUMAN	11	-5.89346	0.941065		0.653642
HeLa_Sg44_KO / HeLa_C1_biot	P26641	P26641	-0.127201	0.127201	0.0789905	0.222829	20	P26641	EEF1G	Elongation factor 1-gamma	EF1G_HUMAN	16	-8.43936	0.915606		0.652028
HeLa_Sg44_KO / HeLa_C1_biot	Q7Z4Q2	Q7Z4Q2	-0.133103	0.133103	0.078995	0.222829	11	Q7Z4Q2	HEATR3	HEAT repeat-containing protein 3	HEAT3_HUMAN	11	-8.8132	0.911868		0.652028
HeLa_Sg44_KO / HeLa_C1_biot	Q99541	Q99541	0.202917	0.202917	0.0793649	0.22342	6	Q99541	PLIN2	Perilipin-2	PLIN2_HUMAN	5	15.1023	1.15102		0.650878
HeLa_Sg44_KO / HeLa_C1_biot	Q9NVH6	Q9NVH6	-0.49807	0.49807	0.0793512	0.22342	2	Q9NVH6	TMLHE	Trimethyllysine dioxygenase, mitochondrial	TMLH_HUMAN	2	-29.1946	0.708054		0.650878
HeLa_Sg44_KO / HeLa_C1_biot	P05141	P05141	0.0311448	0.0311448	0.0796847	0.223931	14	P05141	SLC25A5	ADP/ATP translocase 2	ADT2_HUMAN	11	2.18227	1.02182		0.649886
HeLa_Sg44_KO / HeLa_C1_biot	Q9UMD9	Q9UMD9	2.17833	2.17833	0.0799619	0.224136	8	Q9UMD9	COL17A1	Collagen alpha-1(XVII) chain	COHA1_HUMAN	55	352.63	4.5263		0.649489
HeLa_Sg44_KO / HeLa_C1_biot	Q9UGH3	Q9UGH3	-0.508382	0.508382	0.0799866	0.22414	8	Q9UGH3	SLC23A2	Solute carrier family 23 member 2	S23A2_HUMAN	6	-29.6989	0.703011		0.649481
HeLa_Sg44_KO / HeLa_C1_biot	Q16513	Q16513	-0.599832	0.599832	0.0801042	0.224314	16	Q16513	PKN2	Serine/threonine-protein kinase N2	PKN2_HUMAN	19	-34.0169	0.659831		0.649144
HeLa_Sg44_KO / HeLa_C1_biot	Q8NI60	Q8NI60	0.139193	0.139193	0.0803753	0.224806	13	Q8NI60	ADCK3	Atypical kinase ADCK3, mitochondrial	ADCK3_HUMAN	10	10.1289	1.10129		0.648192
HeLa_Sg44_KO / HeLa_C1_biot	Q9P244	Q9P244	-0.235237	0.235237	0.0808136	0.225542	4	Q9P244	LRFN1	Leucine-rich repeat and fibronectin type III domain-containing protein 1	LRFN1_HUMAN	3	-15.0455	0.849545		0.646773
HeLa_Sg44_KO / HeLa_C1_biot	Q96IJ6	Q96IJ6	0.240227	0.240227	0.0810606	0.225858	3	Q96IJ6	GMPPA	Mannose-1-phosphate guanyltransferase alpha	GMPPA_HUMAN	3	18.1179	1.18118		0.646165
HeLa_Sg44_KO / HeLa_C1_biot	O94913	O94913	-1.23515	1.23515	0.0811715	0.226028	4	O94913	PCF11	Pre-mRNA cleavage complex 2 protein Pcf11	PCF11_HUMAN	4	-57.52	0.4248		0.645838
HeLa_Sg44_KO / HeLa_C1_biot	Q13435	Q13435	-0.252349	0.252349	0.0812055	0.226028	17	Q13435	SF3B2	Splicing factor 3B subunit 2	SF3B2_HUMAN	18	-16.0472	0.839528		0.645838
HeLa_Sg44_KO / HeLa_C1_biot	Q9NPF0	Q9NPF0	-0.605941	0.605941	0.0811808	0.226028	3	Q9NPF0	CD320	CD320 antigen	CD320_HUMAN	3	-34.2958	0.657042		0.645838
HeLa_Sg44_KO / HeLa_C1_biot	P60033	P60033	-0.38424	0.38424	0.0815665	0.226537	2	P60033	CD81	CD81 antigen	CD81_HUMAN	2	-23.3818	0.766182		0.644862
HeLa_Sg44_KO / HeLa_C1_biot	Q06481	Q06481	0.639732	0.639732	0.0816683	0.226641	35	Q06481	APLP2	Amyloid-like protein 2	APLP2_HUMAN	19	55.804	1.55804		0.644662
HeLa_Sg44_KO / HeLa_C1_biot	Q86VM9	Q86VM9	-0.22694	0.22694	0.0816798	0.226641	12	Q86VM9	ZC3H18	Zinc finger CCCH domain-containing protein 18	ZCH18_HUMAN	12	-14.5555	0.854445		0.644662
HeLa_Sg44_KO / HeLa_C1_biot	Q8WXG6	Q8WXG6	0.0608037	0.0608037	0.0816922	0.226641	11	Q8WXG6	MADD	MAP kinase-activating death domain protein	MADD_HUMAN	13	4.30466	1.04305		0.644662
HeLa_Sg44_KO / HeLa_C1_biot	P19021	P19021	0.681963	0.681963	0.0819212	0.226965	4	P19021	PAM	Peptidyl-glycine alpha-amidating monooxygenase	AMD_HUMAN	4	60.4321	1.60432		0.644042
HeLa_Sg44_KO / HeLa_C1_biot	Q9BWH6	Q9BWH6	-0.0988062	0.0988062	0.0820735	0.227231	16	Q9BWH6	RPAP1	RNA polymerase II-associated protein 1	RPAP1_HUMAN	10	-6.61946	0.933805		0.643533
HeLa_Sg44_KO / HeLa_C1_biot	Q12906	Q12906	0.18981	0.18981	0.0821916	0.22748	36	Q12906	ILF3	Interleukin enhancer-binding factor 3	ILF3_HUMAN	24	14.0614	1.14061		0.643057
HeLa_Sg44_KO / HeLa_C1_biot	O95671	O95671	-0.771486	0.771486	0.0824248	0.22793	4	O95671	ASMTL	N-acetylserotonin O-methyltransferase-like protein	ASML_HUMAN	4	-41.4186	0.585814		0.642198
HeLa_Sg44_KO / HeLa_C1_biot	Q92805	Q92805	-0.816496	0.816496	0.0826941	0.228346	2	Q92805	GOLGA1	Golgin subfamily A member 1	GOGA1_HUMAN	3	-43.2181	0.567819		0.641406
HeLa_Sg44_KO / HeLa_C1_biot	Q53R41	Q53R41	1.09373	1.09373	0.0831122	0.22893	9	Q53R41	FASTKD1	FAST kinase domain-containing protein 1	FAKD1_HUMAN	9	113.425	2.13425		0.640297
HeLa_Sg44_KO / HeLa_C1_biot	Q9BRX2	Q9BRX2	0.318507	0.318507	0.0832664	0.229121	13	Q9BRX2	PELO	Protein pelota homolog	PELO_HUMAN	10	24.7039	1.24704		0.639935
HeLa_Sg44_KO / HeLa_C1_biot	Q8N441	Q8N441	0.411883	0.411883	0.0836732	0.229822	16	Q8N441	FGFRL1	Fibroblast growth factor receptor-like 1	FGRL1_HUMAN	10	33.0421	1.33042		0.638608
HeLa_Sg44_KO / HeLa_C1_biot	Q9Y2Z2	Q9Y2Z2	0.0774849	0.0774849	0.0838062	0.229902	5	Q9Y2Z2	MTO1	Protein MTO1 homolog, mitochondrial	MTO1_HUMAN	5	5.51769	1.05518		0.638458
HeLa_Sg44_KO / HeLa_C1_biot	O00154	O00154	-1.20462	1.20462	0.0843165	0.230558	4	O00154	ACOT7	Cytosolic acyl coenzyme A thioester hydrolase	BACH_HUMAN	8	-56.6117	0.433883		0.637219
HeLa_Sg44_KO / HeLa_C1_biot	P18085	P18085	0.92962	0.92962	0.0842986	0.230558	9	P18085	ARF4	ADP-ribosylation factor 4	ARF4_HUMAN	6	90.4775	1.90477		0.637219
HeLa_Sg44_KO / HeLa_C1_biot	Q86TP1	Q86TP1	0.488607	0.488607	0.0843162	0.230558	4	Q86TP1	PRUNE	Protein prune homolog	PRUNE_HUMAN	4	40.309	1.40309		0.637219
HeLa_Sg44_KO / HeLa_C1_biot	Q92616	Q92616	-0.0986732	0.0986732	0.0842397	0.230558	246	Q92616	GCN1L1	Translational activator GCN1	GCN1L_HUMAN	149	-6.61085	0.933891		0.637219
HeLa_Sg44_KO / HeLa_C1_biot	Q96Q15	Q96Q15	0.422734	0.422734	0.0843126	0.230558	9	Q96Q15	SMG1	Serine/threonine-protein kinase SMG1	SMG1_HUMAN	10	34.0465	1.34047		0.637219
HeLa_Sg44_KO / HeLa_C1_biot	Q9H7C9	Q9H7C9	-0.18501	0.18501	0.0842371	0.230558	5	Q9H7C9	AAMDC	Mth938 domain-containing protein	AAMDC_HUMAN	5	-12.0357	0.879643		0.637219
HeLa_Sg44_KO / HeLa_C1_biot	O14965	O14965	-0.548494	0.548494	0.0844442	0.230673	10	O14965	AURKA	Aurora kinase A	AURKA_HUMAN	7	-31.6266	0.683734		0.637003
HeLa_Sg44_KO / HeLa_C1_biot	Q08AM6	Q08AM6	-0.522734	0.522734	0.0843971	0.230673	14	Q08AM6	VAC14	Protein VAC14 homolog	VAC14_HUMAN	12	-30.3948	0.696052		0.637003
HeLa_Sg44_KO / HeLa_C1_biot	Q8NBN7	Q8NBN7	-0.619772	0.619772	0.0844408	0.230673	4	Q8NBN7	RDH13	Retinol dehydrogenase 13	RDH13_HUMAN	5	-34.9226	0.650774		0.637003
HeLa_Sg44_KO / HeLa_C1_biot	P63244	P63244	0.116993	0.116993	0.0845507	0.230847	20	P63244	GNB2L1	Guanine nucleotide-binding protein subunit beta-2-like 1	GBLP_HUMAN	13	8.44725	1.08447		0.636675
HeLa_Sg44_KO / HeLa_C1_biot	Q6P1N0	Q6P1N0	0.80823	0.80823	0.0848247	0.231166	6	Q6P1N0	CC2D1A	Coiled-coil and C2 domain-containing protein 1A	C2D1A_HUMAN	7	75.1062	1.75106		0.636076
HeLa_Sg44_KO / HeLa_C1_biot	Q8NE86	Q8NE86	0.489812	0.489812	0.0847814	0.231166	4	Q8NE86	MCU	Calcium uniporter protein, mitochondrial	MCU_HUMAN	4	40.4261	1.40426		0.636076
HeLa_Sg44_KO / HeLa_C1_biot	Q8NDZ6	Q8NDZ6	0.719751	0.719751	0.0850969	0.231712	2	Q8NDZ6	TMEM161B	Transmembrane protein 161B	T161B_HUMAN	2	64.6898	1.6469		0.635051
HeLa_Sg44_KO / HeLa_C1_biot	O00330	O00330	0.259558	0.259558	0.085192	0.231854	15	O00330	PDHX	Pyruvate dehydrogenase protein X component, mitochondrial	ODPX_HUMAN	12	19.7112	1.19711		0.634785
HeLa_Sg44_KO / HeLa_C1_biot	P61981	P61981	-0.236685	0.236685	0.0853182	0.232002	9	P61981	YWHAG	14-3-3 protein gamma	1433G_HUMAN	6	-15.1307	0.848693		0.634507
HeLa_Sg44_KO / HeLa_C1_biot	Q9Y6M9	Q9Y6M9	0.450917	0.450917	0.085388	0.232075	4	Q9Y6M9	NDUFB9	NADH dehydrogenase [ubiquinone] 1 beta subcomplex subunit 9	NDUB9_HUMAN	4	36.6908	1.36691		0.634371
HeLa_Sg44_KO / HeLa_C1_biot	P30825	P30825	1.34173	1.34173	0.0855298	0.232304	6	P30825	SLC7A1	High affinity cationic amino acid transporter 1	CTR1_HUMAN	4	153.455	2.53455		0.633943
HeLa_Sg44_KO / HeLa_C1_biot	Q9H6H4	Q9H6H4	0.771703	0.771703	0.0856395	0.232446	7	Q9H6H4	REEP4	Receptor expression-enhancing protein 4	REEP4_HUMAN	5	70.7284	1.70728		0.633678
HeLa_Sg44_KO / HeLa_C1_biot	Q8NCA5	Q8NCA5	-1.35934	1.35934	0.0857106	0.232581	4	Q8NCA5	FAM98A	Protein FAM98A	FA98A_HUMAN	4	-61.0239	0.389761		0.633425
HeLa_Sg44_KO / HeLa_C1_biot	Q9BY44	Q9BY44	-0.129429	0.129429	0.0859112	0.232871	14	Q9BY44	EIF2A	Eukaryotic translation initiation factor 2A	EIF2A_HUMAN	15	-8.58069	0.914193		0.632885
HeLa_Sg44_KO / HeLa_C1_biot	O75386	O75386	0.995404	0.995404	0.0859925	0.233013	2	O75386	TULP3	Tubby-related protein 3	TULP3_HUMAN	2	99.3639	1.99364		0.63262
HeLa_Sg44_KO / HeLa_C1_biot	Q04760	Q04760	-0.865257	0.865257	0.0860607	0.23308	3	Q04760	GLO1	Lactoylglutathione lyase	LGUL_HUMAN	3	-45.1051	0.548949		0.632494
HeLa_Sg44_KO / HeLa_C1_biot	Q9UJG1	Q9UJG1	0.623986	0.623986	0.0860571	0.23308	3	Q9UJG1	MOSPD1	Motile sperm domain-containing protein 1	MSPD1_HUMAN	3	54.1127	1.54113		0.632494
HeLa_Sg44_KO / HeLa_C1_biot	Q9NPJ3	Q9NPJ3	-0.638393	0.638393	0.086208	0.23331	3	Q9NPJ3	ACOT13	Acyl-coenzyme A thioesterase 13	ACO13_HUMAN	3	-35.7572	0.642428		0.632066
HeLa_Sg44_KO / HeLa_C1_biot	Q7L9L4;Q9H8S9	Q7L9L4;Q9H8S9	-0.209213	0.209213	0.0863072	0.233429	4	Q7L9L4;Q9H8S9	MOB1B;MOB1A	MOB kinase activator 1B;MOB kinase activator 1A	MOB1B_HUMAN;MOB1A_HUMAN	3	-13.4991	0.865009		0.631845
HeLa_Sg44_KO / HeLa_C1_biot	O60502	O60502	-0.724004	0.724004	0.0864397	0.233674	6	O60502	MGEA5	Protein O-GlcNAcase	OGA_HUMAN	6	-39.4585	0.605415		0.631389
HeLa_Sg44_KO / HeLa_C1_biot	Q14512	Q14512	0.40873	0.40873	0.0865337	0.233781	4	Q14512	FGFBP1	Fibroblast growth factor-binding protein 1	FGFP1_HUMAN	7	32.7517	1.32752		0.63119
HeLa_Sg44_KO / HeLa_C1_biot	Q6AI08	Q6AI08	0.418524	0.418524	0.0865744	0.233845	10	Q6AI08	HEATR6	HEAT repeat-containing protein 6	HEAT6_HUMAN	10	33.6559	1.33656		0.631072
HeLa_Sg44_KO / HeLa_C1_biot	Q96S97	Q96S97	0.241401	0.241401	0.0868821	0.234167	3	Q96S97	MYADM	Myeloid-associated differentiation marker	MYADM_HUMAN	2	18.214	1.18214		0.630474
HeLa_Sg44_KO / HeLa_C1_biot	P31040	P31040	-0.77919	0.77919	0.0869527	0.23422	27	P31040	SDHA	Succinate dehydrogenase [ubiquinone] flavoprotein subunit, mitochondrial	SDHA_HUMAN	20	-41.7306	0.582694		0.630376
HeLa_Sg44_KO / HeLa_C1_biot	P61966	P61966	-0.878116	0.878116	0.0869579	0.23422	2	P61966	AP1S1	AP-1 complex subunit sigma-1A	AP1S1_HUMAN	2	-45.5922	0.544078		0.630376
HeLa_Sg44_KO / HeLa_C1_biot	P62899	P62899	-0.445034	0.445034	0.0870912	0.234418	7	P62899	RPL31	60S ribosomal protein L31	RL31_HUMAN	5	-26.5433	0.734567		0.630009
HeLa_Sg44_KO / HeLa_C1_biot	O00141	O00141	0.716535	0.716535	0.0874481	0.23456	4	O00141	SGK1	Serine/threonine-protein kinase Sgk1	SGK1_HUMAN	3	64.323	1.64323		0.629746
HeLa_Sg44_KO / HeLa_C1_biot	P04049	P04049	0.112534	0.112534	0.0874328	0.23456	11	P04049	RAF1	RAF proto-oncogene serine/threonine-protein kinase	RAF1_HUMAN	12	8.11253	1.08113		0.629746
HeLa_Sg44_KO / HeLa_C1_biot	P55084	P55084	0.487126	0.487126	0.0872312	0.23456	27	P55084	HADHB	Trifunctional enzyme subunit beta, mitochondrial	ECHB_HUMAN	21	40.165	1.40165		0.629746
HeLa_Sg44_KO / HeLa_C1_biot	P58546	P58546	-0.933426	0.933426	0.0874204	0.23456	7	P58546	MTPN	Myotrophin	MTPN_HUMAN	4	-47.6387	0.523613		0.629746
HeLa_Sg44_KO / HeLa_C1_biot	Q7Z3C6	Q7Z3C6	-0.238308	0.238308	0.0873064	0.23456	2	Q7Z3C6	ATG9A	Autophagy-related protein 9A	ATG9A_HUMAN	3	-15.2261	0.847739		0.629746
HeLa_Sg44_KO / HeLa_C1_biot	Q16666	Q16666	0.566142	0.566142	0.0874901	0.234575	8	Q16666	IFI16	Gamma-interferon-inducible protein 16	IF16_HUMAN	15	48.056	1.48056		0.629718
HeLa_Sg44_KO / HeLa_C1_biot	P51648	P51648	0.00285761	0.00285761	0.0876898	0.234973	12	P51648	ALDH3A2	Fatty aldehyde dehydrogenase	AL3A2_HUMAN	11	0.198271	1.00198		0.628982
HeLa_Sg44_KO / HeLa_C1_biot	Q15125	Q15125	-0.549838	0.549838	0.0877887	0.235082	3	Q15125	EBP	3-beta-hydroxysteroid-Delta(8),Delta(7)-isomerase	EBP_HUMAN	2	-31.6903	0.683097		0.62878
HeLa_Sg44_KO / HeLa_C1_biot	Q14956	Q14956	2.14269	2.14269	0.0879778	0.235404	3	Q14956	GPNMB	Transmembrane glycoprotein NMB	GPNMB_HUMAN	2	341.585	4.41585		0.628187
HeLa_Sg44_KO / HeLa_C1_biot	P23434	P23434	-0.819439	0.819439	0.0880945	0.235472	2	P23434	GCSH	Glycine cleavage system H protein, mitochondrial	GCSH_HUMAN	1	-43.3338	0.566662		0.62806
HeLa_Sg44_KO / HeLa_C1_biot	P29372	P29372	-0.185408	0.185408	0.0884556	0.236202	2	P29372	MPG	DNA-3-methyladenine glycosylase	3MG_HUMAN	6	-12.0599	0.879401		0.626717
HeLa_Sg44_KO / HeLa_C1_biot	Q7L014	Q7L014	0.754186	0.754186	0.0886333	0.236383	61	Q7L014	DDX46	Probable ATP-dependent RNA helicase DDX46	DDX46_HUMAN	52	68.6679	1.68668		0.626384
HeLa_Sg44_KO / HeLa_C1_biot	P21266	P21266	0.539703	0.539703	0.0893685	0.237527	6	P21266	GSTM3	Glutathione S-transferase Mu 3	GSTM3_HUMAN	5	45.3674	1.45367		0.624286
HeLa_Sg44_KO / HeLa_C1_biot	Q99584	Q99584	-1.0778	1.0778	0.0895123	0.23769	5	Q99584	S100A13	Protein S100-A13	S10AD_HUMAN	4	-52.6248	0.473752		0.623989
HeLa_Sg44_KO / HeLa_C1_biot	Q9Y5A9	Q9Y5A9	-0.238507	0.238507	0.0896617	0.237891	12	Q9Y5A9	YTHDF2	YTH domain-containing family protein 2	YTHD2_HUMAN	13	-15.2378	0.847622		0.623622
HeLa_Sg44_KO / HeLa_C1_biot	P08236	P08236	-0.467855	0.467855	0.0897996	0.238085	3	P08236	GUSB	Beta-glucuronidase	BGLR_HUMAN	3	-27.6961	0.723039		0.623268
HeLa_Sg44_KO / HeLa_C1_biot	Q16822	Q16822	0.427114	0.427114	0.0898023	0.238085	6	Q16822	PCK2	Phosphoenolpyruvate carboxykinase [GTP], mitochondrial	PCKGM_HUMAN	7	34.4541	1.34454		0.623268
HeLa_Sg44_KO / HeLa_C1_biot	Q9UGV2	Q9UGV2	1.01607	1.01607	0.0898589	0.23818	6	Q9UGV2	NDRG3	Protein NDRG3	NDRG3_HUMAN	6	102.241	2.02241		0.623095
HeLa_Sg44_KO / HeLa_C1_biot	P30405	P30405	-0.632655	0.632655	0.0900151	0.238288	7	P30405	PPIF	Peptidyl-prolyl cis-trans isomerase F, mitochondrial	PPIF_HUMAN	6	-35.5012	0.644988		0.622899
HeLa_Sg44_KO / HeLa_C1_biot	Q02543	Q02543	1.0167	1.0167	0.0899772	0.238288	2	Q02543	RPL18A	60S ribosomal protein L18a	RL18A_HUMAN	2	102.329	2.02329		0.622899
HeLa_Sg44_KO / HeLa_C1_biot	O60725	O60725	1.09534	1.09534	0.0900599	0.238361	5	O60725	ICMT	Protein-S-isoprenylcysteine O-methyltransferase	ICMT_HUMAN	3	113.663	2.13663		0.622765
HeLa_Sg44_KO / HeLa_C1_biot	Q8IVT2	Q8IVT2	-0.378557	0.378557	0.0903546	0.238828	18	Q8IVT2	MISP	Mitotic interactor and substrate of PLK1	MISP_HUMAN	16	-23.0793	0.769207		0.621915
HeLa_Sg44_KO / HeLa_C1_biot	Q9P000	Q9P000	0.584695	0.584695	0.0906437	0.239158	3	Q9P000	COMMD9	COMM domain-containing protein 9	COMD9_HUMAN	2	49.9722	1.49972		0.621315
HeLa_Sg44_KO / HeLa_C1_biot	Q14145	Q14145	0.113216	0.113216	0.091027	0.239637	11	Q14145	KEAP1	Kelch-like ECH-associated protein 1	KEAP1_HUMAN	13	8.16368	1.08164		0.620446
HeLa_Sg44_KO / HeLa_C1_biot	Q9BZQ6	Q9BZQ6	0.541265	0.541265	0.0913242	0.240017	13	Q9BZQ6	EDEM3	ER degradation-enhancing alpha-mannosidase-like protein 3	EDEM3_HUMAN	12	45.5248	1.45525		0.619757
HeLa_Sg44_KO / HeLa_C1_biot	Q63ZY3	Q63ZY3	0.354994	0.354994	0.09143	0.240139	13	Q63ZY3	KANK2	KN motif and ankyrin repeat domain-containing protein 2	KANK2_HUMAN	10	27.898	1.27898		0.619537
HeLa_Sg44_KO / HeLa_C1_biot	P62280	P62280	0.333888	0.333888	0.0914952	0.240165	15	P62280	RPS11	40S ribosomal protein S11	RS11_HUMAN	9	26.0405	1.26041		0.61949
HeLa_Sg44_KO / HeLa_C1_biot	Q12846	Q12846	0.994145	0.994145	0.0915736	0.240165	10	Q12846	STX4	Syntaxin-4	STX4_HUMAN	8	99.19	1.9919		0.61949
HeLa_Sg44_KO / HeLa_C1_biot	Q9Y520	Q9Y520	-0.274515	0.274515	0.0915466	0.240165	40	Q9Y520	PRRC2C	Protein PRRC2C	PRC2C_HUMAN	40	-17.3272	0.826728		0.61949
HeLa_Sg44_KO / HeLa_C1_biot	Q5JRX3	Q5JRX3	-0.86336	0.86336	0.0917403	0.240252	10	Q5JRX3	PITRM1	Presequence protease, mitochondrial	PREP_HUMAN	14	-45.0329	0.549671		0.619334
HeLa_Sg44_KO / HeLa_C1_biot	Q92600	Q92600	-0.648481	0.648481	0.0920412	0.240718	3	Q92600	RQCD1	Cell differentiation protein RCD1 homolog	RCD1_HUMAN	3	-36.2048	0.637952		0.618492
HeLa_Sg44_KO / HeLa_C1_biot	P27707	P27707	-0.317834	0.317834	0.0929373	0.241897	4	P27707	DCK	Deoxycytidine kinase	DCK_HUMAN	4	-19.7726	0.802274		0.616369
HeLa_Sg44_KO / HeLa_C1_biot	Q53S58	Q53S58	0.320479	0.320479	0.0930997	0.242008	2	Q53S58	TMEM177	Transmembrane protein 177	TM177_HUMAN	2	24.8745	1.24875		0.61617
HeLa_Sg44_KO / HeLa_C1_biot	Q9Y263	Q9Y263	0.217402	0.217402	0.0935645	0.242631	23	Q9Y263	PLAA	Phospholipase A-2-activating protein	PLAP_HUMAN	20	16.2638	1.16264		0.615053
HeLa_Sg44_KO / HeLa_C1_biot	Q9Y5T5	Q9Y5T5	0.652606	0.652606	0.0936268	0.242648	2	Q9Y5T5	USP16	Ubiquitin carboxyl-terminal hydrolase 16	UBP16_HUMAN	2	57.2005	1.572		0.615022
HeLa_Sg44_KO / HeLa_C1_biot	Q16181	Q16181	-0.446895	0.446895	0.0943498	0.243681	7	Q16181	2007-09-01	Septin-7	SEPT7_HUMAN	9	-26.638	0.73362		0.613179
HeLa_Sg44_KO / HeLa_C1_biot	Q86WA8	Q86WA8	-1.07044	1.07044	0.0948312	0.24441	3	Q86WA8	LONP2	Lon protease homolog 2, peroxisomal	LONP2_HUMAN	4	-52.3826	0.476174		0.611881
HeLa_Sg44_KO / HeLa_C1_biot	Q6QNK2	Q6QNK2	0.596185	0.596185	0.0949006	0.24441	8	Q6QNK2	ADGRD1	Adhesion G-protein coupled receptor D1	AGRD1_HUMAN	6	51.1713	1.51171		0.61188
HeLa_Sg44_KO / HeLa_C1_biot	P26368	P26368	0.341407	0.341407	0.0952322	0.24503	4	P26368	U2AF2	Splicing factor U2AF 65 kDa subunit	U2AF2_HUMAN	6	26.6991	1.26699		0.610781
HeLa_Sg44_KO / HeLa_C1_biot	O76094	O76094	0.459227	0.459227	0.0953438	0.245239	11	O76094	SRP72	Signal recognition particle subunit SRP72	SRP72_HUMAN	13	37.4805	1.3748		0.61041
HeLa_Sg44_KO / HeLa_C1_biot	P23396	P23396	0.374195	0.374195	0.095438	0.245442	45	P23396	RPS3	40S ribosomal protein S3	RS3_HUMAN	22	29.6116	1.29612		0.61005
HeLa_Sg44_KO / HeLa_C1_biot	P13995	P13995	0.294897	0.294897	0.0956271	0.245568	12	P13995	MTHFD2	Bifunctional methylenetetrahydrofolate dehydrogenase/cyclohydrolase, mitochondrial	MTDC_HUMAN	11	22.6797	1.2268		0.609828
HeLa_Sg44_KO / HeLa_C1_biot	Q9Y619	Q9Y619	0.115063	0.115063	0.0956327	0.245568	4	Q9Y619	SLC25A15	Mitochondrial ornithine transporter 1	ORNT1_HUMAN	4	8.3022	1.08302		0.609828
HeLa_Sg44_KO / HeLa_C1_biot	Q9Y6E2	Q9Y6E2	0.520216	0.520216	0.0955701	0.245568	41	Q9Y6E2	BZW2	Basic leucine zipper and W2 domain-containing protein 2	BZW2_HUMAN	28	43.417	1.43417		0.609828
HeLa_Sg44_KO / HeLa_C1_biot	Q14CX7	Q14CX7	0.224639	0.224639	0.0956994	0.245685	4	Q14CX7	NAA25	N-alpha-acetyltransferase 25, NatB auxiliary subunit	NAA25_HUMAN	6	16.8485	1.16849		0.609622
HeLa_Sg44_KO / HeLa_C1_biot	Q13275	Q13275	0.803341	0.803341	0.0957325	0.245692	14	Q13275	SEMA3F	Semaphorin-3F	SEM3F_HUMAN	11	74.5138	1.74514		0.60961
HeLa_Sg44_KO / HeLa_C1_biot	Q8IX12	Q8IX12	-1.07835	1.07835	0.0957513	0.245701	12	Q8IX12	CCAR1	Cell division cycle and apoptosis regulator protein 1	CCAR1_HUMAN	13	-52.643	0.47357		0.609593
HeLa_Sg44_KO / HeLa_C1_biot	P62937	P62937	-0.440924	0.440924	0.096271	0.246565	21	P62937	PPIA	Peptidyl-prolyl cis-trans isomerase A	PPIA_HUMAN	10	-26.3338	0.736662		0.608069
HeLa_Sg44_KO / HeLa_C1_biot	O95757	O95757	-0.883987	0.883987	0.0967801	0.247327	19	O95757	HSPA4L	Heat shock 70 kDa protein 4L	HS74L_HUMAN	17	-45.8132	0.541868		0.606728
HeLa_Sg44_KO / HeLa_C1_biot	P68400	P68400	-1.57679	1.57679	0.0974479	0.248046	14	P68400	CSNK2A1	Casein kinase II subunit alpha	CSK21_HUMAN	11	-66.4772	0.335228		0.605467
HeLa_Sg44_KO / HeLa_C1_biot	Q9H0X9	Q9H0X9	0.19361	0.19361	0.0979401	0.248829	2	Q9H0X9	OSBPL5	Oxysterol-binding protein-related protein 5	OSBL5_HUMAN	2	14.3622	1.14362		0.604099
HeLa_Sg44_KO / HeLa_C1_biot	Q9NUQ2	Q9NUQ2	0.862782	0.862782	0.0980967	0.249143	4	Q9NUQ2	AGPAT5	1-acyl-sn-glycerol-3-phosphate acyltransferase epsilon	PLCE_HUMAN	5	81.8542	1.81854		0.603552
HeLa_Sg44_KO / HeLa_C1_biot	P49593	P49593	-0.13905	0.13905	0.0982453	0.24933	4	P49593	PPM1F	Protein phosphatase 1F	PPM1F_HUMAN	5	-9.18832	0.908117		0.603225
HeLa_Sg44_KO / HeLa_C1_biot	Q05397	Q05397	-0.944218	0.944218	0.0982125	0.24933	7	Q05397	PTK2	Focal adhesion kinase 1	FAK1_HUMAN	11	-48.0289	0.519711		0.603225
HeLa_Sg44_KO / HeLa_C1_biot	O75063	O75063	0.182627	0.182627	0.0984764	0.249535	4	O75063	FAM20B	Glycosaminoglycan xylosylkinase	XYLK_HUMAN	3	13.4949	1.13495		0.602868
HeLa_Sg44_KO / HeLa_C1_biot	P60866	P60866	-0.677933	0.677933	0.0988379	0.249739	10	P60866	RPS20	40S ribosomal protein S20	RS20_HUMAN	4	-37.494	0.62506		0.602514
HeLa_Sg44_KO / HeLa_C1_biot	Q6IAA8	Q6IAA8	0.196173	0.196173	0.0988599	0.249739	9	Q6IAA8	LAMTOR1	Ragulator complex protein LAMTOR1	LTOR1_HUMAN	6	14.5655	1.14566		0.602514
HeLa_Sg44_KO / HeLa_C1_biot	Q9BUF5	Q9BUF5	0.0958427	0.0958427	0.0988509	0.249739	36	Q9BUF5	TUBB6	Tubulin beta-6 chain	TBB6_HUMAN	18	6.86895	1.06869		0.602514
HeLa_Sg44_KO / HeLa_C1_biot	Q9H649	Q9H649	0.351552	0.351552	0.0987896	0.249739	7	Q9H649	NSUN3	Putative methyltransferase NSUN3	NSUN3_HUMAN	6	27.5932	1.27593		0.602514
HeLa_Sg44_KO / HeLa_C1_biot	Q75QN2	Q75QN2	0.657054	0.657054	0.0990659	0.24999	5	Q75QN2	INTS8	Integrator complex subunit 8	INT8_HUMAN	4	57.6859	1.57686		0.602077
HeLa_Sg44_KO / HeLa_C1_biot	Q99574	Q99574	0.249561	0.249561	0.0992574	0.250095	2	Q99574	SERPINI1	Neuroserpin	NEUS_HUMAN	2	18.8845	1.18885		0.601896
HeLa_Sg44_KO / HeLa_C1_biot	Q86XP3	Q86XP3	-0.950446	0.950446	0.0992749	0.250098	13	Q86XP3	DDX42	ATP-dependent RNA helicase DDX42	DDX42_HUMAN	17	-48.2527	0.517473		0.60189
HeLa_Sg44_KO / HeLa_C1_biot	Q5H9R7	Q5H9R7	-1.85133	1.85133	0.0993204	0.250109	8	Q5H9R7	PPP6R3	Serine/threonine-protein phosphatase 6 regulatory subunit 3	PP6R3_HUMAN	11	-72.2863	0.277137		0.601871
HeLa_Sg44_KO / HeLa_C1_biot	P0CG47;P0CG48;P62979;P62987	P0CG47;P0CG48;P62979;P62987	0.976791	0.976791	0.0993552	0.250123	9	P0CG47;P0CG48;P62979;P62987	UBB;UBC;RPS27A;UBA52	Polyubiquitin-B;Polyubiquitin-C;Ubiquitin-40S ribosomal protein S27a;Ubiquitin-60S ribosomal protein L40	UBB_HUMAN;UBC_HUMAN;RS27A_HUMAN;RL40_HUMAN	6	96.8083	1.96808		0.601847
HeLa_Sg44_KO / HeLa_C1_biot	Q9H1C4	Q9H1C4	0.243508	0.243508	0.0994645	0.250275	4	Q9H1C4	UNC93B1	Protein unc-93 homolog B1	UN93B_HUMAN	4	18.3868	1.18387		0.601583
HeLa_Sg44_KO / HeLa_C1_biot	P46776	P46776	-0.0206031	0.0206031	0.0996437	0.250598	2	P46776	RPL27A	60S ribosomal protein L27a	RL27A_HUMAN	2	-1.41795	0.985821		0.601023
HeLa_Sg44_KO / HeLa_C1_biot	P19387	P19387	-0.119264	0.119264	0.0996755	0.250638	2	P19387	POLR2C	DNA-directed RNA polymerase II subunit RPB3	RPB3_HUMAN	2	-7.93429	0.920657		0.600952
HeLa_Sg44_KO / HeLa_C1_biot	Q969S9	Q969S9	0.569885	0.569885	0.099707	0.250679	4	Q969S9	GFM2	Ribosome-releasing factor 2, mitochondrial	RRF2M_HUMAN	4	48.4405	1.48441		0.600883
HeLa_Sg44_KO / HeLa_C1_biot	Q8WWV3	Q8WWV3	1.56837	1.56837	0.0998372	0.250921	3	Q8WWV3	RTN4IP1	Reticulon-4-interacting protein 1, mitochondrial	RT4I1_HUMAN	4	196.57	2.9657		0.600462
HeLa_Sg44_KO / HeLa_C1_biot	P22307	P22307	-0.377658	0.377658	0.0999166	0.250929	14	P22307	SCP2	Non-specific lipid-transfer protein	NLTP_HUMAN	14	-23.0314	0.769686		0.600448
HeLa_Sg44_KO / HeLa_C1_biot	Q9Y4H2	Q9Y4H2	-1.34367	1.34367	0.0999127	0.250929	16	Q9Y4H2	IRS2	Insulin receptor substrate 2	IRS2_HUMAN	13	-60.5983	0.394017		0.600448
HeLa_Sg44_KO / HeLa_C1_biot	P31947	P31947	-0.870717	0.870717	0.100108	0.25107	11	P31947	SFN	14-3-3 protein sigma	1433S_HUMAN	11	-45.3125	0.546875		0.600206
HeLa_Sg44_KO / HeLa_C1_biot	P35237	P35237	0.126572	0.126572	0.100127	0.25107	18	P35237	SERPINB6	Serpin B6	SPB6_HUMAN	15	9.16963	1.0917		0.600206
HeLa_Sg44_KO / HeLa_C1_biot	Q13637	Q13637	0.323955	0.323955	0.1003	0.251359	13	Q13637	RAB32	Ras-related protein Rab-32	RAB32_HUMAN	11	25.1757	1.25176		0.599706
HeLa_Sg44_KO / HeLa_C1_biot	Q5VZE5	Q5VZE5	1.01408	1.01408	0.100629	0.251922	5	Q5VZE5	NAA35	N-alpha-acetyltransferase 35, NatC auxiliary subunit	NAA35_HUMAN	5	101.962	2.01962		0.598735
HeLa_Sg44_KO / HeLa_C1_biot	Q6ZS30	Q6ZS30	0.39736	0.39736	0.100638	0.251922	2	Q6ZS30	NBEAL1	Neurobeachin-like protein 1	NBEL1_HUMAN	1	31.7095	1.3171		0.598735
HeLa_Sg44_KO / HeLa_C1_biot	O43719	O43719	-1.28326	1.28326	0.100678	0.251946	7	O43719	HTATSF1	HIV Tat-specific factor 1	HTSF1_HUMAN	9	-58.9134	0.410866		0.598693
HeLa_Sg44_KO / HeLa_C1_biot	Q9UPN3	Q9UPN3	-0.505688	0.505688	0.100706	0.251976	51	Q9UPN3	MACF1	Microtubule-actin cross-linking factor 1, isoforms 1/2/3/5	MACF1_HUMAN	103	-29.5675	0.704325		0.59864
HeLa_Sg44_KO / HeLa_C1_biot	Q9NP97	Q9NP97	1.94596	1.94596	0.100862	0.252091	3	Q9NP97	DYNLRB1	Dynein light chain roadblock-type 1	DLRB1_HUMAN	3	285.293	3.85293		0.598442
HeLa_Sg44_KO / HeLa_C1_biot	Q92541	Q92541	-0.368036	0.368036	0.101037	0.252218	5	Q92541	RTF1	RNA polymerase-associated protein RTF1 homolog	RTF1_HUMAN	6	-22.5163	0.774837		0.598224
HeLa_Sg44_KO / HeLa_C1_biot	Q969M3	Q969M3	-0.148755	0.148755	0.101161	0.25224	2	Q969M3	YIPF5	Protein YIPF5	YIPF5_HUMAN	2	-9.79714	0.902029		0.598186
HeLa_Sg44_KO / HeLa_C1_biot	Q99755	Q99755	-0.829216	0.829216	0.101265	0.252358	2	Q99755	PIP5K1A	Phosphatidylinositol 4-phosphate 5-kinase type-1 alpha	PI51A_HUMAN	2	-43.7165	0.562835		0.597982
HeLa_Sg44_KO / HeLa_C1_biot	O15091	O15091	0.80891	0.80891	0.10143	0.252729	21	O15091	KIAA0391	Mitochondrial ribonuclease P protein 3	MRRP3_HUMAN	15	75.1887	1.75189		0.597345
HeLa_Sg44_KO / HeLa_C1_biot	Q9H6T3	Q9H6T3	-0.975539	0.975539	0.101744	0.253163	2	Q9H6T3	RPAP3	RNA polymerase II-associated protein 3	RPAP3_HUMAN	3	-49.145	0.50855		0.5966
HeLa_Sg44_KO / HeLa_C1_biot	P41743	P41743	0.828466	0.828466	0.101882	0.253234	4	P41743	PRKCI	Protein kinase C iota type	KPCI_HUMAN	4	77.5796	1.7758		0.596477
HeLa_Sg44_KO / HeLa_C1_biot	Q14146	Q14146	0.583497	0.583497	0.101845	0.253234	4	Q14146	URB2	Unhealthy ribosome biogenesis protein 2 homolog	URB2_HUMAN	4	49.8477	1.49848		0.596477
HeLa_Sg44_KO / HeLa_C1_biot	O95573	O95573	0.159126	0.159126	0.102102	0.25355	44	O95573	ACSL3	Long-chain-fatty-acid--CoA ligase 3	ACSL3_HUMAN	29	11.6611	1.11661		0.595937
HeLa_Sg44_KO / HeLa_C1_biot	Q8IYI6	Q8IYI6	-0.0351861	0.0351861	0.102308	0.253667	11	Q8IYI6	EXOC8	Exocyst complex component 8	EXOC8_HUMAN	10	-2.40941	0.975906		0.595737
HeLa_Sg44_KO / HeLa_C1_biot	Q01581	Q01581	0.586043	0.586043	0.102342	0.253711	11	Q01581	HMGCS1	Hydroxymethylglutaryl-CoA synthase, cytoplasmic	HMCS1_HUMAN	14	50.1124	1.50112		0.59566
HeLa_Sg44_KO / HeLa_C1_biot	O94901	O94901	0.235767	0.235767	0.102508	0.253929	13	O94901	SUN1	SUN domain-containing protein 1	SUN1_HUMAN	11	17.7533	1.17753		0.595287
HeLa_Sg44_KO / HeLa_C1_biot	Q8WTV0	Q8WTV0	0.257137	0.257137	0.102578	0.253946	24	Q8WTV0	SCARB1	Scavenger receptor class B member 1	SCRB1_HUMAN	14	19.5105	1.1951		0.595258
HeLa_Sg44_KO / HeLa_C1_biot	O60841	O60841	-0.106373	0.106373	0.103115	0.25481	47	O60841	EIF5B	Eukaryotic translation initiation factor 5B	IF2P_HUMAN	36	-7.10798	0.92892		0.593784
HeLa_Sg44_KO / HeLa_C1_biot	Q5SVZ6	Q5SVZ6	-0.41251	0.41251	0.103537	0.255266	7	Q5SVZ6	ZMYM1	Zinc finger MYM-type protein 1	ZMYM1_HUMAN	6	-24.8685	0.751315		0.593008
HeLa_Sg44_KO / HeLa_C1_biot	P52848	P52848	0.91993	0.91993	0.103742	0.255643	2	P52848	NDST1	Bifunctional heparan sulfate N-deacetylase/N-sulfotransferase 1	NDST1_HUMAN	2	89.2024	1.89202		0.592366
HeLa_Sg44_KO / HeLa_C1_biot	Q9Y3C1	Q9Y3C1	-0.463982	0.463982	0.103788	0.255691	7	Q9Y3C1	NOP16	Nucleolar protein 16	NOP16_HUMAN	5	-27.5018	0.724982		0.592285
HeLa_Sg44_KO / HeLa_C1_biot	O15118	O15118	0.599616	0.599616	0.103926	0.255834	4	O15118	NPC1	Niemann-Pick C1 protein	NPC1_HUMAN	4	51.5313	1.51531		0.592042
HeLa_Sg44_KO / HeLa_C1_biot	Q9H2G2	Q9H2G2	-0.511636	0.511636	0.103914	0.255834	24	Q9H2G2	SLK	STE20-like serine/threonine-protein kinase	SLK_HUMAN	30	-29.8573	0.701427		0.592042
HeLa_Sg44_KO / HeLa_C1_biot	Q9NPR2	Q9NPR2	-0.439534	0.439534	0.104314	0.256399	16	Q9NPR2	SEMA4B	Semaphorin-4B	SEM4B_HUMAN	13	-26.2627	0.737373		0.591083
HeLa_Sg44_KO / HeLa_C1_biot	O00308	O00308	-0.281167	0.281167	0.104428	0.256524	2	O00308	WWP2	NEDD4-like E3 ubiquitin-protein ligase WWP2	WWP2_HUMAN	3	-17.7075	0.822925		0.590873
HeLa_Sg44_KO / HeLa_C1_biot	Q5XKP0	Q5XKP0	0.208453	0.208453	0.104559	0.256768	2	Q5XKP0	MIC13	MICOS complex subunit MIC13	MIC13_HUMAN	3	15.5449	1.15545		0.590459
HeLa_Sg44_KO / HeLa_C1_biot	Q9P2E9	Q9P2E9	0.0761913	0.0761913	0.105	0.257264	82	Q9P2E9	RRBP1	Ribosome-binding protein 1	RRBP1_HUMAN	63	5.42312	1.05423		0.589622
HeLa_Sg44_KO / HeLa_C1_biot	Q6R327	Q6R327	0.531869	0.531869	0.105039	0.257282	13	Q6R327	RICTOR	Rapamycin-insensitive companion of mTOR	RICTR_HUMAN	13	44.5801	1.4458		0.58959
HeLa_Sg44_KO / HeLa_C1_biot	P60900	P60900	-0.352176	0.352176	0.105299	0.257606	7	P60900	PSMA6	Proteasome subunit alpha type-6	PSA6_HUMAN	6	-21.6598	0.783402		0.589044
HeLa_Sg44_KO / HeLa_C1_biot	P50990	P50990	0.0652778	0.0652778	0.105403	0.257757	59	P50990	CCT8	T-complex protein 1 subunit theta	TCPQ_HUMAN	35	4.62864	1.04629		0.588789
HeLa_Sg44_KO / HeLa_C1_biot	Q96AG4	Q96AG4	-0.192947	0.192947	0.105461	0.257817	16	Q96AG4	LRRC59	Leucine-rich repeat-containing protein 59	LRC59_HUMAN	11	-12.5183	0.874817		0.588689
HeLa_Sg44_KO / HeLa_C1_biot	P30486	P30486	0.372848	0.372848	0.105526	0.257882	5	P30486	HLA-B	HLA class I histocompatibility antigen, B-48 alpha chain	1B48_HUMAN	4	29.4906	1.29491		0.588579
HeLa_Sg44_KO / HeLa_C1_biot	P62269	P62269	-0.354449	0.354449	0.105695	0.258067	13	P62269	RPS18	40S ribosomal protein S18	RS18_HUMAN	10	-21.7832	0.782168		0.588267
HeLa_Sg44_KO / HeLa_C1_biot	Q6P1Q0	Q6P1Q0	-0.403254	0.403254	0.105767	0.258108	3	Q6P1Q0	LETMD1	LETM1 domain-containing protein 1	LTMD1_HUMAN	2	-24.3849	0.756151		0.588198
HeLa_Sg44_KO / HeLa_C1_biot	Q96BI1	Q96BI1	0.368924	0.368924	0.10628	0.258984	2	Q96BI1	SLC22A18	Solute carrier family 22 member 18	S22AI_HUMAN	3	29.1389	1.29139		0.586727
HeLa_Sg44_KO / HeLa_C1_biot	Q8IYU8	Q8IYU8	0.593059	0.593059	0.106356	0.259017	8	Q8IYU8	MICU2	Calcium uptake protein 2, mitochondrial	MICU2_HUMAN	6	50.8442	1.50844		0.586671
HeLa_Sg44_KO / HeLa_C1_biot	Q99459	Q99459	-0.381968	0.381968	0.106537	0.259325	12	Q99459	CDC5L	Cell division cycle 5-like protein	CDC5L_HUMAN	15	-23.261	0.76739		0.586156
HeLa_Sg44_KO / HeLa_C1_biot	P06865	P06865	-0.287123	0.287123	0.106771	0.259714	6	P06865	HEXA	Beta-hexosaminidase subunit alpha	HEXA_HUMAN	5	-18.0465	0.819535		0.585505
HeLa_Sg44_KO / HeLa_C1_biot	P40617	P40617	1.01004	1.01004	0.106821	0.259757	3	P40617	ARL4A	ADP-ribosylation factor-like protein 4A	ARL4A_HUMAN	3	101.396	2.01396		0.585432
HeLa_Sg44_KO / HeLa_C1_biot	P40227	P40227	-0.0646052	0.0646052	0.107276	0.260177	36	P40227	CCT6A	T-complex protein 1 subunit zeta	TCPZ_HUMAN	20	-4.3793	0.956207		0.58473
HeLa_Sg44_KO / HeLa_C1_biot	P10619	P10619	0.658989	0.658989	0.107357	0.260238	4	P10619	CTSA	Lysosomal protective protein	PPGB_HUMAN	4	57.8975	1.57898		0.584629
HeLa_Sg44_KO / HeLa_C1_biot	O94826	O94826	-0.435274	0.435274	0.107586	0.260328	28	O94826	TOMM70A	Mitochondrial import receptor subunit TOM70	TOM70_HUMAN	19	-26.0447	0.739553		0.584479
HeLa_Sg44_KO / HeLa_C1_biot	P54136	P54136	0.32167	0.32167	0.108121	0.261112	25	P54136	RARS	Arginine--tRNA ligase, cytoplasmic	SYRC_HUMAN	22	24.9777	1.24978		0.583174
HeLa_Sg44_KO / HeLa_C1_biot	P35367	P35367	0.706811	0.706811	0.108557	0.261715	5	P35367	HRH1	Histamine H1 receptor	HRH1_HUMAN	6	63.2192	1.63219		0.582172
HeLa_Sg44_KO / HeLa_C1_biot	Q8NB16	Q8NB16	-0.434297	0.434297	0.108584	0.261715	8	Q8NB16	MLKL	Mixed lineage kinase domain-like protein	MLKL_HUMAN	9	-25.9945	0.740055		0.582172
HeLa_Sg44_KO / HeLa_C1_biot	P42766	P42766	-0.435568	0.435568	0.108753	0.261855	4	P42766	RPL35	60S ribosomal protein L35	RL35_HUMAN	3	-26.0598	0.739402		0.581939
HeLa_Sg44_KO / HeLa_C1_biot	Q9NZR2	Q9NZR2	0.986251	0.986251	0.108741	0.261855	7	Q9NZR2	LRP1B	Low-density lipoprotein receptor-related protein 1B	LRP1B_HUMAN	7	98.1031	1.98103		0.581939
HeLa_Sg44_KO / HeLa_C1_biot	Q9UKU7	Q9UKU7	0.147737	0.147737	0.108914	0.262079	2	Q9UKU7	ACAD8	Isobutyryl-CoA dehydrogenase, mitochondrial	ACAD8_HUMAN	4	10.783	1.10783		0.581567
HeLa_Sg44_KO / HeLa_C1_biot	Q13617	Q13617	-0.643235	0.643235	0.109421	0.262565	6	Q13617	CUL2	Cullin-2	CUL2_HUMAN	5	-35.9724	0.640276		0.580764
HeLa_Sg44_KO / HeLa_C1_biot	Q96ND0	Q96ND0	-0.345705	0.345705	0.109397	0.262565	5	Q96ND0	FAM210A	Protein FAM210A	F210A_HUMAN	4	-21.3077	0.786923		0.580764
HeLa_Sg44_KO / HeLa_C1_biot	P50238	P50238	-0.729954	0.729954	0.109568	0.262717	2	P50238	CRIP1	Cysteine-rich protein 1	CRIP1_HUMAN	3	-39.7077	0.602923		0.580512
HeLa_Sg44_KO / HeLa_C1_biot	Q13228	Q13228	0.877613	0.877613	0.109536	0.262717	6	Q13228	SELENBP1	Selenium-binding protein 1	SBP1_HUMAN	7	83.7333	1.83733		0.580512
HeLa_Sg44_KO / HeLa_C1_biot	P50443	P50443	0.00503077	0.00503077	0.109737	0.262855	12	P50443	SLC26A2	Sulfate transporter	S26A2_HUMAN	11	0.349315	1.00349		0.580283
HeLa_Sg44_KO / HeLa_C1_biot	Q8WWC4	Q8WWC4	0.244494	0.244494	0.11006	0.263316	8	Q8WWC4	C2orf47	Uncharacterized protein C2orf47, mitochondrial	CB047_HUMAN	7	18.4677	1.18468		0.579523
HeLa_Sg44_KO / HeLa_C1_biot	P38606	P38606	-0.128825	0.128825	0.110112	0.263366	24	P38606	ATP6V1A	V-type proton ATPase catalytic subunit A	VATA_HUMAN	19	-8.54242	0.914576		0.579441
HeLa_Sg44_KO / HeLa_C1_biot	Q52LW3	Q52LW3	-2.76417	2.76417	0.110328	0.263417	3	Q52LW3	ARHGAP29	Rho GTPase-activating protein 29	RHG29_HUMAN	5	-85.2802	0.147198		0.579356
HeLa_Sg44_KO / HeLa_C1_biot	Q9UBT7	Q9UBT7	-0.0440923	0.0440923	0.110346	0.263417	11	Q9UBT7	CTNNAL1	Alpha-catulin	CTNL1_HUMAN	11	-3.01001	0.9699		0.579356
HeLa_Sg44_KO / HeLa_C1_biot	Q9NTJ5	Q9NTJ5	0.925907	0.925907	0.11042	0.263514	15	Q9NTJ5	SACM1L	Phosphatidylinositide phosphatase SAC1	SAC1_HUMAN	16	89.9878	1.89988		0.579196
HeLa_Sg44_KO / HeLa_C1_biot	Q9NVX2	Q9NVX2	-2.24747	2.24747	0.110572	0.263566	3	Q9NVX2	NLE1	Notchless protein homolog 1	NLE1_HUMAN	4	-78.9407	0.210593		0.579111
HeLa_Sg44_KO / HeLa_C1_biot	P06241	P06241	-0.1484	0.1484	0.110613	0.263626	9	P06241	FYN	Tyrosine-protein kinase Fyn	FYN_HUMAN	9	-9.77494	0.902251		0.579012
HeLa_Sg44_KO / HeLa_C1_biot	Q96GX5	Q96GX5	-0.806855	0.806855	0.111551	0.264963	4	Q96GX5	MASTL	Serine/threonine-protein kinase greatwall	GWL_HUMAN	4	-42.8373	0.571627		0.576814
HeLa_Sg44_KO / HeLa_C1_biot	P18583	P18583	0.412379	0.412379	0.111745	0.265058	17	P18583	SON	Protein SON	SON_HUMAN	23	33.0879	1.33088		0.57666
HeLa_Sg44_KO / HeLa_C1_biot	Q14573	Q14573	0.780728	0.780728	0.111659	0.265058	41	Q14573	ITPR3	Inositol 1,4,5-trisphosphate receptor type 3	ITPR3_HUMAN	38	71.7997	1.718		0.57666
HeLa_Sg44_KO / HeLa_C1_biot	Q15056	Q15056	-0.399378	0.399378	0.11187	0.265135	4	Q15056	EIF4H	Eukaryotic translation initiation factor 4H	IF4H_HUMAN	6	-24.1815	0.758185		0.576532
HeLa_Sg44_KO / HeLa_C1_biot	Q86V40	Q86V40	0.908085	0.908085	0.112004	0.265298	3	Q86V40	TRABD2A	Metalloprotease TIKI1	TIKI1_HUMAN	2	87.6554	1.87655		0.576266
HeLa_Sg44_KO / HeLa_C1_biot	Q96KG9	Q96KG9	0.632229	0.632229	0.112552	0.266012	3	Q96KG9	SCYL1	N-terminal kinase-like protein	NTKL_HUMAN	4	54.9958	1.54996		0.575098
HeLa_Sg44_KO / HeLa_C1_biot	Q14974	Q14974	0.00710523	0.00710523	0.112728	0.266193	42	Q14974	KPNB1	Importin subunit beta-1	IMB1_HUMAN	24	0.493712	1.00494		0.574804
HeLa_Sg44_KO / HeLa_C1_biot	Q8IYB8	Q8IYB8	-0.740445	0.740445	0.11307	0.266735	4	Q8IYB8	SUPV3L1	ATP-dependent RNA helicase SUPV3L1, mitochondrial	SUV3_HUMAN	3	-40.1445	0.598555		0.573921
HeLa_Sg44_KO / HeLa_C1_biot	Q9HAU0	Q9HAU0	0.749369	0.749369	0.11315	0.266762	8	Q9HAU0	PLEKHA5	Pleckstrin homology domain-containing family A member 5	PKHA5_HUMAN	16	68.1058	1.68106		0.573877
HeLa_Sg44_KO / HeLa_C1_biot	O95274	O95274	0.176276	0.176276	0.113282	0.266995	3	O95274	LYPD3	Ly6/PLAUR domain-containing protein 3	LYPD3_HUMAN	3	12.9964	1.12996		0.573497
HeLa_Sg44_KO / HeLa_C1_biot	Q9Y4C1	Q9Y4C1	-1.14278	1.14278	0.113549	0.267518	4	Q9Y4C1	KDM3A	Lysine-specific demethylase 3A	KDM3A_HUMAN	6	-54.7115	0.452885		0.572647
HeLa_Sg44_KO / HeLa_C1_biot	O60427	O60427	1.3536	1.3536	0.113875	0.267671	15	O60427	FADS1	Fatty acid desaturase 1	FADS1_HUMAN	11	155.549	2.55549		0.572399
HeLa_Sg44_KO / HeLa_C1_biot	Q8TAG9	Q8TAG9	0.621813	0.621813	0.113872	0.267671	7	Q8TAG9	EXOC6	Exocyst complex component 6	EXOC6_HUMAN	7	53.8808	1.53881		0.572399
HeLa_Sg44_KO / HeLa_C1_biot	Q53S33	Q53S33	-0.300454	0.300454	0.114566	0.268494	2	Q53S33	BOLA3	BolA-like protein 3	BOLA3_HUMAN	2	-18.8003	0.811997		0.571065
HeLa_Sg44_KO / HeLa_C1_biot	Q6YHK3	Q6YHK3	0.398068	0.398068	0.114692	0.268634	95	Q6YHK3	CD109	CD109 antigen	CD109_HUMAN	60	31.7742	1.31774		0.570839
HeLa_Sg44_KO / HeLa_C1_biot	O43264	O43264	0.0154243	0.0154243	0.114714	0.268646	22	O43264	ZW10	Centromere/kinetochore protein zw10 homolog	ZW10_HUMAN	18	1.07487	1.01075		0.570819
HeLa_Sg44_KO / HeLa_C1_biot	P12107	P12107	1.47356	1.47356	0.115239	0.269004	3	P12107	COL11A1	Collagen alpha-1(XI) chain	COBA1_HUMAN	4	177.707	2.77707		0.570241
HeLa_Sg44_KO / HeLa_C1_biot	Q9UJW0	Q9UJW0	-0.738327	0.738327	0.115624	0.269493	3	Q9UJW0	DCTN4	Dynactin subunit 4	DCTN4_HUMAN	4	-40.0566	0.599434		0.569453
HeLa_Sg44_KO / HeLa_C1_biot	B0YJ81	B0YJ81	0.517215	0.517215	0.116046	0.270032	4	B0YJ81	HACD1	Very-long-chain (3R)-3-hydroxyacyl-CoA dehydratase 1	HACD1_HUMAN	3	43.119	1.43119		0.568584
HeLa_Sg44_KO / HeLa_C1_biot	Q9NY93	Q9NY93	1.32337	1.32337	0.116057	0.270032	4	Q9NY93	DDX56	Probable ATP-dependent RNA helicase DDX56	DDX56_HUMAN	5	150.251	2.50251		0.568584
HeLa_Sg44_KO / HeLa_C1_biot	P27105	P27105	0.0503357	0.0503357	0.116135	0.270072	19	P27105	STOM	Erythrocyte band 7 integral membrane protein	STOM_HUMAN	10	3.55059	1.03551		0.56852
HeLa_Sg44_KO / HeLa_C1_biot	Q99523	Q99523	-0.634771	0.634771	0.116255	0.270101	9	Q99523	SORT1	Sortilin	SORT_HUMAN	10	-35.5957	0.644043		0.568473
HeLa_Sg44_KO / HeLa_C1_biot	P04844	P04844	0.330876	0.330876	0.116872	0.270797	40	P04844	RPN2	Dolichyl-diphosphooligosaccharide--protein glycosyltransferase subunit 2	RPN2_HUMAN	24	25.7777	1.25778		0.567356
HeLa_Sg44_KO / HeLa_C1_biot	P32119	P32119	-0.433703	0.433703	0.116802	0.270797	16	P32119	PRDX2	Peroxiredoxin-2	PRDX2_HUMAN	10	-25.9641	0.740359		0.567356
HeLa_Sg44_KO / HeLa_C1_biot	P61201	P61201	-0.239938	0.239938	0.116852	0.270797	10	P61201	COPS2	COP9 signalosome complex subunit 2	CSN2_HUMAN	10	-15.3218	0.846782		0.567356
HeLa_Sg44_KO / HeLa_C1_biot	Q6ZNJ1	Q6ZNJ1	0.0309332	0.0309332	0.117265	0.27132	4	Q6ZNJ1	NBEAL2	Neurobeachin-like protein 2	NBEL2_HUMAN	5	2.16727	1.02167		0.566519
HeLa_Sg44_KO / HeLa_C1_biot	Q9H6X2	Q9H6X2	1.38106	1.38106	0.117469	0.271487	41	Q9H6X2	ANTXR1	Anthrax toxin receptor 1	ANTR1_HUMAN	24	160.46	2.6046		0.566251
HeLa_Sg44_KO / HeLa_C1_biot	P01891	P01891	0.122869	0.122869	0.118179	0.272265	4	P01891	HLA-A	HLA class I histocompatibility antigen, A-68 alpha chain	1A68_HUMAN	3	8.8898	1.0889		0.565007
HeLa_Sg44_KO / HeLa_C1_biot	Q9H3K2	Q9H3K2	0.707176	0.707176	0.118326	0.272291	5	Q9H3K2	GHITM	Growth hormone-inducible transmembrane protein	GHITM_HUMAN	2	63.2606	1.63261		0.564966
HeLa_Sg44_KO / HeLa_C1_biot	Q8TER5	Q8TER5	0.298448	0.298448	0.118623	0.272517	2	Q8TER5	ARHGEF40	Rho guanine nucleotide exchange factor 40	ARH40_HUMAN	2	22.9821	1.22982		0.564606
HeLa_Sg44_KO / HeLa_C1_biot	Q86XZ4	Q86XZ4	0.348392	0.348392	0.11871	0.272594	4	Q86XZ4	SPATS2	Spermatogenesis-associated serine-rich protein 2	SPAS2_HUMAN	4	27.3141	1.27314		0.564484
HeLa_Sg44_KO / HeLa_C1_biot	Q9HDB5;Q9Y4C0	Q9HDB5;Q9Y4C0	-0.56917	0.56917	0.118831	0.272757	3	Q9HDB5;Q9Y4C0	NRXN3	Neurexin-3-beta;Neurexin-3	NRX3B_HUMAN;NRX3A_HUMAN	3	-32.5996	0.674004		0.564225
HeLa_Sg44_KO / HeLa_C1_biot	Q96JB2	Q96JB2	0.15353	0.15353	0.118871	0.272769	19	Q96JB2	COG3	Conserved oligomeric Golgi complex subunit 3	COG3_HUMAN	21	11.2288	1.11229		0.564204
HeLa_Sg44_KO / HeLa_C1_biot	Q06418	Q06418	0.286448	0.286448	0.119156	0.273017	22	Q06418	TYRO3	Tyrosine-protein kinase receptor TYRO3	TYRO3_HUMAN	17	21.9634	1.21963		0.56381
HeLa_Sg44_KO / HeLa_C1_biot	Q53GA4	Q53GA4	0.653112	0.653112	0.119109	0.273017	4	Q53GA4	PHLDA2	Pleckstrin homology-like domain family A member 2	PHLA2_HUMAN	3	57.2556	1.57256		0.56381
HeLa_Sg44_KO / HeLa_C1_biot	P82673	P82673	0.616979	0.616979	0.119344	0.273196	3	P82673	MRPS35	28S ribosomal protein S35, mitochondrial	RT35_HUMAN	3	53.366	1.53366		0.563526
HeLa_Sg44_KO / HeLa_C1_biot	Q16740	Q16740	-0.416836	0.416836	0.119425	0.273203	7	Q16740	CLPP	ATP-dependent Clp protease proteolytic subunit, mitochondrial	CLPP_HUMAN	6	-25.0934	0.749066		0.563514
HeLa_Sg44_KO / HeLa_C1_biot	Q9UJU6	Q9UJU6	-0.827194	0.827194	0.119516	0.273213	4	Q9UJU6	DBNL	Drebrin-like protein	DBNL_HUMAN	7	-43.6376	0.563624		0.563499
HeLa_Sg44_KO / HeLa_C1_biot	P14923	P14923	-0.438325	0.438325	0.119644	0.273381	61	P14923	JUP	Junction plakoglobin	PLAK_HUMAN	32	-26.2009	0.737991		0.563232
HeLa_Sg44_KO / HeLa_C1_biot	Q9H9B4	Q9H9B4	0.0671418	0.0671418	0.119805	0.273555	23	Q9H9B4	SFXN1	Sideroflexin-1	SFXN1_HUMAN	14	4.76391	1.04764		0.562955
HeLa_Sg44_KO / HeLa_C1_biot	Q9UJ70	Q9UJ70	-1.43183	1.43183	0.119754	0.273555	5	Q9UJ70	NAGK	N-acetyl-D-glucosamine kinase	NAGK_HUMAN	5	-62.9338	0.370662		0.562955
HeLa_Sg44_KO / HeLa_C1_biot	Q96FV9	Q96FV9	-1.40613	1.40613	0.120039	0.273661	2	Q96FV9	THOC1	THO complex subunit 1	THOC1_HUMAN	2	-62.2677	0.377323		0.562787
HeLa_Sg44_KO / HeLa_C1_biot	Q96SQ9	Q96SQ9	-0.149481	0.149481	0.120051	0.273661	3	Q96SQ9	CYP2S1	Cytochrome P450 2S1	CP2S1_HUMAN	2	-9.84255	0.901574		0.562787
HeLa_Sg44_KO / HeLa_C1_biot	P49207	P49207	-0.0549764	0.0549764	0.120384	0.274108	2	P49207	RPL34	60S ribosomal protein L34	RL34_HUMAN	3	-3.73898	0.96261		0.562078
HeLa_Sg44_KO / HeLa_C1_biot	Q16891	Q16891	-0.349051	0.349051	0.120651	0.274232	89	Q16891	IMMT	MICOS complex subunit MIC60	MIC60_HUMAN	51	-21.4899	0.785101		0.561881
HeLa_Sg44_KO / HeLa_C1_biot	Q8TEY7	Q8TEY7	0.0138671	0.0138671	0.120959	0.274485	8	Q8TEY7	USP33	Ubiquitin carboxyl-terminal hydrolase 33	UBP33_HUMAN	9	0.965832	1.00966		0.561482
HeLa_Sg44_KO / HeLa_C1_biot	Q03393	Q03393	0.403752	0.403752	0.120988	0.274506	6	Q03393	PTS	6-pyruvoyl tetrahydrobiopterin synthase	PTPS_HUMAN	6	32.2944	1.32294		0.561449
HeLa_Sg44_KO / HeLa_C1_biot	P55884	P55884	0.0442811	0.0442811	0.12106	0.274522	17	P55884	EIF3B	Eukaryotic translation initiation factor 3 subunit B	EIF3B_HUMAN	16	3.11692	1.03117		0.561424
HeLa_Sg44_KO / HeLa_C1_biot	O95182	O95182	-0.110921	0.110921	0.121189	0.274735	4	O95182	NDUFA7	NADH dehydrogenase [ubiquinone] 1 alpha subcomplex subunit 7	NDUA7_HUMAN	3	-7.40034	0.925997		0.561086
HeLa_Sg44_KO / HeLa_C1_biot	P52735	P52735	0.403461	0.403461	0.1215	0.275049	5	P52735	VAV2	Guanine nucleotide exchange factor VAV2	VAV2_HUMAN	4	32.2678	1.32268		0.56059
HeLa_Sg44_KO / HeLa_C1_biot	Q13214	Q13214	-0.135148	0.135148	0.122083	0.275707	6	Q13214	SEMA3B	Semaphorin-3B	SEM3B_HUMAN	8	-8.94236	0.910576		0.559552
HeLa_Sg44_KO / HeLa_C1_biot	Q96I99	Q96I99	0.259723	0.259723	0.122081	0.275707	24	Q96I99	SUCLG2	Succinyl-CoA ligase [GDP-forming] subunit beta, mitochondrial	SUCB2_HUMAN	19	19.7249	1.19725		0.559552
HeLa_Sg44_KO / HeLa_C1_biot	Q9BTX1	Q9BTX1	-0.593485	0.593485	0.122127	0.275736	11	Q9BTX1	NDC1	Nucleoporin NDC1	NDC1_HUMAN	9	-33.726	0.66274		0.559506
HeLa_Sg44_KO / HeLa_C1_biot	Q9HAV7	Q9HAV7	-0.44121	0.44121	0.122415	0.275998	12	Q9HAV7	GRPEL1	GrpE protein homolog 1, mitochondrial	GRPE1_HUMAN	8	-26.3483	0.736517		0.559095
HeLa_Sg44_KO / HeLa_C1_biot	Q96A65	Q96A65	0.151157	0.151157	0.122493	0.276027	32	Q96A65	EXOC4	Exocyst complex component 4	EXOC4_HUMAN	29	11.0459	1.11046		0.559048
HeLa_Sg44_KO / HeLa_C1_biot	Q07864	Q07864	-0.485926	0.485926	0.122585	0.276157	8	Q07864	POLE	DNA polymerase epsilon catalytic subunit A	DPOE1_HUMAN	12	-28.5961	0.714039		0.558844
HeLa_Sg44_KO / HeLa_C1_biot	Q13470	Q13470	-0.553116	0.553116	0.122653	0.276157	2	Q13470	TNK1	Non-receptor tyrosine-protein kinase TNK1	TNK1_HUMAN	2	-31.8453	0.681547		0.558844
HeLa_Sg44_KO / HeLa_C1_biot	P49589	P49589	-0.271138	0.271138	0.122743	0.276206	12	P49589	CARS	Cysteine--tRNA ligase, cytoplasmic	SYCC_HUMAN	13	-17.1334	0.828666		0.558767
HeLa_Sg44_KO / HeLa_C1_biot	Q13188	Q13188	-0.307247	0.307247	0.123184	0.276686	5	Q13188	STK3	Serine/threonine-protein kinase 3	STK3_HUMAN	6	-19.1818	0.808182		0.558013
HeLa_Sg44_KO / HeLa_C1_biot	Q6P3X3	Q6P3X3	0.691217	0.691217	0.123213	0.276686	16	Q6P3X3	TTC27	Tetratricopeptide repeat protein 27	TTC27_HUMAN	10	61.4645	1.61464		0.558013
HeLa_Sg44_KO / HeLa_C1_biot	P17980	P17980	-0.290381	0.290381	0.123321	0.276736	15	P17980	PSMC3	26S protease regulatory subunit 6A	PRS6A_HUMAN	13	-18.2314	0.817686		0.557935
HeLa_Sg44_KO / HeLa_C1_biot	Q13308	Q13308	-0.156308	0.156308	0.123272	0.276736	6	Q13308	PTK7	Inactive tyrosine-protein kinase 7	PTK7_HUMAN	35	-10.2682	0.897318		0.557935
HeLa_Sg44_KO / HeLa_C1_biot	Q9NQ84	Q9NQ84	-0.0475393	0.0475393	0.123416	0.276873	15	Q9NQ84	GPRC5C	G-protein coupled receptor family C group 5 member C	GPC5C_HUMAN	7	-3.24147	0.967585		0.557719
HeLa_Sg44_KO / HeLa_C1_biot	Q00765	Q00765	0.932196	0.932196	0.123472	0.276922	6	Q00765	REEP5	Receptor expression-enhancing protein 5	REEP5_HUMAN	5	90.8179	1.90818		0.557643
HeLa_Sg44_KO / HeLa_C1_biot	P62424	P62424	-0.25129	0.25129	0.123776	0.277218	12	P62424	RPL7A	60S ribosomal protein L7a	RL7A_HUMAN	10	-15.9855	0.840145		0.557179
HeLa_Sg44_KO / HeLa_C1_biot	Q12965	Q12965	-0.958582	0.958582	0.123997	0.277329	25	Q12965	MYO1E	Unconventional myosin-Ie	MYO1E_HUMAN	23	-48.5438	0.514562		0.557004
HeLa_Sg44_KO / HeLa_C1_biot	Q9Y2S6	Q9Y2S6	-0.78543	0.78543	0.124068	0.277449	2	Q9Y2S6	TMA7	Translation machinery-associated protein 7	TMA7_HUMAN	2	-41.9821	0.580179		0.556816
HeLa_Sg44_KO / HeLa_C1_biot	Q96A54	Q96A54	-0.70609	0.70609	0.124113	0.277487	3	Q96A54	ADIPOR1	Adiponectin receptor protein 1	ADR1_HUMAN	3	-38.7021	0.612979		0.556758
HeLa_Sg44_KO / HeLa_C1_biot	O43865	O43865	0.318734	0.318734	0.124324	0.27783	9	O43865	AHCYL1	Adenosylhomocysteinase 2	SAHH2_HUMAN	8	24.7236	1.24724		0.55622
HeLa_Sg44_KO / HeLa_C1_biot	Q5JRA6	Q5JRA6	0.528068	0.528068	0.124575	0.278006	44	Q5JRA6	MIA3	Melanoma inhibitory activity protein 3	MIA3_HUMAN	41	44.1997	1.442		0.555945
HeLa_Sg44_KO / HeLa_C1_biot	Q13885	Q13885	-0.182355	0.182355	0.124605	0.278036	8	Q13885	TUBB2A	Tubulin beta-2A chain	TBB2A_HUMAN	6	-11.8737	0.881263		0.555899
HeLa_Sg44_KO / HeLa_C1_biot	Q99829	Q99829	0.260091	0.260091	0.124761	0.278129	9	Q99829	CPNE1	Copine-1	CPNE1_HUMAN	10	19.7554	1.19755		0.555753
HeLa_Sg44_KO / HeLa_C1_biot	Q9UBQ5	Q9UBQ5	0.151944	0.151944	0.124675	0.278129	6	Q9UBQ5	EIF3K	Eukaryotic translation initiation factor 3 subunit K	EIF3K_HUMAN	5	11.1066	1.11107		0.555753
HeLa_Sg44_KO / HeLa_C1_biot	Q9NPL8	Q9NPL8	-0.0118919	0.0118919	0.12496	0.278403	13	Q9NPL8	TIMMDC1	Complex I assembly factor TIMMDC1, mitochondrial	TIDC1_HUMAN	11	-0.820899	0.991791		0.555325
HeLa_Sg44_KO / HeLa_C1_biot	P51159	P51159	-0.502952	0.502952	0.125259	0.278725	4	P51159	RAB27A	Ras-related protein Rab-27A	RB27A_HUMAN	5	-29.4339	0.705661		0.554824
HeLa_Sg44_KO / HeLa_C1_biot	P38159	P38159	-0.115059	0.115059	0.125346	0.278765	11	P38159	RBMX	RNA-binding motif protein, X chromosome	RBMX_HUMAN	13	-7.66557	0.923344		0.554761
HeLa_Sg44_KO / HeLa_C1_biot	Q5SYE7	Q5SYE7	-0.187121	0.187121	0.125387	0.278787	2	Q5SYE7	NHSL1	NHS-like protein 1	NHSL1_HUMAN	3	-12.1643	0.878357		0.554728
HeLa_Sg44_KO / HeLa_C1_biot	Q7LBC6	Q7LBC6	-0.743068	0.743068	0.125764	0.279311	4	Q7LBC6	KDM3B	Lysine-specific demethylase 3B	KDM3B_HUMAN	10	-40.2533	0.597467		0.553911
HeLa_Sg44_KO / HeLa_C1_biot	Q8N3F8	Q8N3F8	-0.474412	0.474412	0.12612	0.279452	3	Q8N3F8	MICALL1	MICAL-like protein 1	MILK1_HUMAN	10	-28.024	0.71976		0.553692
HeLa_Sg44_KO / HeLa_C1_biot	Q8TEX9	Q8TEX9	0.0760878	0.0760878	0.126106	0.279452	15	Q8TEX9	IPO4	Importin-4	IPO4_HUMAN	13	5.41556	1.05416		0.553692
HeLa_Sg44_KO / HeLa_C1_biot	P10644	P10644	-0.239985	0.239985	0.126298	0.279652	4	P10644	PRKAR1A	cAMP-dependent protein kinase type I-alpha regulatory subunit	KAP0_HUMAN	4	-15.3246	0.846754		0.553382
HeLa_Sg44_KO / HeLa_C1_biot	P50897	P50897	0.426339	0.426339	0.126379	0.279771	9	P50897	PPT1	Palmitoyl-protein thioesterase 1	PPT1_HUMAN	6	34.3819	1.34382		0.553197
HeLa_Sg44_KO / HeLa_C1_biot	P30740	P30740	0.523094	0.523094	0.126924	0.280422	19	P30740	SERPINB1	Leukocyte elastase inhibitor	ILEU_HUMAN	16	43.7034	1.43703		0.552187
HeLa_Sg44_KO / HeLa_C1_biot	Q9HCE1	Q9HCE1	-0.38676	0.38676	0.12718	0.280622	3	Q9HCE1	MOV10	Putative helicase MOV-10	MOV10_HUMAN	3	-23.5155	0.764845		0.551879
HeLa_Sg44_KO / HeLa_C1_biot	Q08357	Q08357	-0.614652	0.614652	0.127619	0.281005	10	Q08357	SLC20A2	Sodium-dependent phosphate transporter 2	S20A2_HUMAN	11	-34.6913	0.653087		0.551286
HeLa_Sg44_KO / HeLa_C1_biot	Q8WWY3	Q8WWY3	-1.49305	1.49305	0.127956	0.281511	4	Q8WWY3	PRPF31	U4/U6 small nuclear ribonucleoprotein Prp31	PRP31_HUMAN	6	-64.4739	0.355261		0.550505
HeLa_Sg44_KO / HeLa_C1_biot	P35222	P35222	0.287177	0.287177	0.128039	0.281539	15	P35222	CTNNB1	Catenin beta-1	CTNB1_HUMAN	19	22.025	1.22025		0.550462
HeLa_Sg44_KO / HeLa_C1_biot	P06730	P06730	-0.613094	0.613094	0.128598	0.282077	3	P06730	EIF4E	Eukaryotic translation initiation factor 4E	IF4E_HUMAN	2	-34.6207	0.653793		0.549632
HeLa_Sg44_KO / HeLa_C1_biot	Q08345	Q08345	-0.527431	0.527431	0.128884	0.282467	29	Q08345	DDR1	Epithelial discoidin domain-containing receptor 1	DDR1_HUMAN	22	-30.6211	0.693789		0.549032
HeLa_Sg44_KO / HeLa_C1_biot	P21730	P21730	1.41815	1.41815	0.128958	0.282532	3	P21730	C5AR1	C5a anaphylatoxin chemotactic receptor 1	C5AR1_HUMAN	3	167.242	2.67242		0.548933
HeLa_Sg44_KO / HeLa_C1_biot	Q9NX74	Q9NX74	-0.526137	0.526137	0.129119	0.282674	2	Q9NX74	DUS2	tRNA-dihydrouridine(20) synthase [NAD(P)+]-like	DUS2L_HUMAN	3	-30.5588	0.694412		0.548713
HeLa_Sg44_KO / HeLa_C1_biot	Q96QC0	Q96QC0	-0.0960197	0.0960197	0.129174	0.282689	5	Q96QC0	PPP1R10	Serine/threonine-protein phosphatase 1 regulatory subunit 10	PP1RA_HUMAN	6	-6.43893	0.935611		0.548692
HeLa_Sg44_KO / HeLa_C1_biot	P00491	P00491	-0.95519	0.95519	0.129193	0.282692	7	P00491	PNP	Purine nucleoside phosphorylase	PNPH_HUMAN	4	-48.4226	0.515774		0.548687
HeLa_Sg44_KO / HeLa_C1_biot	P56378	P56378	0.227385	0.227385	0.129255	0.28279	4	P56378	MP68	6.8 kDa mitochondrial proteolipid	68MP_HUMAN	3	17.0711	1.17071		0.548536
HeLa_Sg44_KO / HeLa_C1_biot	Q96QD8	Q96QD8	-0.116295	0.116295	0.129342	0.28279	13	Q96QD8	SLC38A2	Sodium-coupled neutral amino acid transporter 2	S38A2_HUMAN	6	-7.74464	0.922554		0.548536
HeLa_Sg44_KO / HeLa_C1_biot	Q96L91	Q96L91	-0.885893	0.885893	0.129558	0.283044	6	Q96L91	EP400	E1A-binding protein p400	EP400_HUMAN	7	-45.8848	0.541152		0.548146
HeLa_Sg44_KO / HeLa_C1_biot	Q9H8M9	Q9H8M9	1.88984	1.88984	0.129538	0.283044	2	Q9H8M9	EVA1A	Protein eva-1 homolog A	EVA1A_HUMAN	2	270.593	3.70593		0.548146
HeLa_Sg44_KO / HeLa_C1_biot	P51570	P51570	-0.188649	0.188649	0.129805	0.283316	11	P51570	GALK1	Galactokinase	GALK1_HUMAN	10	-12.2573	0.877427		0.547729
HeLa_Sg44_KO / HeLa_C1_biot	Q14444	Q14444	-0.12573	0.12573	0.129791	0.283316	25	Q14444	CAPRIN1	Caprin-1	CAPR1_HUMAN	18	-8.346	0.91654		0.547729
HeLa_Sg44_KO / HeLa_C1_biot	Q9Y219	Q9Y219	-0.53962	0.53962	0.129882	0.283346	2	Q9Y219	JAG2	Protein jagged-2	JAG2_HUMAN	1	-31.2048	0.687952		0.547684
HeLa_Sg44_KO / HeLa_C1_biot	O75521	O75521	0.150869	0.150869	0.130142	0.283656	10	O75521	ECI2	Enoyl-CoA delta isomerase 2, mitochondrial	ECI2_HUMAN	8	11.0238	1.11024		0.547208
HeLa_Sg44_KO / HeLa_C1_biot	Q6L8Q7	Q6L8Q7	-0.911591	0.911591	0.13019	0.283684	4	Q6L8Q7	PDE12	2',5'-phosphodiesterase 12	PDE12_HUMAN	5	-46.8401	0.531599		0.547166
HeLa_Sg44_KO / HeLa_C1_biot	A6NHR9	A6NHR9	0.537781	0.537781	0.130277	0.28372	12	A6NHR9	SMCHD1	Structural maintenance of chromosomes flexible hinge domain-containing protein 1	SMHD1_HUMAN	13	45.1737	1.45174		0.54711
HeLa_Sg44_KO / HeLa_C1_biot	Q96ED9	Q96ED9	0.395806	0.395806	0.130259	0.28372	6	Q96ED9	HOOK2	Protein Hook homolog 2	HOOK2_HUMAN	5	31.5678	1.31568		0.54711
HeLa_Sg44_KO / HeLa_C1_biot	Q9ULP9	Q9ULP9	0.87417	0.87417	0.130266	0.28372	3	Q9ULP9	TBC1D24	TBC1 domain family member 24	TBC24_HUMAN	3	83.2953	1.83295		0.54711
HeLa_Sg44_KO / HeLa_C1_biot	O14657	O14657	-0.845006	0.845006	0.130528	0.284036	3	O14657	TOR1B	Torsin-1B	TOR1B_HUMAN	3	-44.3291	0.556709		0.546626
HeLa_Sg44_KO / HeLa_C1_biot	P17858	P17858	1.89126	1.89126	0.130513	0.284036	18	P17858	PFKL	ATP-dependent 6-phosphofructokinase, liver type	PFKAL_HUMAN	15	270.958	3.70958		0.546626
HeLa_Sg44_KO / HeLa_C1_biot	Q8NE01	Q8NE01	0.0888489	0.0888489	0.130914	0.284304	28	Q8NE01	CNNM3	Metal transporter CNNM3	CNNM3_HUMAN	22	6.35213	1.06352		0.546218
HeLa_Sg44_KO / HeLa_C1_biot	Q8NCL4	Q8NCL4	0.290201	0.290201	0.131442	0.284952	7	Q8NCL4	GALNT6	Polypeptide N-acetylgalactosaminyltransferase 6	GALT6_HUMAN	7	22.281	1.22281		0.545228
HeLa_Sg44_KO / HeLa_C1_biot	P16435	P16435	-0.137667	0.137667	0.131549	0.285146	22	P16435	POR	NADPH--cytochrome P450 reductase	NCPR_HUMAN	18	-9.10123	0.908988		0.544932
HeLa_Sg44_KO / HeLa_C1_biot	Q09028	Q09028	-0.629365	0.629365	0.131606	0.285194	4	Q09028	RBBP4	Histone-binding protein RBBP4	RBBP4_HUMAN	3	-35.3539	0.646461		0.54486
HeLa_Sg44_KO / HeLa_C1_biot	Q96D31	Q96D31	-0.357834	0.357834	0.13174	0.285293	2	Q96D31	ORAI1	Calcium release-activated calcium channel protein 1	CRCM1_HUMAN	2	-21.9665	0.780335		0.544709
HeLa_Sg44_KO / HeLa_C1_biot	Q86W92	Q86W92	0.102031	0.102031	0.131969	0.285674	20	Q86W92	PPFIBP1	Liprin-beta-1	LIPB1_HUMAN	19	7.32837	1.07328		0.54413
HeLa_Sg44_KO / HeLa_C1_biot	O00161	O00161	-1.35565	1.35565	0.132106	0.285702	10	O00161	SNAP23	Synaptosomal-associated protein 23	SNP23_HUMAN	7	-60.9242	0.390758		0.544086
HeLa_Sg44_KO / HeLa_C1_biot	Q6UX65	Q6UX65	0.221056	0.221056	0.13205	0.285702	4	Q6UX65	DRAM2	DNA damage-regulated autophagy modulator protein 2	DRAM2_HUMAN	2	16.5587	1.16559		0.544086
HeLa_Sg44_KO / HeLa_C1_biot	Q8WUY1	Q8WUY1	0.373934	0.373934	0.132174	0.285755	5	Q8WUY1	THEM6	Protein THEM6	THEM6_HUMAN	5	29.5881	1.29588		0.544006
HeLa_Sg44_KO / HeLa_C1_biot	Q9C0B5	Q9C0B5	0.0742668	0.0742668	0.133251	0.286933	24	Q9C0B5	ZDHHC5	Palmitoyltransferase ZDHHC5	ZDHC5_HUMAN	20	5.28258	1.05283		0.542219
HeLa_Sg44_KO / HeLa_C1_biot	Q14156	Q14156	1.12214	1.12214	0.1335	0.287104	10	Q14156	EFR3A	Protein EFR3 homolog A	EFR3A_HUMAN	11	117.669	2.17669		0.54196
HeLa_Sg44_KO / HeLa_C1_biot	Q5VUA4	Q5VUA4	-0.575178	0.575178	0.133654	0.287205	5	Q5VUA4	ZNF318	Zinc finger protein 318	ZN318_HUMAN	6	-32.8797	0.671203		0.541808
HeLa_Sg44_KO / HeLa_C1_biot	Q14142	Q14142	0.571626	0.571626	0.133816	0.287401	4	Q14142	TRIM14	Tripartite motif-containing protein 14	TRI14_HUMAN	4	48.6198	1.4862		0.541512
HeLa_Sg44_KO / HeLa_C1_biot	Q5U3C3	Q5U3C3	-0.64153	0.64153	0.134015	0.287562	3	Q5U3C3	TMEM164	Transmembrane protein 164	TM164_HUMAN	2	-35.8967	0.641033		0.541268
HeLa_Sg44_KO / HeLa_C1_biot	P08572	P08572	1.1616	1.1616	0.134065	0.287597	2	P08572	COL4A2	Collagen alpha-2(IV) chain	CO4A2_HUMAN	2	123.705	2.23705		0.541216
HeLa_Sg44_KO / HeLa_C1_biot	P09496	P09496	-0.335625	0.335625	0.134088	0.287597	3	P09496	CLTA	Clathrin light chain A	CLCA_HUMAN	3	-20.7559	0.792441		0.541216
HeLa_Sg44_KO / HeLa_C1_biot	P35354	P35354	1.23425	1.23425	0.134369	0.287851	3	P35354	PTGS2	Prostaglandin G/H synthase 2	PGH2_HUMAN	3	135.258	2.35258		0.540833
HeLa_Sg44_KO / HeLa_C1_biot	Q8IZT6	Q8IZT6	-1.34498	1.34498	0.134842	0.288036	13	Q8IZT6	ASPM	Abnormal spindle-like microcephaly-associated protein	ASPM_HUMAN	11	-60.6339	0.393661		0.540553
HeLa_Sg44_KO / HeLa_C1_biot	P13984	P13984	-1.54309	1.54309	0.135348	0.288469	4	P13984	GTF2F2	General transcription factor IIF subunit 2	T2FB_HUMAN	4	-65.685	0.34315		0.5399
HeLa_Sg44_KO / HeLa_C1_biot	P31431	P31431	-0.309719	0.309719	0.135338	0.288469	18	P31431	SDC4	Syndecan-4	SDC4_HUMAN	11	-19.3201	0.806799		0.5399
HeLa_Sg44_KO / HeLa_C1_biot	O75083	O75083	-0.314986	0.314986	0.136034	0.289016	10	O75083	WDR1	WD repeat-containing protein 1	WDR1_HUMAN	13	-19.6141	0.803859		0.539077
HeLa_Sg44_KO / HeLa_C1_biot	P61769	P61769	0.373332	0.373332	0.135873	0.289016	11	P61769	B2M	Beta-2-microglobulin	B2MG_HUMAN	6	29.5341	1.29534		0.539077
HeLa_Sg44_KO / HeLa_C1_biot	Q9H8H0	Q9H8H0	0.0388902	0.0388902	0.136453	0.289602	6	Q9H8H0	NOL11	Nucleolar protein 11	NOL11_HUMAN	6	2.73233	1.02732		0.538199
HeLa_Sg44_KO / HeLa_C1_biot	P52803	P52803	0.591355	0.591355	0.136496	0.289656	2	P52803	EFNA5	Ephrin-A5	EFNA5_HUMAN	1	50.6662	1.50666		0.538117
HeLa_Sg44_KO / HeLa_C1_biot	O15027	O15027	0.592913	0.592913	0.13669	0.289764	54	O15027	SEC16A	Protein transport protein Sec16A	SC16A_HUMAN	53	50.8289	1.50829		0.537956
HeLa_Sg44_KO / HeLa_C1_biot	Q86Y39	Q86Y39	0.667957	0.667957	0.136678	0.289764	4	Q86Y39	NDUFA11	NADH dehydrogenase [ubiquinone] 1 alpha subcomplex subunit 11	NDUAB_HUMAN	3	58.8822	1.58882		0.537956
HeLa_Sg44_KO / HeLa_C1_biot	Q86YP4	Q86YP4	-1.14726	1.14726	0.136801	0.289795	2	Q86YP4	GATAD2A	Transcriptional repressor p66-alpha	P66A_HUMAN	2	-54.8517	0.451483		0.537909
HeLa_Sg44_KO / HeLa_C1_biot	Q8TB36	Q8TB36	-0.827457	0.827457	0.136806	0.289795	2	Q8TB36	GDAP1	Ganglioside-induced differentiation-associated protein 1	GDAP1_HUMAN	2	-43.6478	0.563522		0.537909
HeLa_Sg44_KO / HeLa_C1_biot	Q9ULJ7	Q9ULJ7	0.502953	0.502953	0.136731	0.289795	12	Q9ULJ7	ANKRD50	Ankyrin repeat domain-containing protein 50	ANR50_HUMAN	10	41.7111	1.41711		0.537909
HeLa_Sg44_KO / HeLa_C1_biot	O60245	O60245	-0.113916	0.113916	0.137024	0.289939	99	O60245	PCDH7	Protocadherin-7	PCDH7_HUMAN	53	-7.59233	0.924077		0.537693
HeLa_Sg44_KO / HeLa_C1_biot	Q5T160	Q5T160	-0.120307	0.120307	0.137094	0.29001	22	Q5T160	RARS2	Probable arginine--tRNA ligase, mitochondrial	SYRM_HUMAN	20	-8.00079	0.919992		0.537588
HeLa_Sg44_KO / HeLa_C1_biot	Q8IYB3	Q8IYB3	-0.35001	0.35001	0.137727	0.290763	18	Q8IYB3	SRRM1	Serine/arginine repetitive matrix protein 1	SRRM1_HUMAN	14	-21.5421	0.784579		0.53646
HeLa_Sg44_KO / HeLa_C1_biot	Q8NI35	Q8NI35	-0.798741	0.798741	0.13832	0.291569	4	Q8NI35	INADL	InaD-like protein	INADL_HUMAN	5	-42.5149	0.574851		0.535258
HeLa_Sg44_KO / HeLa_C1_biot	Q9ULV4	Q9ULV4	-1.3559	1.3559	0.138462	0.291569	5	Q9ULV4	CORO1C	Coronin-1C	COR1C_HUMAN	6	-60.931	0.39069		0.535258
HeLa_Sg44_KO / HeLa_C1_biot	O14628	O14628	0.435225	0.435225	0.138647	0.291664	2	O14628	ZNF195	Zinc finger protein 195	ZN195_HUMAN	1	35.2122	1.35212		0.535117
HeLa_Sg44_KO / HeLa_C1_biot	Q92503	Q92503	0.767668	0.767668	0.138796	0.291664	2	Q92503	SEC14L1	SEC14-like protein 1	S14L1_HUMAN	3	70.2516	1.70252		0.535117
HeLa_Sg44_KO / HeLa_C1_biot	Q9P2I0	Q9P2I0	0.322954	0.322954	0.138783	0.291664	4	Q9P2I0	CPSF2	Cleavage and polyadenylation specificity factor subunit 2	CPSF2_HUMAN	4	25.0889	1.25089		0.535117
HeLa_Sg44_KO / HeLa_C1_biot	Q96T37	Q96T37	0.618517	0.618517	0.138962	0.291823	5	Q96T37	RBM15	Putative RNA-binding protein 15	RBM15_HUMAN	4	53.5296	1.5353		0.53488
HeLa_Sg44_KO / HeLa_C1_biot	Q14667	Q14667	0.124847	0.124847	0.139062	0.291836	2	Q14667	KIAA0100	Protein KIAA0100	K0100_HUMAN	2	9.03919	1.09039		0.534861
HeLa_Sg44_KO / HeLa_C1_biot	Q96BR5	Q96BR5	-0.776451	0.776451	0.139112	0.291836	3	Q96BR5	COA7	Cytochrome c oxidase assembly factor 7	COA7_HUMAN	4	-41.6199	0.583801		0.534861
HeLa_Sg44_KO / HeLa_C1_biot	Q96IR7	Q96IR7	0.988558	0.988558	0.139503	0.292078	3	Q96IR7	HPDL	4-hydroxyphenylpyruvate dioxygenase-like protein	HPDL_HUMAN	3	98.4201	1.9842		0.5345
HeLa_Sg44_KO / HeLa_C1_biot	Q8IWZ3	Q8IWZ3	0.452342	0.452342	0.139676	0.292299	32	Q8IWZ3	ANKHD1	Ankyrin repeat and KH domain-containing protein 1	ANKH1_HUMAN	37	36.8259	1.36826		0.534173
HeLa_Sg44_KO / HeLa_C1_biot	Q9Y287	Q9Y287	0.235008	0.235008	0.139664	0.292299	2	Q9Y287	ITM2B	Integral membrane protein 2B	ITM2B_HUMAN	2	17.6913	1.17691		0.534173
HeLa_Sg44_KO / HeLa_C1_biot	O14681	O14681	1.95426	1.95426	0.140209	0.292504	4	O14681	EI24	Etoposide-induced protein 2.4 homolog	EI24_HUMAN	4	287.518	3.87518		0.533868
HeLa_Sg44_KO / HeLa_C1_biot	O60749	O60749	0.150351	0.150351	0.139917	0.292504	10	O60749	SNX2	Sorting nexin-2	SNX2_HUMAN	10	10.9839	1.10984		0.533868
HeLa_Sg44_KO / HeLa_C1_biot	P56192	P56192	0.0368234	0.0368234	0.140019	0.292504	42	P56192	MARS	Methionine--tRNA ligase, cytoplasmic	SYMC_HUMAN	22	2.58525	1.02585		0.533868
HeLa_Sg44_KO / HeLa_C1_biot	Q07812	Q07812	0.908364	0.908364	0.139946	0.292504	4	Q07812	BAX	Apoptosis regulator BAX	BAX_HUMAN	5	87.6916	1.87692		0.533868
HeLa_Sg44_KO / HeLa_C1_biot	Q6P4H8	Q6P4H8	0.311929	0.311929	0.14013	0.292504	5	Q6P4H8	FAM173B	Protein FAM173B	F173B_HUMAN	4	24.1367	1.24137		0.533868
HeLa_Sg44_KO / HeLa_C1_biot	Q9BSD7	Q9BSD7	0.120756	0.120756	0.139887	0.292504	8	Q9BSD7	NTPCR	Cancer-related nucleoside-triphosphatase	NTPCR_HUMAN	6	8.73043	1.0873		0.533868
HeLa_Sg44_KO / HeLa_C1_biot	Q9Y376	Q9Y376	-0.157405	0.157405	0.140155	0.292504	2	Q9Y376	CAB39	Calcium-binding protein 39	CAB39_HUMAN	2	-10.3364	0.896636		0.533868
HeLa_Sg44_KO / HeLa_C1_biot	P67936	P67936	0.289988	0.289988	0.140445	0.292544	10	P67936	TPM4	Tropomyosin alpha-4 chain	TPM4_HUMAN	8	22.263	1.22263		0.533808
HeLa_Sg44_KO / HeLa_C1_biot	Q8WXI9	Q8WXI9	-0.41782	0.41782	0.140361	0.292544	5	Q8WXI9	GATAD2B	Transcriptional repressor p66-beta	P66B_HUMAN	6	-25.1445	0.748555		0.533808
HeLa_Sg44_KO / HeLa_C1_biot	Q9BUK6	Q9BUK6	0.311117	0.311117	0.140287	0.292544	11	Q9BUK6	MSTO1	Protein misato homolog 1	MSTO1_HUMAN	10	24.0668	1.24067		0.533808
HeLa_Sg44_KO / HeLa_C1_biot	Q9Y679	Q9Y679	0.103583	0.103583	0.140735	0.292884	12	Q9Y679	AUP1	Ancient ubiquitous protein 1	AUP1_HUMAN	9	7.44383	1.07444		0.533305
HeLa_Sg44_KO / HeLa_C1_biot	Q9NS69	Q9NS69	0.255853	0.255853	0.140929	0.293062	4	Q9NS69	TOMM22	Mitochondrial import receptor subunit TOM22 homolog	TOM22_HUMAN	5	19.4041	1.19404		0.533041
HeLa_Sg44_KO / HeLa_C1_biot	Q8IXL7	Q8IXL7	0.103218	0.103218	0.141028	0.293118	2	Q8IXL7	MSRB3	Methionine-R-sulfoxide reductase B3	MSRB3_HUMAN	1	7.4167	1.07417		0.532957
HeLa_Sg44_KO / HeLa_C1_biot	Q92854	Q92854	-0.345397	0.345397	0.141065	0.293118	22	Q92854	SEMA4D	Semaphorin-4D	SEM4D_HUMAN	14	-21.2908	0.787092		0.532957
HeLa_Sg44_KO / HeLa_C1_biot	Q96RT1	Q96RT1	0.167511	0.167511	0.14129	0.293284	47	Q96RT1	ERBB2IP	Protein LAP2	LAP2_HUMAN	38	12.3119	1.12312		0.532711
HeLa_Sg44_KO / HeLa_C1_biot	Q99569	Q99569	0.0561834	0.0561834	0.141384	0.293405	27	Q99569	PKP4	Plakophilin-4	PKP4_HUMAN	28	3.97116	1.03971		0.532532
HeLa_Sg44_KO / HeLa_C1_biot	Q14202	Q14202	-0.381268	0.381268	0.141708	0.293737	6	Q14202	ZMYM3	Zinc finger MYM-type protein 3	ZMYM3_HUMAN	5	-23.2238	0.767762		0.532041
HeLa_Sg44_KO / HeLa_C1_biot	Q9Y2K1	Q9Y2K1	-0.157712	0.157712	0.142055	0.294229	3	Q9Y2K1	ZBTB1	Zinc finger and BTB domain-containing protein 1	ZBTB1_HUMAN	3	-10.3554	0.896446		0.531315
HeLa_Sg44_KO / HeLa_C1_biot	Q9NZV1	Q9NZV1	0.600912	0.600912	0.142301	0.294509	7	Q9NZV1	CRIM1	Cysteine-rich motor neuron 1 protein	CRIM1_HUMAN	5	51.6675	1.51667		0.530901
HeLa_Sg44_KO / HeLa_C1_biot	O94906	O94906	0.602283	0.602283	0.142412	0.294591	20	O94906	PRPF6	Pre-mRNA-processing factor 6	PRP6_HUMAN	20	51.8117	1.51812		0.530781
HeLa_Sg44_KO / HeLa_C1_biot	P51114	P51114	-0.175821	0.175821	0.142497	0.294649	15	P51114	FXR1	Fragile X mental retardation syndrome-related protein 1	FXR1_HUMAN	14	-11.4736	0.885264		0.530694
HeLa_Sg44_KO / HeLa_C1_biot	O43847	O43847	-0.428495	0.428495	0.142594	0.294741	12	O43847	NRD1	Nardilysin	NRDC_HUMAN	14	-25.6963	0.743037		0.53056
HeLa_Sg44_KO / HeLa_C1_biot	Q9H4H8	Q9H4H8	-0.214729	0.214729	0.142888	0.294957	2	Q9H4H8	FAM83D	Protein FAM83D	FA83D_HUMAN	3	-13.8292	0.861708		0.530241
HeLa_Sg44_KO / HeLa_C1_biot	Q9UNE7	Q9UNE7	-0.909632	0.909632	0.143097	0.295128	6	Q9UNE7	STUB1	E3 ubiquitin-protein ligase CHIP	CHIP_HUMAN	6	-46.7679	0.532321		0.52999
HeLa_Sg44_KO / HeLa_C1_biot	P42679	P42679	0.517699	0.517699	0.143354	0.295146	11	P42679	MATK	Megakaryocyte-associated tyrosine-protein kinase	MATK_HUMAN	10	43.167	1.43167		0.529963
HeLa_Sg44_KO / HeLa_C1_biot	Q8NFF5	Q8NFF5	0.534313	0.534313	0.143373	0.295146	4	Q8NFF5	FLAD1	FAD synthase	FAD1_HUMAN	7	44.8252	1.44825		0.529963
HeLa_Sg44_KO / HeLa_C1_biot	Q9BX68	Q9BX68	-0.871106	0.871106	0.143242	0.295146	4	Q9BX68	HINT2	Histidine triad nucleotide-binding protein 2, mitochondrial	HINT2_HUMAN	4	-45.3272	0.546728		0.529963
HeLa_Sg44_KO / HeLa_C1_biot	Q9UKZ9	Q9UKZ9	0.553099	0.553099	0.143556	0.295166	2	Q9UKZ9	PCOLCE2	Procollagen C-endopeptidase enhancer 2	PCOC2_HUMAN	2	46.7234	1.46723		0.529933
HeLa_Sg44_KO / HeLa_C1_biot	Q9H7Z7	Q9H7Z7	0.658851	0.658851	0.144054	0.295381	5	Q9H7Z7	PTGES2	Prostaglandin E synthase 2	PGES2_HUMAN	6	57.8824	1.57882		0.529618
HeLa_Sg44_KO / HeLa_C1_biot	P35268	P35268	-0.587996	0.587996	0.144674	0.295983	2	P35268	RPL22	60S ribosomal protein L22	RL22_HUMAN	4	-33.4734	0.665266		0.528733
HeLa_Sg44_KO / HeLa_C1_biot	P48637	P48637	-0.040022	0.040022	0.144672	0.295983	3	P48637	GSS	Glutathione synthetase	GSHB_HUMAN	3	-2.73599	0.97264		0.528733
HeLa_Sg44_KO / HeLa_C1_biot	Q13310	Q13310	-0.07416	0.07416	0.14481	0.296095	11	Q13310	PABPC4	Polyadenylate-binding protein 4	PABP4_HUMAN	10	-5.0105	0.949895		0.528569
HeLa_Sg44_KO / HeLa_C1_biot	Q96PV6	Q96PV6	-0.490533	0.490533	0.144844	0.296098	2	Q96PV6	LENG8	Leukocyte receptor cluster member 8	LENG8_HUMAN	2	-28.8238	0.711762		0.528565
HeLa_Sg44_KO / HeLa_C1_biot	P06733	P06733	0.237108	0.237108	0.144916	0.296209	49	P06733	ENO1	Alpha-enolase	ENOA_HUMAN	22	17.8627	1.17863		0.528402
HeLa_Sg44_KO / HeLa_C1_biot	Q5SW79	Q5SW79	0.931061	0.931061	0.145228	0.296492	15	Q5SW79	CEP170	Centrosomal protein of 170 kDa	CE170_HUMAN	19	90.6677	1.90668		0.527987
HeLa_Sg44_KO / HeLa_C1_biot	Q6P158	Q6P158	-0.386638	0.386638	0.145211	0.296492	3	Q6P158	DHX57	Putative ATP-dependent RNA helicase DHX57	DHX57_HUMAN	3	-23.509	0.76491		0.527987
HeLa_Sg44_KO / HeLa_C1_biot	Q9UJC3	Q9UJC3	-1.25079	1.25079	0.145558	0.296994	2	Q9UJC3	HOOK1	Protein Hook homolog 1	HOOK1_HUMAN	2	-57.9781	0.420219		0.527252
HeLa_Sg44_KO / HeLa_C1_biot	Q8IWA5	Q8IWA5	-0.75939	0.75939	0.145622	0.297088	17	Q8IWA5	SLC44A2	Choline transporter-like protein 2	CTL2_HUMAN	13	-40.9254	0.590746		0.527115
HeLa_Sg44_KO / HeLa_C1_biot	Q5TF39	Q5TF39	1.04432	1.04432	0.145843	0.297243	2	Q5TF39	NAGLT1	Sodium-dependent glucose transporter 1	NAGT1_HUMAN	2	106.239	2.06239		0.526888
HeLa_Sg44_KO / HeLa_C1_biot	Q9H936	Q9H936	0.739483	0.739483	0.145828	0.297243	14	Q9H936	SLC25A22	Mitochondrial glutamate carrier 1	GHC1_HUMAN	9	66.9577	1.66958		0.526888
HeLa_Sg44_KO / HeLa_C1_biot	O60437	O60437	-0.845374	0.845374	0.146074	0.297334	4	O60437	PPL	Periplakin	PEPL_HUMAN	24	-44.3434	0.556566		0.526755
HeLa_Sg44_KO / HeLa_C1_biot	P10909	P10909	-0.750654	0.750654	0.146172	0.297334	14	P10909	CLU	Clusterin	CLUS_HUMAN	9	-40.5666	0.594334		0.526755
HeLa_Sg44_KO / HeLa_C1_biot	P33240	P33240	-0.625437	0.625437	0.146184	0.297334	3	P33240	CSTF2	Cleavage stimulation factor subunit 2	CSTF2_HUMAN	3	-35.1776	0.648224		0.526755
HeLa_Sg44_KO / HeLa_C1_biot	Q9BXJ9	Q9BXJ9	-1.23938	1.23938	0.146274	0.297431	12	Q9BXJ9	NAA15	N-alpha-acetyltransferase 15, NatA auxiliary subunit	NAA15_HUMAN	14	-57.6446	0.423554		0.526613
HeLa_Sg44_KO / HeLa_C1_biot	Q92520	Q92520	0.37945	0.37945	0.146619	0.29777	7	Q92520	FAM3C	Protein FAM3C	FAM3C_HUMAN	5	30.0846	1.30085		0.526119
HeLa_Sg44_KO / HeLa_C1_biot	Q8NBN3	Q8NBN3	0.866164	0.866164	0.146793	0.297897	7	Q8NBN3	TMEM87A	Transmembrane protein 87A	TM87A_HUMAN	5	82.281	1.82281		0.525933
HeLa_Sg44_KO / HeLa_C1_biot	Q70E73	Q70E73	-1.05493	1.05493	0.147287	0.298375	8	Q70E73	RAPH1	Ras-associated and pleckstrin homology domains-containing protein 1	RAPH1_HUMAN	7	-51.8679	0.481321		0.525237
HeLa_Sg44_KO / HeLa_C1_biot	Q5T5U3	Q5T5U3	-0.231373	0.231373	0.147442	0.298441	25	Q5T5U3	ARHGAP21	Rho GTPase-activating protein 21	RHG21_HUMAN	24	-14.8176	0.851824		0.525142
HeLa_Sg44_KO / HeLa_C1_biot	Q13393	Q13393	-0.586222	0.586222	0.147563	0.298637	4	Q13393	PLD1	Phospholipase D1	PLD1_HUMAN	3	-33.3915	0.666085		0.524857
HeLa_Sg44_KO / HeLa_C1_biot	Q96RQ1	Q96RQ1	-0.11299	0.11299	0.147631	0.298736	12	Q96RQ1	ERGIC2	Endoplasmic reticulum-Golgi intermediate compartment protein 2	ERGI2_HUMAN	9	-7.53305	0.924669		0.524712
HeLa_Sg44_KO / HeLa_C1_biot	Q13751	Q13751	-0.273513	0.273513	0.147957	0.299086	28	Q13751	LAMB3	Laminin subunit beta-3	LAMB3_HUMAN	36	-17.2697	0.827303		0.524204
HeLa_Sg44_KO / HeLa_C1_biot	P37235	P37235	0.454397	0.454397	0.148179	0.299246	7	P37235	HPCAL1	Hippocalcin-like protein 1	HPCL1_HUMAN	6	37.021	1.37021		0.523972
HeLa_Sg44_KO / HeLa_C1_biot	Q6P2E9	Q6P2E9	-0.511371	0.511371	0.148407	0.299557	16	Q6P2E9	EDC4	Enhancer of mRNA-decapping protein 4	EDC4_HUMAN	16	-29.8445	0.701555		0.52352
HeLa_Sg44_KO / HeLa_C1_biot	O00151	O00151	-0.106896	0.106896	0.148612	0.299708	6	O00151	PDLIM1	PDZ and LIM domain protein 1	PDLI1_HUMAN	8	-7.14159	0.928584		0.523301
HeLa_Sg44_KO / HeLa_C1_biot	O14828	O14828	0.133196	0.133196	0.148796	0.299892	18	O14828	SCAMP3	Secretory carrier-associated membrane protein 3	SCAM3_HUMAN	10	9.67205	1.09672		0.523036
HeLa_Sg44_KO / HeLa_C1_biot	O43663	O43663	-1.84851	1.84851	0.148927	0.300007	3	O43663	PRC1	Protein regulator of cytokinesis 1	PRC1_HUMAN	8	-72.2322	0.277678		0.522869
HeLa_Sg44_KO / HeLa_C1_biot	Q8TCZ2	Q8TCZ2	0.237066	0.237066	0.149039	0.300099	12	Q8TCZ2	CD99L2	CD99 antigen-like protein 2	C99L2_HUMAN	6	17.8594	1.17859		0.522735
HeLa_Sg44_KO / HeLa_C1_biot	Q96PL5	Q96PL5	-0.249913	0.249913	0.149031	0.300099	2	Q96PL5	ERMAP	Erythroid membrane-associated protein	ERMAP_HUMAN	1	-15.9053	0.840947		0.522735
HeLa_Sg44_KO / HeLa_C1_biot	Q9NW64	Q9NW64	0.887749	0.887749	0.149103	0.300099	7	Q9NW64	RBM22	Pre-mRNA-splicing factor RBM22	RBM22_HUMAN	7	85.0287	1.85029		0.522735
HeLa_Sg44_KO / HeLa_C1_biot	P11177	P11177	0.0539431	0.0539431	0.149296	0.300184	20	P11177	PDHB	Pyruvate dehydrogenase E1 component subunit beta, mitochondrial	ODPB_HUMAN	14	3.80984	1.0381		0.522612
HeLa_Sg44_KO / HeLa_C1_biot	Q8TC12	Q8TC12	-0.176194	0.176194	0.14929	0.300184	4	Q8TC12	RDH11	Retinol dehydrogenase 11	RDH11_HUMAN	3	-11.4965	0.885035		0.522612
HeLa_Sg44_KO / HeLa_C1_biot	P32754	P32754	0.325824	0.325824	0.149382	0.300213	17	P32754	HPD	4-hydroxyphenylpyruvate dioxygenase	HPPD_HUMAN	14	25.338	1.25338		0.52257
HeLa_Sg44_KO / HeLa_C1_biot	Q13464	Q13464	0.596302	0.596302	0.14949	0.300342	3	Q13464	ROCK1	Rho-associated protein kinase 1	ROCK1_HUMAN	4	51.1836	1.51184		0.522384
HeLa_Sg44_KO / HeLa_C1_biot	Q8N4Q1	Q8N4Q1	-2.41541	2.41541	0.150265	0.301275	3	Q8N4Q1	CHCHD4	Mitochondrial intermembrane space import and assembly protein 40	MIA40_HUMAN	3	-81.2548	0.187452		0.521037
HeLa_Sg44_KO / HeLa_C1_biot	P62851	P62851	0.0778467	0.0778467	0.150634	0.30153	7	P62851	RPS25	40S ribosomal protein S25	RS25_HUMAN	6	5.54416	1.05544		0.52067
HeLa_Sg44_KO / HeLa_C1_biot	P19525	P19525	0.887931	0.887931	0.151321	0.302305	11	P19525	EIF2AK2	Interferon-induced, double-stranded RNA-activated protein kinase	E2AK2_HUMAN	11	85.0521	1.85052		0.519555
HeLa_Sg44_KO / HeLa_C1_biot	Q13671	Q13671	-0.699697	0.699697	0.151795	0.302656	5	Q13671	RIN1	Ras and Rab interactor 1	RIN1_HUMAN	9	-38.4299	0.615701		0.519051
HeLa_Sg44_KO / HeLa_C1_biot	Q53EZ4	Q53EZ4	0.485121	0.485121	0.151805	0.302656	8	Q53EZ4	CEP55	Centrosomal protein of 55 kDa	CEP55_HUMAN	8	39.9703	1.3997		0.519051
HeLa_Sg44_KO / HeLa_C1_biot	Q66PJ3	Q66PJ3	-0.299005	0.299005	0.151813	0.302656	9	Q66PJ3	ARL6IP4	ADP-ribosylation factor-like protein 6-interacting protein 4	AR6P4_HUMAN	4	-18.7187	0.812813		0.519051
HeLa_Sg44_KO / HeLa_C1_biot	Q8TAA9	Q8TAA9	-0.526855	0.526855	0.152013	0.302916	2	Q8TAA9	VANGL1	Vang-like protein 1	VANG1_HUMAN	3	-30.5934	0.694066		0.518677
HeLa_Sg44_KO / HeLa_C1_biot	Q6PML9	Q6PML9	0.418178	0.418178	0.152269	0.30315	5	Q6PML9	SLC30A9	Zinc transporter 9	ZNT9_HUMAN	5	33.6239	1.33624		0.518343
HeLa_Sg44_KO / HeLa_C1_biot	O43169	O43169	0.213136	0.213136	0.152881	0.303883	10	O43169	CYB5B	Cytochrome b5 type B	CYB5B_HUMAN	6	15.9205	1.1592		0.517293
HeLa_Sg44_KO / HeLa_C1_biot	P34931	P34931	-1.22715	1.22715	0.153571	0.304255	3	P34931	HSPA1L	Heat shock 70 kDa protein 1-like	HS71L_HUMAN	2	-57.2839	0.427161		0.516763
HeLa_Sg44_KO / HeLa_C1_biot	Q13427	Q13427	-0.683802	0.683802	0.153311	0.304255	5	Q13427	PPIG	Peptidyl-prolyl cis-trans isomerase G	PPIG_HUMAN	10	-37.7478	0.622522		0.516763
HeLa_Sg44_KO / HeLa_C1_biot	Q8N0W3	Q8N0W3	-1.55486	1.55486	0.153227	0.304255	3	Q8N0W3	FUK	L-fucose kinase	FUK_HUMAN	4	-65.9638	0.340362		0.516763
HeLa_Sg44_KO / HeLa_C1_biot	Q9BW27	Q9BW27	0.436789	0.436789	0.153403	0.304255	15	Q9BW27	NUP85	Nuclear pore complex protein Nup85	NUP85_HUMAN	9	35.3588	1.35359		0.516763
HeLa_Sg44_KO / HeLa_C1_biot	P07550	P07550	1.51485	1.51485	0.154204	0.304772	3	P07550	ADRB2	Beta-2 adrenergic receptor	ADRB2_HUMAN	2	185.77	2.8577		0.516024
HeLa_Sg44_KO / HeLa_C1_biot	P60468	P60468	0.268395	0.268395	0.154115	0.304772	5	P60468	SEC61B	Protein transport protein Sec61 subunit beta	SC61B_HUMAN	3	20.4467	1.20447		0.516024
HeLa_Sg44_KO / HeLa_C1_biot	Q15424	Q15424	-0.396543	0.396543	0.154178	0.304772	6	Q15424	SAFB	Scaffold attachment factor B1	SAFB1_HUMAN	11	-24.0324	0.759676		0.516024
HeLa_Sg44_KO / HeLa_C1_biot	Q9P0K7	Q9P0K7	-0.377538	0.377538	0.154078	0.304772	13	Q9P0K7	RAI14	Ankycorbin	RAI14_HUMAN	17	-23.025	0.76975		0.516024
HeLa_Sg44_KO / HeLa_C1_biot	Q9Y2R9	Q9Y2R9	0.256648	0.256648	0.154068	0.304772	7	Q9Y2R9	MRPS7	28S ribosomal protein S7, mitochondrial	RT07_HUMAN	5	19.4699	1.1947		0.516024
HeLa_Sg44_KO / HeLa_C1_biot	O00258	O00258	1.14122	1.14122	0.155225	0.305713	3	O00258	WRB	Tail-anchored protein insertion receptor WRB	WRB_HUMAN	3	120.568	2.20568		0.514687
HeLa_Sg44_KO / HeLa_C1_biot	P06858	P06858	-0.415544	0.415544	0.155228	0.305713	13	P06858	LPL	Lipoprotein lipase	LIPL_HUMAN	9	-25.0263	0.749737		0.514687
HeLa_Sg44_KO / HeLa_C1_biot	Q9BW91	Q9BW91	-0.447154	0.447154	0.155204	0.305713	3	Q9BW91	NUDT9	ADP-ribose pyrophosphatase, mitochondrial	NUDT9_HUMAN	4	-26.6512	0.733488		0.514687
HeLa_Sg44_KO / HeLa_C1_biot	Q9UBQ0	Q9UBQ0	-0.683164	0.683164	0.155239	0.305713	3	Q9UBQ0	VPS29	Vacuolar protein sorting-associated protein 29	VPS29_HUMAN	3	-37.7202	0.622798		0.514687
HeLa_Sg44_KO / HeLa_C1_biot	Q16719	Q16719	0.635027	0.635027	0.155284	0.305764	15	Q16719	KYNU	Kynureninase	KYNU_HUMAN	14	55.2967	1.55297		0.514613
HeLa_Sg44_KO / HeLa_C1_biot	Q53SF7	Q53SF7	2.20241	2.20241	0.155556	0.305866	2	Q53SF7	COBLL1	Cordon-bleu protein-like 1	COBL1_HUMAN	5	360.246	4.60246		0.514469
HeLa_Sg44_KO / HeLa_C1_biot	Q9BYJ9	Q9BYJ9	1.15676	1.15676	0.156345	0.306286	3	Q9BYJ9	YTHDF1	YTH domain-containing family protein 1	YTHD1_HUMAN	3	122.956	2.22956		0.513872
HeLa_Sg44_KO / HeLa_C1_biot	Q12904	Q12904	0.0887287	0.0887287	0.156569	0.30639	4	Q12904	AIMP1	Aminoacyl tRNA synthase complex-interacting multifunctional protein 1	AIMP1_HUMAN	4	6.34327	1.06343		0.513725
HeLa_Sg44_KO / HeLa_C1_biot	Q92905	Q92905	-0.995751	0.995751	0.156547	0.30639	4	Q92905	COPS5	COP9 signalosome complex subunit 5	CSN5_HUMAN	6	-49.8525	0.501475		0.513725
HeLa_Sg44_KO / HeLa_C1_biot	Q13444	Q13444	-0.307967	0.307967	0.15708	0.306885	15	Q13444	ADAM15	Disintegrin and metalloproteinase domain-containing protein 15	ADA15_HUMAN	12	-19.2221	0.807779		0.513024
HeLa_Sg44_KO / HeLa_C1_biot	Q9NTX5	Q9NTX5	-0.0338606	0.0338606	0.157259	0.306961	16	Q9NTX5	ECHDC1	Ethylmalonyl-CoA decarboxylase	ECHD1_HUMAN	12	-2.31971	0.976803		0.512916
HeLa_Sg44_KO / HeLa_C1_biot	O14602;P47813	O14602;P47813	-0.905702	0.905702	0.157477	0.307	4	O14602;P47813	EIF1AY;EIF1AX	Eukaryotic translation initiation factor 1A, Y-chromosomal;Eukaryotic translation initiation factor 1A, X-chromosomal	IF1AY_HUMAN;IF1AX_HUMAN	4	-46.6227	0.533773		0.512861
HeLa_Sg44_KO / HeLa_C1_biot	Q9BWL3	Q9BWL3	0.186184	0.186184	0.157706	0.307203	2	Q9BWL3	C1orf43	Uncharacterized protein C1orf43	CA043_HUMAN	2	13.7751	1.13775		0.512574
HeLa_Sg44_KO / HeLa_C1_biot	P46976	P46976	-2.3296	2.3296	0.157768	0.307249	2	P46976	GYG1	Glycogenin-1	GLYG_HUMAN	3	-80.106	0.19894		0.51251
HeLa_Sg44_KO / HeLa_C1_biot	Q92615	Q92615	-0.490671	0.490671	0.15794	0.307394	6	Q92615	LARP4B	La-related protein 4B	LAR4B_HUMAN	7	-28.8306	0.711694		0.512304
HeLa_Sg44_KO / HeLa_C1_biot	P49790	P49790	0.185398	0.185398	0.158206	0.307621	28	P49790	NUP153	Nuclear pore complex protein Nup153	NU153_HUMAN	27	13.713	1.13713		0.511984
HeLa_Sg44_KO / HeLa_C1_biot	Q14254	Q14254	0.220705	0.220705	0.15829	0.30771	20	Q14254	FLOT2	Flotillin-2	FLOT2_HUMAN	16	16.5303	1.1653		0.511858
HeLa_Sg44_KO / HeLa_C1_biot	Q9UJX4	Q9UJX4	0.823247	0.823247	0.15896	0.30853	2	Q9UJX4	ANAPC5	Anaphase-promoting complex subunit 5	APC5_HUMAN	2	76.9384	1.76938		0.510702
HeLa_Sg44_KO / HeLa_C1_biot	Q14684	Q14684	0.272919	0.272919	0.159555	0.309197	17	Q14684	RRP1B	Ribosomal RNA processing protein 1 homolog B	RRP1B_HUMAN	14	20.825	1.20825		0.509765
HeLa_Sg44_KO / HeLa_C1_biot	Q8TF05	Q8TF05	-0.31453	0.31453	0.159617	0.309211	4	Q8TF05	PPP4R1	Serine/threonine-protein phosphatase 4 regulatory subunit 1	PP4R1_HUMAN	6	-19.5887	0.804113		0.509745
HeLa_Sg44_KO / HeLa_C1_biot	Q14789	Q14789	0.320842	0.320842	0.159656	0.309213	90	Q14789	GOLGB1	Golgin subfamily B member 1	GOGB1_HUMAN	92	24.9059	1.24906		0.509742
HeLa_Sg44_KO / HeLa_C1_biot	P48556	P48556	-0.248212	0.248212	0.160292	0.309666	8	P48556	PSMD8	26S proteasome non-ATPase regulatory subunit 8	PSMD8_HUMAN	6	-15.8061	0.841939		0.509106
HeLa_Sg44_KO / HeLa_C1_biot	Q9Y2Z0	Q9Y2Z0	-0.854612	0.854612	0.160445	0.309775	11	Q9Y2Z0	SUGT1	Protein SGT1 homolog	SGT1_HUMAN	11	-44.6986	0.553014		0.508953
HeLa_Sg44_KO / HeLa_C1_biot	Q96EC8	Q96EC8	0.366138	0.366138	0.160606	0.309902	3	Q96EC8	YIPF6	Protein YIPF6	YIPF6_HUMAN	3	28.8898	1.2889		0.508775
HeLa_Sg44_KO / HeLa_C1_biot	Q9H4L5	Q9H4L5	-1.10469	1.10469	0.160703	0.310015	5	Q9H4L5	OSBPL3	Oxysterol-binding protein-related protein 3	OSBL3_HUMAN	11	-53.4998	0.465002		0.508618
HeLa_Sg44_KO / HeLa_C1_biot	P0C0S5;Q71UI9	P0C0S5;Q71UI9	-0.635006	0.635006	0.161629	0.311118	4	P0C0S5;Q71UI9	H2AFZ;H2AFV	Histone H2A.Z;Histone H2A.V	H2AZ_HUMAN;H2AV_HUMAN	4	-35.6062	0.643938		0.507075
HeLa_Sg44_KO / HeLa_C1_biot	Q8WXE1	Q8WXE1	-0.281162	0.281162	0.161664	0.311126	7	Q8WXE1	ATRIP	ATR-interacting protein	ATRIP_HUMAN	7	-17.7072	0.822928		0.507064
HeLa_Sg44_KO / HeLa_C1_biot	Q9Y618	Q9Y618	1.09643	1.09643	0.161762	0.31121	7	Q9Y618	NCOR2	Nuclear receptor corepressor 2	NCOR2_HUMAN	11	113.825	2.13825		0.506946
HeLa_Sg44_KO / HeLa_C1_biot	Q5VWQ8	Q5VWQ8	-0.348042	0.348042	0.161832	0.311264	13	Q5VWQ8	DAB2IP	Disabled homolog 2-interacting protein	DAB2P_HUMAN	13	-21.4351	0.785649		0.50687
HeLa_Sg44_KO / HeLa_C1_biot	O95980	O95980	0.727611	0.727611	0.161941	0.311436	6	O95980	RECK	Reversion-inducing cysteine-rich protein with Kazal motifs	RECK_HUMAN	5	65.5895	1.65589		0.506631
HeLa_Sg44_KO / HeLa_C1_biot	Q8NB49	Q8NB49	0.802038	0.802038	0.162185	0.311663	44	Q8NB49	ATP11C	Phospholipid-transporting ATPase IG	AT11C_HUMAN	30	74.3562	1.74356		0.506314
HeLa_Sg44_KO / HeLa_C1_biot	Q6GMV3	Q6GMV3	-0.788526	0.788526	0.162383	0.311731	2	Q6GMV3	PTRHD1	Putative peptidyl-tRNA hydrolase PTRHD1	PTRD1_HUMAN	2	-42.1065	0.578935		0.506221
HeLa_Sg44_KO / HeLa_C1_biot	P52306	P52306	-0.43798	0.43798	0.162994	0.312607	5	P52306	RAP1GDS1	Rap1 GTPase-GDP dissociation stimulator 1	GDS1_HUMAN	7	-26.1833	0.738167		0.505001
HeLa_Sg44_KO / HeLa_C1_biot	P08069	P08069	-0.200209	0.200209	0.163196	0.312869	79	P08069	IGF1R	Insulin-like growth factor 1 receptor	IGF1R_HUMAN	39	-12.9575	0.870425		0.504638
HeLa_Sg44_KO / HeLa_C1_biot	P00558	P00558	-0.485759	0.485759	0.163388	0.312954	32	P00558	PGK1	Phosphoglycerate kinase 1	PGK1_HUMAN	19	-28.5879	0.714121		0.50452
HeLa_Sg44_KO / HeLa_C1_biot	Q12884	Q12884	1.68347	1.68347	0.163584	0.313219	5	Q12884	FAP	Prolyl endopeptidase FAP	SEPR_HUMAN	20	221.2	3.212		0.504152
HeLa_Sg44_KO / HeLa_C1_biot	Q9NQW6	Q9NQW6	-0.352589	0.352589	0.163552	0.313219	17	Q9NQW6	ANLN	Actin-binding protein anillin	ANLN_HUMAN	20	-21.6822	0.783178		0.504152
HeLa_Sg44_KO / HeLa_C1_biot	O95352	O95352	0.483376	0.483376	0.163684	0.31323	2	O95352	ATG7	Ubiquitin-like modifier-activating enzyme ATG7	ATG7_HUMAN	3	39.8012	1.39801		0.504137
HeLa_Sg44_KO / HeLa_C1_biot	Q8NI22	Q8NI22	-0.222471	0.222471	0.163664	0.31323	3	Q8NI22	MCFD2	Multiple coagulation factor deficiency protein 2	MCFD2_HUMAN	2	-14.2904	0.857096		0.504137
HeLa_Sg44_KO / HeLa_C1_biot	Q9Y4A5	Q9Y4A5	1.44126	1.44126	0.163838	0.313301	10	Q9Y4A5	TRRAP	Transformation/transcription domain-associated protein	TRRAP_HUMAN	11	171.558	2.71558		0.504038
HeLa_Sg44_KO / HeLa_C1_biot	P07305	P07305	-0.498727	0.498727	0.163887	0.313352	4	P07305	H1F0	Histone H1.0	H10_HUMAN	5	-29.2269	0.707731		0.503968
HeLa_Sg44_KO / HeLa_C1_biot	Q8IZW8	Q8IZW8	-0.0800123	0.0800123	0.16444	0.313816	5	Q8IZW8	TNS4	Tensin-4	TENS4_HUMAN	20	-5.39504	0.94605		0.503325
HeLa_Sg44_KO / HeLa_C1_biot	Q96TA1	Q96TA1	-0.250894	0.250894	0.1644	0.313816	14	Q96TA1	FAM129B	Niban-like protein 1	NIBL1_HUMAN	14	-15.9624	0.840376		0.503325
HeLa_Sg44_KO / HeLa_C1_biot	Q9BVG8	Q9BVG8	1.26858	1.26858	0.164438	0.313816	7	Q9BVG8	KIFC3	Kinesin-like protein KIFC3	KIFC3_HUMAN	9	140.925	2.40925		0.503325
HeLa_Sg44_KO / HeLa_C1_biot	Q8N2G8	Q8N2G8	-0.852545	0.852545	0.164549	0.31395	2	Q8N2G8	GHDC	GH3 domain-containing protein	GHDC_HUMAN	1	-44.6193	0.553807		0.50314
HeLa_Sg44_KO / HeLa_C1_biot	Q8N3C0	Q8N3C0	0.293851	0.293851	0.164544	0.31395	24	Q8N3C0	ASCC3	Activating signal cointegrator 1 complex subunit 3	ASCC3_HUMAN	30	22.5908	1.22591		0.50314
HeLa_Sg44_KO / HeLa_C1_biot	P51809	P51809	0.38284	0.38284	0.164655	0.314003	5	P51809	VAMP7	Vesicle-associated membrane protein 7	VAMP7_HUMAN	4	30.3906	1.30391		0.503066
HeLa_Sg44_KO / HeLa_C1_biot	Q14247	Q14247	0.628712	0.628712	0.164723	0.31406	28	Q14247	CTTN	Src substrate cortactin	SRC8_HUMAN	26	54.6184	1.54618		0.502987
HeLa_Sg44_KO / HeLa_C1_biot	P30154	P30154	0.495718	0.495718	0.164808	0.314185	19	P30154	PPP2R1B	Serine/threonine-protein phosphatase 2A 65 kDa regulatory subunit A beta isoform	2AAB_HUMAN	13	41.0022	1.41002		0.502814
HeLa_Sg44_KO / HeLa_C1_biot	Q14669	Q14669	0.590203	0.590203	0.164924	0.314369	3	Q14669	TRIP12	E3 ubiquitin-protein ligase TRIP12	TRIPC_HUMAN	12	50.5459	1.50546		0.502561
HeLa_Sg44_KO / HeLa_C1_biot	Q92665	Q92665	-1.05087	1.05087	0.165213	0.31466	2	Q92665	MRPS31	28S ribosomal protein S31, mitochondrial	RT31_HUMAN	3	-51.7323	0.482677		0.502158
HeLa_Sg44_KO / HeLa_C1_biot	P17706	P17706	0.257487	0.257487	0.165646	0.314818	6	P17706	PTPN2	Tyrosine-protein phosphatase non-receptor type 2	PTN2_HUMAN	5	19.5395	1.19539		0.501941
HeLa_Sg44_KO / HeLa_C1_biot	Q8WWK9	Q8WWK9	0.190212	0.190212	0.165677	0.314818	6	Q8WWK9	CKAP2	Cytoskeleton-associated protein 2	CKAP2_HUMAN	6	14.0931	1.14093		0.501941
HeLa_Sg44_KO / HeLa_C1_biot	Q8IXW5	Q8IXW5	-0.771277	0.771277	0.165826	0.314921	3	Q8IXW5	RPAP2	Putative RNA polymerase II subunit B1 CTD phosphatase RPAP2	RPAP2_HUMAN	3	-41.4101	0.585899		0.501799
HeLa_Sg44_KO / HeLa_C1_biot	P31689	P31689	0.119398	0.119398	0.166142	0.314987	26	P31689	DNAJA1	DnaJ homolog subfamily A member 1	DNJA1_HUMAN	17	8.62812	1.08628		0.501707
HeLa_Sg44_KO / HeLa_C1_biot	O96011	O96011	0.675976	0.675976	0.166462	0.315374	3	O96011	PEX11B	Peroxisomal membrane protein 11B	PX11B_HUMAN	4	59.7677	1.59768		0.501174
HeLa_Sg44_KO / HeLa_C1_biot	P21399	P21399	-1.02731	1.02731	0.166743	0.31553	3	P21399	ACO1	Cytoplasmic aconitate hydratase	ACOC_HUMAN	4	-50.9377	0.490623		0.500959
HeLa_Sg44_KO / HeLa_C1_biot	Q96HR8	Q96HR8	-0.614537	0.614537	0.167137	0.3159	2	Q96HR8	NAF1	H/ACA ribonucleoprotein complex non-core subunit NAF1	NAF1_HUMAN	4	-34.686	0.65314		0.50045
HeLa_Sg44_KO / HeLa_C1_biot	Q15274	Q15274	-0.456471	0.456471	0.167196	0.315944	2	Q15274	QPRT	Nicotinate-nucleotide pyrophosphorylase [carboxylating]	NADC_HUMAN	2	-27.1233	0.728767		0.500391
HeLa_Sg44_KO / HeLa_C1_biot	Q562R1	Q562R1	0.230471	0.230471	0.167396	0.316003	5	Q562R1	ACTBL2	Beta-actin-like protein 2	ACTBL_HUMAN	2	17.3218	1.17322		0.500309
HeLa_Sg44_KO / HeLa_C1_biot	Q8IXQ3	Q8IXQ3	-0.681622	0.681622	0.167438	0.316003	5	Q8IXQ3	C9orf40	Uncharacterized protein C9orf40	CI040_HUMAN	4	-37.6536	0.623464		0.500309
HeLa_Sg44_KO / HeLa_C1_biot	Q8N5K1	Q8N5K1	0.202219	0.202219	0.167313	0.316003	5	Q8N5K1	CISD2	CDGSH iron-sulfur domain-containing protein 2	CISD2_HUMAN	3	15.0467	1.15047		0.500309
HeLa_Sg44_KO / HeLa_C1_biot	Q9NW81	Q9NW81	0.0178122	0.0178122	0.167597	0.316078	7	Q9NW81	ATP5SL	ATP synthase subunit s-like protein	AT5SL_HUMAN	7	1.2423	1.01242		0.500206
HeLa_Sg44_KO / HeLa_C1_biot	O14579	O14579	0.726235	0.726235	0.16802	0.316575	5	O14579	COPE	Coatomer subunit epsilon	COPE_HUMAN	4	65.4317	1.65432		0.499523
HeLa_Sg44_KO / HeLa_C1_biot	O95716	O95716	1.0666	1.0666	0.168475	0.317062	2	O95716	RAB3D	Ras-related protein Rab-3D	RAB3D_HUMAN	5	109.45	2.0945		0.498856
HeLa_Sg44_KO / HeLa_C1_biot	P54278	P54278	0.362883	0.362883	0.169422	0.317345	16	P54278	PMS2	Mismatch repair endonuclease PMS2	PMS2_HUMAN	15	28.5993	1.28599		0.498468
HeLa_Sg44_KO / HeLa_C1_biot	Q92820	Q92820	0.504777	0.504777	0.169242	0.317345	14	Q92820	GGH	Gamma-glutamyl hydrolase	GGH_HUMAN	10	41.8904	1.4189		0.498468
HeLa_Sg44_KO / HeLa_C1_biot	Q14241	Q14241	-0.4287	0.4287	0.169511	0.31735	2	Q14241	TCEB3	Transcription elongation factor B polypeptide 3	ELOA1_HUMAN	2	-25.7069	0.742931		0.498462
HeLa_Sg44_KO / HeLa_C1_biot	Q9UHW5	Q9UHW5	-0.421824	0.421824	0.169647	0.317457	4	Q9UHW5	GPN3	GPN-loop GTPase 3	GPN3_HUMAN	3	-25.352	0.74648		0.498316
HeLa_Sg44_KO / HeLa_C1_biot	P02751	P02751	1.14741	1.14741	0.169765	0.317568	6	P02751	FN1	Fibronectin	FINC_HUMAN	15	121.516	2.21516		0.498163
HeLa_Sg44_KO / HeLa_C1_biot	P02786	P02786	-0.0637162	0.0637162	0.169894	0.317695	122	P02786	TFRC	Transferrin receptor protein 1	TFR1_HUMAN	64	-4.32036	0.956796		0.497989
HeLa_Sg44_KO / HeLa_C1_biot	Q15008	Q15008	-0.081704	0.081704	0.169987	0.317695	5	Q15008	PSMD6	26S proteasome non-ATPase regulatory subunit 6	PSMD6_HUMAN	3	-5.50591	0.944941		0.497989
HeLa_Sg44_KO / HeLa_C1_biot	Q92542	Q92542	0.1702	0.1702	0.169975	0.317695	10	Q92542	NCSTN	Nicastrin	NICA_HUMAN	10	12.5214	1.12521		0.497989
HeLa_Sg44_KO / HeLa_C1_biot	P35244	P35244	-0.657103	0.657103	0.170174	0.317707	3	P35244	RPA3	Replication protein A 14 kDa subunit	RFA3_HUMAN	3	-36.585	0.63415		0.497974
HeLa_Sg44_KO / HeLa_C1_biot	P52594	P52594	-1.0305	1.0305	0.170138	0.317707	3	P52594	AGFG1	Arf-GAP domain and FG repeat-containing protein 1	AGFG1_HUMAN	4	-51.0458	0.489542		0.497974
HeLa_Sg44_KO / HeLa_C1_biot	Q9GZS1	Q9GZS1	-1.32943	1.32943	0.170611	0.318042	4	Q9GZS1	POLR1E	DNA-directed RNA polymerase I subunit RPA49	RPA49_HUMAN	4	-60.2075	0.397925		0.497516
HeLa_Sg44_KO / HeLa_C1_biot	Q8N122	Q8N122	-0.457626	0.457626	0.170692	0.31808	21	Q8N122	RPTOR	Regulatory-associated protein of mTOR	RPTOR_HUMAN	16	-27.1816	0.728184		0.497463
HeLa_Sg44_KO / HeLa_C1_biot	Q9Y4P3	Q9Y4P3	0.250977	0.250977	0.170819	0.318214	8	Q9Y4P3	TBL2	Transducin beta-like protein 2	TBL2_HUMAN	8	19.0013	1.19001		0.497281
HeLa_Sg44_KO / HeLa_C1_biot	Q14839	Q14839	-0.539503	0.539503	0.170979	0.318366	24	Q14839	CHD4	Chromodomain-helicase-DNA-binding protein 4	CHD4_HUMAN	25	-31.1992	0.688008		0.497073
HeLa_Sg44_KO / HeLa_C1_biot	Q9HCC0	Q9HCC0	-0.0571955	0.0571955	0.171433	0.319063	30	Q9HCC0	MCCC2	Methylcrotonoyl-CoA carboxylase beta chain, mitochondrial	MCCB_HUMAN	23	-3.88693	0.961131		0.496123
HeLa_Sg44_KO / HeLa_C1_biot	Q9NUL3	Q9NUL3	-0.347964	0.347964	0.171966	0.319646	3	Q9NUL3	STAU2	Double-stranded RNA-binding protein Staufen homolog 2	STAU2_HUMAN	4	-21.4308	0.785692		0.495331
HeLa_Sg44_KO / HeLa_C1_biot	P69905	P69905	0.898478	0.898478	0.172427	0.320104	2	P69905	HBA1	Hemoglobin subunit alpha	HBA_HUMAN	3	86.4099	1.8641		0.494709
HeLa_Sg44_KO / HeLa_C1_biot	O43237	O43237	-1.09814	1.09814	0.172952	0.320489	9	O43237	DYNC1LI2	Cytoplasmic dynein 1 light intermediate chain 2	DC1L2_HUMAN	10	-53.2883	0.467117		0.494187
HeLa_Sg44_KO / HeLa_C1_biot	Q01085	Q01085	0.209522	0.209522	0.172885	0.320489	6	Q01085	TIAL1	Nucleolysin TIAR	TIAR_HUMAN	5	15.6305	1.1563		0.494187
HeLa_Sg44_KO / HeLa_C1_biot	O95801	O95801	-0.207454	0.207454	0.173161	0.320554	3	O95801	TTC4	Tetratricopeptide repeat protein 4	TTC4_HUMAN	3	-13.3935	0.866065		0.494098
HeLa_Sg44_KO / HeLa_C1_biot	Q9H1U4	Q9H1U4	-0.334593	0.334593	0.17316	0.320554	2	Q9H1U4	MEGF9	Multiple epidermal growth factor-like domains protein 9	MEGF9_HUMAN	2	-20.6992	0.793008		0.494098
HeLa_Sg44_KO / HeLa_C1_biot	P43307	P43307	0.361474	0.361474	0.173597	0.320911	7	P43307	SSR1	Translocon-associated protein subunit alpha	SSRA_HUMAN	4	28.4738	1.28474		0.493616
HeLa_Sg44_KO / HeLa_C1_biot	P40692	P40692	-0.961883	0.961883	0.173625	0.320927	22	P40692	MLH1	DNA mismatch repair protein Mlh1	MLH1_HUMAN	24	-48.6614	0.513386		0.493594
HeLa_Sg44_KO / HeLa_C1_biot	Q99805	Q99805	-0.217845	0.217845	0.1742	0.321255	11	Q99805	TM9SF2	Transmembrane 9 superfamily member 2	TM9S2_HUMAN	6	-14.0151	0.859849		0.49315
HeLa_Sg44_KO / HeLa_C1_biot	Q12788	Q12788	-0.426691	0.426691	0.174262	0.321332	7	Q12788	TBL3	Transducin beta-like protein 3	TBL3_HUMAN	9	-25.6034	0.743966		0.493046
HeLa_Sg44_KO / HeLa_C1_biot	O60762	O60762	0.369407	0.369407	0.174462	0.321366	10	O60762	DPM1	Dolichol-phosphate mannosyltransferase subunit 1	DPM1_HUMAN	11	29.1822	1.29182		0.493001
HeLa_Sg44_KO / HeLa_C1_biot	P04150	P04150	-0.470347	0.470347	0.174422	0.321366	23	P04150	NR3C1	Glucocorticoid receptor	GCR_HUMAN	19	-27.8209	0.721791		0.493001
HeLa_Sg44_KO / HeLa_C1_biot	P62495	P62495	-0.371362	0.371362	0.174389	0.321366	15	P62495	ETF1	Eukaryotic peptide chain release factor subunit 1	ERF1_HUMAN	15	-22.6947	0.773053		0.493001
HeLa_Sg44_KO / HeLa_C1_biot	Q7Z6B7	Q7Z6B7	-1.7415	1.7415	0.174378	0.321366	3	Q7Z6B7	SRGAP1	SLIT-ROBO Rho GTPase-activating protein 1	SRGP1_HUMAN	3	-70.0942	0.299058		0.493001
HeLa_Sg44_KO / HeLa_C1_biot	Q96PD2	Q96PD2	-0.0568944	0.0568944	0.174654	0.321396	25	Q96PD2	DCBLD2	Discoidin, CUB and LCCL domain-containing protein 2	DCBD2_HUMAN	19	-3.86687	0.961331		0.49296
HeLa_Sg44_KO / HeLa_C1_biot	Q9NQW7	Q9NQW7	-0.873886	0.873886	0.17478	0.321504	2	Q9NQW7	XPNPEP1	Xaa-Pro aminopeptidase 1	XPP1_HUMAN	2	-45.4325	0.545675		0.492813
HeLa_Sg44_KO / HeLa_C1_biot	Q96EE3	Q96EE3	-0.198077	0.198077	0.17496	0.32163	10	Q96EE3	SEH1L	Nucleoporin SEH1	SEH1_HUMAN	7	-12.8288	0.871712		0.492644
HeLa_Sg44_KO / HeLa_C1_biot	O95235	O95235	0.352254	0.352254	0.175181	0.321692	2	O95235	KIF20A	Kinesin-like protein KIF20A	KI20A_HUMAN	3	27.6553	1.27655		0.492559
HeLa_Sg44_KO / HeLa_C1_biot	P52597	P52597	-0.209043	0.209043	0.175154	0.321692	14	P52597	HNRNPF	Heterogeneous nuclear ribonucleoprotein F	HNRPF_HUMAN	12	-13.4889	0.865111		0.492559
HeLa_Sg44_KO / HeLa_C1_biot	Q68CQ7	Q68CQ7	0.453163	0.453163	0.175128	0.321692	5	Q68CQ7	GLT8D1	Glycosyltransferase 8 domain-containing protein 1	GL8D1_HUMAN	4	36.9038	1.36904		0.492559
HeLa_Sg44_KO / HeLa_C1_biot	O75663	O75663	0.128877	0.128877	0.175392	0.32185	7	O75663	TIPRL	TIP41-like protein	TIPRL_HUMAN	8	9.34423	1.09344		0.492347
HeLa_Sg44_KO / HeLa_C1_biot	Q9GZT9	Q9GZT9	-0.296167	0.296167	0.175431	0.32185	5	Q9GZT9	EGLN1	Egl nine homolog 1	EGLN1_HUMAN	5	-18.5587	0.814413		0.492347
HeLa_Sg44_KO / HeLa_C1_biot	Q9NXE4	Q9NXE4	0.0714955	0.0714955	0.175474	0.32185	7	Q9NXE4	SMPD4	Sphingomyelin phosphodiesterase 4	NSMA3_HUMAN	6	5.08054	1.05081		0.492347
HeLa_Sg44_KO / HeLa_C1_biot	O14980	O14980	0.253434	0.253434	0.175701	0.321965	69	O14980	XPO1	Exportin-1	XPO1_HUMAN	40	19.2041	1.19204		0.492191
HeLa_Sg44_KO / HeLa_C1_biot	Q96EK6	Q96EK6	1.85264	1.85264	0.175947	0.322066	3	Q96EK6	GNPNAT1	Glucosamine 6-phosphate N-acetyltransferase	GNA1_HUMAN	3	261.16	3.6116		0.492055
HeLa_Sg44_KO / HeLa_C1_biot	P39687	P39687	-1.08249	1.08249	0.17614	0.322163	4	P39687	ANP32A	Acidic leucine-rich nuclear phosphoprotein 32 family member A	AN32A_HUMAN	4	-52.7788	0.472212		0.491924
HeLa_Sg44_KO / HeLa_C1_biot	P11216	P11216	-0.420246	0.420246	0.176319	0.322292	15	P11216	PYGB	Glycogen phosphorylase, brain form	PYGB_HUMAN	36	-25.2703	0.747297		0.491751
HeLa_Sg44_KO / HeLa_C1_biot	Q9BVJ6	Q9BVJ6	-0.945163	0.945163	0.176411	0.322292	11	Q9BVJ6	UTP14A	U3 small nucleolar RNA-associated protein 14 homolog A	UT14A_HUMAN	13	-48.0629	0.519371		0.491751
HeLa_Sg44_KO / HeLa_C1_biot	Q8NEZ4	Q8NEZ4	-0.317345	0.317345	0.176525	0.322344	2	Q8NEZ4	KMT2C	Histone-lysine N-methyltransferase 2C	KMT2C_HUMAN	2	-19.7455	0.802545		0.491681
HeLa_Sg44_KO / HeLa_C1_biot	Q9NVH2	Q9NVH2	0.434171	0.434171	0.176788	0.322605	9	Q9NVH2	INTS7	Integrator complex subunit 7	INT7_HUMAN	7	35.1135	1.35113		0.491329
HeLa_Sg44_KO / HeLa_C1_biot	Q00059	Q00059	-0.124744	0.124744	0.177085	0.322856	17	Q00059	TFAM	Transcription factor A, mitochondrial	TFAM_HUMAN	12	-8.28331	0.917167		0.490991
HeLa_Sg44_KO / HeLa_C1_biot	O15321	O15321	0.102579	0.102579	0.17711	0.322865	4	O15321	TM9SF1	Transmembrane 9 superfamily member 1	TM9S1_HUMAN	4	7.36912	1.07369		0.490979
HeLa_Sg44_KO / HeLa_C1_biot	P24539	P24539	0.135783	0.135783	0.177181	0.322885	17	P24539	ATP5F1	ATP synthase F(0) complex subunit B1, mitochondrial	AT5F1_HUMAN	9	9.86887	1.09869		0.490952
HeLa_Sg44_KO / HeLa_C1_biot	P46100	P46100	0.217621	0.217621	0.177169	0.322885	5	P46100	ATRX	Transcriptional regulator ATRX	ATRX_HUMAN	10	16.2815	1.16281		0.490952
HeLa_Sg44_KO / HeLa_C1_biot	P54756	P54756	0.801685	0.801685	0.177241	0.322894	30	P54756	EPHA5	Ephrin type-A receptor 5	EPHA5_HUMAN	21	74.3135	1.74314		0.49094
HeLa_Sg44_KO / HeLa_C1_biot	O60763	O60763	-0.143519	0.143519	0.177566	0.323232	11	O60763	USO1	General vesicular transport factor p115	USO1_HUMAN	13	-9.46917	0.905308		0.490486
HeLa_Sg44_KO / HeLa_C1_biot	Q8NG31	Q8NG31	-0.156729	0.156729	0.17763	0.323232	3	Q8NG31	CASC5	Protein CASC5	CASC5_HUMAN	4	-10.2944	0.897056		0.490486
HeLa_Sg44_KO / HeLa_C1_biot	P35520	P35520	0.425075	0.425075	0.177772	0.323378	5	P35520	CBS	Cystathionine beta-synthase	CBS_HUMAN	6	34.2642	1.34264		0.490289
HeLa_Sg44_KO / HeLa_C1_biot	Q69YN2	Q69YN2	-0.407844	0.407844	0.17858	0.324155	6	Q69YN2	CWF19L1	CWF19-like protein 1	C19L1_HUMAN	7	-24.6251	0.753749		0.489247
HeLa_Sg44_KO / HeLa_C1_biot	Q86WR7	Q86WR7	1.01926	1.01926	0.178728	0.324242	3	Q86WR7	PROSER2	Proline and serine-rich protein 2	PRSR2_HUMAN	3	102.688	2.02688		0.489131
HeLa_Sg44_KO / HeLa_C1_biot	Q92667	Q92667	-0.53878	0.53878	0.17925	0.324779	13	Q92667	AKAP1	A-kinase anchor protein 1, mitochondrial	AKAP1_HUMAN	13	-31.1647	0.688353		0.488412
HeLa_Sg44_KO / HeLa_C1_biot	Q6ZRI6	Q6ZRI6	0.390512	0.390512	0.179639	0.325115	5	Q6ZRI6	C15orf39	Uncharacterized protein C15orf39	CO039_HUMAN	5	31.0858	1.31086		0.487963
HeLa_Sg44_KO / HeLa_C1_biot	Q13347	Q13347	-0.542376	0.542376	0.179706	0.325174	8	Q13347	EIF3I	Eukaryotic translation initiation factor 3 subunit I	EIF3I_HUMAN	7	-31.3361	0.686639		0.487884
HeLa_Sg44_KO / HeLa_C1_biot	Q9UG56	Q9UG56	0.113055	0.113055	0.179902	0.325202	3	Q9UG56	PISD	Phosphatidylserine decarboxylase proenzyme	PISD_HUMAN	2	8.15162	1.08152		0.487847
HeLa_Sg44_KO / HeLa_C1_biot	Q9Y5M8	Q9Y5M8	0.0992485	0.0992485	0.179878	0.325202	11	Q9Y5M8	SRPRB	Signal recognition particle receptor subunit beta	SRPRB_HUMAN	7	7.12153	1.07122		0.487847
HeLa_Sg44_KO / HeLa_C1_biot	P29597	P29597	0.288326	0.288326	0.180113	0.325294	7	P29597	TYK2	Non-receptor tyrosine-protein kinase TYK2	TYK2_HUMAN	6	22.1222	1.22122		0.487724
HeLa_Sg44_KO / HeLa_C1_biot	P98196	P98196	-0.170905	0.170905	0.180175	0.325298	23	P98196	ATP11A	Probable phospholipid-transporting ATPase IH	AT11A_HUMAN	20	-11.1715	0.888285		0.487719
HeLa_Sg44_KO / HeLa_C1_biot	Q00403	Q00403	0.420561	0.420561	0.18036	0.325449	10	Q00403	GTF2B	Transcription initiation factor IIB	TF2B_HUMAN	8	33.8448	1.33845		0.487516
HeLa_Sg44_KO / HeLa_C1_biot	O15397	O15397	0.303713	0.303713	0.180447	0.325533	23	O15397	IPO8	Importin-8	IPO8_HUMAN	20	23.4317	1.23432		0.487405
HeLa_Sg44_KO / HeLa_C1_biot	Q9BQT8	Q9BQT8	0.426242	0.426242	0.180677	0.325682	2	Q9BQT8	SLC25A21	Mitochondrial 2-oxodicarboxylate carrier	ODC_HUMAN	2	34.3728	1.34373		0.487206
HeLa_Sg44_KO / HeLa_C1_biot	P61009	P61009	0.205272	0.205272	0.180797	0.325693	4	P61009	SPCS3	Signal peptidase complex subunit 3	SPCS3_HUMAN	4	15.2904	1.1529		0.487191
HeLa_Sg44_KO / HeLa_C1_biot	Q9NRE2	Q9NRE2	0.165874	0.165874	0.180794	0.325693	3	Q9NRE2	TSHZ2	Teashirt homolog 2	TSH2_HUMAN	3	12.1846	1.12185		0.487191
HeLa_Sg44_KO / HeLa_C1_biot	Q9UHN6	Q9UHN6	0.180747	0.180747	0.181446	0.32622	94	Q9UHN6	TMEM2	Transmembrane protein 2	TMEM2_HUMAN	58	13.3471	1.13347		0.486489
HeLa_Sg44_KO / HeLa_C1_biot	O00139	O00139	0.270189	0.270189	0.18201	0.326805	6	O00139	KIF2A	Kinesin-like protein KIF2A	KIF2A_HUMAN	6	20.5966	1.20597		0.485712
HeLa_Sg44_KO / HeLa_C1_biot	Q96NB2	Q96NB2	1.11207	1.11207	0.18255	0.327359	7	Q96NB2	SFXN2	Sideroflexin-2	SFXN2_HUMAN	5	116.155	2.16155		0.484975
HeLa_Sg44_KO / HeLa_C1_biot	Q9UKY7	Q9UKY7	-0.40763	0.40763	0.182618	0.327367	8	Q9UKY7	CDV3	Protein CDV3 homolog	CDV3_HUMAN	7	-24.6139	0.753861		0.484965
HeLa_Sg44_KO / HeLa_C1_biot	P12235	P12235	0.382511	0.382511	0.18296	0.327661	5	P12235	SLC25A4	ADP/ATP translocase 1	ADT1_HUMAN	3	30.3608	1.30361		0.484575
HeLa_Sg44_KO / HeLa_C1_biot	P50552	P50552	-1.07355	1.07355	0.182959	0.327661	3	P50552	VASP	Vasodilator-stimulated phosphoprotein	VASP_HUMAN	4	-52.485	0.47515		0.484575
HeLa_Sg44_KO / HeLa_C1_biot	Q96CN4	Q96CN4	0.253415	0.253415	0.183042	0.327667	7	Q96CN4	EVI5L	EVI5-like protein	EVI5L_HUMAN	7	19.2026	1.19203		0.484568
HeLa_Sg44_KO / HeLa_C1_biot	O00481	O00481	0.511073	0.511073	0.18351	0.328038	14	O00481	BTN3A1	Butyrophilin subfamily 3 member A1	BT3A1_HUMAN	9	42.511	1.42511		0.484076
HeLa_Sg44_KO / HeLa_C1_biot	O14925	O14925	0.430628	0.430628	0.184333	0.328811	11	O14925	TIMM23	Mitochondrial import inner membrane translocase subunit Tim23	TIM23_HUMAN	7	34.7821	1.34782		0.483053
HeLa_Sg44_KO / HeLa_C1_biot	Q3LXA3	Q3LXA3	0.145797	0.145797	0.184643	0.328944	20	Q3LXA3	TKFC	Triokinase/FMN cyclase	TKFC_HUMAN	14	10.6342	1.10634		0.482877
HeLa_Sg44_KO / HeLa_C1_biot	Q9H3N1	Q9H3N1	0.634341	0.634341	0.184657	0.328944	13	Q9H3N1	TMX1	Thioredoxin-related transmembrane protein 1	TMX1_HUMAN	8	55.2228	1.55223		0.482877
HeLa_Sg44_KO / HeLa_C1_biot	Q9NS73	Q9NS73	-0.335301	0.335301	0.185345	0.32949	2	Q9NS73	MBIP	MAP3K12-binding inhibitory protein 1	MBIP1_HUMAN	2	-20.7381	0.792619		0.482158
HeLa_Sg44_KO / HeLa_C1_biot	Q9UMS4	Q9UMS4	0.199151	0.199151	0.18542	0.329577	8	Q9UMS4	PRPF19	Pre-mRNA-processing factor 19	PRP19_HUMAN	7	14.8023	1.14802		0.482043
HeLa_Sg44_KO / HeLa_C1_biot	P61758	P61758	-0.724243	0.724243	0.185564	0.329723	6	P61758	VBP1	Prefoldin subunit 3	PFD3_HUMAN	6	-39.4686	0.605314		0.481851
HeLa_Sg44_KO / HeLa_C1_biot	P36405	P36405	-0.660824	0.660824	0.186136	0.330269	2	P36405	ARL3	ADP-ribosylation factor-like protein 3	ARL3_HUMAN	4	-36.7483	0.632517		0.481132
HeLa_Sg44_KO / HeLa_C1_biot	O15511	O15511	0.929102	0.929102	0.18683	0.331092	4	O15511	ARPC5	Actin-related protein 2/3 complex subunit 5	ARPC5_HUMAN	4	90.4091	1.90409		0.480051
HeLa_Sg44_KO / HeLa_C1_biot	Q9UGI8	Q9UGI8	-1.46298	1.46298	0.186846	0.331092	13	Q9UGI8	TES	Testin	TES_HUMAN	12	-63.7258	0.362742		0.480051
HeLa_Sg44_KO / HeLa_C1_biot	P51649	P51649	-0.569759	0.569759	0.187019	0.33129	2	P51649	ALDH5A1	Succinate-semialdehyde dehydrogenase, mitochondrial	SSDH_HUMAN	2	-32.6271	0.673729		0.479792
HeLa_Sg44_KO / HeLa_C1_biot	P20645	P20645	0.213222	0.213222	0.187226	0.331428	7	P20645	M6PR	Cation-dependent mannose-6-phosphate receptor	MPRD_HUMAN	3	15.9275	1.15927		0.479611
HeLa_Sg44_KO / HeLa_C1_biot	P20674	P20674	-0.164622	0.164622	0.187439	0.331562	7	P20674	COX5A	Cytochrome c oxidase subunit 5A, mitochondrial	COX5A_HUMAN	5	-10.7838	0.892162		0.479435
HeLa_Sg44_KO / HeLa_C1_biot	O43808	O43808	0.872778	0.872778	0.187804	0.331721	4	O43808	SLC25A17	Peroxisomal membrane protein PMP34	PM34_HUMAN	3	83.1186	1.83119		0.479228
HeLa_Sg44_KO / HeLa_C1_biot	Q9UKX7	Q9UKX7	0.613245	0.613245	0.187645	0.331721	5	Q9UKX7	NUP50	Nuclear pore complex protein Nup50	NUP50_HUMAN	7	52.9696	1.5297		0.479228
HeLa_Sg44_KO / HeLa_C1_biot	Q9UL46	Q9UL46	-0.0423206	0.0423206	0.187701	0.331721	13	Q9UL46	PSME2	Proteasome activator complex subunit 2	PSME2_HUMAN	10	-2.89083	0.971092		0.479228
HeLa_Sg44_KO / HeLa_C1_biot	P51665	P51665	-3.55918	3.55918	0.188006	0.331946	3	P51665	PSMD7	26S proteasome non-ATPase regulatory subunit 7	PSMD7_HUMAN	4	-91.5164	0.0848361		0.478932
HeLa_Sg44_KO / HeLa_C1_biot	P13929	P13929	1.41267	1.41267	0.188217	0.332065	5	P13929	ENO3	Beta-enolase	ENOB_HUMAN	4	166.229	2.66229		0.478777
HeLa_Sg44_KO / HeLa_C1_biot	Q96A26	Q96A26	0.625952	0.625952	0.188209	0.332065	5	Q96A26	FAM162A	Protein FAM162A	F162A_HUMAN	5	54.3229	1.54323		0.478777
HeLa_Sg44_KO / HeLa_C1_biot	P11169	P11169	-0.00149212	0.00149212	0.188335	0.332154	8	P11169	SLC2A3	Solute carrier family 2, facilitated glucose transporter member 3	GTR3_HUMAN	4	-0.103373	0.998966		0.47866
HeLa_Sg44_KO / HeLa_C1_biot	P11171	P11171	0.203969	0.203969	0.188527	0.332287	3	P11171	EPB41	Protein 4.1	41_HUMAN	5	15.1863	1.15186		0.478487
HeLa_Sg44_KO / HeLa_C1_biot	Q9P0P8	Q9P0P8	-1.09496	1.09496	0.188591	0.332362	2	Q9P0P8	C6orf203	Uncharacterized protein C6orf203	CF203_HUMAN	2	-53.1851	0.468149		0.478388
HeLa_Sg44_KO / HeLa_C1_biot	Q8NBS3	Q8NBS3	0.302418	0.302418	0.188829	0.332673	5	Q8NBS3	SLC4A11	Sodium bicarbonate transporter-like protein 11	S4A11_HUMAN	7	23.321	1.23321		0.477983
HeLa_Sg44_KO / HeLa_C1_biot	Q13442	Q13442	-0.398798	0.398798	0.189844	0.333494	5	Q13442	PDAP1	28 kDa heat- and acid-stable phosphoprotein	HAP28_HUMAN	4	-24.151	0.75849		0.476911
HeLa_Sg44_KO / HeLa_C1_biot	Q8N6S5	Q8N6S5	0.146966	0.146966	0.189816	0.333494	2	Q8N6S5	ARL6IP6	ADP-ribosylation factor-like protein 6-interacting protein 6	AR6P6_HUMAN	2	10.7239	1.10724		0.476911
HeLa_Sg44_KO / HeLa_C1_biot	Q16643	Q16643	0.838648	0.838648	0.19061	0.334064	9	Q16643	DBN1	Drebrin	DREB_HUMAN	9	78.8373	1.78837		0.47617
HeLa_Sg44_KO / HeLa_C1_biot	Q96HA7	Q96HA7	-0.201974	0.201974	0.190695	0.334103	3	Q96HA7	TONSL	Tonsoku-like protein	TONSL_HUMAN	3	-13.064	0.86936		0.476119
HeLa_Sg44_KO / HeLa_C1_biot	P21333	P21333	-0.088564	0.088564	0.190859	0.334211	142	P21333	FLNA	Filamin-A	FLNA_HUMAN	95	-5.95416	0.940458		0.47598
HeLa_Sg44_KO / HeLa_C1_biot	Q9BW92	Q9BW92	0.491908	0.491908	0.191639	0.334939	8	Q9BW92	TARS2	Threonine--tRNA ligase, mitochondrial	SYTM_HUMAN	8	40.6303	1.4063		0.475034
HeLa_Sg44_KO / HeLa_C1_biot	Q9NZI8	Q9NZI8	-1.59522	1.59522	0.192119	0.335255	3	Q9NZI8	IGF2BP1	Insulin-like growth factor 2 mRNA-binding protein 1	IF2B1_HUMAN	3	-66.9028	0.330972		0.474625
HeLa_Sg44_KO / HeLa_C1_biot	Q9Y6Q6	Q9Y6Q6	-1.8158	1.8158	0.19229	0.335427	4	Q9Y6Q6	TNFRSF11A	Tumor necrosis factor receptor superfamily member 11A	TNR11_HUMAN	4	-71.5953	0.284047		0.474402
HeLa_Sg44_KO / HeLa_C1_biot	Q6UWP7	Q6UWP7	0.474595	0.474595	0.193766	0.33682	6	Q6UWP7	LCLAT1	Lysocardiolipin acyltransferase 1	LCLT1_HUMAN	5	38.9528	1.38953		0.472602
HeLa_Sg44_KO / HeLa_C1_biot	P07099	P07099	0.503793	0.503793	0.194128	0.336978	17	P07099	EPHX1	Epoxide hydrolase 1	HYEP_HUMAN	13	41.7937	1.41794		0.472398
HeLa_Sg44_KO / HeLa_C1_biot	O60884	O60884	-0.176951	0.176951	0.194451	0.337212	11	O60884	DNAJA2	DnaJ homolog subfamily A member 2	DNJA2_HUMAN	9	-11.5429	0.884571		0.472097
HeLa_Sg44_KO / HeLa_C1_biot	P26440	P26440	-0.247038	0.247038	0.194825	0.337499	2	P26440	IVD	Isovaleryl-CoA dehydrogenase, mitochondrial	IVD_HUMAN	2	-15.7375	0.842625		0.471727
HeLa_Sg44_KO / HeLa_C1_biot	P14324	P14324	0.375167	0.375167	0.195074	0.337742	10	P14324	FDPS	Farnesyl pyrophosphate synthase	FPPS_HUMAN	6	29.6989	1.29699		0.471415
HeLa_Sg44_KO / HeLa_C1_biot	O00400	O00400	1.6308	1.6308	0.195428	0.337748	11	O00400	SLC33A1	Acetyl-coenzyme A transporter 1	ACATN_HUMAN	9	209.685	3.09685		0.471407
HeLa_Sg44_KO / HeLa_C1_biot	P35251	P35251	0.0255116	0.0255116	0.195304	0.337748	10	P35251	RFC1	Replication factor C subunit 1	RFC1_HUMAN	10	1.78406	1.01784		0.471407
HeLa_Sg44_KO / HeLa_C1_biot	Q9NWM8	Q9NWM8	0.214477	0.214477	0.195837	0.338056	3	Q9NWM8	FKBP14	Peptidyl-prolyl cis-trans isomerase FKBP14	FKB14_HUMAN	2	16.0283	1.16028		0.471011
HeLa_Sg44_KO / HeLa_C1_biot	O00299	O00299	0.385646	0.385646	0.196286	0.338467	7	O00299	CLIC1	Chloride intracellular channel protein 1	CLIC1_HUMAN	8	30.6444	1.30644		0.470483
HeLa_Sg44_KO / HeLa_C1_biot	Q8WWZ7	Q8WWZ7	0.879872	0.879872	0.196194	0.338467	20	Q8WWZ7	ABCA5	ATP-binding cassette sub-family A member 5	ABCA5_HUMAN	18	84.0212	1.84021		0.470483
HeLa_Sg44_KO / HeLa_C1_biot	Q9UBU8	Q9UBU8	0.619469	0.619469	0.19629	0.338467	2	Q9UBU8	MORF4L1	Mortality factor 4-like protein 1	MO4L1_HUMAN	2	53.6309	1.53631		0.470483
HeLa_Sg44_KO / HeLa_C1_biot	P49748	P49748	0.0244134	0.0244134	0.196417	0.338587	20	P49748	ACADVL	Very long-chain specific acyl-CoA dehydrogenase, mitochondrial	ACADV_HUMAN	21	1.70661	1.01707		0.470329
HeLa_Sg44_KO / HeLa_C1_biot	O00483	O00483	0.0231544	0.0231544	0.196965	0.339086	6	O00483	NDUFA4	Cytochrome c oxidase subunit NDUFA4	NDUA4_HUMAN	4	1.61789	1.01618		0.46969
HeLa_Sg44_KO / HeLa_C1_biot	Q96CM8	Q96CM8	-0.471458	0.471458	0.197	0.339086	3	Q96CM8	ACSF2	Acyl-CoA synthetase family member 2, mitochondrial	ACSF2_HUMAN	6	-27.8764	0.721236		0.46969
HeLa_Sg44_KO / HeLa_C1_biot	P62140	P62140	-0.118149	0.118149	0.197288	0.339329	7	P62140	PPP1CB	Serine/threonine-protein phosphatase PP1-beta catalytic subunit	PP1B_HUMAN	9	-7.86312	0.921369		0.469379
HeLa_Sg44_KO / HeLa_C1_biot	Q12979	Q12979	0.530773	0.530773	0.197288	0.339329	3	Q12979	ABR	Active breakpoint cluster region-related protein	ABR_HUMAN	3	44.4703	1.4447		0.469379
HeLa_Sg44_KO / HeLa_C1_biot	Q9H330	Q9H330	1.40754	1.40754	0.198045	0.339981	3	Q9H330	TMEM245	Transmembrane protein 245	TM245_HUMAN	4	165.285	2.65285		0.468546
HeLa_Sg44_KO / HeLa_C1_biot	Q14764	Q14764	0.943553	0.943553	0.19841	0.340248	5	Q14764	MVP	Major vault protein	MVP_HUMAN	9	92.3259	1.92326		0.468204
HeLa_Sg44_KO / HeLa_C1_biot	Q9UNX4	Q9UNX4	-0.104686	0.104686	0.198438	0.340248	7	Q9UNX4	WDR3	WD repeat-containing protein 3	WDR3_HUMAN	7	-6.9993	0.930007		0.468204
HeLa_Sg44_KO / HeLa_C1_biot	P47712	P47712	0.500227	0.500227	0.198877	0.340383	18	P47712	PLA2G4A	Cytosolic phospholipase A2	PA24A_HUMAN	15	41.4436	1.41444		0.468032
HeLa_Sg44_KO / HeLa_C1_biot	Q13838	Q13838	0.576309	0.576309	0.19889	0.340383	15	Q13838	DDX39B	Spliceosome RNA helicase DDX39B	DX39B_HUMAN	12	49.103	1.49103		0.468032
HeLa_Sg44_KO / HeLa_C1_biot	Q9H2M9	Q9H2M9	0.764041	0.764041	0.199398	0.340568	17	Q9H2M9	RAB3GAP2	Rab3 GTPase-activating protein non-catalytic subunit	RBGPR_HUMAN	14	69.8241	1.69824		0.467796
HeLa_Sg44_KO / HeLa_C1_biot	Q3ZCQ8	Q3ZCQ8	0.47191	0.47191	0.200262	0.341249	13	Q3ZCQ8	TIMM50	Mitochondrial import inner membrane translocase subunit TIM50	TIM50_HUMAN	10	38.6945	1.38694		0.466928
HeLa_Sg44_KO / HeLa_C1_biot	Q96EY8	Q96EY8	-0.65438	0.65438	0.200462	0.341353	3	Q96EY8	MMAB	Cob(I)yrinic acid a,c-diamide adenosyltransferase, mitochondrial	MMAB_HUMAN	2	-36.4651	0.635349		0.466797
HeLa_Sg44_KO / HeLa_C1_biot	Q9H1Y3	Q9H1Y3	-0.0711994	0.0711994	0.200491	0.341353	3	Q9H1Y3	OPN3	Opsin-3	OPN3_HUMAN	2	-4.81537	0.951846		0.466797
HeLa_Sg44_KO / HeLa_C1_biot	O94919	O94919	0.46297	0.46297	0.200753	0.341511	8	O94919	ENDOD1	Endonuclease domain-containing 1 protein	ENDD1_HUMAN	9	37.8377	1.37838		0.466596
HeLa_Sg44_KO / HeLa_C1_biot	P16298	P16298	-0.222833	0.222833	0.200964	0.341511	3	P16298	PPP3CB	Serine/threonine-protein phosphatase 2B catalytic subunit beta isoform	PP2BB_HUMAN	6	-14.3119	0.856881		0.466596
HeLa_Sg44_KO / HeLa_C1_biot	P59998	P59998	0.163076	0.163076	0.201206	0.341511	2	P59998	ARPC4	Actin-related protein 2/3 complex subunit 4	ARPC4_HUMAN	2	11.9672	1.11967		0.466596
HeLa_Sg44_KO / HeLa_C1_biot	P61088	P61088	0.256831	0.256831	0.200969	0.341511	4	P61088	UBE2N	Ubiquitin-conjugating enzyme E2 N	UBE2N_HUMAN	5	19.4852	1.19485		0.466596
HeLa_Sg44_KO / HeLa_C1_biot	Q9BV68	Q9BV68	0.452438	0.452438	0.201037	0.341511	2	Q9BV68	RNF126	E3 ubiquitin-protein ligase RNF126	RN126_HUMAN	2	36.8351	1.36835		0.466596
HeLa_Sg44_KO / HeLa_C1_biot	Q9NPA0	Q9NPA0	0.436843	0.436843	0.200811	0.341511	9	Q9NPA0	EMC7	ER membrane protein complex subunit 7	EMC7_HUMAN	6	35.3639	1.35364		0.466596
HeLa_Sg44_KO / HeLa_C1_biot	Q9NUU6	Q9NUU6	0.743045	0.743045	0.200897	0.341511	7	Q9NUU6	FAM105A	Inactive ubiquitin thioesterase FAM105A	F105A_HUMAN	6	67.3705	1.67371		0.466596
HeLa_Sg44_KO / HeLa_C1_biot	P25440	P25440	-0.759667	0.759667	0.201678	0.341968	4	P25440	BRD2	Bromodomain-containing protein 2	BRD2_HUMAN	6	-40.9367	0.590633		0.466014
HeLa_Sg44_KO / HeLa_C1_biot	P22626	P22626	-0.358478	0.358478	0.201812	0.342089	24	P22626	HNRNPA2B1	Heterogeneous nuclear ribonucleoproteins A2/B1	ROA2_HUMAN	19	-22.0013	0.779987		0.465861
HeLa_Sg44_KO / HeLa_C1_biot	P07602	P07602	0.533807	0.533807	0.202129	0.342302	6	P07602	PSAP	Prosaposin	SAP_HUMAN	6	44.7744	1.44774		0.46559
HeLa_Sg44_KO / HeLa_C1_biot	P46779	P46779	-0.209355	0.209355	0.202389	0.342305	3	P46779	RPL28	60S ribosomal protein L28	RL28_HUMAN	2	-13.5076	0.864924		0.465587
HeLa_Sg44_KO / HeLa_C1_biot	Q07157	Q07157	-0.554811	0.554811	0.202555	0.342305	16	Q07157	TJP1	Tight junction protein ZO-1	ZO1_HUMAN	26	-31.9254	0.680746		0.465587
HeLa_Sg44_KO / HeLa_C1_biot	Q9NRA2	Q9NRA2	0.698154	0.698154	0.202832	0.342402	2	Q9NRA2	SLC17A5	Sialin	S17A5_HUMAN	2	62.2427	1.62243		0.465464
HeLa_Sg44_KO / HeLa_C1_biot	P61962	P61962	-0.159388	0.159388	0.202914	0.342465	7	P61962	DCAF7	DDB1- and CUL4-associated factor 7	DCAF7_HUMAN	5	-10.4595	0.895405		0.465384
HeLa_Sg44_KO / HeLa_C1_biot	P35914	P35914	-1.29894	1.29894	0.203051	0.34252	4	P35914	HMGCL	Hydroxymethylglutaryl-CoA lyase, mitochondrial	HMGCL_HUMAN	4	-59.3576	0.406424		0.465314
HeLa_Sg44_KO / HeLa_C1_biot	Q8NAN2	Q8NAN2	-0.436741	0.436741	0.203059	0.34252	3	Q8NAN2	FAM73A	Protein FAM73A	FA73A_HUMAN	3	-26.1198	0.738802		0.465314
HeLa_Sg44_KO / HeLa_C1_biot	Q9NW15	Q9NW15	0.739193	0.739193	0.20301	0.34252	4	Q9NW15	ANO10	Anoctamin-10	ANO10_HUMAN	4	66.9242	1.66924		0.465314
HeLa_Sg44_KO / HeLa_C1_biot	Q5HYI7	Q5HYI7	0.214364	0.214364	0.203213	0.342595	6	Q5HYI7	MTX3	Metaxin-3	MTX3_HUMAN	6	16.0192	1.16019		0.465219
HeLa_Sg44_KO / HeLa_C1_biot	Q99623	Q99623	0.3388	0.3388	0.203496	0.342817	21	Q99623	PHB2	Prohibitin-2	PHB2_HUMAN	16	26.4704	1.2647		0.464937
HeLa_Sg44_KO / HeLa_C1_biot	O75128	O75128	-2.66482	2.66482	0.203901	0.34329	3	O75128	COBL	Protein cordon-bleu	COBL_HUMAN	5	-84.2308	0.157692		0.464339
HeLa_Sg44_KO / HeLa_C1_biot	Q8NBP7	Q8NBP7	0.599666	0.599666	0.204072	0.343311	6	Q8NBP7	PCSK9	Proprotein convertase subtilisin/kexin type 9	PCSK9_HUMAN	5	51.5366	1.51537		0.464312
HeLa_Sg44_KO / HeLa_C1_biot	Q9NV35	Q9NV35	0.514938	0.514938	0.204051	0.343311	2	Q9NV35	NUDT15	Probable 8-oxo-dGTP diphosphatase NUDT15	NUD15_HUMAN	5	42.8933	1.42893		0.464312
HeLa_Sg44_KO / HeLa_C1_biot	Q9H0K1	Q9H0K1	1.49257	1.49257	0.204316	0.343595	5	Q9H0K1	SIK2	Serine/threonine-protein kinase SIK2	SIK2_HUMAN	5	181.389	2.81389		0.463953
HeLa_Sg44_KO / HeLa_C1_biot	Q9BYT8	Q9BYT8	-0.366545	0.366545	0.204579	0.343859	11	Q9BYT8	NLN	Neurolysin, mitochondrial	NEUL_HUMAN	10	-22.4362	0.775638		0.46362
HeLa_Sg44_KO / HeLa_C1_biot	Q14807	Q14807	0.583176	0.583176	0.206463	0.345592	3	Q14807	KIF22	Kinesin-like protein KIF22	KIF22_HUMAN	6	49.8144	1.49814		0.461437
HeLa_Sg44_KO / HeLa_C1_biot	P01040	P01040	1.92693	1.92693	0.206909	0.345832	4	P01040	CSTA	Cystatin-A	CYTA_HUMAN	4	280.245	3.80245		0.461135
HeLa_Sg44_KO / HeLa_C1_biot	O75170	O75170	-0.679771	0.679771	0.206952	0.345869	4	O75170	PPP6R2	Serine/threonine-protein phosphatase 6 regulatory subunit 2	PP6R2_HUMAN	4	-37.5736	0.624264		0.461089
HeLa_Sg44_KO / HeLa_C1_biot	Q969X1	Q969X1	-0.491666	0.491666	0.207647	0.346553	2	Q969X1	TMBIM1	Protein lifeguard 3	LFG3_HUMAN	2	-28.8796	0.711204		0.460231
HeLa_Sg44_KO / HeLa_C1_biot	Q8TAT6	Q8TAT6	-1.11222	1.11222	0.20785	0.346709	6	Q8TAT6	NPLOC4	Nuclear protein localization protein 4 homolog	NPL4_HUMAN	5	-53.742	0.46258		0.460035
HeLa_Sg44_KO / HeLa_C1_biot	Q96FL8	Q96FL8	-0.334403	0.334403	0.208237	0.347057	3	Q96FL8	SLC47A1	Multidrug and toxin extrusion protein 1	S47A1_HUMAN	2	-20.6887	0.793113		0.4596
HeLa_Sg44_KO / HeLa_C1_biot	Q8WYP5	Q8WYP5	0.81599	0.81599	0.208338	0.347144	28	Q8WYP5	AHCTF1	Protein ELYS	ELYS_HUMAN	28	76.0506	1.76051		0.45949
HeLa_Sg44_KO / HeLa_C1_biot	P31930	P31930	0.312699	0.312699	0.208884	0.347715	23	P31930	UQCRC1	Cytochrome b-c1 complex subunit 1, mitochondrial	QCR1_HUMAN	13	24.2029	1.24203		0.458777
HeLa_Sg44_KO / HeLa_C1_biot	P59780	P59780	-0.513814	0.513814	0.208896	0.347715	3	P59780	AP3S2	AP-3 complex subunit sigma-2	AP3S2_HUMAN	3	-29.9632	0.700368		0.458777
HeLa_Sg44_KO / HeLa_C1_biot	O43776	O43776	-0.353391	0.353391	0.20923	0.347771	9	O43776	NARS	Asparagine--tRNA ligase, cytoplasmic	SYNC_HUMAN	9	-21.7258	0.782742		0.458706
HeLa_Sg44_KO / HeLa_C1_biot	P08237	P08237	0.778756	0.778756	0.209148	0.347771	20	P08237	PFKM	ATP-dependent 6-phosphofructokinase, muscle type	PFKAM_HUMAN	17	71.5651	1.71565		0.458706
HeLa_Sg44_KO / HeLa_C1_biot	Q86UE4	Q86UE4	0.0874121	0.0874121	0.209193	0.347771	26	Q86UE4	MTDH	Protein LYRIC	LYRIC_HUMAN	25	6.24626	1.06246		0.458706
HeLa_Sg44_KO / HeLa_C1_biot	Q9NQC3	Q9NQC3	-0.0789483	0.0789483	0.209114	0.347771	17	Q9NQC3	RTN4	Reticulon-4	RTN4_HUMAN	10	-5.32524	0.946748		0.458706
HeLa_Sg44_KO / HeLa_C1_biot	Q9NVT9	Q9NVT9	0.758292	0.758292	0.209112	0.347771	2	Q9NVT9	ARMC1	Armadillo repeat-containing protein 1	ARMC1_HUMAN	2	69.1487	1.69149		0.458706
HeLa_Sg44_KO / HeLa_C1_biot	O60264	O60264	-0.261147	0.261147	0.209491	0.347954	9	O60264	SMARCA5	SWI/SNF-related matrix-associated actin-dependent regulator of chromatin subfamily A member 5	SMCA5_HUMAN	14	-16.5576	0.834424		0.458478
[truncated: 2,413 more rows]

## Sheet: IER3IP1 KO1_Control_WT rescued
Comparison Group	Group	ProteinGroups	AVG.Log2.Ratio	Absolute.AVG.Log2.Ratio	Pvalue	Qvalue	X.of.Ratios	UniProtIds	Genes	ProteinDescriptions	ProteinNames	X.Unique.Total.Peptides	X.Change	Ratio	GO_CellularComponent (CC)	GO_MolecularFunction	GO_BiologicalProcess (BP)
[truncated: 137 more rows]

[truncated: 5 more sheets: IER3IP1 WT_Control , GOCC_Surface_Decreased, GOCC_Surface_Increased, Reactome_Surface_Decreased, Reactome_Surface_Increased]
